# Supplementary material for: DNA-guided transcription factor interactions extend human gene regulatory code
Source: Nature. 2025 Apr 9;641(8065):1329–38. doi: 10.1038/s41586-025-08844-z (PMC12119339; doi:10.1038/s41586-025-08844-z)
Supplement: Supplementary file 4 — TF interaction matrix and in vivo motif enrichment analysis [file 41586_2025_8844_MOESM4_ESM.xlsx]

## Sheet: Supplementary Table S2
Section a
This table contains interaction information between TF1 (row, His-tagged) and TF2 (column, SBP-tagged). The numbers in the table describe the inteaction types:
"0"	Tested TF pairs without cooperative signal
"1"	The interaction between TFs results in composite motifs
"2"	The interaction between TFs results in spacing and/or oreintaton preference
N/A	TF pairs have not been tested in this study
broad	A TF promiscuously interacts with TFs from the same or other structural family
subfamily	A TF interacts with TFs from a distinct class of a TF family
Paralog	A TF specifically interacts with paralogs from the same or other TF family
Specific	A TF interacts with one or few proteins from the same or other structural family
Section b
This table contains the accession numbers of BED files and experiments for the indicated transcription factors (TFs) and cell lines.
cell_line	Cell line from the ENCODE database
prot	Name of the transcription factor
Bed file accession	Accession number of the BED file
Experiment accession	Accession number of the experiment
Section c
This table indicates the PFM models used for enrichment analysis for indicated cell line in the first column. Other columns contain names of the transcription factors, barcode, batch name, seed, multinomial, and cycles used. This information allows unique identification of the PFM model from Supplementary Table S2
cell_line	Name of the cell line
pair	Indication of two transcription factors for which the intersection of BED files corresponding to the cell line from Section A was created
ligand sequence	Name of primer used to generate selection ligand; number before N indicates length of random sequence from the Supplementary Table S3
batch	batch of HT-SELEX or CAP-SELEX experiment from the Supplementary Table S3
seed	Sequence used to identify subsequences to be included in the model from the Supplementary Table S3
multinomial	Hamming distance to seed used to identify subsequences to be included in the model from the Supplementary Table S3
cycle	SELEX cycle used to construct the model from the Supplementary Table S3
Section a: Interaction matrix
Prey\Bait	ALX3	ARGFX	ARNT2	ARNTL2	ARX	ASCL1	ASCL2	ATF2	ATF3	ATF4	ATF6	ATF6B	ATOH1	ATOH7	BACH2	BARHL1	BARHL2	BBX	BCL11B	BCL6	BCL6B	BHLHA15	BHLHB2	BHLHB4	BHLHB5	BHLHB8	BHLHE22	BHLHE23	BSX	CART1	CDX1	CEBPB	CEBPD	CEBPE	CLOCK	CREB1	CREB3L1	CREB3L4	CREB5	CREM	CUX1	CUX2	DBX2	DLX1	DLX2	DLX4	DLX5	DLX6	DMBX1
ARNT	0	0	0	0	0	0	0	0	0	0	0	0	0	0	0	0	0	0	0	0	0	0	0	0	0	0	0	0	0	0	0	0	N/A	0	0	0	0	0	0	0	0	0	0	0	0	0	0	0	0
ATF2	0	0	0	0	0	0	0	self	0	0	0	0	0	0	0	0	0	0	0	0	0	0	0	0	0	0	0	0	0	0	0	0	N/A	0	0	0	0	0	0	0	0	0	0	0	0	0	0	0	0
ATF4	N/A	N/A	N/A	N/A	N/A	N/A	N/A	N/A	N/A	self	N/A	N/A	N/A	N/A	N/A	N/A	N/A	N/A	N/A	N/A	N/A	N/A	N/A	N/A	N/A	N/A	N/A	N/A	N/A	N/A	N/A	N/A	0	N/A	N/A	N/A	N/A	N/A	N/A	N/A	N/A	N/A	N/A	N/A	N/A	N/A	N/A	N/A	N/A
ATF7	0	0	0	0	0	0	N/A	0	0	0	0	0	0	N/A	0	0	0	0	0	2-specific	0	0	2-subfamily	0	0	2-subfamily	0	N/A	0	0	0	0	N/A	0	0	0	0	0	0	0	0	0	0	0	0	0	0	0	0
BACH1	0	0	0	0	0	0	0	0	0	0	0	0	0	0	0	0	0	0	0	0	0	0	0	0	0	0	0	0	0	0	0	0	N/A	0	0	0	0	0	0	0	0	0	0	0	0	0	0	0	0
BACH2	0	0	0	0	2-broad	0	0	0	0	0	0	0	2-subfamily	0	self	0	0	0	0	0	0	0	0	0	0	2-subfamily	0	0	0	0	0	0	N/A	0	0	0	0	0	0	0	0	0	0	0	0	0	0	0	0
CEBPB	0	0	0	0	0	0	0	0	0	0	0	0	0	0	0	0	0	0	0	0	0	0	0	0	0	0	0	0	0	0	0	self	N/A	0	0	0	0	0	0	0	0	0	0	0	0	0	0	2-specific	0
CEBPD	0	0	0	0	0	0	N/A	0	0	1-specific	0	0	0	N/A	0	0	0	0	0	0	0	0	0	0	0	0	0	N/A	0	0	0	0	self	0	0	0	0	0	0	0	0	0	0	0	0	0	0	0	0
CEBPE	0	0	0	0	0	0	N/A	0	0	0	0	0	0	N/A	0	0	0	0	0	0	0	0	0	0	0	0	0	N/A	0	0	0	0	N/A	self	0	0	0	0	0	0	0	0	0	0	0	0	0	0	0
CLOCK	0	0	0	0	0	0	N/A	0	0	0	0	0	0	N/A	0	0	0	0	0	0	0	0	0	0	0	0	0	N/A	0	0	0	0	N/A	0	self	0	0	0	0	0	0	0	0	0	0	0	0	0	0
CREM	0	0	0	0	0	0	N/A	0	0	0	0	0	0	N/A	0	0	0	0	0	0	0	0	0	0	0	0	0	N/A	0	0	0	0	N/A	0	0	0	0	0	0	self	0	0	0	0	0	0	0	0	0
CUX1	0	0	0	0	0	0	N/A	0	0	0	0	0	0	N/A	0	0	0	0	0	0	0	0	0	0	0	0	0	N/A	0	0	0	0	N/A	0	0	0	0	0	0	0	self	0	0	0	0	0	0	0	0
CUX2	0	0	0	0	0	0	N/A	0	0	0	0	0	0	N/A	0	0	0	0	0	0	0	0	0	0	0	0	0	N/A	0	0	0	0	N/A	0	0	0	0	0	0	0	0	self	0	0	0	0	0	0	2-subfamily
DLX2	0	0	0	0	0	0	N/A	0	0	0	0	0	0	N/A	0	0	0	0	0	0	0	0	0	0	0	0	0	N/A	0	0	0	0	N/A	0	0	0	0	0	0	0	0	0	0	0	self	0	0	0	0
E2F1	0	0	0	0	0	0	N/A	0	0	0	0	0	0	N/A	0	0	0	0	0	0	0	0	0	0	0	0	0	N/A	0	0	0	0	N/A	0	0	0	0	0	0	0	0	0	0	0	0	0	0	0	0
E2F4	0	0	0	0	0	0	N/A	0	0	0	0	0	0	N/A	0	0	0	0	0	0	0	0	0	0	0	0	0	N/A	0	0	0	0	N/A	0	0	0	0	0	0	0	0	0	0	0	0	0	0	0	0
E2F7	0	0	0	0	0	0	0	0	0	0	0	0	0	0	0	0	0	0	0	0	0	0	0	0	0	0	0	0	0	0	0	0	N/A	0	0	0	0	0	0	0	0	0	0	0	0	0	0	0	0
ELF1	0	0	0	0	0	0	0	0	0	1-subfamily	0	0	0	0	0	0	1-broad	0	0	0	0	0	0	0	0	0	0	0	0	0	0	0	N/A	0	0	1-subfamily	1-subfamily	0	0	0	0	0	1-broad	1-broad	0	0	1-broad	0	0
ELF2	0	0	0	0	0	0	N/A	0	0	0	0	0	0	N/A	0	0	0	0	0	0	0	0	0	0	0	0	0	N/A	0	0	0	0	N/A	0	0	0	0	0	0	1-subfamily	0	0	0	0	0	0	0	0	0
ELF3	0	0	0	0	0	0	0	0	0	0	0	0	0	0	0	0	0	0	0	0	0	0	0	0	0	0	0	0	0	0	0	0	N/A	0	0	0	0	0	0	0	0	0	0	0	0	0	0	0	0
ELF5	0	0	0	0	0	0	0	0	0	0	0	0	2-subfamily	0	0	0	0	0	0	0	0	0	0	0	0	0	0	0	0	0	0	0	N/A	0	0	0	0	0	0	0	0	0	0	0	0	0	0	0	0
ELK1	0	0	0	0	0	0	0	0	1-subfamily	0	0	0	0	0	0	0	0	0	0	0	0	0	0	0	0	0	0	0	0	0	0	2-subfamily	N/A	0	0	1-subfamily	0	0	1-subfamily	0	0	0	0	1-broad	0	1-broad	0	0	0
ELK3	0	0	0	0	0	0	0	0	0	0	0	0	0	0	0	1-broad	1-broad	0	0	0	0	0	0	0	0	0	0	0	0	0	0	0	N/A	2-subfamily	0	0	0	1-subfamily	0	0	0	0	0	1-broad	1-broad	1-broad	1-broad	0	0
EN2	0	0	0	0	0	0	0	0	0	0	0	0	0	0	0	0	0	0	0	0	0	2-broad	0	0	0	0	0	0	0	0	0	0	N/A	0	0	0	0	0	0	0	0	0	0	0	0	0	0	0	0
ERG	0	0	0	0	0	0	0	0	2-broad	0	0	2-broad	2-broad	0	0	2-broad	0	0	0	0	0	0	1-subfamily	0	0	0	0	0	0	0	0	2-broad	N/A	0	0	1-subfamily	0	0	1-subfamily	2-broad	2-subfamily	0	0	2-broad	0	0	2-broad	2-broad	2-broad
ESR2	0	0	0	0	0	0	N/A	0	0	0	0	0	0	N/A	0	0	0	0	0	0	0	0	0	0	0	0	0	N/A	0	0	0	0	N/A	0	0	0	0	0	0	0	0	0	0	0	0	0	0	0	0
ETS1	0	0	0	0	0	0	0	0	0	0	0	0	0	0	0	0	0	0	0	0	0	0	0	0	0	0	0	0	0	0	0	0	N/A	0	0	0	0	0	0	0	0	0	0	0	0	0	0	0	0
ETV1	0	0	0	0	0	0	0	0	0	0	0	0	2-broad	0	0	2-broad	2-broad	0	0	0	0	2-broad	0	0	0	0	0	0	0	0	1-broad	1-subfamily	N/A	0	0	1-subfamily	0	1-subfamily	0	1-subfamily	0	0	0	0	0	0	2-broad	0	0
ETV4	0	0	0	0	0	0	N/A	0	0	0	0	1-subfamily	2-subfamily	N/A	0	0	1-broad	0	0	0	0	0	1-subfamily	0	0	2-specific	0	N/A	0	0	0	0	N/A	0	0	1-subfamily	0	0	0	2-subfamily	0	0	0	0	2-broad	0	0	0	0
ETV5	0	0	0	0	0	0	N/A	0	0	0	0	0	0	N/A	0	1-broad	1-broad	0	0	0	0	0	0	0	0	0	0	N/A	0	0	0	0	1-specific	0	0	0	0	0	0	0	0	0	0	0	0	0	0	0	0
EVX1	0	0	0	0	0	0	N/A	0	0	0	0	0	0	N/A	0	0	0	0	0	0	0	0	0	0	0	0	0	N/A	0	0	0	0	N/A	0	0	0	0	0	0	0	0	0	0	0	0	0	0	0	0
EVX2	0	0	0	0	0	0	0	0	0	0	0	0	2-broad	0	0	0	0	0	0	0	0	0	0	0	0	2-broad	2-broad	0	0	0	0	0	N/A	0	2-broad	0	0	0	0	0	0	0	0	0	0	0	0	0	0
FLI1	0	0	0	0	0	0	0	1-broad	1-broad	1-broad	0	1-broad	1-broad	0	2-broad	2-broad	2-broad	0	0	0	0	2-broad	1-broad	0	2-broad	1-broad	2-broad	0	1-broad	0	1-broad	1-broad	N/A	0	0	1-broad	1-broad	1-broad	1-broad	1-broad	2-subfamily	0	2-broad	1-broad	2-broad	2-broad	1-broad	0	1-broad
FOSB	0	0	0	0	0	0	N/A	0	0	0	0	0	0	N/A	0	0	0	0	0	0	0	0	0	0	0	0	0	N/A	0	0	0	1-paralog	N/A	1-paralog	2-specific	0	0	0	0	0	0	0	0	0	0	0	0	0	0
FOXA1	2-broad	0	0	0	0	0	N/A	0	1-specific	0	0	0	2-subfamily	N/A	0	0	0	0	0	0	0	0	0	0	0	0	0	N/A	0	0	0	0	N/A	0	1-subfamily	2-subfamily	0	0	0	0	0	0	0	2-broad	0	0	0	0	2-broad
FOXC2	0	0	0	0	0	0	0	0	0	0	0	0	0	0	0	0	0	0	0	0	0	0	0	0	0	0	0	0	0	0	0	0	N/A	0	0	0	0	0	0	0	0	0	0	0	0	0	0	0	0
FOXD2	0	0	0	0	0	0	N/A	0	0	0	0	0	1-broad	N/A	1-subfamily	1-specific	0	0	0	0	0	0	0	0	0	0	0	N/A	0	0	0	1-subfamily	N/A	1-paralog	1-broad	0	0	0	2-subfamily	0	0	0	0	0	0	0	0	0	2-subfamily
FOXD3	0	0	0	0	0	0	N/A	0	0	0	0	0	2-subfamily	N/A	0	0	2-subfamily	0	0	0	0	0	0	0	0	0	0	N/A	0	0	0	0	N/A	1-paralog	0	0	0	0	0	0	0	0	0	0	0	0	0	0	0
FOXJ3	0	0	0	0	0	0	N/A	0	0	0	0	0	0	N/A	0	0	0	0	0	0	0	0	0	0	0	0	0	N/A	0	0	0	0	N/A	0	0	0	0	0	0	0	0	0	0	0	0	0	0	0	0
FOXK1	0	0	0	0	0	0	0	0	0	0	0	0	0	0	0	0	0	0	0	0	0	0	0	0	0	0	0	0	0	0	0	2-subfamily	N/A	2-subfamily	0	0	0	0	0	0	0	0	0	0	0	0	0	0	0
FOXM1	0	0	0	0	0	0	0	0	0	0	0	0	0	0	0	0	0	0	0	0	0	0	0	0	0	0	0	0	0	0	0	0	N/A	0	0	0	0	0	0	0	0	0	0	0	0	0	0	0	0
FOXO1	0	0	0	0	0	0	0	2-subfamily	0	0	0	0	2-subfamily	0	0	0	0	0	0	0	0	0	0	0	0	0	0	0	0	0	0	2-subfamily	N/A	0	2-subfamily	0	0	0	0	0	0	0	0	0	0	0	0	0	0
FOXO6	0	0	0	0	0	0	N/A	0	0	0	0	0	2-subfamily	N/A	0	0	0	0	0	0	0	0	0	0	0	0	0	N/A	0	0	0	0	N/A	0	0	0	0	0	0	0	0	0	0	0	0	0	0	0	0
FOXP1	0	0	0	0	0	0	0	0	0	0	0	0	0	0	0	0	0	0	0	0	0	0	0	0	0	0	0	0	0	0	0	0	N/A	0	2-subfamily	0	0	0	0	0	0	0	0	0	0	0	0	0	0
FOXP2	0	0	0	0	0	0	0	0	0	0	0	0	0	0	0	0	0	0	0	0	0	0	0	0	0	0	0	0	0	0	0	0	N/A	0	0	0	0	0	0	0	0	0	0	0	0	0	0	0	0
GABPA	0	0	0	0	0	0	0	0	1-subfamily	1-subfamily	0	1-subfamily	0	0	0	2-broad	1-broad	0	0	0	0	0	0	0	0	0	0	0	0	0	0	0	N/A	1-specific	0	0	0	0	0	1-subfamily	0	0	0	0	0	0	2-broad	0	1-broad
GATA3	0	0	0	0	0	0	0	0	0	0	0	0	0	0	0	0	0	0	0	0	0	0	0	0	0	0	0	0	0	0	0	0	N/A	0	0	0	0	0	0	0	0	0	0	0	0	0	0	0	0
GATA4	0	0	0	0	2-broad	0	0	0	2-specific	0	0	0	2-subfamily	0	0	2-broad	2-broad	0	0	0	0	0	0	0	0	0	0	0	0	0	0	0	N/A	0	2-subfamily	0	0	0	0	0	0	0	0	0	2-broad	0	0	0	2-broad
GCM1	0	0	0	0	0	0	0	0	0	0	0	0	2-broad	0	0	0	0	0	0	0	0	0	0	0	0	0	2-broad	0	0	0	0	0	N/A	0	2-broad	0	0	0	0	0	0	0	0	0	0	0	0	0	2-subfamily
GFI1	0	0	0	0	0	0	0	0	0	0	0	0	0	0	0	0	0	0	0	0	0	0	0	0	0	0	0	0	0	0	0	0	N/A	0	0	0	0	0	0	0	0	0	0	0	0	0	0	0	0
GMEB2	0	0	0	0	0	0	0	0	0	0	0	0	0	0	0	2-subfamily	0	0	0	0	0	0	0	0	0	0	1-specific	0	0	0	0	0	N/A	0	0	0	0	0	0	0	0	0	0	0	0	0	0	0	0
GSC	0	2-subfamily	0	0	0	0	0	0	0	0	0	0	0	0	0	2-subfamily	0	0	0	0	0	0	0	0	0	0	0	0	0	0	0	0	N/A	0	0	0	0	0	0	0	0	0	0	0	0	2-subfamily	0	0	0
GSC2	0	0	0	0	0	0	N/A	0	0	0	0	0	0	N/A	0	0	0	0	0	0	0	0	0	0	0	0	0	N/A	0	0	0	0	N/A	0	0	0	0	0	0	0	0	0	0	0	0	0	0	0	0
HES2	0	0	0	0	0	0	N/A	0	0	0	0	0	0	N/A	0	0	0	0	0	0	0	0	0	0	0	0	0	N/A	0	0	0	0	N/A	0	0	0	0	0	0	0	0	0	0	0	0	0	0	0	0
HES7	0	0	0	0	0	0	N/A	0	0	0	0	0	0	N/A	0	0	0	0	0	0	0	0	0	0	0	0	0	N/A	0	0	1-specific	0	N/A	0	0	0	0	0	0	0	0	0	0	0	0	0	0	0	0
HIC1	0	0	0	0	0	0	0	0	0	0	0	0	0	0	0	0	0	0	0	0	0	0	0	0	0	0	0	0	0	0	0	0	N/A	0	0	0	0	0	0	0	0	0	0	0	0	0	0	0	0
HOXA2	0	0	0	0	0	0	N/A	2-subfamily	0	0	0	0	2-broad	N/A	0	0	0	0	0	0	0	2-broad	0	0	0	0	0	N/A	0	0	0	0	N/A	0	2-subfamily	0	0	0	0	1-subfamily	0	0	0	0	0	0	0	0	0
HOXA4	0	0	0	0	0	0	N/A	0	0	0	0	0	0	N/A	0	0	0	0	0	0	0	0	0	0	0	0	0	N/A	0	0	0	0	N/A	0	0	0	0	0	0	0	0	0	0	0	0	0	0	0	0
HOXA6	0	0	0	0	0	0	0	0	0	0	0	0	0	0	0	0	0	0	0	0	0	0	0	0	0	0	0	0	0	0	0	0	N/A	0	0	0	0	0	0	0	0	0	0	0	0	0	0	0	0
HOXB2	0	0	0	0	0	0	N/A	0	0	0	0	0	0	N/A	0	0	0	0	0	0	0	0	0	0	0	0	0	N/A	0	0	0	0	N/A	0	0	0	0	0	0	0	0	0	0	0	0	0	0	0	0
HOXB5	0	0	0	0	0	0	N/A	0	0	0	0	0	2-broad	N/A	0	0	0	0	0	0	0	0	0	0	0	0	0	N/A	0	0	0	0	N/A	0	0	0	0	0	0	0	0	0	0	0	0	0	0	0	0
HOXC10	0	0	0	0	0	0	0	0	2-subfamily	2-subfamily	0	0	2-broad	0	0	0	0	0	0	0	0	2-broad	0	0	0	0	0	0	0	0	0	0	N/A	0	2-subfamily	0	0	0	0	2-subfamily	0	0	0	0	0	0	0	0	0
HOXD12	0	0	0	0	0	0	N/A	0	0	0	0	0	0	N/A	0	0	0	0	0	0	0	0	0	0	0	0	0	N/A	0	0	0	0	N/A	0	0	0	0	0	0	0	0	0	0	0	0	0	0	0	0
HOXD4	0	0	0	0	0	0	N/A	0	0	0	0	0	0	N/A	0	0	0	0	0	0	0	0	0	0	0	0	0	N/A	0	0	0	0	N/A	0	0	0	0	0	0	0	0	0	0	0	0	0	0	0	0
HOXD8	0	0	0	0	0	0	0	0	0	0	0	0	0	0	0	0	0	0	0	0	0	0	0	0	0	0	0	0	0	0	0	0	N/A	0	0	0	0	0	0	0	0	0	0	0	0	0	0	0	0
HSF1	0	0	0	0	0	0	0	0	0	0	0	0	0	0	0	0	0	0	0	0	0	0	0	0	0	0	0	0	0	0	0	0	N/A	0	0	0	0	0	0	0	2-subfamily	0	0	0	0	0	0	0	0
IRF7	0	0	0	0	0	0	0	0	0	0	0	0	2-subfamily	0	0	0	0	0	0	0	0	0	0	0	0	0	0	0	0	0	0	0	N/A	0	0	1-specific	0	0	0	2-subfamily	0	0	0	0	0	2-broad	0	2-broad	0
IRF8	0	0	0	0	0	0	N/A	0	0	0	0	0	2-subfamily	N/A	0	2-broad	0	0	0	0	0	0	0	0	0	0	0	N/A	0	0	0	0	N/A	0	0	0	0	0	0	0	0	0	0	0	0	0	0	0	0
ISL2	0	0	0	0	0	0	N/A	0	2-subfamily	0	0	0	2-broad	N/A	0	0	0	0	0	0	0	0	0	0	0	0	0	N/A	0	0	0	0	N/A	0	2-subfamily	0	0	0	0	0	0	0	2-broad	2-broad	0	2-broad	2-broad	0	0
ISX	0	0	0	0	0	0	N/A	0	2-subfamily	1-specific	0	0	2-broad	N/A	0	0	0	0	0	0	0	2-broad	0	0	0	2-subfamily	2-subfamily	N/A	0	0	0	0	N/A	0	0	0	0	0	2-subfamily	2-subfamily	0	0	0	0	0	0	0	0	0
KLF13	0	0	0	0	0	0	0	0	0	0	0	0	0	0	0	0	0	0	0	0	0	0	0	0	0	0	0	0	0	0	0	0	N/A	0	0	0	0	0	0	0	0	0	0	0	0	0	0	0	0
KLF2	0	0	0	0	0	0	0	0	0	0	0	0	0	0	0	0	0	0	0	0	0	0	0	0	0	0	0	0	0	0	0	0	N/A	0	0	0	0	0	0	0	0	0	0	0	0	0	0	0	0
LBX2	0	0	0	0	0	0	N/A	0	0	0	0	0	0	N/A	0	0	0	0	0	0	0	0	0	0	0	0	0	N/A	0	0	0	0	N/A	0	0	0	0	0	0	0	2-broad	0	0	0	0	0	0	0	0
LMX1B	0	0	0	0	0	0	N/A	0	0	0	0	0	0	N/A	0	0	0	0	0	0	0	0	0	0	0	0	0	N/A	0	0	0	0	N/A	0	0	0	0	0	0	0	2-broad	0	0	0	0	0	0	0	0
MAFF	0	0	0	0	0	0	N/A	0	0	0	0	0	0	N/A	0	0	0	0	0	0	0	0	0	0	0	0	0	N/A	0	0	0	0	N/A	0	0	0	0	0	0	0	0	0	0	0	0	0	0	0	0
MAFK	0	0	0	0	0	0	N/A	0	0	0	0	0	0	N/A	0	0	0	0	0	0	0	0	0	0	0	0	0	N/A	0	0	0	0	N/A	0	0	0	0	0	0	0	0	0	0	0	0	0	0	0	0
MEF2A	0	0	0	0	0	0	0	0	0	0	0	0	0	0	0	0	2-subfamily	0	0	0	0	0	0	0	0	0	0	0	0	0	0	0	N/A	0	0	0	0	0	0	0	0	0	0	0	0	0	2-subfamily	0	0
MEF2C	0	0	0	0	0	0	0	0	0	0	0	0	0	0	0	1-specific	0	0	0	0	0	0	0	0	0	0	0	0	0	0	0	0	N/A	0	0	0	0	0	0	0	0	0	0	0	0	0	0	0	0
MEF2D	0	0	0	0	0	0	0	0	0	0	0	0	0	0	0	1-specific	0	0	0	0	0	0	0	0	0	0	0	0	0	0	0	0	N/A	0	0	0	0	0	0	0	0	0	0	0	0	0	0	0	0
MEIS3	0	0	0	0	0	0	0	0	0	0	0	0	0	0	0	0	0	0	0	0	0	0	0	0	2-specific	0	0	0	2-broad	0	0	2-specific	N/A	0	0	0	0	0	0	0	0	0	0	2-broad	0	0	0	0	0
MSX2	0	0	0	0	0	0	N/A	0	0	0	0	0	0	N/A	0	0	0	0	0	0	0	0	0	0	0	0	2-subfamily	N/A	0	0	0	0	N/A	0	0	0	0	0	0	0	0	0	0	0	0	0	0	0	0
MTF1	0	0	0	0	0	0	0	0	0	0	0	0	0	0	0	0	0	0	0	0	0	0	0	0	0	0	0	0	0	0	0	0	N/A	0	0	0	0	0	0	0	0	0	0	0	0	0	0	0	0
MYBL2	0	0	0	0	0	0	0	0	0	0	0	0	0	0	0	0	0	0	0	0	0	0	0	0	0	0	0	0	0	0	0	0	N/A	2-specific	0	0	0	0	0	0	0	0	2-subfamily	0	2-subfamily	0	0	0	0
NEUROG1	0	0	0	0	0	0	0	0	0	0	0	0	0	0	0	0	0	0	0	0	0	0	0	0	0	0	0	0	0	0	0	0	N/A	0	0	0	0	0	0	0	0	0	0	0	0	0	0	0	0
NEUROG2	0	0	0	0	0	0	N/A	0	0	0	0	0	0	N/A	0	0	0	0	0	0	0	0	0	0	0	0	0	N/A	0	0	0	0	N/A	0	0	0	0	0	0	0	0	0	0	0	0	0	0	0	0
NFATC1	0	0	0	0	0	0	0	0	0	0	0	0	0	0	0	2-broad	0	0	0	0	0	0	0	0	0	0	0	0	0	0	0	0	N/A	0	0	0	0	0	0	2-specific	0	0	0	0	0	0	0	0	0
NFE2	0	0	0	0	0	0	0	0	0	0	0	0	0	0	0	0	0	0	0	0	0	0	0	0	0	0	0	0	0	0	0	0	N/A	0	0	0	0	0	0	0	0	0	0	0	0	0	0	0	0
NFKB2	0	0	0	0	0	0	0	0	0	0	0	0	0	0	0	0	0	0	0	0	0	0	0	0	0	0	0	0	0	0	0	0	N/A	0	0	0	0	0	0	0	0	0	0	0	0	0	0	0	0
NKX2-6	0	0	0	0	0	0	N/A	0	0	0	0	0	0	N/A	0	0	0	0	0	0	0	0	0	0	0	0	0	N/A	0	0	0	0	N/A	0	0	0	0	0	0	0	0	0	0	0	0	0	0	0	0
NKX6-1	0	0	0	0	0	0	N/A	0	0	0	0	0	0	N/A	0	0	0	0	0	0	0	0	0	0	0	0	0	N/A	0	0	0	0	N/A	0	0	0	0	0	0	0	2-broad	0	0	0	0	0	0	0	0
NR1D2	0	0	0	0	0	0	0	0	0	0	0	0	0	0	0	0	0	0	0	0	0	0	0	0	0	0	0	0	0	0	0	0	N/A	0	0	0	0	0	0	0	0	0	0	0	0	0	0	0	0
NR2E3	0	0	0	0	0	0	N/A	0	0	0	0	0	0	N/A	0	0	0	0	0	0	0	0	0	0	0	0	0	N/A	0	0	0	0	N/A	0	0	0	0	0	0	0	0	0	0	0	0	0	0	0	0
NRL	0	0	0	0	0	0	0	0	0	0	0	0	0	0	0	0	0	0	0	0	0	0	0	0	0	0	0	0	0	0	0	0	N/A	0	0	0	0	0	0	0	0	0	0	0	0	0	0	0	0
ONECUT1	0	0	0	0	0	0	N/A	0	1-specific	0	0	0	2-broad	N/A	0	2-broad	0	0	0	0	0	2-broad	0	0	0	0	2-broad	N/A	0	0	0	0	N/A	2-specific	0	0	0	0	0	0	0	0	0	0	0	2-broad	0	0	0
ONECUT2	0	0	0	0	0	0	0	0	0	0	0	0	0	0	0	0	0	0	0	0	0	0	0	0	0	0	0	0	0	0	0	0	N/A	0	0	0	0	0	0	0	0	0	0	0	0	0	0	0	0
OTP	0	0	0	0	0	0	N/A	0	0	0	0	0	2-broad	N/A	0	0	0	0	0	0	0	2-broad	0	0	2-broad	2-broad	2-broad	N/A	0	0	0	0	N/A	0	0	0	0	0	0	0	0	0	0	0	0	0	0	0	0
PAX2	0	0	0	0	0	0	0	0	0	0	0	0	0	0	0	2-broad	0	0	0	0	0	0	0	0	0	0	0	0	0	0	0	0	N/A	0	0	0	0	0	0	0	0	0	0	0	0	0	2-broad	0	2-broad
PAX5	0	0	0	0	0	0	0	0	0	0	0	0	0	0	0	2-broad	0	0	0	0	0	0	0	0	0	0	0	0	0	0	0	0	N/A	0	0	0	0	0	0	0	0	0	0	0	0	2-broad	2-broad	0	2-broad
PITX1	0	0	0	0	0	0	N/A	0	0	0	0	0	0	N/A	0	0	0	0	0	0	0	0	0	0	0	0	0	N/A	0	0	0	0	N/A	0	0	0	0	0	0	0	0	0	0	0	0	0	0	0	0
POU2F2	0	0	0	0	0	0	0	2-subfamily	0	0	0	0	1-specific	0	0	0	0	0	0	0	0	0	0	0	0	0	0	0	0	0	0	0	N/A	0	0	0	0	0	0	0	1-specific	0	0	0	0	0	0	0	0
POU2F3	0	0	0	0	0	0	N/A	0	0	0	0	0	0	N/A	0	0	0	0	0	0	0	0	0	0	0	0	0	N/A	0	0	0	0	N/A	0	0	0	0	0	0	0	0	0	0	0	0	0	0	0	0
POU3F1	0	0	0	0	0	0	0	0	0	0	0	0	0	0	0	0	0	0	0	0	0	0	0	0	0	0	0	0	0	0	0	0	N/A	0	0	0	0	0	0	0	0	0	0	0	0	0	0	0	0
POU3F2	0	0	0	0	0	0	N/A	0	0	0	0	0	0	N/A	0	0	0	0	0	0	0	0	0	0	0	0	0	N/A	0	0	0	0	N/A	0	0	0	0	0	0	0	0	0	0	0	0	0	0	0	0
POU3F4	0	0	0	0	0	0	0	0	0	0	0	0	0	0	0	0	0	0	0	0	0	0	0	0	0	0	0	0	0	0	0	0	N/A	0	0	0	0	0	0	0	0	0	0	0	0	0	0	0	0
POU4F2	0	0	0	0	0	0	0	0	0	0	0	0	0	0	0	0	0	0	0	0	0	0	0	0	0	0	0	0	0	0	0	0	N/A	0	0	0	0	0	0	0	0	0	0	0	0	0	0	0	0
PROX1	0	0	0	0	0	0	0	0	0	0	0	0	0	0	0	0	0	0	0	0	0	0	0	0	0	0	0	0	0	0	0	0	N/A	0	0	0	0	0	0	0	0	0	0	0	0	0	0	0	0
PROX2	0	0	0	0	0	0	0	0	0	0	0	0	0	0	0	0	0	0	0	0	0	0	0	0	0	0	0	0	0	0	0	0	N/A	0	0	0	0	0	0	0	0	0	0	0	0	0	0	0	0
RFX2	0	0	0	0	0	0	N/A	0	0	0	0	0	0	N/A	0	0	0	0	0	0	0	0	0	0	0	0	0	N/A	0	0	0	0	N/A	0	0	0	0	0	0	0	0	0	0	0	0	0	0	0	0
RFX3	0	0	0	0	0	0	N/A	0	0	0	0	0	2-subfamily	N/A	0	2-subfamily	2-subfamily	0	0	0	0	0	0	0	0	0	0	N/A	0	0	0	0	N/A	0	2-subfamily	0	0	0	0	1-paralog	0	0	0	0	0	0	0	0	0
RFX5	0	0	0	0	0	0	0	0	0	0	0	0	0	0	0	0	0	0	0	0	0	0	0	0	0	0	0	0	0	0	0	0	N/A	0	0	0	0	0	0	0	0	0	0	0	0	0	0	2-subfamily	0
RFX8	0	0	0	0	0	0	N/A	0	0	0	0	0	0	N/A	0	0	0	0	0	0	0	0	0	0	0	0	0	N/A	0	0	0	0	N/A	0	0	0	0	0	0	0	0	0	0	0	0	0	0	0	0
RORA	0	0	0	0	0	0	N/A	0	0	0	0	0	0	N/A	0	0	0	0	0	0	0	0	0	0	0	0	0	N/A	0	0	0	0	N/A	0	0	0	0	0	0	0	0	0	0	0	0	0	0	0	0
RUNX2	0	0	0	0	0	0	0	0	2-specific	0	0	0	2-subfamily	0	0	0	0	0	0	0	0	0	0	0	0	0	0	0	0	0	0	0	N/A	0	1-subfamily	0	0	0	0	0	0	0	0	0	0	0	1-broad	0	0
SCRT2	0	0	0	0	0	0	0	0	0	0	0	0	0	0	0	0	0	0	0	0	0	0	0	0	0	0	0	0	0	0	0	0	N/A	0	0	0	0	0	0	0	0	0	0	0	0	0	0	0	0
SIX6	0	0	0	0	0	0	N/A	0	0	0	0	0	0	N/A	0	0	0	0	0	0	0	0	0	0	0	0	0	N/A	0	0	0	0	N/A	0	0	0	0	0	0	0	2-broad	0	0	0	0	0	0	0	0
SNAI1	0	0	0	0	0	0	0	0	0	0	0	0	0	0	0	0	0	0	0	0	0	0	0	0	0	0	0	0	0	0	0	0	N/A	0	0	0	0	0	0	0	0	0	0	0	0	0	0	0	0
SNAI2	0	0	0	0	0	0	0	0	0	0	0	0	0	0	0	0	0	0	0	0	0	0	0	0	0	0	0	0	0	0	0	0	N/A	0	0	0	0	0	0	0	0	0	0	0	0	0	0	0	0
SOX11	0	0	0	0	0	0	N/A	0	1-subfamily	0	0	0	0	N/A	0	0	2-subfamily	0	0	0	0	0	0	0	0	0	0	N/A	0	0	1-subfamily	0	N/A	0	0	1-subfamily	0	0	1-subfamily	0	0	0	0	0	0	0	0	0	0
SOX14	0	0	0	0	0	0	N/A	0	0	0	0	0	0	N/A	0	0	0	0	0	0	0	0	0	0	0	0	0	N/A	0	0	0	0	N/A	0	0	0	0	0	0	0	0	0	0	0	0	0	0	0	0
SOX3	0	0	0	0	0	0	N/A	0	0	0	0	0	0	N/A	0	0	0	0	0	0	0	0	0	0	0	0	0	N/A	0	0	0	0	N/A	0	0	0	0	0	0	0	0	0	0	0	0	0	0	0	0
SOX8	0	0	0	0	0	0	N/A	0	0	0	0	0	0	N/A	0	0	0	0	0	0	0	0	0	0	0	0	0	N/A	0	0	0	0	N/A	0	0	0	0	0	0	0	0	0	0	0	0	0	0	0	0
SP3	0	0	0	0	0	0	0	0	0	0	0	0	0	0	0	0	0	0	0	0	0	0	0	0	0	0	0	0	0	0	0	0	N/A	0	0	0	0	0	0	0	0	0	0	0	0	0	0	0	0
SP8	0	0	0	0	0	0	0	0	0	0	0	0	0	0	0	0	0	0	0	0	0	0	0	0	0	0	0	0	0	0	0	0	N/A	0	0	0	0	0	0	0	0	0	0	0	0	0	0	0	0
SP9	0	0	0	0	0	0	0	0	0	0	0	0	0	0	0	0	0	0	0	0	0	0	0	0	0	0	0	0	0	0	0	0	N/A	0	0	0	0	0	0	0	0	0	0	0	0	0	0	0	0
SREBF2	0	0	0	0	0	0	0	0	0	0	0	0	2-specific	0	0	0	0	0	0	0	0	0	0	0	0	0	0	0	0	0	0	0	N/A	0	0	0	0	0	0	0	0	0	0	0	0	0	0	0	0
T	0	0	0	0	0	0	0	0	0	0	0	0	0	0	0	2-subfamily	0	0	0	0	0	0	0	0	0	0	0	0	0	0	1-specific	0	N/A	0	0	0	0	0	2-subfamily	0	0	0	0	0	0	0	0	0	0
TBX2	0	0	0	0	0	0	0	0	0	0	0	0	0	0	0	0	0	0	0	0	0	0	0	0	0	0	0	0	0	0	0	0	N/A	0	0	0	0	0	0	0	0	0	0	0	0	0	0	0	0
TBX20	1-broad	0	0	0	0	0	N/A	0	0	0	0	0	0	N/A	0	1-broad	1-broad	0	0	0	0	0	0	0	0	0	0	N/A	0	0	0	0	N/A	0	0	0	0	0	0	0	0	0	0	0	0	0	2-broad	0	0
TBX21	0	0	2-broad	0	1-broad	0	0	0	0	1-broad	0	1-broad	1-broad	0	0	1-broad	1-broad	0	0	0	0	1-broad	1-broad	0	0	1-broad,2-broad	1-broad	0	0	0	0	0	N/A	1-broad	0	0	0	0	1-broad	0	0	0	0	1-broad	1-broad	1-broad	1-broad	1-broad	2-broad
TBX4	0	0	0	0	1-broad	0	N/A	1-broad	1-broad	1-broad	0	1-broad	0	N/A	0	1-broad	1-broad	0	0	0	0	0	0	0	0	0	0	N/A	0	0	0	0	N/A	1-broad	2-subfamily	0	1-broad	1-broad	2-subfamily	1-broad	0	0	0	1-broad	1-broad	1-broad	1-broad	1-broad	0
TBX5	0	0	0	0	0	0	N/A	0	0	0	0	0	0	N/A	0	0	0	0	0	0	0	0	0	0	0	0	0	N/A	0	0	0	0	N/A	0	0	0	0	0	0	0	0	0	0	0	0	0	0	0	0
TBX6	0	0	0	0	0	0	0	0	0	0	0	0	0	0	0	1-subfamily	2-broad	0	0	0	0	0	0	0	2-subfamily	0	2-subfamily	0	0	0	2-broad	2-specific	N/A	0	2-subfamily	0	0	0	0	0	0	0	2-broad	0	0	0	2-broad	2-broad	2-broad
TCF12	0	0	0	0	0	0	0	0	0	0	0	0	0	0	0	2-broad	0	0	0	0	0	0	0	0	0	0	0	0	0	0	0	0	N/A	0	0	0	0	0	0	0	0	0	0	0	0	0	0	0	0
TCF3	0	0	0	0	0	0	0	0	0	0	0	0	0	0	0	0	0	0	0	0	0	0	0	0	0	0	0	0	0	0	0	0	N/A	0	0	0	0	0	0	0	0	0	0	0	0	0	0	0	0
TCF4	0	0	0	0	0	0	0	0	0	0	0	0	0	0	0	2-broad	2-broad	0	0	0	0	0	0	0	0	0	0	0	0	0	0	0	N/A	0	0	0	0	0	0	0	0	0	0	0	0	0	0	0	0
TCF7	0	0	0	0	0	0	0	0	0	0	0	0	0	0	0	0	0	0	0	0	0	0	0	0	0	0	0	0	0	0	0	0	N/A	0	0	0	0	0	0	0	0	0	0	0	0	0	0	0	0
TCF7L1	0	0	0	0	0	0	0	0	0	0	0	0	0	0	0	0	0	0	0	0	0	0	0	0	0	0	0	0	0	0	0	0	N/A	0	0	0	0	0	0	0	0	0	0	0	0	0	0	0	0
TEAD3	0	0	0	0	0	0	0	0	0	0	0	0	0	0	0	2-broad	2-broad	0	0	0	0	0	0	0	0	0	0	0	2-broad	0	0	0	N/A	0	2-subfamily	0	0	0	0	0	0	0	0	0	0	0	2-broad	0	2-broad
TEAD4	0	0	0	0	0	0	N/A	0	2-broad	0	0	0	2-broad	N/A	0	1-broad,2-broad	1-broad	0	0	0	0	2-broad	1-subfamily	0	2-broad	2-broad	0	N/A	0	0	1-broad	0	N/A	0	2-broad	0	0	2-broad	0	2-broad	0	0	0	2-broad	2-broad	1-broad	2-broad	0	2-broad
TEF	0	0	0	0	0	0	0	0	0	0	0	0	2-specific	0	0	0	0	0	0	0	0	0	0	0	0	0	0	0	0	0	0	0	N/A	0	0	0	0	0	0	0	2-specific	0	0	0	0	0	0	0	0
TFAP2B	0	0	0	0	0	0	0	0	0	0	0	0	0	0	0	0	0	0	0	0	0	0	0	0	0	0	0	0	0	0	2-subfamily	0	N/A	0	0	0	0	0	0	0	0	0	0	0	2-subfamily	0	0	0	0
TFAP2C	0	0	0	0	0	0	0	0	0	0	0	0	0	0	0	0	0	0	0	0	0	0	0	0	0	0	0	0	0	0	0	0	N/A	0	0	0	0	0	0	0	0	0	0	0	0	0	0	0	0
TFEB	0	0	0	0	0	0	0	0	0	0	0	0	0	0	0	0	0	0	0	0	0	0	0	0	0	0	0	0	0	0	0	0	N/A	0	0	0	0	0	0	0	0	0	0	0	0	0	0	0	0
TFEC	0	0	0	0	0	0	0	0	0	0	0	0	0	0	0	0	0	0	0	0	0	0	0	0	0	0	0	0	0	0	0	0	N/A	0	0	0	0	0	0	0	0	0	0	0	0	0	0	0	0
TGIF2LX	0	0	0	0	0	0	N/A	0	0	0	0	0	0	N/A	0	0	1-broad,2-broad	0	0	0	0	0	2-specific	0	0	0	1-broad	N/A	0	0	1-broad,2-broad	0	N/A	1-specific	0	0	0	1-specific	0	0	0	0	1-broad	1-broad	1-broad	2-broad	2-broad	1-broad	0
TP53	0	0	0	0	0	0	N/A	0	0	0	0	0	0	N/A	0	0	0	0	0	0	0	0	0	0	0	0	0	N/A	0	0	0	0	N/A	0	0	0	0	0	0	0	0	0	0	0	0	0	0	0	0
TP63	0	0	0	0	0	0	N/A	0	0	0	0	0	0	N/A	0	0	0	0	0	0	0	0	0	0	0	0	0	N/A	0	0	0	0	N/A	0	0	0	0	0	0	0	0	0	0	0	0	0	0	0	0
TP73L	0	0	0	0	0	0	0	0	0	0	0	0	0	0	0	0	0	0	0	0	0	0	0	0	0	0	0	0	0	0	0	0	N/A	0	0	0	0	0	0	0	0	0	0	0	0	0	0	0	0
USF1	0	0	0	0	0	0	N/A	0	0	0	0	0	0	N/A	0	0	0	0	0	0	0	0	0	0	0	0	0	N/A	0	0	0	0	N/A	0	0	0	0	0	0	0	2-paralog	0	0	0	0	0	0	0	0
VSX1	0	0	0	0	0	0	N/A	0	0	0	0	0	0	N/A	0	0	0	0	0	0	0	0	0	0	0	0	2-subfamily	N/A	0	0	0	0	N/A	0	0	0	0	0	0	0	0	0	0	0	0	0	0	0	0
VSX2	0	0	0	0	0	0	N/A	0	0	0	0	0	0	N/A	0	0	0	0	0	0	0	0	0	0	0	0	0	N/A	0	0	0	0	N/A	0	0	0	0	0	0	0	2-broad	0	0	0	0	0	0	0	2-specific
XBP1	0	0	0	0	0	0	0	0	0	0	0	0	0	0	0	0	0	0	0	0	0	0	0	0	0	0	0	0	0	0	0	0	N/A	0	0	0	0	0	0	0	0	0	0	0	0	0	0	0	0
YY2	0	0	0	0	0	0	0	0	0	0	0	0	0	0	0	0	0	0	0	0	0	0	0	0	0	0	0	0	0	0	0	0	N/A	0	0	0	0	0	0	0	0	0	0	0	0	0	0	0	0
ZBED1	0	0	0	0	0	0	0	0	0	0	0	0	0	0	0	0	0	0	0	0	0	0	0	0	0	0	0	0	0	0	0	0	N/A	0	0	0	0	0	0	0	0	0	0	0	0	0	0	0	0
ZBTB7B	0	0	0	0	0	0	0	0	0	0	0	0	0	0	0	0	0	0	0	0	0	0	0	0	0	0	0	0	0	0	0	0	N/A	0	0	0	0	0	0	0	0	0	0	0	0	0	0	0	0
ZGLP1	0	0	0	0	0	0	N/A	0	0	0	0	0	0	N/A	0	0	0	0	0	0	0	0	0	0	0	0	0	N/A	0	0	0	0	N/A	0	0	0	0	0	0	0	0	0	0	0	0	0	0	0	0
ZNF238	0	0	0	0	0	0	0	0	0	0	0	0	0	0	0	0	0	0	0	0	0	0	0	0	0	0	0	0	0	0	0	0	N/A	0	0	0	0	0	0	0	0	0	0	0	0	0	0	0	0
ZNF75A	0	0	0	0	0	0	0	0	0	0	0	0	0	0	0	0	0	0	0	0	0	0	0	0	0	0	0	0	0	0	0	0	N/A	0	0	0	0	0	0	0	0	0	0	0	0	0	0	0	0
ZSCAN4	0	0	0	0	0	0	0	0	0	0	0	0	0	0	0	0	0	0	0	0	0	0	0	0	0	0	0	0	0	0	0	0	N/A	0	0	0	0	0	0	0	0	0	0	0	0	0	0	0	0
Section b : Accession numbers of BED files and experiments for listed transcription factors (TFs) and cell lines
cell_line	prot	Bed file accession	Experiment accesion
A549	GATA3	ENCFF517TKD	ENCSR000BTI
A549	TEAD4	ENCFF766VUQ	ENCSR000BUD
A549	HOXB13	ENCFF641ZFM	ENCSR967ZMR
A549	PBX1	ENCFF992LDJ	ENCSR637RKG
GM12878	ATF3	ENCFF882AEU	ENCSR000BJY
GM12878	GABPA	ENCFF093KLR	ENCSR331HPA
GM12878	CREB1	ENCFF053UZX	ENCSR000BUF
GM12878	ELF1	ENCFF146SYU	ENCSR000BMB
GM12878	ELK1	ENCFF164MPE	ENCSR000DZB
GM12878	CREM	ENCFF294IGP	ENCSR839XZU
GM12878	RFX5	ENCFF601WHE	ENCSR000DZW
GM12878	CUX1	ENCFF451AII	ENCSR000DYR
GM12878	POU2F2	ENCFF934JFA	ENCSR000BGP
GM12878	EGR1	ENCFF637UJN	ENCSR000BMQ
GM12878	TBX21	ENCFF170IZO	ENCSR739IHN
GM12878	NFATC1	ENCFF172KBM	ENCSR000BQL
GM12878	NR2F1	ENCFF118UKC	ENCSR514VYD
GM12878	PAX5	ENCFF827VVQ	ENCSR000BHD
GM12878	TCF3	ENCFF700TAS	ENCSR000BQT
GM12878	SRF	ENCFF114CWH	ENCSR000BMI
H1	ATF3	ENCFF440FTA	ENCSR000BKC
H1	GABPA	ENCFF308NZT	ENCSR000BIW
H1	EGR1	ENCFF100KKH	ENCSR000BJA
H1	TEAD4	ENCFF885PQR	ENCSR000BRY
HepG2	ATF4	ENCFF519GKM	ENCSR965SHB
HepG2	CEBPD	ENCFF929XBL	ENCSR520MCD
HepG2	ELF1	ENCFF839JEO	ENCSR000BMZ
HepG2	GABPA	ENCFF890WJZ	ENCSR000BJK
HepG2	ATF7	ENCFF788ONH	ENCSR545FXC
HepG2	TGIF2	ENCFF398TIE	ENCSR993LMB
HepG2	ETV5	ENCFF712HHN	ENCSR096IIB
HepG2	CREB1	ENCFF314KET	ENCSR112ALD
HepG2	ELK1	ENCFF399YOO	ENCSR717QSS
HepG2	ETV4	ENCFF703JHN	ENCSR537FDJ
HepG2	CREM	ENCFF023EDF	ENCSR799FCZ
HepG2	ELF4	ENCFF488DML	ENCSR980HGI
HepG2	EGR1	ENCFF603PUS	ENCSR026GSW
HepG2	RFX3	ENCFF164JZB	ENCSR633OVO
HepG2	TEAD4	ENCFF355HRT	ENCSR800JRG
HepG2	FOXK1	ENCFF605GXY	ENCSR603BJQ
HepG2	FOXO1	ENCFF331BSI	ENCSR321OAA
HepG2	MLX	ENCFF132AJP	ENCSR125DAD
HepG2	TEAD3	ENCFF314CDT	ENCSR666QNP
HepG2	ONECUT1	ENCFF919ZSN	ENCSR956OSX
HepG2	FOXA1	ENCFF011QFM	ENCSR267DFA
HepG2	TFAP4	ENCFF696OTJ	ENCSR103SZL
HepG2	TFE3	ENCFF358INM	ENCSR589SNT
HepG2	FOXA2	ENCFF759YCY	ENCSR000BNI
HepG2	HOXA10	ENCFF798IVN	ENCSR692RKS
HepG2	MAFF	ENCFF005YUC	ENCSR000EEC
HepG2	MEIS2	ENCFF647OBG	ENCSR830LDY
HepG2	MYBL2	ENCFF904DOZ	ENCSR581KCO
HepG2	TBX3	ENCFF634YFK	ENCSR605YWG
Ishikawa	EGR1	ENCFF943XDP	ENCSR000BSQ
Ishikawa	TEAD4	ENCFF438PCR	ENCSR000BSW
K562	ATF3	ENCFF718VHT	ENCSR000BNU
K562	GABPA	ENCFF489EME	ENCSR000BLO
K562	ATF4	ENCFF250MUC	ENCSR044UJJ
K562	ATF7	ENCFF951BFN	ENCSR972ZBV
K562	MAFG	ENCFF493DXA	ENCSR818DQV
K562	CEBPB	ENCFF882ARK	ENCSR000EHE
K562	ETV1	ENCFF065RZP	ENCSR277DMR
K562	CREB1	ENCFF970QKS	ENCSR471WXT
K562	ELF1	ENCFF763MXW	ENCSR744CXJ
K562	ELK1	ENCFF715WGN	ENCSR000EFU
K562	CREB3L1	ENCFF118GMS	ENCSR109YGM
K562	CREM	ENCFF324ELP	ENCSR077DKV
K562	ELF4	ENCFF518EGY	ENCSR498JCG
K562	EGR1	ENCFF566PRZ	ENCSR000BNE
K562	TFAP4	ENCFF438IYI	ENCSR784IMK
K562	TFE3	ENCFF592NJN	ENCSR953KEY
K562	USF2	ENCFF289ZIR	ENCSR578KEN
MCF7	CLOCK	ENCFF594YBN	ENCSR699YFX
MCF7	FOXA1	ENCFF112JVK	ENCSR126YEB
MCF7	CREB1	ENCFF030DLI	ENCSR897JAS
MCF7	ELF1	ENCFF091NQE	ENCSR000BSS
MCF7	ELK1	ENCFF427XNV	ENCSR382WLL
MCF7	TEAD4	ENCFF751VAZ	ENCSR000BUO
MCF7	SRF	ENCFF131TYZ	ENCSR000BVA
MCF7	TCF12	ENCFF987QLI	ENCSR000BUN
MCF7	GATA3	ENCFF381ULU	ENCSR000EWS
SKNSH	ELF1	ENCFF290IBP	ENCSR000BTA
SKNSH	TEAD4	ENCFF463DWW	ENCSR000BUQ
SKNSH	GATA2	ENCFF567HPV	ENCSR706VOO
SKNSH	GATA3	ENCFF833ZAC	ENCSR000BTH
WTC11	MYBL2	ENCFF946KCK	ENCSR859ZAC
WTC11	TGIF2	ENCFF219OPP	ENCSR910UQX
Section c : Information for the identification of PFM models for listed cell lines and pairs of transcription factors (TFs). Columns with ligands sequence, batch, seed, multinomial and cycle unambiguously identify model from Supplementary Table S3
cell_line	pair	ligand sequence	batch	seed	multinomial	cycle
A549	GATA3_TEAD4	TGCGGA40NCGA	YJII	MGATAANNRMATWCC	1	3
A549	HOXB13_TEAD4	TCCCGC40NCGTA	YJII	NRGWATKYNCGTAAAWN	1	3
A549	PBX1_TEAD4	TCCAGA40NGCTC	YJII	GGWATKCMATCAA	1	3
GM12878	ATF3_GABPA	TCATTC40NATT	YYIIII	NCGGAARTGACGTMAN	1	3
GM12878	CREB1_ELF1	TAACTG40NCGCG	YADIIII	NCGGAAGTNNTGACGN	1	3
GM12878	CREB1_ELK1	TAACTG40NCGCG	YRII	NCGGAWRTGACGTNNN	1	3
GM12878	CREM_ELF1	TTCATT40NTAT	YLIII	NMGGAWRTGACGTR	1	3
GM12878	CREM_GABPA	TCATAG40NGGT	YYIIII	NCGGAARTGACGTN	1	3
GM12878	CREM_RFX5	TCCCTT40NCAT	YLIII	NTGACGTCANNNGTTGCYRN	1	3
GM12878	CUX1_POU2F2	TATTCA40NTCAG	YAAIIII	NATCGATTATGCAAATNN	2	3
GM12878	EGR1_GABPA	TCAAAT40NCTG	YYIIII	NCGCCCACGNYTTCCGNYN	2	3
GM12878	EGR1_TBX21	TCAAAT40NCTG	YYI	NTCACACCTMCGCCCACGCN	2	3
GM12878	ELF1_TBX21	TTCATT40NTAT	YYI	NAGGTGTNAYWTCCGGN	2	3
GM12878	ELK1_TBX21	TACTCT40NAAC	YYI	NAGGTGTTACTTCCGGYN	2	3
GM12878	NFATC1_POU2F2	TAGGTC40NACCA	YAAIIII	NYGGAAANTATGCAAAN	2	3
GM12878	NR2F1_TBX21	TCGGCA40NAGC	YYI	NAGGTCACACACCYN	1	3
GM12878	PAX5_TBX21	TAGCTT40NGAC	YYI	NYNACACCTTCACGCWYSRNYRNNYN	2	3
GM12878	RFX5_TCF3	TCCCTT40NCAT	YIII	NGTTGCYAGGTGN	1	3
GM12878	SRF_TBX21	TAGGAC40NACA	YYI	CCWWWWWAGGTGTGAN	1	3
H1	ATF3_GABPA	TCATTC40NATT	YYIIII	NCGGAARTGACGTMAN	1	3
H1	EGR1_GABPA	TCAAAT40NCTG	YYIIII	NCGCCCACGNYTTCCGNYN	2	3
H1	EGR1_TEAD4	TGCTAA40NAACA	YJII	NCRCCCACRCAMATTCCN	2	3
HepG2	ATF4_CEBPD	TAGCAT40NAGG	YKIII	NRTTGCGTCAYN	1	3
HepG2	ATF4_ELF1	TCACAA40NCGC	YADIIII	VCGGAARTGACGT	1	3
HepG2	ATF4_GABPA	TAGCAT40NAGG	YYIIII	NCGGAARTGACGTN	1	3
HepG2	ATF7_TGIF2	TGGACT40NAAT	YJI	NTGACGTATGTCAN	1	3
HepG2	CEBPD_ETV5	TTTGTA40NTCC	YJI	NCCGGAANNNNYGCAAN	1	3
HepG2	CREB1_ELF1	TAACTG40NCGCG	YADIIII	NCGGAAGTNNTGACGN	1	3
HepG2	CREB1_ELK1	TAACTG40NCGCG	YRII	NCGGAWRTGACGTNNN	1	3
HepG2	CREB1_ETV4	TAACTG40NCGCG	YSIII	NNMGGAWRTGACGTNNN	1	3
HepG2	CREM_ELF1	TTCATT40NTAT	YLIII	NMGGAWRTGACGTR	1	3
HepG2	CREM_ELF4	TCTAGA40NCGA	YLIII	NMGGAWRTGACGTNNN	1	3
HepG2	EGR1_GABPA	TCAAAT40NCTG	YYIIII	NCGCCCACGNYTTCCGNYN	2	3
HepG2	EGR1_RFX3	TCAAAT40NCTG	YSII	NCCWTRRCAACNCRCCCMCKYN	1	3
HepG2	EGR1_TEAD4	TGCTAA40NAACA	YJII	NCRCCCACRCAMATTCCN	2	3
HepG2	ELF1_FOXK1	TTCATT40NTAT	YXI	NAGAAAACCGAAWMN	2	3
HepG2	ELF1_FOXO1	TTACAA40NGGAG	YIII	NRWAAAYAGGAWRTN	1	3
HepG2	ELF1_MLX	TCCAGC40NGTCC	YADIIII	NCACGTGNNCGGAAGTN	2	3
HepG2	ELF1_TEAD4	TTACAA40NGGAG	YJII	NACTTCCGCATTCCN	1	3
HepG2	ELF4_FOXK1	TCTAGA40NCGA	YXI	NAGAAAACCGAAWMN	2	3
HepG2	ELF4_TEAD3	TAGCCC40NCATA	YZI	NGGAATGCGGAAGTN	1	3
HepG2	ELK1_FOXO1	TCCTTG40NTGGC	YIII	NCGGAWGTAAAYAN	1	3
HepG2	ELK1_ONECUT1	TACTCT40NAAC	YJII	NCGGAASNGATCGATN	1	3
HepG2	ELK1_TEAD4	TCCTTG40NTGGC	YJII	YSTTCCGNATTCCN	1	3
HepG2	ETV4_FOXA1	TCCGCG40NGTTC	YWII	NCGGAWGTTTACN	1	3
HepG2	ETV4_FOXO1	TCCGCG40NGTTC	YIII	NRWAAAYAGGAWRYN	1	3
HepG2	ETV4_MLX	TCCAGC40NGTCC	YSIII	NSCGGAWRNCACGTGN	1	3
HepG2	ETV4_RFX3	TCAGCC40NTTC	YSII	NMGGAAGNGTTGYYAN	1	3
HepG2	ETV4_TEAD4	TCCGCG40NGTTC	YJII	NCCGGAAATWCCN	1	3
HepG2	ETV4_TFAP4	TCTGAA40NAACT	YSIII	NRSCGGAANCAGCTGN	1	3
HepG2	ETV4_TFE3	TACAGA40NTATT	YSIII	NCACGTGNNMGGAWRYN	1	3
HepG2	ETV5_FOXO1	TCATGA40NCCTG	YIII	NCCGTAAACAN	1	3
HepG2	ETV5_TEAD4	TCATGA40NCCTG	YJII	NYTTCCGNATTCCN	1	3
HepG2	FOXA1_TFAP4	TCTGAA40NAACT	YWII	NCAGCTGNRYAAAYAN	1	3
HepG2	FOXA2_GABPA	TCACCA40NATG	YYIIII	NRMCGGAWRTAAAYAN	1	3
HepG2	FOXA2_ONECUT1	TCACCA40NATG	YJII	GTAAAYANATCRAT	1	3
HepG2	GABPA_HOXA10	TGCGGT40NTCA	YYIIII	NCGGAARYMRTAAAN	1	3
HepG2	GABPA_MLX	TTGTCT40NGCT	YYIIII	NACCGGAARCACGTGN	1	3
HepG2	GABPA_TFAP4	TACTGT40NCGC	YYIIII	NACCGGAWRCAGCTGN	1	3
HepG2	GABPA_TFE3	TGCAGT40NAAG	YYIIII	NCACGTGACCGGAWRN	1	3
HepG2	HOXA10_ONECUT1	TGCGGT40NTCA	YJII	NYMRTAAAWATYGAYY	1	3
HepG2	MAFF_TEAD4	TAAGCA40NGTC	YJII	NTCAGCAMATTCCN	1	3
HepG2	MEIS2_ONECUT1	TAAATA40NTAT	YJII	NTGACANNNAATCGATW	1	3
HepG2	MYBL2_TGIF2	TGGGTC40NAAG	YABI	TGACANCCGTT	1	3
HepG2	TBX3_TEAD4	TAACAT40NATG	YJII	NASGTGTGAMATTCCN	2	3
Ishikawa	EGR1_TEAD4	TGCTAA40NAACA	YJII	NCRCCCACRCAMATTCCN	2	3
K562	ATF3_GABPA	TCATTC40NATT	YYIIII	NCGGAARTGACGTMAN	1	3
K562	ATF4_GABPA	TAGCAT40NAGG	YYIIII	NCGGAARTGACGTN	1	3
K562	ATF7_MAFG	TGTCGA40NGCA	YJI	TGCTGACGTCA	1	3
K562	CEBPB_ETV1	TAGTCA40NTCT	YRIIII	NCCGGAWRNNNCGYAAN	1	3
K562	CREB1_ELF1	TAACTG40NCGCG	YADIIII	NCGGAAGTNNTGACGN	1	3
K562	CREB1_ELK1	TAACTG40NCGCG	YRII	NCGGAWRTGACGTNNN	1	3
K562	CREB1_ETV1	TAACTG40NCGCG	YRIIII	NNMGGAWRTGACGTNNN	1	3
K562	CREB3L1_ELF1	TAGGGT40NGTT	YADIIII	NMYACGTNNNCGGAWRY	1	3
K562	CREM_ELF1	TTCATT40NTAT	YLIII	NMGGAWRTGACGTR	1	3
K562	CREM_ELF4	TCTAGA40NCGA	YLIII	NMGGAWRTGACGTNNN	1	3
K562	CREM_ETV1	TACCAA40NTTA	YRIIII	CCGGANNNNCGTCA	1	3
K562	CREM_GABPA	TCATAG40NGGT	YYIIII	NCGGAARTGACGTN	1	3
K562	EGR1_GABPA	TCAAAT40NCTG	YYIIII	NCGCCCACGNYTTCCGNYN	2	3
K562	GABPA_TFAP4	TACTGT40NCGC	YYIIII	NACCGGAWRCAGCTGN	1	3
K562	GABPA_TFE3	TGCAGT40NAAG	YYIIII	NCACGTGACCGGAWRN	1	3
K562	GABPA_USF2	TCGGCG40NACG	YYIIII	NCAYGTGACCGGAAGTN	1	3
MCF7	CLOCK_FOXA1	TTGCTT40NCCA	YWII	NRYAAAYANNNNCACGTGN	1	3
MCF7	CREB1_ELF1	TAACTG40NCGCG	YADIIII	NCGGAAGTNNTGACGN	1	3
MCF7	CREB1_ELK1	TAACTG40NCGCG	YRII	NCGGAWRTGACGTNNN	1	3
MCF7	ELF1_TEAD4	TTACAA40NGGAG	YJII	NACTTCCGCATTCCN	1	3
MCF7	FOXA1_SRF	TTCGAG40NCATT	YWII	NCAAATATTGAN	1	3
MCF7	FOXA1_TCF12	TGAACA40NTACT	YWII	NCACCTGNRYAAAYAN	1	3
MCF7	GATA3_TEAD4	TGCGGA40NCGA	YJII	MGATAANNRMATWCC	1	3
SKNSH	ELF1_TEAD4	TTACAA40NGGAG	YJII	NACTTCCGCATTCCN	1	3
SKNSH	GATA2_TEAD4	TGAGTC40NAAC	YJII	MGATAANNRCATTCCWN	1	3
SKNSH	GATA3_TEAD4	TGCGGA40NCGA	YJII	MGATAANNRMATWCC	1	3
WTC11	MYBL2_TGIF2	TGGGTC40NAAG	YABI	TGACANCCGTT	1	3
[truncated: 349 more columns]
