# Supplementary material for: DNA-guided transcription factor interactions extend human gene regulatory code
Source: Nature. 2025 Apr 9;641(8065):1329–38. doi: 10.1038/s41586-025-08844-z (PMC12119339; doi:10.1038/s41586-025-08844-z)
Supplement: Supplementary file 5 — PWM models [file 41586_2025_8844_MOESM5_ESM.xlsx]

## Sheet: Supplementary Table S3
This table contains background subtracted PWMs for all of the TF pairs and individual TFs analyzed.The numbers in each column of every PWM are the background corrected nucleotide counts that were obtained by a separate alignment of the seed with that particular position masked (see Methods for details). Note that as this multinomial method derives distribution of mononucleotides at each position …
Base	A, C, G or T
symbol(s)	HGNC symbol(s) (gene names); Either for reference models that were generated for individual TFs in this study or for the co-operative pairs, in which case the TF names are separated with an underscore "_". First of the TFs is TF1 that was expressed as a His tagged clone and was used in first of the affinity separations and the second one is the SBP tagged TF2
ligand sequence	Name of primer used to generate selection ligand; number before N indicates length of random sequence
batch	batch of HT-SELEX or CAP-SELEX experiment
seed	Sequence used to identify subsequences to be included in the model
multinomial	Hamming distance to seed used to identify subsequences to be included in the model
cycle	SELEX cycle used to construct the model; previous cycle was used as background unless indicated otherwise by a letter "b" followed by the used background cycle, "u" letter indicates that only the first instance of identical sequencing reads were used in the construction of the PWM
Interaction type	composite or spacing
Matrix is one of the representative PWMs	value yes or no
	TF_pairs	ligand sequence	batch	seed	multinomial	cycle	interaction type	Matrix is one of the representative PWMs
Base	ALX3_TBX20	TCCAAA40NTCA	YWIIII	NGGTGTTAATTRN	1	3	composite	NO
A	349	538	169	132	92	318	137	947	947	56	129	460	224
C	116	412	264	399	67	400	131	15	24	85	209	204	206
G	262	947	947	131	947	237	108	136	43	153	267	486	398
T	219	561	259	947	66	947	947	62	35	947	947	288	119
Base	ARX_TBX21	TCAGTG40NGAT	YYI	NAGGTGTTAATTRN	1	3	composite	NO
A	2217	5450	805	7	23	8	1064	857	5450	5450	789	1401	2286	1525
C	490	69	691	46	179	9	1581	516	11	583	982	1638	1287	1186
G	1479	830	5450	5450	14	5450	129	2583	1017	263	1110	1589	3164	1736
T	1264	386	791	65	5450	8	5450	5450	128	229	5450	5450	1499	1003
Base	ARX_TBX4	TCAGTG40NGAT	YWII	NTAATTAGGTGTNRN	1	3	composite	NO
A	29	45	190	190	35	83	190	61	31	7	39	53	20	119	47
C	68	54	26	25	36	31	17	41	28	21	10	48	55	12	60
G	33	51	53	39	53	111	27	190	190	8	190	13	51	71	28
T	60	190	62	39	190	190	15	23	18	190	40	190	65	29	56
Base	ATF2_FLI1	TACAGA40NAGAT	YYIII	NRCCGGAARTGACGTN	1	3	composite	NO
A	282	537	207	218	3	1	785	785	441	8	103	785	32	176	171	302
C	189	61	785	785	0	0	6	22	12	49	76	59	785	63	224	211
G	197	248	276	18	785	785	4	4	344	23	785	61	80	785	111	140
T	117	131	49	7	4	8	10	178	8	785	222	51	216	47	785	132
Base	ATF2_FLI1	TACAGA40NAGAT	YYIII	NTGACGTMACCGGAWRYN	2	3	composite	YES
A	248	139	142	509	61	126	110	254	511	115	96	26	22	542	380	266	70	120
C	64	136	106	103	519	54	129	254	11	508	520	31	43	33	22	46	166	132
G	169	126	472	102	79	522	146	77	94	123	47	546	546	37	13	275	71	199
T	68	508	330	135	131	56	518	68	74	143	31	38	29	30	166	28	352	99
Base	ATF2_TBX4	TTAGAG40NCGG	YWII	NAGGTGACGTGTNRN	1	3	composite	YES
A	925	2690	312	56	6	10	2690	100	7	11	135	832	111	1630	464
C	330	161	137	20	34	1	36	2690	4	115	10	366	581	272	878
G	911	713	2690	2690	11	2690	66	1030	2690	14	2690	220	829	1060	588
T	524	337	149	7	2690	10	247	152	18	2690	19	2690	1169	472	760
Base	ATF2_TBX4	TTAGAG40NCGG	YWII	NAGGTGTKACGTMAN	1	3	composite	YES
A	192	641	187	44	36	49	18	14	641	12	129	82	218	641	52
C	107	90	174	46	100	18	36	31	7	641	23	46	423	23	286
G	227	219	641	641	51	641	16	398	233	47	641	10	51	143	120
T	115	112	122	35	641	4	641	243	59	147	21	641	30	81	183
Base	ATF3_ELK1	TGAGAG40NTGTG	YRII	NCGGAWRTGACGTN	1	3	composite	NO
A	78	88	12	8	374	274	145	13	124	374	77	131	125	138
C	146	374	13	12	24	32	44	68	78	94	374	68	150	105
G	102	29	374	374	18	15	229	28	374	112	109	374	124	77
T	48	14	11	31	29	100	10	374	228	91	183	86	374	54
Base	ATF3_FLI1	TGAGAG40NTGTG	YYIII	NRCCGGAARTGACGTMN	2	3	composite	NO
A	2680	6481	2469	2434	44	47	10006	9436	5521	60	513	9692	331	2407	1627	4668	6770
C	2603	938	8744	9548	40	37	82	370	255	326	396	358	9169	691	3292	4338	652
G	2636	3010	2822	234	10009	10001	52	118	4414	60	9258	1059	713	9225	965	2318	1281
T	2095	1752	656	58	39	70	122	2666	33	9965	1981	442	2650	821	8624	1160	1312
Base	ATF3_FLI1	TGAGAG40NTGTG	YYIII	NRCCGGAARTNCGTCAN	1	3	composite	NO
A	99	308	125	140	1	2	468	468	289	15	108	333	73	22	66	468	7
C	131	40	468	468	0	0	1	27	20	195	85	468	24	27	468	22	125
G	114	160	194	10	468	468	0	2	180	26	218	50	468	30	24	23	41
T	125	76	26	9	0	1	1	195	29	468	57	65	10	468	80	18	296
Base	ATF3_FOXA1	TGAGAG40NTGTG	YWII	NTGACGNNNNYAAAYAN	1	3	composite	YES
A	179	1	14	346	0	72	20	180	308	66	29	346	346	346	20	346	102
C	29	11	37	7	346	20	25	132	1	54	241	95	166	61	198	62	60
G	132	0	346	5	10	346	0	23	10	166	20	53	59	121	24	69	48
T	7	346	121	5	67	37	303	11	27	61	106	76	79	81	148	55	137
Base	ATF3_GABPA	TCATTC40NATT	YYIIII	NCGGAARTGACGTMAN	1	3	composite	NO
A	169	202	25	37	1155	1155	324	0	19	1155	15	240	79	477	1155	97
C	697	1155	35	45	61	82	22	5	17	12	1155	51	141	677	30	294
G	260	81	1155	1155	45	54	831	1	1155	56	50	1155	49	81	125	354
T	29	64	31	29	86	264	6	1155	156	15	349	12	1155	37	59	410
Base	ATF3_ONECUT1	TCATTC40NATT	YJII	NTGACGTCANNNNATCGATN	1	3	composite	NO
A	84	0	0	256	2	54	0	17	256	2	28	41	109	256	8	31	100	256	103	61
C	66	0	2	0	256	3	2	256	2	72	104	140	0	54	11	256	23	9	103	48
G	106	0	256	3	0	256	0	12	0	12	20	18	138	83	103	44	256	140	255	130
T	0	256	2	2	12	0	256	0	0	170	104	57	9	17	256	41	6	107	256	17
Base	ATF3_ONECUT1	TCATTC40NATT	YJII	TGACGTCANNNNATCGAT	1	3	composite	NO
A	0	0	256	2	54	0	17	256	2	28	41	109	256	8	31	100	256	106
C	0	2	0	256	3	2	256	2	72	104	140	0	54	11	256	25	9	103
G	0	256	3	0	256	0	12	0	12	20	18	138	84	103	44	256	144	255
T	256	2	2	12	0	256	0	0	170	104	57	9	18	256	41	6	109	256
Base	ATF3_SOX11	TGAGAG40NTGTG	YUIII	NACAATGACGTMAN	1	3	composite	NO
A	4346	12002	470	12002	12002	11	122	12002	28	1867	86	3346	12002	254
C	3316	392	12002	379	159	4	41	34	12002	117	302	8655	27	4272
G	3021	532	908	722	521	1	12002	83	73	12002	12	51	64	1491
T	1319	769	1690	613	31	12002	966	31	1074	43	12002	31	58	5985
Base	ATF3_SOX11	TGAGAG40NTGTG	YUIII	NTKACGTMACAATRN	1	3	composite	NO
A	1447	18	33	2150	13	180	38	594	2150	7	2150	2150	1068	881	559
C	148	19	26	9	2150	21	55	1556	3	2150	443	308	667	265	769
G	529	26	1907	68	13	2150	12	14	1	135	206	232	165	1269	619
T	27	2150	243	10	187	9	2150	24	2	1048	236	419	2150	250	204
Base	ATF3_TBX4	TCATTC40NATT	YWII	GGTGACGTGT	1	3	composite	NO
A	1246	2009	19	37	14747	351	107	103	410	4012
C	956	333	184	6	34	14747	16	601	80	496
G	14747	14747	31	14747	341	6123	14747	307	14747	2815
T	642	104	14747	41	716	410	40	14747	112	14747
Base	ATF3_TBX4	TCATTC40NATT	YWII	NAGGTGACGTGTNRN	1	3	composite	NO
A	892	3010	249	110	6	2	3010	100	24	22	46	902	139	1720	497
C	293	382	189	49	50	4	24	3010	5	192	18	120	1059	617	783
G	1271	1726	3010	3010	15	3010	101	1382	3010	57	3010	718	689	1290	959
T	553	793	72	9	3010	0	243	132	8	3010	22	3010	1122	649	771
Base	ATF3_TBX4	TCATTC40NATT	YWII	NAGGTGTKACGTMAN	1	3	composite	NO
A	345	1373	283	100	138	145	10	4	1373	20	256	30	443	1373	61
C	165	245	309	123	294	44	13	13	3	1373	27	64	929	25	443
G	547	920	1373	1373	361	1373	5	1018	248	81	1373	17	95	96	368
T	315	405	271	92	1373	5	1373	355	20	553	19	1373	25	32	500
Base	ATF4_CEBPD	TAGCAT40NAGG	YKIII	NRTTGCGTCAYN	1	3	composite	NO
A	1658	4478	79	50	4166	231	8405	753	3196	8315	1158	1840
C	2021	1604	76	124	133	8315	634	748	8315	140	2949	2207
G	2135	3838	40	528	8315	94	8315	322	1044	423	3136	2093
T	2501	741	8315	8315	2278	383	380	8315	1088	294	5367	2175
Base	ATF4_ELF1	TCACAA40NCGC	YADIIII	VCGGAARTGACGT	1	3	composite	NO
A	16	15	3	8	53	53	29	4	10	53	8	7	7
C	13	53	6	5	4	4	2	3	5	13	53	3	17
G	24	13	53	53	4	12	24	2	53	7	14	53	11
T	1	3	4	1	5	17	0	53	1	5	8	3	53
Base	ATF4_FLI1	TCACAA40NCGC	YYIII	NCGGAARTGACGN	1	3	composite	NO
A	229	504	17	19	1194	1194	541	39	268	1194	242	535	214
C	533	1194	14	13	23	117	84	156	190	213	1194	272	327
G	354	169	1194	1194	20	49	653	54	1194	593	522	1194	252
T	78	36	16	40	52	357	8	1194	259	220	702	270	401
Base	ATF4_GABPA	TAGCAT40NAGG	YYIIII	NCGGAARTGACGTN	1	3	composite	NO
A	164	188	13	5	756	756	320	15	89	756	48	239	375	226
C	343	756	20	17	13	78	60	44	61	37	756	62	408	135
G	208	71	756	756	10	23	435	9	756	169	96	756	183	221
T	42	45	16	13	23	255	10	756	125	59	331	73	756	174
Base	ATF4_ISX	TAGCAT40NAGG	YUIIII	NTGACGTAATTAN	1	3	composite	NO
A	560	75	215	1101	64	121	68	1101	1101	33	494	1101	297
C	237	86	151	55	1101	88	256	578	40	88	457	345	269
G	238	68	1101	108	96	1101	21	259	58	129	515	879	307
T	66	1101	233	82	279	88	1101	200	71	1101	1101	398	227
Base	ATF4_TBX21	TAGCAT40NAGG	YYI	NTGACGTGTGAN	1	3	composite	YES
A	587	147	249	1461	199	55	62	159	547	355	1461	638
C	393	156	144	4	1461	8	189	53	295	490	355	278
G	368	116	1461	83	827	1461	39	1461	257	1461	355	152
T	112	1461	275	64	553	34	1461	104	1461	732	380	393
Base	ATF4_TBX4	TAGCAT40NAGG	YWII	NAGGTGACGTGTNRN	1	3	composite	NO
A	169	582	147	38	3	6	582	17	8	10	24	200	60	390	131
C	98	59	68	88	14	0	6	582	6	82	9	108	130	93	157
G	166	269	582	582	2	582	27	100	582	10	582	104	196	192	128
T	149	94	97	27	582	0	35	67	0	582	23	582	196	107	166
Base	ATF6B_ETV4	TAACTA40NCTGT	YSIII	NNMGGAWRTGACGTNNN	1	3	composite	YES
A	294	165	139	6	9	785	486	291	13	55	785	42	63	81	185	251	153
C	96	348	647	9	7	14	95	33	34	52	41	785	36	124	226	75	244
G	252	200	30	785	785	5	55	495	20	785	66	66	785	64	297	256	162
T	143	73	12	4	9	40	299	2	785	84	46	69	43	785	77	202	226
Base	ATF6B_FLI1	TAACTA40NCTGT	YYIII	NMCGGAWNYACGTMAN	1	3	composite	NO
A	353	160	254	9	21	658	515	418	46	658	47	57	75	137	658	62
C	77	497	658	10	17	16	40	98	258	310	658	70	103	521	125	276
G	137	152	48	658	658	12	25	124	35	348	67	658	51	53	141	94
T	91	43	21	11	19	60	143	17	400	53	46	33	658	76	143	226
Base	ATF6B_FLI1	TAACTA40NCTGT	YYIII	NRCCGGAWRTGACGTN	2	3	composite	NO
A	2421	5010	2400	2932	55	41	8881	5970	4203	157	683	8739	408	867	1184	2583
C	2204	1250	6664	7780	46	28	83	515	241	694	580	606	8682	460	1714	2475
G	2302	2846	2638	349	8906	8916	80	78	4658	161	8528	797	615	8798	610	2856
T	2011	1983	808	87	55	76	129	2755	76	8847	1226	460	1027	398	8214	1024
Base	ATF6B_GABPA	TTTCAA40NTGA	YYIIII	NCGGAARYACGTCAN	2	3	composite	NO
A	70	89	16	16	563	518	311	30	491	112	119	134	218	511	119
C	390	512	16	25	34	40	52	163	68	543	153	169	512	174	185
G	94	5	562	558	23	32	245	32	296	165	533	150	225	241	68
T	10	26	26	21	20	128	18	395	88	77	77	506	155	147	193
Base	ATF6B_TBX21	TTTCAA40NTGA	YYI	NTGACGNAGGTGTKAN	1	3	composite	YES
A	195	32	18	457	33	38	9	457	63	1	2	0	58	7	457	178
C	48	70	91	18	457	6	14	3	134	0	12	0	56	101	34	46
G	181	26	457	118	66	457	28	43	457	457	2	457	16	388	61	68
T	33	457	85	163	26	22	405	14	56	1	457	0	457	69	18	164
Base	ATF6B_TBX4	TTTCAA40NTGA	YWII	NAGGTGACGTGTNRN	1	3	composite	NO
A	370	1551	268	72	14	6	1551	105	22	7	36	120	123	1017	352
C	246	321	336	92	69	2	28	1551	6	131	5	133	787	218	379
G	549	873	1551	1551	18	1551	138	1157	1551	33	1551	1196	259	534	476
T	387	936	193	26	1551	7	254	96	6	1551	14	1551	382	228	344
Base	ATOH1_FLI1	TTCGGG40NGAG	YYIII	NCCGGAAACAGCTGN	1	3	composite	NO
A	78	29	37	1	1	135	135	135	0	135	6	65	14	6	14
C	10	135	135	2	4	4	1	12	135	3	20	135	15	4	52
G	31	56	3	135	135	2	2	47	1	10	135	23	4	135	21
T	16	9	1	0	1	7	12	1	4	7	34	6	135	4	48
Base	ATOH1_FOXD2	TCCATG40NCAC	YWI	NWRNRYAAACANCAGCTGTYN	2	3	composite	YES
A	144	383	1026	671	814	444	1257	1261	1271	109	1274	820	83	1289	110	1130	55	32	189	112	412
C	369	129	94	209	204	546	291	225	141	1274	37	303	1327	13	247	1073	94	20	400	518	181
G	117	82	275	221	510	154	82	72	160	89	239	137	1	51	1135	199	45	1327	318	144	440
T	696	926	148	226	112	753	362	207	38	294	27	67	42	174	863	102	1321	63	1172	756	293
Base	ATOH1_POU2F2	TTCGGG40NGAG	YAAIIII	CATATGCTAATY	1	3	composite	YES
A	124	654	4	654	5	3	21	249	654	654	189	257
C	654	19	26	7	8	5	654	58	74	76	95	281
G	100	76	28	1	4	654	377	8	119	42	180	268
T	60	69	654	2	654	15	462	654	93	77	654	373
Base	ATOH1_TBX21	TCCATG40NCAC	YYI	NAGGTGTNANCATATGNYN	1	3	composite	YES
A	890	1810	254	12	12	9	529	105	1810	1365	32	1810	3	1810	129	15	64	193	527
C	167	100	433	44	117	18	658	296	15	266	1810	9	111	489	82	9	322	876	454
G	360	284	1810	1810	6	1810	193	1148	111	146	20	76	832	255	12	1810	703	457	530
T	392	193	325	44	1810	3	1810	261	6	32	5	67	1810	11	1810	73	720	934	299
Base	BACH2_FOXD2	TCACTT40NTTG	YWI	NTGASTCANNNNRYAAACAN	1	3	composite	YES
A	1238	4	6	1949	115	24	140	1949	21	456	1589	1035	1249	121	1949	1949	1949	0	1949	639
C	139	4	6	183	1121	5	1949	0	1168	22	46	476	28	754	308	57	3	1949	46	442
G	514	1	1949	4	828	298	3	5	8	0	309	97	700	1	2	0	21	0	91	388
T	59	1949	81	8	31	1949	5	5	751	1471	6	341	14	1195	131	27	10	154	211	480
Base	BARHL1_ELK3	TCTATT40NCAT	YAFI	NCGGAANCGTTTAN	1	3	composite	YES
A	85	110	27	85	279	279	91	17	87	128	1	8	279	52
C	89	279	33	52	35	25	63	279	6	43	8	22	8	50
G	80	38	279	279	29	18	103	2	279	23	12	2	12	127
T	26	67	50	110	58	59	23	103	9	279	279	279	48	51
Base	BARHL1_ELK3	TCTATT40NCAT	YAFI	NTAAACGGAAGTN	1	3	composite	YES
A	94	48	319	319	319	2	0	8	319	319	123	52	91
C	66	21	8	8	286	319	3	15	27	27	83	126	28
G	64	54	36	21	82	3	319	319	15	36	319	52	99
T	95	319	62	10	33	8	6	8	81	107	27	319	101
Base	BARHL1_ETV5	TTGCGA40NTACG	YKII	TAAACGGAAGT	1	3	composite	NO
A	24	83	83	83	7	1	19	83	83	48	26
C	25	9	3	51	83	0	14	19	56	58	76
G	19	19	1	36	0	83	83	17	15	83	28
T	83	33	11	23	9	8	7	38	65	29	83
Base	BARHL1_FOXD2	TCTATT40NCAT	YWI	NCGTTTANNNNNRYAAACAN	1	3	composite	YES
A	53	62	208	147	3	8	237	42	21	64	173	96	112	37	237	237	237	4	237	86
C	89	237	36	74	6	51	31	80	103	18	5	45	19	95	57	32	7	237	12	52
G	53	21	237	26	3	3	24	96	22	2	52	44	125	7	3	8	23	3	41	35
T	43	83	34	237	237	237	53	19	91	153	7	53	13	142	37	18	6	31	57	64
Base	BARHL1_MEF2C	TTGCGA40NTACG	YAFIII	CCATAAAYGG	1	3	composite	YES
A	396	203	684	196	684	684	684	48	183	322
C	684	684	411	19	0	0	28	336	18	270
G	285	341	261	20	0	7	142	28	684	684
T	257	476	523	684	102	54	405	348	108	287
Base	BARHL1_MEF2D	TTGCGA40NTACG	YAEII	CCTAATTAGG	1	3	composite	YES
A	123	45	108	179	179	56	16	179	136	69
C	179	179	174	23	7	2	10	24	45	65
G	92	42	31	16	0	6	25	162	179	179
T	49	144	179	20	59	179	179	133	43	109
Base	BARHL1_MEF2D	TTGCGA40NTACG	YAEII	NCCTAATTAGGN	1	3	composite	NO
A	45	110	43	115	165	165	60	22	165	120	59	60
C	31	165	165	156	20	9	0	16	28	37	65	38
G	46	79	43	22	10	0	2	21	159	165	165	35
T	43	52	148	165	14	51	165	165	119	42	109	32
Base	BARHL1_TBX20	TTGCGA40NTACG	YWIIII	NANGTGTTAATTRN	1	3	composite	NO
A	225	610	126	100	32	47	303	144	610	610	432	234	211	111
C	85	227	134	190	290	33	423	254	34	58	159	262	79	180
G	121	335	193	610	46	610	150	97	57	52	356	292	399	170
T	178	390	157	134	610	16	610	610	72	77	610	610	173	149
Base	BARHL1_TBX21	TCTATT40NCAT	YYI	NAGGTGTTAAACGN	1	3	composite	NO
A	107	281	27	3	5	2	45	18	281	281	281	74	43	58
C	31	20	40	9	30	1	100	69	1	11	26	281	22	43
G	82	54	281	281	4	281	32	273	15	7	72	52	281	110
T	60	30	39	5	281	0	281	281	8	15	132	206	82	69
Base	BARHL1_TBX4	TCTATT40NCAT	YWII	NCGTTTAGGTGWNRN	1	3	composite	YES
A	34	28	47	44	10	44	154	51	8	16	22	59	4	71	31
C	42	154	15	52	11	13	0	20	23	41	18	25	36	20	30
G	42	21	154	27	37	52	1	154	154	27	154	22	69	84	33
T	37	61	16	154	154	154	9	23	25	154	12	96	45	22	60
Base	BARHL1_TBX6	TCTATT40NCAT	YAAII	NRGTGTTAATTGN	1	3	composite	YES
A	109	46	33	30	15	90	54	234	234	155	81	94	47
C	26	62	29	83	24	131	49	7	32	54	134	52	61
G	61	187	234	29	234	56	97	27	33	180	150	234	66
T	38	54	55	234	13	234	234	24	14	234	234	79	59
Base	BARHL1_TEAD4	TTGCGA40NTACG	YJII	NCATTCCNNCAATTAN	1	3	composite	YES
A	24	51	62	2	51	21	18	31	22	70	62	62	8	21	62	14
C	3	62	4	5	8	62	62	8	9	62	52	19	4	22	40	12
G	32	16	4	4	17	9	19	10	22	62	32	13	10	8	26	25
T	2	16	2	62	62	8	23	12	8	45	17	35	62	62	34	10
Base	BARHL1_TEAD4	TTGCGA40NTACG	YJII	NCATTCCNNCGTTTAN	1	3	composite	YES
A	22	32	44	0	37	8	11	21	22	16	35	32	10	21	44	15
C	1	44	2	0	7	44	44	0	7	44	2	27	4	5	8	4
G	19	8	1	1	12	7	6	8	2	8	44	2	2	4	5	16
T	2	2	1	44	44	6	22	16	13	26	2	44	44	44	13	10
Base	BARHL2_ELF1	TTGGGT40NGGC	YADIIII	TAAACGGWART	1	3	composite	NO
A	22	100	100	100	16	7	33	65	100	40	38
C	16	0	19	24	100	4	27	16	38	25	55
G	12	9	20	45	4	100	100	9	36	60	52
T	100	32	13	20	15	13	23	35	59	21	100
Base	BARHL2_ELK3	TTGGAC40NGTG	YAFI	NCCGGAAGYAATTAN	1	3	composite	NO
A	155	84	34	4	9	332	332	73	12	332	332	13	57	332	125
C	22	332	332	0	0	5	6	75	130	68	97	395	139	15	70
G	108	63	17	332	332	3	2	332	1	60	62	73	25	35	72
T	47	19	4	1	19	19	67	12	202	42	157	332	332	91	66
Base	BARHL2_ELK3	TTGGAC40NGTG	YAFI	NCGGAANCGTTTAN	1	3	composite	NO
A	124	127	55	84	579	579	241	25	182	205	11	69	579	188
C	271	579	69	44	47	22	161	579	14	77	9	34	13	116
G	136	59	579	579	24	13	144	9	579	42	9	9	38	183
T	47	52	26	127	74	55	32	160	57	579	579	579	58	91
Base	BARHL2_ELK3	TTGGAC40NGTG	YAFI	NTAAACGGAAGTN	1	3	composite	NO
A	188	136	777	777	777	18	0	4	777	777	366	143	318
C	157	101	46	27	705	777	0	15	12	73	189	320	182
G	141	165	76	42	182	11	777	777	18	9	777	139	120
T	290	777	127	76	124	6	7	10	141	204	86	777	158
Base	BARHL2_ELK3	TTGGAC40NGTG	YAFI	NYAATTAMCGGAWRYN	1	3	composite	NO
A	78	67	300	300	90	159	300	73	15	21	12	300	227	127	33	83
C	77	122	65	71	20	33	5	226	300	0	18	7	5	25	114	61
G	77	19	34	29	28	70	226	115	0	300	300	3	3	173	13	90
T	69	177	64	122	300	300	58	29	17	15	35	29	72	31	186	66
Base	BARHL2_ETV4	TTGGGT40NGGC	YSIII	NCGGAANYAATTAN	1	3	composite	NO
A	27	26	7	14	130	130	33	7	130	130	16	25	130	29
C	55	130	10	11	17	22	20	71	60	83	17	28	10	25
G	33	19	130	130	12	23	69	8	85	47	27	30	26	46
T	14	10	6	10	17	42	8	59	38	87	130	130	24	30
Base	BARHL2_ETV4	TTGGGT40NGGC	YSIII	NMGGAANCGTTTAN	1	3	composite	NO
A	32	30	16	29	136	136	35	23	73	66	8	20	136	41
C	57	105	18	25	21	17	29	136	10	50	6	15	9	26
G	33	13	136	136	18	17	60	3	136	35	16	12	16	40
T	14	9	19	37	26	36	12	55	4	136	136	136	30	29
Base	BARHL2_ETV5	TTGGGT40NGGC	YKII	TAAACGGAAGT	1	3	composite	NO
A	21	76	76	76	4	0	5	76	76	32	22
C	19	11	2	33	76	0	16	30	24	20	62
G	19	23	5	30	3	76	76	6	13	76	45
T	76	19	3	14	7	0	7	27	46	20	76
Base	BARHL2_GABPA	TTGGAC40NGTG	YYIIII	NCCGGAWRCGTTTAN	1	3	composite	NO
A	36	24	8	3	3	75	65	26	7	51	52	1	9	75	23
C	4	75	75	4	6	1	0	14	75	3	16	3	12	3	10
G	12	18	3	75	75	3	0	49	1	75	14	6	6	6	29
T	23	10	4	4	9	12	10	11	35	1	75	75	75	14	13
Base	BARHL2_TBX20	TTGGGT40NGGC	YWIIII	NAGGTGNTAATKRN	1	3	composite	NO
A	116	317	163	52	32	23	70	31	317	317	117	73	104	53
C	49	104	178	75	159	19	99	77	0	19	67	72	31	88
G	91	225	317	317	27	317	35	37	20	17	149	120	213	110
T	61	158	179	71	317	20	113	317	68	34	317	197	73	66
Base	BARHL2_TBX21	TTGGAC40NGTG	YYI	NAGGTGTTAAACGN	1	3	composite	NO
A	238	599	146	8	7	5	126	64	599	599	599	139	131	105
C	60	37	156	23	65	0	302	112	4	34	86	599	103	119
G	154	92	599	599	1	599	34	311	23	16	133	67	599	205
T	148	82	176	22	599	5	599	599	31	35	291	455	164	170
Base	BARHL2_TBX4	TTGGAC40NGTG	YWII	NAGGTGHTAAACGN	1	3	composite	NO
A	135	353	100	14	19	12	57	54	353	353	353	60	55	87
C	48	42	117	35	99	10	80	45	1	14	28	353	28	59
G	79	63	353	353	5	353	19	54	24	18	93	41	353	102
T	90	77	87	32	353	7	216	353	42	15	154	243	75	106
Base	BARHL2_TBX4	TTGGAC40NGTG	YWII	NAGGTGHTAATTGN	1	3	composite	NO
A	152	417	119	32	14	18	78	33	417	417	243	126	193	72
C	27	55	176	66	92	10	93	63	1	37	49	154	59	105
G	132	134	417	417	21	417	21	55	25	38	241	156	417	101
T	105	113	126	29	417	12	246	417	28	42	417	417	121	139
Base	BARHL2_TBX4	TTGGAC40NGTG	YWII	NTAAAMGGTGTNRN	1	3	composite	YES
A	190	266	790	790	790	500	72	92	18	111	377	109	515	221
C	207	198	151	82	154	289	96	83	124	104	300	222	103	211
G	121	166	168	123	295	81	790	790	34	790	160	196	275	154
T	271	790	403	122	569	292	79	81	790	139	790	262	184	204
Base	BARHL2_TEAD4	TTGGGT40NGGC	YJII	YNWTTAACATTCC	1	3	composite	NO
A	147	467	631	16	32	1032	1032	341	1032	12	213	20	41
C	858	142	150	15	41	21	18	1032	6	11	10	1032	1032
G	74	297	36	17	12	32	107	56	25	10	58	38	21
T	173	125	400	1032	1032	52	52	4	3	1032	1032	33	244
Base	BARHL2_TGIF2LX	TTGGAC40NGTG	YVII	NTAATTGACAN	1	3	composite	NO
A	526	597	2100	2100	1480	128	81	2100	71	2100	273
C	612	552	460	453	576	95	0	183	2100	187	527
G	375	314	657	420	1027	138	2100	199	87	877	804
T	587	2100	557	452	2100	2100	0	779	261	303	496
Base	BHLHA15_TBX21	TTTATG40NTAA	YYI	NCATATGGTGTGAN	1	3	composite	YES
A	31	14	99	11	99	227	8	7	9	7	13	33	99	49
C	35	99	11	23	11	12	1	8	32	9	84	45	19	21
G	28	17	32	29	12	23	99	99	15	99	9	99	29	5
T	6	12	11	99	6	99	4	26	99	2	99	96	39	24
Base	BHLHB2_ERG	TGCAGG40NTCTA	YYII	NCACGTGACCGGAAGTN	2	3	composite	NO
A	59	93	211	23	43	69	69	224	35	39	1	5	228	213	158	31	50
C	31	215	45	219	43	76	49	21	220	221	1	4	5	8	32	114	61
G	81	59	91	47	217	49	217	32	24	4	228	228	1	4	178	49	82
T	57	50	53	79	55	208	43	18	8	2	2	5	0	92	14	202	35
Base	BHLHB2_ETV4	TGCAGG40NTCTA	YSIII	NKCACGTGACCGGAWRYN	2	3	composite	NO
A	209	74	49	811	31	40	45	44	837	37	134	43	26	833	434	294	130	238
C	184	41	833	37	842	28	37	38	64	764	752	31	33	43	111	118	293	176
G	342	340	40	87	20	842	37	842	37	158	78	846	845	47	45	493	160	265
T	115	485	46	40	40	29	837	35	39	58	38	30	50	67	352	70	416	172
Base	BHLHB2_FLI1	TGCAGG40NTCTA	YYIII	NRCCGGAARCACGTGMN	2	3	composite	NO
A	1278	2321	786	562	155	107	3424	2768	2193	89	3412	207	137	119	191	2452	287
C	711	367	2797	3301	83	206	205	275	145	3450	71	3429	66	202	156	993	2035
G	694	896	566	300	3462	3426	118	99	1142	158	243	134	3441	106	3449	149	412
T	790	561	371	50	56	161	101	1259	297	195	73	170	95	3451	303	132	738
Base	BHLHB2_FLI1	TGCAGG40NTCTA	YYIII	NRCCGGAARTCACGMN	2	3	composite	YES
A	3421	6872	2739	2101	6	20	10045	9889	3022	111	736	9958	746	981	863	335
C	2203	910	9723	9858	5	3	20	203	241	483	9812	732	9930	533	1297	186
G	2382	3008	2431	79	10049	10047	17	18	7015	482	956	1431	698	9890	781	8946
T	2042	1477	480	9	8	65	41	2543	25	9995	668	719	1033	488	20036	580
Base	BHLHB2_TBX21	TGGGTT40NCGT	YYI	NGTGTGRCACGTGMN	1	3	composite	NO
A	86	50	38	34	387	48	281	315	1161	0	2	2	1	555	54
C	35	25	93	12	173	248	9	1161	27	1161	4	10	1	606	317
G	919	1161	85	1161	248	1161	880	3	22	9	1161	8	1161	38	414
T	121	97	1161	69	1161	382	158	1	24	2	0	1161	4	79	376
Base	BHLHB2_TEAD4	TGCAGG40NTCTA	YJII	NTCACGTGANNNNAMATTCCN	2	3	composite	NO
A	1756	55	11	5828	2	0	39	12	5161	135	2223	2124	3412	5707	1378	5797	579	1918	1167	531	2181
C	1684	16	5835	3	5835	0	21	2	1167	2948	1446	1071	614	339	4295	284	88	281	5587	5623	137
G	2257	1558	0	18	2	5837	14	5837	31	1739	1293	399	586	975	422	206	262	686	932	499	1750
T	141	4963	2	16	12	0	5796	3	117	1014	875	2242	1225	293	225	195	5810	5027	699	872	1768
Base	BHLHB8_FLI1	TCCTGC40NTGCC	YYIII	NRMCGGAAACAGCTGN	1	3	composite	NO
A	229	520	155	242	6	3	728	728	728	10	728	21	266	40	10	44
C	187	59	572	728	6	2	4	19	86	728	17	61	728	67	19	180
G	155	208	176	19	728	728	4	1	195	2	17	728	40	34	728	231
T	157	130	44	8	4	2	8	137	0	14	17	201	18	728	61	273
Base	BHLHB8_FLI1	TCCTGC40NTGCC	YYIII	NRMCGGAAACATATGN	1	3	composite	NO
A	291	687	216	367	4	9	924	924	924	6	924	6	924	80	6	44
C	210	77	708	924	8	7	8	16	180	924	8	96	201	280	31	226
G	211	237	216	30	924	924	8	6	346	6	237	266	55	13	924	377
T	212	182	50	6	4	4	13	71	2	8	10	924	15	924	91	276
Base	BHLHB8_TBX21	TAGCGT40NTCA	YYI	NAGGTGTNAMCAGCTGKN	2	3	composite	NO
A	461	1133	168	14	6	9	129	53	1220	1005	76	1181	31	924	111	23	40	109
C	163	40	133	25	68	7	411	95	13	176	1229	38	93	1018	93	30	183	218
G	443	244	1149	1234	9	1243	98	836	91	123	38	176	1102	207	91	1222	565	203
T	178	100	150	28	1215	7	1107	260	9	28	21	102	843	59	1202	84	631	714
Base	BHLHB8_TBX21	TAGCGT40NTCA	YYI	NAGGTGTNAMCATATGKN	2	3	composite	NO
A	952	2099	243	19	12	17	254	94	2262	1615	142	2089	32	2171	145	36	63	330
C	237	109	272	58	108	10	580	253	14	615	2320	53	155	574	286	34	336	563
G	734	488	2119	2322	11	2337	174	1534	194	220	53	552	711	255	84	2309	1424	371
T	415	241	268	31	2317	8	2042	457	27	39	25	189	2146	30	2208	139	800	1074
Base	BHLHE22_GMEB2	TACGAT40NCCG	YRI	NACGTRNCATATGNYN	1	3	composite	YES
A	88	359	2	3	7	233	140	4	359	0	359	5	1	7	30	65
C	27	17	359	0	69	6	139	359	0	5	4	77	1	83	114	58
G	82	240	0	359	6	126	75	0	81	6	2	0	359	154	28	111
T	163	9	2	0	359	6	5	5	14	359	0	359	3	115	245	125
Base	BHLHE22_TBX21	TAACAG40NGGC	YYI	NCATATGGTGTGAN	1	3	composite	NO
A	107	4	646	156	646	689	0	3	0	1	42	14	646	516
C	399	646	6	11	7	46	0	2	9	0	490	166	1	41
G	140	3	71	57	2	12	646	646	3	646	12	646	12	37
T	0	20	29	646	2	646	7	5	646	0	646	139	9	51
Base	BHLHE22_TGIF2LX	TAACAG40NGGC	YVII	NCATATGNNNNNTGTCAN	1	3	composite	YES
A	799	104	2090	441	2090	288	25	73	177	1212	324	162	36	10	87	3	2090	607
C	615	2090	35	23	63	583	20	529	485	235	803	1505	239	6	23	2090	11	589
G	601	24	328	54	52	26	2090	702	109	442	648	199	9	2090	3	7	51	318
T	76	46	108	2090	15	2090	93	787	1319	202	315	224	2090	0	2090	0	48	576
Base	BSX_FLI1	TCGGTG40NCAA	YYIII	NMGGAWRYAATTAN	1	3	composite	NO
A	42	56	9	11	178	129	62	11	178	178	14	35	178	33
C	65	122	9	13	11	22	24	92	145	110	28	87	50	51
G	45	24	178	178	10	16	116	27	163	125	34	37	69	55
T	27	15	4	7	17	49	14	87	82	64	178	178	65	40
Base	CDX1_ETV1	TCACTC40NCAG	YRIIII	CGGAANNNATAAA	1	3	composite	NO
A	21	6	9	96	96	26	8	32	96	13	96	96	96
C	96	5	8	19	22	10	33	33	25	28	36	37	44
G	13	96	96	16	15	56	10	19	66	24	35	19	35
T	9	8	20	5	34	5	45	13	14	96	46	48	44
Base	CDX1_FLI1	TCACTC40NCAG	YYIII	NCGGAWRTCGYAAAN	1	3	composite	NO
A	13	22	1	2	62	49	25	3	36	36	1	62	62	62	13
C	29	62	4	5	4	5	1	25	62	8	12	19	16	24	16
G	16	10	62	62	5	3	37	4	47	62	15	13	15	19	14
T	4	2	1	1	5	13	0	62	48	4	50	28	30	23	19
Base	CDX1_HES7	TCACTC40NCAG	YKIII	CACGTGNCATAAA	1	3	composite	YES
A	14	29	12	15	13	9	0	13	29	0	29	29	29
C	29	11	29	14	19	2	23	29	3	3	4	4	0
G	3	25	11	29	10	29	0	0	9	1	6	1	3
T	4	2	9	8	29	0	6	4	1	29	6	8	9
Base	CDX1_SOX11	TCACTC40NCAG	YUIII	NAACAATAAAAN	1	3	composite	YES
A	108	397	397	0	397	397	1	397	397	397	397	79
C	96	162	25	397	42	10	6	35	181	205	341	181
G	132	234	91	6	0	19	0	99	114	83	246	64
T	62	114	37	24	11	0	397	78	58	95	152	73
Base	CDX1_TEAD4	TCACTC40NCAG	YJII	NYMRTAAACATTCCN	1	3	composite	YES
A	18	5	30	51	3	64	64	64	52	64	9	30	12	10	23
C	16	40	34	9	7	19	17	2	64	6	8	9	64	64	8
G	23	6	2	14	2	5	8	6	13	5	4	13	9	9	17
T	7	25	14	3	64	48	20	5	13	3	64	64	13	12	17
Base	CDX1_TEAD4	TCACTC40NCAG	YJII	NYMRTAAATWCCN	1	3	composite	NO
A	354	138	486	1025	32	1295	1295	1295	239	621	486	262	470
C	266	763	809	116	119	45	158	48	167	104	1295	1295	181
G	540	108	107	270	53	106	17	9	66	250	450	251	296
T	135	533	322	104	1295	84	17	215	1295	675	281	429	348
Base	CDX1_TGIF2LX	TCGACG40NTAA	YVII	NTGTCATAAAAN	1	3	composite	YES
A	94	89	56	66	41	348	27	348	348	348	348	86
C	127	121	17	72	348	7	47	76	66	103	322	111
G	87	73	348	7	5	82	44	44	69	58	252	82
T	40	348	0	348	3	20	348	131	155	123	396	69
Base	CDX1_T	TCACTC40NCAG	YAFIIII	RGGTGYTAATTRN	1	3	composite	NO
A	51	29	15	9	16	9	14	84	84	17	20	44	6
C	14	34	28	25	9	20	28	5	2	7	5	9	33
G	33	84	84	19	84	28	32	6	11	6	8	39	28
T	25	33	21	84	8	63	84	27	14	84	84	15	17
Base	CEBPB_ETV1	TAGTCA40NTCT	YRIIII	NCCGGAWRNNNCGYAAN	1	3	composite	YES
A	121	104	78	27	28	260	159	87	2	23	98	63	84	60	260	260	32
C	34	260	260	9	35	35	41	37	27	18	20	260	41	153	107	54	91
G	65	121	43	260	260	43	21	173	13	112	91	70	260	64	54	68	50
T	40	40	12	18	19	70	101	10	218	106	50	167	41	107	65	80	87
Base	CEBPB_FLI1	TAGTCA40NTCT	YYIII	NSCGGAAGTTGCGN	1	3	composite	NO
A	244	118	131	5	5	607	607	360	10	86	280	130	384	129
C	61	413	607	3	9	11	30	39	34	61	59	607	145	161
G	224	194	26	607	607	6	14	607	23	168	607	139	607	75
T	78	40	10	6	5	12	237	7	607	607	73	184	167	242
Base	CEBPB_FOSB	TCCTCT40NGTC	YWIII	NRTTGCGTCAYN	1	3	composite	NO
A	636	1670	110	64	1866	191	1883	338	842	3196	276	591
C	788	769	125	133	78	3196	208	263	3196	52	1264	1005
G	831	1527	78	298	3196	110	3196	82	130	125	532	767
T	942	356	3196	3196	910	396	164	3196	183	81	1933	833
Base	CEBPB_FOXD2	TCCTCT40NGTC	YWI	NTTRYGTAAACAN	1	3	composite	YES
A	389	193	321	679	362	373	253	1252	1252	1252	70	1252	337
C	310	371	46	30	658	78	685	335	129	210	1252	302	315
G	448	139	72	573	135	1252	20	8	18	303	67	381	241
T	105	1252	1252	90	595	53	1252	77	76	373	320	468	359
Base	CEBPD_ETV5	TTTGTA40NTCC	YJI	NCCGGAANNNNYGCAAN	1	3	composite	NO
A	75	70	53	16	17	134	134	56	2	21	84	21	69	57	134	134	18
C	9	134	134	20	18	18	24	7	11	1	8	98	27	134	36	23	33
G	23	56	13	134	134	10	30	69	0	39	32	22	134	50	16	13	13
T	27	26	19	12	20	14	75	2	121	73	9	36	21	57	14	35	70
Base	CEBPE_FOSB	TGGGCT40NGTT	YWIII	NRTTGCGTCAYN	1	3	composite	NO
A	5230	16398	90	36	12602	751	19192	2137	12335	29550	1987	6105
C	6121	4928	82	94	95	29550	1292	1498	29550	156	10109	9172
G	8223	13153	49	855	29550	292	29550	313	635	434	4173	6700
T	9977	2025	29550	29550	6736	2272	972	29550	954	241	19441	7574
Base	CEBPE_FOXD2	TGGGCT40NGTT	YWI	NTTRYGTAAACAN	1	3	composite	NO
A	1076	236	264	1208	260	630	670	2670	2670	2670	201	2670	746
C	501	258	56	43	1792	76	2331	878	198	833	2670	872	680
G	957	119	149	1463	118	2670	39	9	56	1102	173	1073	479
T	136	2670	2670	165	878	63	2670	105	146	1972	767	1130	767
Base	CEBPE_FOXD3	TGGGCT40NGTT	YWIIII	NTTRCGYAAACAN	1	3	composite	NO
A	858	150	230	1271	489	1008	417	2268	2268	2268	280	2268	682
C	548	194	46	43	2268	96	1055	332	77	506	2268	624	630
G	772	84	189	996	201	2268	18	35	41	643	205	726	348
T	89	2268	2268	207	1050	89	1213	101	133	639	747	949	607
Base	CEBPE_GABPA	TGGGCT40NGTT	YYIIII	NCCGGAAGTTGCGYMAN	1	3	composite	NO
A	52	38	22	1	3	88	88	46	0	1	46	11	43	14	56	88	16
C	8	88	88	0	3	2	6	5	1	5	4	88	16	42	32	9	28
G	18	31	4	88	88	0	5	88	0	11	88	10	88	11	10	2	6
T	11	14	2	0	1	4	27	2	88	88	14	30	9	46	4	2	38
Base	CEBPE_TBX21	TGGGCT40NGTT	YYI	NAGGTGTYGCAAN	1	3	composite	YES
A	1224	3292	1009	298	21	65	757	57	1347	1065	3292	3292	391
C	422	451	882	173	71	26	62	1496	21	3292	260	380	1073
G	836	1023	3292	3292	15	3292	355	346	3292	100	559	153	600
T	811	763	1057	178	3292	229	3292	1797	79	1455	210	652	1229
Base	CEBPE_TBX4	TGGGCT40NGTT	YWII	NAGGTGTYGCAAYN	1	3	composite	NO
A	725	2247	592	226	5	55	717	53	618	585	2247	2247	372	712
C	351	362	693	151	45	25	84	1191	31	2247	203	103	1108	470
G	659	691	2247	2247	2	2247	308	342	2247	44	303	97	710	561
T	513	638	395	114	2247	163	2247	1057	62	824	77	245	1139	505
Base	CEBPE_TGIF2LX	TGGGCT40NGTT	YVII	NATTGTGACATN	1	3	composite	YES
A	220	1282	125	102	650	212	44	1282	246	1282	145	369
C	353	390	123	75	70	838	109	96	1282	1	982	341
G	357	1117	101	265	1282	70	1282	24	13	177	634	298
T	352	140	1282	1282	426	1282	55	1184	10	14	1282	274
Base	CLOCK_FOXA1	TTGCTT40NCCA	YWII	NRYAAAYANNNNCACGTGN	1	3	composite	YES
A	68	33	6	142	142	142	3	142	64	56	64	105	11	142	0	17	0	3	6
C	3	18	63	27	44	8	91	6	30	17	6	23	142	1	142	2	8	1	41
G	17	109	1	6	2	7	0	11	19	17	42	11	0	8	3	142	1	142	38
T	55	14	80	8	6	8	52	1	30	53	31	3	2	2	14	0	142	8	58
Base	CLOCK_FOXD2	TCTGAA40NCAT	YWI	NCACGTGNNNNNNNRTAAACAN	1	3	composite	YES
A	308	47	646	5	111	3	4	0	54	174	48	175	592	439	424	122	646	646	646	4	646	172
C	254	646	4	646	6	13	0	95	322	139	165	1	1	142	0	196	67	21	1	646	11	189
G	83	4	8	0	646	1	646	134	85	289	37	11	49	42	222	5	3	0	6	0	12	37
T	1	9	0	82	8	646	67	418	185	45	397	459	4	23	5	646	7	8	2	31	95	249
Base	CLOCK_RUNX2	TTGCTT40NCCA	YII	NACCRCARCACGTGN	1	3	composite	YES
A	337	779	18	44	118	62	779	330	115	779	0	21	1	2	54
C	38	180	779	779	44	779	85	19	779	11	779	0	24	0	300
G	377	123	43	35	660	41	96	449	0	6	1	779	2	779	120
T	26	157	18	23	37	53	46	4	4	0	18	0	779	13	304
Base	CREB1_ELF1	TAACTG40NCGCG	YADIIII	NCGGAAGTNNTGACGN	1	3	composite	YES
A	13	32	19	0	37	37	4	6	6	16	0	0	37	3	6	0
C	14	37	0	14	0	8	8	6	28	6	0	1	0	37	0	16
G	9	6	37	37	6	13	37	10	3	16	4	37	4	0	37	4
T	1	29	3	4	15	10	5	37	0	0	37	2	0	3	0	17
Base	CREB1_ELK1	TAACTG40NCGCG	YRII	NCGGAWRTGACGTNNN	1	3	composite	NO
A	298	321	9	23	1214	901	316	34	191	1214	126	261	331	446	416	309
C	469	1214	22	6	31	97	100	83	153	122	1214	113	556	311	206	302
G	300	90	1214	1214	26	26	897	46	1214	191	166	1214	228	244	301	274
T	146	58	13	30	89	312	33	1214	328	161	240	136	1214	213	291	328
Base	CREB1_ERG	TAACTG40NCGCG	YYII	NCGGAWRTGACGTNNN	1	3	composite	NO
A	278	551	4	17	1503	1093	717	34	274	1503	196	455	545	513	476	386
C	804	1503	9	6	13	68	45	128	184	199	1503	202	829	354	252	424
G	328	69	1503	1503	10	19	786	17	1503	268	252	1503	400	342	374	323
T	93	35	12	43	30	410	13	1503	463	213	367	206	1503	295	402	370
Base	CREB1_ETV1	TAACTG40NCGCG	YRIIII	NNMGGAWRTGACGTNNN	1	3	composite	NO
A	548	269	371	83	83	1394	883	535	13	144	1394	95	201	295	510	529	293
C	197	598	1023	79	102	86	160	112	71	81	87	1394	77	542	368	213	338
G	382	361	118	1394	1394	82	100	859	36	1394	102	103	1394	177	297	332	329
T	267	165	82	81	121	167	511	30	1394	277	111	190	72	1394	219	320	434
Base	CREB1_ETV4	TAACTG40NCGCG	YSIII	NNCGTCANCGGAWRYN	1	3	composite	NO
A	82	360	78	139	140	350	519	31	137	42	28	519	271	162	72	126
C	112	24	519	75	81	519	34	228	519	39	52	40	60	63	244	118
G	132	88	95	519	108	315	70	78	49	519	519	31	26	357	80	150
T	193	47	119	70	519	164	49	182	15	16	64	48	247	33	274	124
Base	CREB1_ETV4	TAACTG40NCGCG	YSIII	NNMGGAWRTGACGTNNN	1	3	composite	NO
A	1194	670	823	134	122	3190	1991	1186	22	134	3190	76	232	544	1256	1307	735
C	361	1302	2367	138	140	205	414	220	68	91	67	3190	74	1097	837	420	759
G	999	848	280	3190	3190	146	225	2004	33	3190	97	107	3190	268	687	737	794
T	638	371	116	158	223	289	1199	39	3190	434	107	300	72	3190	409	726	902
Base	CREB1_FLI1	TAACTG40NCGCG	YYIII	NACCGGAARTACGTCAN	2	3	composite	YES
A	496	1298	373	371	16	18	1492	1411	799	65	1259	155	175	150	501	1464	129
C	293	212	1309	1411	7	7	8	42	125	665	270	1455	78	184	1372	145	566
G	383	496	334	32	1492	1489	18	22	658	120	1228	101	1469	107	213	187	212
T	321	366	113	19	22	25	25	443	46	1342	246	169	120	1469	199	171	587
Base	CREB1_FLI1	TAACTG40NCGCG	YYIII	NRCCGGAARTGACGTN	2	3	composite	NO
A	4913	9976	4675	5141	99	76	16882	15256	8546	159	1034	16478	694	2428	3865	5832
C	3772	1991	13375	15339	68	76	126	788	418	917	842	718	16400	894	6712	4194
G	4285	5566	5060	477	16908	16893	94	149	8251	166	15973	1467	895	16317	1837	3894
T	3955	3742	1360	151	70	126	226	5583	49	16788	3155	838	2430	881	13873	3005
Base	CREB1_FLI1	TAACTG40NCGCG	YYIII	NRTGACGTACCGGAARYN	2	3	composite	YES
A	192	399	82	148	872	64	141	157	844	180	180	20	15	895	835	383	58	258
C	201	129	143	171	78	874	78	351	50	787	844	12	21	9	41	48	276	169
G	208	440	111	811	117	75	867	117	141	225	25	893	893	18	18	499	104	328
T	297	81	872	303	122	129	112	782	89	82	25	12	12	17	215	25	584	143
Base	CREB1_IRF7	TAACTG40NCGCG	YAEIIII	NRTGACGNNNCGAAAN	1	3	composite	YES
A	1904	3536	133	93	7204	7	359	786	5639	2102	1000	565	7204	7204	7204	2065
C	984	337	205	112	15	7204	22	179	375	711	7204	138	182	157	302	1397
G	2366	3669	14	7204	68	57	7204	8	363	1315	1232	7204	150	141	106	2854
T	1950	134	7204	636	18	364	0	6230	827	3077	1314	184	295	243	591	887
Base	CREB1_SOX11	TAACTG40NCGCG	YUIII	NACAATGACGTMAN	1	3	composite	NO
A	2120	4931	453	4931	4931	49	87	4931	50	226	171	1887	4931	430
C	1220	309	4931	270	137	38	29	35	4931	19	165	3044	287	1799
G	1148	465	569	792	541	10	4931	77	24	4931	27	167	630	739
T	443	486	1337	579	162	4931	620	43	75	12	4931	91	743	1962
Base	CREB1_SOX11	TAACTG40NCGCG	YUIII	NTKACGTMACAATRN	1	3	composite	NO
A	2370	756	95	5437	19	287	119	1725	5437	12	5437	5437	3957	2671	981
C	990	607	89	13	5437	7	117	3712	1	5437	231	383	1193	547	1309
G	1533	242	4009	198	25	5437	34	15	64	213	294	311	408	2766	2477
T	543	5437	1428	137	198	1	5437	25	49	1096	293	390	5437	708	671
Base	CREB3L1_ELF1	TAGGGT40NGTT	YADIIII	NMYACGTNNNCGGAWRY	1	3	composite	YES
A	9	24	7	63	0	8	15	15	13	19	12	18	11	63	46	30	11
C	11	39	41	3	63	5	10	13	13	18	63	11	18	14	17	13	23
G	24	5	5	16	0	63	4	20	16	25	11	63	63	19	7	33	10
T	19	6	22	0	8	4	63	14	22	1	2	14	16	17	17	9	40
Base	CREB3L1_FLI1	TAGGGT40NGTT	YYIII	NCGGAAGTGACGN	1	3	composite	NO
A	57	100	2	0	242	242	134	6	50	242	56	64	39
C	85	242	1	2	3	43	22	42	53	33	242	35	56
G	80	32	242	242	3	5	242	28	242	107	98	242	48
T	19	10	2	5	3	98	3	242	64	48	94	42	100
Base	CREB3L1_TBX4	TCCGCT40NGCG	YWII	AGGTGACGTGTCA	2	3	composite	NO
A	239	88	51	29	48	247	27	23	9	32	91	104	222
C	108	128	64	69	55	34	249	6	107	9	90	221	78
G	153	237	257	40	259	67	133	265	22	261	138	218	221
T	126	98	30	254	31	120	54	13	254	26	244	175	123
Base	CREB3L4_ELK3	TTCACG40NAGT	YAFI	NACGTGGAAGTN	1	3	composite	YES
A	50	488	15	2	20	0	0	488	488	63	186	82
C	180	1	488	9	191	0	0	455	100	290	313	111
G	194	43	14	488	0	488	488	10	147	488	271	182
T	63	12	23	2	488	4	106	22	147	105	488	114
Base	CREB3L4_ELK3	TTCACG40NAGT	YAFI	NACGTGNCCGGAWRYN	1	3	composite	YES
A	80	266	23	36	24	34	84	35	55	12	12	266	189	123	12	41
C	77	20	266	16	30	211	11	266	266	2	3	1	11	70	62	30
G	62	47	20	266	18	266	144	20	9	266	266	1	15	143	46	80
T	47	24	24	48	266	35	28	10	6	1	7	27	77	9	204	114
Base	CREB3L4_ETV1	TCTCAC40NCTG	YRIIII	NACGTGGNNCGGAWRY	1	3	composite	YES
A	30	148	33	18	28	37	32	86	33	33	2	2	148	107	41	17
C	40	31	148	9	46	22	31	31	65	148	3	2	0	8	6	50
G	60	64	54	148	38	148	148	21	40	8	148	148	7	11	107	41
T	18	26	33	8	148	34	91	10	11	5	2	6	7	42	7	99
Base	CREB3L4_FLI1	TCTCAC40NCTG	YYIII	NRCCGGAARTGACGTGGN	2	3	composite	NO
A	283	584	416	464	3	3	1153	1055	357	25	72	1127	40	89	142	289	300	329
C	232	153	885	1073	1	1	5	121	33	105	62	32	1111	42	298	282	284	495
G	425	523	646	88	1156	1156	6	24	787	44	1104	140	142	1141	174	1070	996	158
T	217	234	123	11	1	1	18	358	3	1136	155	36	167	38	1074	260	587	175
Base	CREB3L4_TBX4	TTCACG40NAGT	YWII	NAGGTGACGTGTCAN	2	3	composite	NO
A	1520	4658	955	428	66	57	5288	55	73	23	103	550	1086	4401	1347
C	948	977	1023	504	224	80	58	5218	20	564	58	343	4047	976	1291
G	1668	1952	4902	5228	83	5361	158	764	5358	33	5358	2122	1630	2509	1425
T	1238	1710	769	186	5332	87	375	243	28	5288	46	4819	2624	1143	1311
Base	CREB3L4_TGIF2LX	TTCACG40NAGT	YVII	NTGACACGTCAY	1	3	composite	NO
A	282	451	342	1066	63	1066	22	128	80	181	1066	173
C	285	518	257	638	1066	13	1066	81	85	1066	104	609
G	259	396	1066	140	37	211	60	1066	37	191	168	270
T	240	1066	377	398	97	16	106	29	1066	84	97	457
Base	CREB5_ELK1	TCCAGA40NCTCC	YRII	NCGGAARTGACGTNNN	1	3	composite	NO
A	246	285	77	90	850	850	353	13	63	850	44	162	109	304	472	157
C	265	850	88	104	110	152	101	37	73	55	850	51	266	320	109	206
G	232	139	850	850	79	146	497	14	850	88	56	850	74	120	129	199
T	108	110	68	104	119	320	27	850	229	56	146	42	850	106	140	289
Base	CREB5_ELK1	TCCAGA40NCTCC	YRII	NRMCGGAWRTGACGTNNN	1	3	composite	NO
A	113	244	182	141	30	50	443	320	182	7	32	443	22	94	55	169	263	86
C	107	91	261	443	22	47	39	55	46	25	44	29	443	28	124	174	58	123
G	109	199	180	52	443	443	42	32	261	9	443	47	26	443	41	56	67	83
T	113	108	105	29	32	31	56	123	20	443	118	36	71	17	443	44	55	152
Base	CREB5_ERG	TCCAGA40NCTCC	YYII	NRMCGGAARTGACGTNNN	1	3	composite	NO
A	55	150	89	88	2	0	257	257	108	4	59	257	62	134	140	90	74	53
C	85	42	168	257	0	0	6	38	20	62	59	57	257	52	184	56	56	81
G	66	108	105	24	257	257	1	6	150	6	257	93	56	257	107	69	53	56
T	51	101	36	6	3	0	5	80	2	257	135	84	108	45	257	42	74	67
Base	CREB5_FLI1	TCCAGA40NCTCC	YYIII	NMCGGAWNYACGTMAN	1	3	composite	NO
A	279	145	130	20	19	497	371	69	11	497	26	46	54	160	497	27
C	37	352	497	32	39	31	34	64	91	116	497	55	94	337	27	183
G	116	103	29	497	497	27	15	328	30	289	37	497	52	29	68	60
T	66	71	31	23	54	38	126	36	406	56	48	16	497	21	52	228
Base	CREB5_FLI1	TCCAGA40NCTCC	YYIII	NRCCGGAWRTGACGTMN	2	3	composite	NO
A	1295	2842	1797	1567	53	50	4701	3402	2652	51	457	4484	225	1096	864	2467	2385
C	1186	707	3899	4419	41	51	64	311	265	333	305	313	4395	436	1549	1834	598
G	1183	1560	1791	255	4716	4710	59	86	2026	55	4281	700	490	4399	459	1055	908
T	1056	981	559	93	46	65	95	1244	22	4656	1628	460	1035	239	4139	773	830
Base	CREB5_SOX11	TCCAGA40NCTCC	YUIII	NACAATGACGTMAN	1	3	composite	YES
A	666	1778	172	1778	1778	230	250	1778	90	998	387	882	1778	345
C	411	237	1778	269	141	65	92	116	1778	222	713	896	473	624
G	485	320	293	288	212	6	1778	271	326	1778	204	344	545	278
T	216	244	436	135	105	1778	377	141	499	78	1778	288	1131	532
Base	CREB5_SOX11	TCCAGA40NCTCC	YUIII	NTKACGTMACAATRN	1	3	composite	NO
A	333	140	74	686	17	170	119	345	686	2	686	686	553	310	139
C	76	100	39	15	686	26	131	342	10	686	150	155	238	80	212
G	204	48	492	64	30	686	14	23	17	44	97	107	72	376	225
T	74	686	194	56	194	9	686	25	15	290	115	203	686	125	110
Base	CREB5_TBX21	TAGAGC40NTAG	YYI	NAGGTGTNARTGACGTMN	2	3	composite	YES
A	133	302	47	4	9	5	47	14	278	229	28	28	303	13	57	39	155	154
C	40	15	48	14	28	6	82	72	21	44	58	23	19	302	23	88	126	54
G	87	81	301	316	4	316	45	162	138	75	13	291	44	29	298	46	98	56
T	56	40	43	17	313	2	291	68	32	30	295	154	20	58	17	280	31	52
Base	CREM_ELF2	TCATAG40NGGT	YSIII	NCGGAWRTGACGTMN	1	3	composite	NO
A	140	310	110	89	1084	873	355	2	42	1084	21	100	128	633	559
C	495	1084	87	145	166	85	45	14	35	45	1084	18	229	451	137
G	405	156	1084	1084	164	31	728	6	1084	51	38	1084	55	158	204
T	44	140	91	125	212	211	4	1084	109	38	74	22	1084	108	183
Base	CREM_ETV1	TACCAA40NTTA	YRIIII	CCGGANNNNCGTCA	1	3	composite	NO
A	33	15	0	6	152	88	44	16	59	50	44	61	104	152
C	152	152	6	8	30	14	22	46	25	152	44	73	152	73
G	56	5	152	152	12	6	72	10	51	53	152	59	77	74
T	10	2	2	5	49	43	14	79	16	57	38	152	74	50
Base	CREM_FLI1	TACCAA40NTTA	YYIII	NRCCGGAARTGACGYN	2	3	composite	NO
A	655	1599	372	506	5	6	2583	2425	1094	53	573	2314	586	931	642	782
C	637	236	2291	2452	5	0	9	86	71	535	540	710	2284	685	1047	568
G	716	829	593	43	2584	2582	8	10	1475	79	2324	1037	808	2269	660	716
T	578	431	87	10	3	23	18	580	6	2507	744	536	954	588	1333	520
Base	CREM_GABPA	TCATAG40NGGT	YYIIII	NCGGAARTGACGTN	1	3	composite	NO
A	290	299	12	19	1959	1959	581	10	84	1959	90	209	326	796
C	1262	1959	22	28	40	81	37	34	98	76	1959	66	811	454
G	358	67	1959	1959	24	33	1378	7	1959	168	93	1959	158	454
T	49	37	16	50	78	455	1	1959	256	92	217	66	1959	254
Base	CREM_HOXA2	TCATAG40NGGT	YJI	ACGTMATTA	0	3	composite	NO
A	3455	0	0	0	1000	3456	0	0	3452
C	0	3475	0	0	2476	0	0	0	0
G	0	0	3416	0	0	0	0	0	0
T	0	0	0	3416	0	0	3422	3416	0
Base	CREM_RFX3	TCATAG40NGGT	YSII	NGTTGCTACGTCAN	1	3	composite	YES
A	68	102	94	148	255	46	19	668	5	0	12	132	668	4
C	264	80	128	53	63	668	53	0	668	0	7	668	25	378
G	199	668	167	68	668	21	28	15	31	668	75	36	9	39
T	137	69	668	668	45	286	668	23	31	0	668	35	4	247
Base	CREM_TBX4	TCATAG40NGGT	YWII	NAGGTGACGTGTNAN	1	3	composite	NO
A	746	2582	570	104	5	0	2582	104	12	8	180	263	110	2582	581
C	333	312	792	21	28	3	6	2582	5	272	6	306	678	225	585
G	832	529	2582	2582	4	2582	21	590	2582	4	2582	145	692	810	703
T	670	719	356	30	2582	0	108	61	6	2582	27	2582	1102	338	712
Base	CUX1_POU2F2	TATTCA40NTCAG	YAAIIII	NATCGATTATGCAAATNN	2	3	composite	YES
A	958	2859	270	264	909	2887	509	59	2940	31	19	51	2656	2848	2935	138	299	2000
C	395	149	216	2615	231	123	57	72	3	31	33	2800	12	31	16	82	253	145
G	850	271	240	226	2670	88	85	65	6	33	2916	44	22	190	37	60	663	291
T	737	347	2850	1074	147	146	2816	2866	6	2922	75	295	837	159	58	2855	1725	504
Base	DBX2_ELF1	TGCACG40NTTG	YADIIII	MGGAAGYAATTRN	1	3	composite	NO
A	14	7	7	38	38	11	5	38	38	15	25	27	14
C	24	5	6	0	6	11	13	9	10	5	22	10	4
G	5	38	38	2	8	38	2	18	11	16	25	11	8
T	2	5	9	5	6	6	24	17	8	38	38	9	11
Base	DBX2_TGIF2LX	TCGTTT40NGTC	YVII	NMTGTCAATTAN	1	3	composite	NO
A	108	224	74	71	234	29	435	435	233	333	435	125
C	104	211	170	22	66	435	64	199	158	373	158	96
G	123	158	28	435	44	22	85	125	120	281	271	111
T	101	140	435	46	435	52	54	341	435	435	214	103
Base	DLX1_ELF1	TTACTA40NCTGA	YADIIII	NMGGAAGYAATTAN	1	3	composite	YES
A	26	56	12	23	169	169	39	5	169	169	1	11	169	48
C	88	112	10	7	5	9	29	71	33	18	19	13	11	41
G	36	9	169	169	17	19	169	6	37	29	7	30	23	19
T	19	5	6	8	44	21	23	97	18	27	169	169	28	61
Base	DLX1_ELK1	TTACTA40NCTGA	YRII	NCGGAWRTAATTAN	1	3	composite	NO
A	104	65	7	4	446	386	57	18	446	446	97	118	446	115
C	212	446	8	4	20	22	53	297	198	191	109	143	119	138
G	92	8	446	446	14	12	389	38	193	185	113	112	130	87
T	37	5	3	20	6	60	13	446	133	102	446	446	163	106
Base	DLX1_ELK1	TTACTA40NCTGA	YRII	NTAATTRCCGGAWRYN	1	3	composite	NO
A	100	107	352	352	66	115	201	48	41	0	1	352	263	91	34	101
C	76	68	61	78	88	110	20	352	352	1	2	6	16	49	120	71
G	90	71	91	77	78	131	151	56	11	352	352	2	2	261	46	113
T	86	352	56	49	352	352	39	25	0	2	8	16	89	22	232	67
Base	DLX1_ELK3	TGTATA40NGGT	YAFI	NRCCGGAAGYAATTAN	1	3	composite	NO
A	211	500	68	266	2	5	657	657	87	1	657	657	0	14	657	320
C	113	38	657	657	0	15	18	22	29	182	31	11	1	61	5	58
G	157	156	128	10	657	657	2	8	657	6	75	38	6	2	32	140
T	175	139	62	7	6	5	15	47	17	474	27	22	657	657	49	138
Base	DLX1_ELK3	TGTATA40NGGT	YAFI	NYAATTAMCGGAWRYN	1	3	composite	YES
A	272	9	625	625	13	64	625	124	69	37	29	625	584	172	110	272
C	93	68	28	8	25	110	8	500	625	26	83	54	61	73	105	64
G	166	29	37	11	26	108	178	102	39	625	625	29	25	453	162	182
T	93	557	27	11	625	625	2	95	14	92	73	108	41	92	519	108
Base	DLX1_FLI1	TTACTA40NCTGA	YYIII	NCCGGAWRTAATTAN	1	3	composite	NO
A	1103	505	292	2	9	1881	1563	430	24	1881	1881	55	132	1881	492
C	112	1881	1881	11	12	14	47	56	1342	637	277	144	280	76	422
G	442	462	20	1881	1881	11	32	1451	48	471	237	149	81	183	487
T	225	89	6	3	22	53	318	21	1881	283	105	1881	1881	304	480
Base	DLX1_TBX21	TGTATA40NGGT	YYI	NTAATTAGGTGTNAN	1	3	composite	NO
A	382	165	1247	1247	149	193	1247	91	8	11	15	220	24	1247	797
C	142	290	79	34	55	26	18	134	27	70	8	505	127	4	150
G	353	75	210	53	175	739	223	1247	1247	41	1247	70	848	195	80
T	371	1247	66	106	1247	1247	20	384	33	1247	12	1247	249	38	220
Base	DLX1_TBX4	TGTATA40NGGT	YWII	NAGGTGTAATTAN	1	3	composite	YES
A	216	903	143	67	90	61	5	903	903	32	155	903	322
C	189	109	165	100	83	22	285	552	1	16	54	29	92
G	301	406	903	903	272	903	6	1022	1	10	42	169	208
T	198	232	142	22	903	18	903	417	75	903	903	91	281
Base	DLX1_TBX4	TGTATA40NGGT	YWII	NAGGTGTNATAATTRN	1	3	composite	NO
A	883	2822	263	5	7	4	431	49	2822	54	2822	2822	87	319	1384	360
C	371	42	182	20	245	5	528	633	24	52	4	15	40	468	114	944
G	988	511	2822	2822	16	2822	133	1650	122	38	137	34	381	280	1438	1082
T	580	313	170	13	2822	1	2822	490	101	2822	103	76	2822	2822	70	437
Base	DLX1_TBX4	TGTATA40NGGT	YWII	NAGGTGTTAATTRN	1	3	composite	NO
A	834	2897	290	11	44	5	1152	93	2897	2897	172	373	1065	425
C	255	136	279	38	211	3	564	275	4	253	144	220	89	1025
G	1317	473	2897	2897	16	2897	319	264	188	179	385	422	1833	805
T	491	219	132	10	2897	10	2897	2897	31	101	2897	2897	110	641
Base	DLX1_TBX4	TGTATA40NGGT	YWII	NTAATKAGGTGTNRN	1	3	composite	NO
A	794	251	2155	2155	150	214	2155	199	17	23	30	543	96	1750	339
C	416	234	194	83	153	34	6	189	75	141	18	333	714	136	483
G	480	107	394	355	173	435	382	2155	2155	63	2155	154	569	405	523
T	465	2155	222	164	2155	1720	30	232	37	2155	15	2155	775	204	809
Base	DLX1_TGIF2LX	TGTATA40NGGT	YVII	NTGTCAATTAN	1	3	composite	NO
A	296	177	200	537	11	1281	1281	213	221	1281	295
C	539	612	74	164	1281	65	270	235	446	195	276
G	337	149	1281	155	0	41	278	278	245	358	357
T	109	1281	23	1281	193	43	352	1281	1281	266	354
Base	DLX2_ELK3	TTGACT40NAGT	YAFI	NRCCGGAWGYAATTAN	1	3	composite	NO
A	76	171	67	35	6	3	220	159	53	4	220	220	14	26	220	63
C	42	15	220	220	10	25	11	9	28	74	30	27	10	36	8	63
G	60	49	57	15	220	220	1	4	220	1	41	21	6	21	45	41
T	41	18	38	5	13	23	6	60	23	145	37	22	220	220	27	53
Base	DLX2_TBX21	TTGACT40NAGT	YYI	NTAATKAGGTGTNAN	1	3	composite	NO
A	665	510	2064	2064	410	433	2064	284	29	29	29	207	94	2064	1030
C	413	444	281	156	275	79	23	333	82	146	25	625	315	64	253
G	482	142	354	195	252	561	237	2064	2064	30	2064	109	1164	308	250
T	504	2064	288	222	2064	1503	53	360	68	2064	12	2064	491	78	531
Base	DLX2_TBX4	TTGACT40NAGT	YWII	NAGGTGTAATTAN	1	3	composite	NO
A	377	1238	347	142	107	152	25	1238	1238	81	161	1238	318
C	176	222	390	178	257	88	480	952	3	28	79	49	228
G	392	398	1238	1238	141	1238	16	1021	17	19	58	274	343
T	292	321	313	107	1238	53	1238	657	17	1238	1238	242	349
Base	DLX2_TBX4	TTGACT40NAGT	YWII	NAGGTGTNATAATTRN	1	3	composite	NO
A	388	1379	334	12	3	14	259	29	1379	107	1379	1379	165	148	688	247
C	155	70	333	63	121	3	439	360	38	99	47	20	80	208	81	580
G	460	252	1379	1379	15	1379	126	727	194	62	65	28	130	183	691	360
T	376	197	166	26	1379	3	1379	263	113	1379	146	76	1379	1379	96	191
Base	DLX2_TBX4	TTGACT40NAGT	YWII	NAGGTGTTAATTRN	1	3	composite	NO
A	856	2610	422	45	44	24	957	148	2610	2610	299	309	1301	458
C	220	162	471	108	294	21	795	646	37	188	133	299	182	844
G	951	480	2610	2610	31	2610	212	439	179	164	364	471	1310	640
T	584	406	242	84	2610	22	2610	2610	66	168	2610	2610	242	668
Base	DLX2_TBX4	TTGACT40NAGT	YWII	NTAATKAGGTGTNRN	1	3	composite	NO
A	501	335	1861	1861	148	333	1861	317	51	66	104	603	127	1261	391
C	389	504	171	95	256	50	24	336	152	262	26	491	530	138	420
G	390	84	319	229	188	581	254	1861	1861	86	1861	187	618	600	458
T	582	1861	267	169	1861	1280	76	258	103	1861	71	1861	586	211	592
Base	DLX2_TGIF2LX	TTGACT40NAGT	YVII	NMTGTCAATTAN	1	3	composite	NO
A	700	1607	608	366	1231	67	3634	3634	472	539	3634	1031
C	1072	2028	2046	218	507	3634	97	700	491	762	322	727
G	1130	1491	441	3634	366	31	100	415	409	481	721	836
T	733	716	3634	90	3634	457	130	789	3634	3634	712	1040
Base	DLX2_TGIF2LX	TTGACT40NAGT	YVII	NTGTCAAATTAN	1	3	composite	YES
A	225	106	70	224	4	882	882	882	150	281	882	252
C	348	292	51	95	882	308	395	209	178	272	109	191
G	181	51	882	69	6	54	199	192	179	305	441	198
T	128	882	33	882	7	543	254	380	882	882	128	240
Base	DLX2_TGIF2LX	TTGACT40NAGT	YVII	NYAATTATGTCAN	1	3	composite	YES
A	225	108	1345	1345	79	59	1345	214	132	970	128	1345	369
C	340	728	494	115	43	182	101	917	197	149	1345	191	358
G	447	46	181	93	77	121	219	70	1345	194	234	217	219
T	333	617	267	117	1345	1345	26	1345	81	1345	133	264	400
Base	DLX4_ELK1	TCTATA40NCCTA	YRII	NCGGAWRTAATTAN	1	3	composite	NO
A	91	41	6	7	507	433	40	5	507	507	60	72	507	108
C	284	507	7	10	20	16	36	221	200	144	64	123	74	135
G	95	14	507	507	8	8	467	20	211	206	77	65	155	133
T	36	12	4	16	25	74	7	507	129	115	507	507	151	131
Base	DLX4_ELK1	TCTATA40NCCTA	YRII	NTAATTRCCGGAWRTN	1	3	composite	YES
A	70	65	335	335	53	77	179	31	17	1	1	335	241	82	32	78
C	62	55	29	25	37	84	4	335	335	0	0	3	11	22	109	71
G	104	38	88	46	87	110	156	55	1	335	335	4	1	254	34	107
T	98	335	50	26	335	335	17	30	2	1	2	4	95	18	335	79
Base	DLX4_ELK3	TCGTCA40NCTA	YAFI	NRCCGGAAGYAATTAN	2	3	composite	NO
A	797	2142	450	355	196	155	2999	2969	231	14	2806	2806	302	516	2902	1504
C	644	203	2661	2962	116	141	112	169	324	856	353	596	1176	280	210	277
G	1156	689	513	211	2992	2919	210	210	2958	7	464	228	72	357	144	475
T	417	424	264	106	120	199	110	397	86	2155	271	235	2287	2969	340	758
Base	DLX4_ELK3	TCGTCA40NCTA	YAFI	NYAATTAMCGGAWRYN	1	3	composite	NO
A	362	5	603	603	4	27	603	90	18	28	92	603	537	115	68	105
C	25	36	21	91	62	16	1	513	603	67	110	47	28	217	159	82
G	128	16	18	136	9	131	79	99	12	603	603	29	12	488	96	139
T	89	567	16	2	603	603	42	223	27	28	63	59	66	30	444	277
Base	DLX4_TBX21	TCGTCA40NCTA	YYI	NTAATTAGGTGTNAN	1	3	composite	NO
A	53	92	299	299	90	146	299	48	12	9	13	12	33	299	111
C	52	97	71	30	28	19	2	46	14	14	9	75	33	24	49
G	121	60	87	40	103	147	53	299	299	18	299	27	196	112	64
T	72	299	46	15	299	299	14	43	14	299	9	299	36	20	75
Base	DLX4_TBX4	TCGTCA40NCTA	YWII	NAGGTGTTAATTRN	1	3	composite	NO
A	89	285	61	13	34	17	105	26	285	285	65	60	128	26
C	45	37	76	29	61	16	98	84	2	18	22	47	16	94
G	88	138	285	285	19	285	83	67	50	45	53	63	157	86
T	63	88	54	29	285	12	285	285	7	37	285	285	38	79
Base	DLX4_TEAD4	TCTATA40NCCTA	YJII	TAATTAACATTCC	2	3	composite	YES
A	121	681	696	100	53	696	700	197	741	47	372	117	124
C	455	130	207	115	95	154	131	710	43	56	70	715	696
G	69	112	96	46	55	260	388	114	140	47	179	143	72
T	605	199	137	743	737	210	158	42	61	739	692	103	272
Base	DLX5_ELF1	TGGGTC40NGACT	YADIIII	NMGGAARYAATTA	1	3	composite	NO
A	13	34	10	0	90	90	22	1	90	90	7	11	90
C	40	56	2	0	5	9	6	28	23	17	13	14	0
G	31	0	90	90	8	5	68	5	10	15	13	10	18
T	7	0	0	0	5	5	3	62	19	25	90	90	7
Base	DLX5_ELK3	TCAAGA40NCGC	YAFI	NRCCGGAWGYAATTAN	1	3	composite	NO
A	231	922	558	81	6	17	1222	1083	198	0	1222	1222	24	103	1222	368
C	249	89	1222	1222	27	30	1	6	96	213	223	122	10	55	42	244
G	387	300	229	30	1222	1222	11	18	1222	7	108	117	98	90	121	156
T	355	166	93	21	1	13	3	139	20	1009	140	21	1222	1222	138	454
Base	DLX5_FLI1	TGGGTC40NGACT	YYIII	NCCGGAAGTAATTAN	1	3	composite	NO
A	262	169	176	1	3	534	534	218	3	534	534	27	18	534	143
C	49	534	534	3	0	2	8	26	367	144	80	49	72	23	137
G	145	150	5	534	534	0	3	534	24	102	104	32	18	57	109
T	78	42	0	0	5	9	156	8	534	79	65	534	534	89	145
Base	DLX5_RUNX2	TGGGTC40NGACT	YII	ACCGCAATTA	1	3	composite	YES
A	1853	724	921	613	71	1853	1853	115	171	1853
C	357	1853	1853	650	1853	55	29	44	103	57
G	431	651	598	1853	23	34	69	33	32	134
T	356	583	788	413	1089	92	45	1853	1853	214
Base	DLX5_TBX21	TCAAGA40NCGC	YYI	NTAATTAGGTGTNAN	1	3	composite	NO
A	213	149	988	988	141	212	988	70	4	3	2	30	8	988	531
C	287	135	101	83	63	86	2	106	31	60	1	265	86	6	158
G	138	37	106	88	120	483	356	988	988	1	988	34	608	180	91
T	350	988	82	52	988	988	14	198	38	988	3	988	286	40	208
Base	DLX5_TBX4	TCAAGA40NCGC	YWII	NAGGTGTAATTAN	1	3	composite	NO
A	83	335	87	23	40	42	6	335	335	27	64	335	105
C	58	87	87	36	69	11	128	217	6	7	21	11	50
G	109	183	335	335	105	335	2	304	12	32	26	96	75
T	85	112	63	21	335	15	335	224	4	335	335	80	105
Base	DLX5_TBX4	TCAAGA40NCGC	YWII	NAGGTGTNATAATTRN	1	3	composite	NO
A	195	749	110	7	8	5	98	20	749	47	749	749	42	92	249	111
C	69	36	92	12	68	1	136	162	20	43	12	10	30	126	42	221
G	314	195	749	749	17	749	76	375	69	28	81	24	101	162	500	270
T	170	81	41	9	749	5	749	193	47	749	49	33	749	749	43	147
Base	DLX5_TBX4	TCAAGA40NCGC	YWII	NAGGTGTTAATTRN	1	3	composite	NO
A	287	1000	96	3	22	7	441	87	1000	1000	109	134	430	169
C	98	38	132	42	99	7	237	193	8	68	61	112	44	278
G	388	231	1000	1000	11	1000	94	191	132	104	176	209	570	363
T	227	137	78	29	1000	7	1000	1000	26	47	1000	1000	139	190
Base	DLX5_TBX4	TCAAGA40NCGC	YWII	NAGGTGTTRATKRGGTGNNRN	2	3	composite	NO
A	93	356	70	12	19	16	168	30	333	390	24	34	255	79	29	33	22	52	29	242	71
C	46	27	66	21	70	6	80	49	0	23	31	14	3	63	47	59	8	52	100	30	100
G	193	130	364	393	15	399	45	34	65	40	63	90	143	364	389	64	394	52	150	145	140
T	67	59	39	22	391	17	327	377	12	19	376	301	14	71	31	376	45	243	121	66	88
Base	DLX5_TBX4	TCAAGA40NCGC	YWII	NTAATKAGGTGTNRN	1	3	composite	NO
A	486	206	1567	1567	139	139	1567	167	20	24	16	390	74	1086	341
C	238	192	86	62	138	40	5	151	49	87	13	354	371	60	359
G	382	95	295	169	211	457	474	1567	1567	53	1567	152	601	481	442
T	461	1567	171	81	1567	1110	23	155	22	1567	20	1567	521	125	426
Base	DLX6_TBX21	TCTCAT40NTGT	YYI	NTAATKAGGTGTNAN	1	3	composite	NO
A	22	51	95	95	47	20	95	10	4	5	3	19	3	95	44
C	12	50	27	15	35	7	2	18	10	9	0	23	10	8	12
G	39	46	63	39	48	46	24	95	95	11	95	24	54	40	23
T	22	95	40	14	95	50	7	15	8	95	4	95	28	10	16
Base	DLX6_TBX4	TCTCAT40NTGT	YWII	NAGGTGTTAATTRN	1	3	composite	NO
A	25	92	20	9	8	3	43	17	92	92	20	27	34	10
C	8	28	21	10	26	3	36	37	2	7	10	23	7	29
G	30	61	92	92	16	92	31	40	18	19	29	42	57	37
T	29	36	25	9	92	3	92	92	0	12	92	92	15	15
Base	DLX6_TBX4	TCTCAT40NTGT	YWII	NTAATKAGGTGTNRN	1	3	composite	NO
A	26	25	105	105	19	21	105	24	13	15	11	37	16	56	23
C	13	22	19	10	9	8	5	26	27	25	12	37	22	20	23
G	41	18	41	20	22	43	45	105	105	25	105	43	39	49	35
T	26	105	28	14	105	63	14	28	14	105	14	105	28	19	24
Base	DLX6_TGIF2LX	TCTCAT40NTGT	YVII	NTGTCAATTAN	1	3	composite	NO
A	330	247	174	640	50	1534	1534	219	249	1534	338
C	592	737	151	315	1534	72	356	216	493	175	368
G	431	216	1534	236	34	90	212	208	284	493	423
T	181	1534	59	1534	208	67	415	1534	1534	389	404
Base	DLX6_TGIF2LX	TCTCAT40NTGT	YVII	NTGTCATTAN	1	3	composite	NO
A	617	555	326	534	1132	3617	653	1022	3617	913
C	1511	1336	264	306	3617	68	757	1201	745	793
G	1112	468	3617	78	319	292	593	617	1043	833
T	377	3617	57	3617	221	56	3617	3617	1263	1078
Base	DMBX1_FLI1	TGTCTC40NAACT	YYIII	NTAATCCTTCCGGTN	1	3	composite	NO
A	58	60	314	314	11	408	0	26	0	1	0	1	10	96	55
C	86	36	37	13	13	314	314	1	1	314	314	3	83	138	92
G	93	29	86	19	135	133	1	19	0	0	0	314	314	35	87
T	77	314	64	16	314	46	91	314	314	0	0	52	73	314	81
Base	DMBX1_GABPA	TACATC40NATA	YYIIII	NTAATCCTTCCGGTN	1	3	composite	NO
A	17	9	100	100	3	61	1	10	0	0	0	0	4	20	22
C	30	8	7	3	2	100	100	1	0	100	100	4	28	27	23
G	13	4	15	7	8	14	1	8	0	0	0	100	100	12	21
T	39	100	4	2	100	13	8	100	100	0	0	24	25	100	33
Base	DRGX_MEIS3	TGTAGT40NGAT	YRIIII	NTGTCAATTAN	1	3	composite	NO
A	1365	1552	1115	1614	429	4485	4485	658	1081	4485	1257
C	1153	2249	505	1428	4485	361	1270	619	1833	738	1032
G	1033	805	4485	607	261	547	712	507	923	1041	1215
T	933	4485	611	4485	1590	473	1155	4485	4485	1370	981
Base	DRGX_TBX21	TGTAGT40NGAT	YYI	NTAATKAGGTGTNAN	1	3	composite	NO
A	504	652	2660	2660	800	883	2660	810	77	26	59	407	187	2660	1291
C	661	852	396	337	688	156	40	336	145	299	48	873	405	67	346
G	604	685	904	353	466	810	257	2660	2660	34	2660	195	1137	461	283
T	891	2660	646	398	2660	1849	97	400	146	2660	78	2660	931	141	740
Base	DRGX_TBX4	TGTAGT40NGAT	YWII	NAGGTGTTAATTRN	1	3	composite	NO
A	567	2102	660	92	76	40	612	218	2102	2102	199	422	1097	638
C	231	233	818	217	364	60	707	437	30	197	244	536	373	413
G	750	539	2102	2102	48	2102	180	403	318	204	285	544	1005	644
T	554	566	753	133	2102	17	2102	2102	125	146	2102	2102	478	406
Base	DRGX_TBX4	TGTAGT40NGAT	YWII	NTAATKAGGTGTNRN	1	3	composite	NO
A	360	385	1574	1574	225	347	1574	470	156	80	173	777	173	1031	433
C	387	432	186	138	346	156	80	326	236	225	120	455	432	123	343
G	295	254	473	292	198	509	251	1574	1574	43	1574	174	352	543	344
T	532	1574	429	174	1574	1064	177	243	135	1574	283	1574	617	222	454
Base	DRGX_TBX6	TGTAGT40NGAT	YAAII	NAGGTGTTAATTN	1	3	composite	NO
A	528	1611	796	122	127	63	619	447	1611	1611	453	498	590
C	235	285	884	183	408	53	833	454	46	144	415	615	176
G	392	515	1611	1611	87	1611	259	481	356	181	326	617	504
T	456	671	744	170	1611	39	1611	1611	117	152	1611	1611	341
Base	DRGX_TGIF2LX	TGTAGT40NGAT	YVII	NMTGTCAAATTAN	1	3	composite	NO
A	310	533	125	94	68	0	1566	1566	1566	121	303	1566	466
C	346	1033	465	10	68	1566	121	886	326	143	432	94	374
G	514	372	35	1566	28	4	123	503	372	133	210	288	407
T	396	245	1566	5	1566	16	246	560	600	1566	1566	247	320
Base	DRGX_TGIF2LX	TGTAGT40NGAT	YVII	NMTGTCAATTAN	1	3	composite	YES
A	1517	1978	638	259	591	51	6617	6617	750	1188	6617	1726
C	1726	4638	1669	159	309	6617	149	1428	505	1675	759	1626
G	2069	1957	185	6617	148	63	150	671	505	837	1106	1777
T	1304	1127	6617	139	6617	308	173	958	6617	6617	1703	1488
Base	DRGX_TGIF2LX	TGTAGT40NGAT	YVII	NYAATTATGTCAN	1	3	composite	NO
A	151	199	904	904	91	187	904	200	56	513	96	904	228
C	234	573	423	139	58	327	210	678	71	84	904	92	215
G	156	167	257	156	75	190	273	89	904	56	115	147	142
T	363	331	217	142	904	904	53	904	30	904	123	94	320
Base	DUXA_RUNX2	TAGCGG40NCTG	YII	NACCRCWNNNNTAATCAN	1	3	composite	NO
A	331	947	212	162	404	100	425	788	946	60	1	16	947	947	1	0	947	289
C	173	279	947	947	133	947	143	0	0	546	382	194	20	0	8	947	14	282
G	364	197	131	110	543	89	88	158	1	79	46	56	14	1	1	1	18	205
T	79	156	124	136	101	170	522	1	0	262	518	947	0	0	947	47	66	171
Base	EGR1_ELK3	TCAAAT40NCTG	YAFI	NCCGCCCACGCACTTCCGN	2	3	composite	YES
A	296	227	5	199	1	2	25	913	1	82	15	933	152	223	178	48	67	126	49
C	224	899	953	8	953	953	933	203	953	24	934	27	742	56	162	948	927	197	360
G	43	35	9	844	0	3	5	3	0	923	2	57	23	20	116	35	57	840	293
T	390	20	8	19	2	0	51	25	2	27	36	30	421	890	940	85	86	270	251
Base	EGR1_ERG	TGCTAA40NAACA	YYII	NCGCCCACNCTTCCGNYN	1	3	composite	YES
A	40	15	77	8	13	16	120	4	56	0	35	16	4	0	5	5	15	28
C	55	120	57	120	120	120	100	120	7	120	0	4	120	120	2	43	55	40
G	12	9	120	12	7	5	12	3	51	3	0	1	0	0	120	54	4	31
T	13	21	39	7	8	47	12	8	7	33	120	120	0	0	35	19	66	21
Base	EGR1_FLI1	TGCTAA40NAACA	YYIII	NCGCCCACGNYTTCCGNYN	1	3	composite	YES
A	175	45	278	12	0	46	476	0	157	235	11	66	4	7	0	8	23	87	125
C	212	476	18	476	476	476	186	476	445	176	320	4	9	476	476	31	148	167	186
G	47	23	476	7	1	2	20	1	476	38	34	1	7	5	0	476	232	31	73
T	42	64	88	8	5	153	7	4	296	27	156	476	476	8	5	172	73	309	92
Base	EGR1_GABPA	TCAAAT40NCTG	YYIIII	NCGCCCACGNYTTCCGNYN	2	3	composite	YES
A	74	8	54	8	24	14	179	6	40	32	36	35	35	19	17	27	21	33	38
C	104	192	48	193	192	183	69	193	79	128	149	38	72	188	192	87	67	99	61
G	8	10	173	6	11	8	19	3	161	12	32	11	24	15	44	171	65	18	26
T	9	11	35	11	10	36	19	10	78	22	40	177	187	22	19	62	42	89	68
Base	EGR1_HOXA2	TCAAAT40NCTG	YJI	MCGCCCNNNNNAATTAN	2	3	composite	YES
A	840	88	513	117	330	144	1439	76	140	50	747	1774	1842	403	703	1679	313
C	1067	1920	576	1915	1869	1819	401	1812	110	1692	140	752	336	605	831	674	850
G	94	122	1699	218	139	100	32	14	1613	72	77	130	133	218	701	612	459
T	135	170	177	85	74	319	58	28	67	116	966	602	710	1789	1484	445	307
Base	EGR1_RFX3	TCAAAT40NCTG	YSII	NCCWTRRCAACNCRCCCMCKYN	1	3	composite	YES
A	126	9	27	297	8	176	50	48	367	367	2	160	11	96	4	0	20	260	0	48	7	166
C	73	367	367	42	8	2	46	367	0	1	367	122	367	15	367	367	367	106	367	12	272	131
G	85	14	0	19	1	191	316	23	29	11	0	50	0	271	1	4	5	1	2	294	7	54
T	82	21	19	70	367	0	4	13	38	5	45	35	8	51	8	0	40	0	13	73	95	15
Base	EGR1_RUNX2	TGCTAA40NAACA	YII	NCGCCCACNNNNNTGCGGN	2	3	composite	YES
A	2907	16	441	16	7	4	2933	7	2126	48	721	2265	219	93	282	188	733	216	141
C	119	3044	169	3041	3042	3046	214	3047	30	2977	131	83	171	1213	362	2982	617	573	486
G	6	7	3027	33	16	1	22	0	865	3	2120	161	31	91	3012	198	2916	2975	69
T	15	20	27	46	5	191	9	2	26	19	74	538	2626	2987	193	270	320	380	2351
Base	EGR1_TBX21	TCAAAT40NCTG	YYI	NCGCCCACGCNACACCT	1	3	composite	YES
A	380	72	259	1	1	37	702	0	49	11	381	702	5	702	9	107	32
C	160	702	39	702	702	702	252	702	40	702	36	83	702	4	702	702	99
G	74	7	702	0	0	19	14	0	702	0	269	56	0	40	10	35	11
T	88	19	148	0	5	130	8	2	49	154	16	54	3	8	5	60	702
Base	EGR1_TBX21	TCAAAT40NCTG	YYI	NTCACACCTMCGCCCACGCN	2	3	composite	YES
A	184	65	346	806	0	859	18	109	105	351	49	402	5	4	21	786	1	421	124	292
C	153	202	770	133	864	45	864	846	275	489	847	34	863	863	842	496	864	120	779	266
G	113	27	278	194	2	27	15	60	21	24	19	763	1	5	5	17	0	742	129	160
T	414	825	52	77	5	13	8	109	797	274	60	210	1	5	159	9	2	190	185	147
Base	EGR1_TBX4	TCAAAT40NCTG	YWII	NCGCCCACGCNACACCT	1	3	composite	NO
A	382	27	274	1	2	16	708	0	12	3	554	708	6	708	2	13	40
C	239	708	11	708	708	708	110	708	28	708	32	189	708	10	708	708	125
G	25	30	708	0	7	1	5	0	708	0	119	14	1	24	15	57	26
T	62	46	218	6	2	85	6	0	2	165	2	56	2	14	2	16	708
Base	EGR1_TEAD4	TGCTAA40NAACA	YJII	NCRCCCACRCAMATTCCN	2	3	composite	YES
A	852	145	826	43	38	77	2035	15	572	53	2221	666	2329	54	639	201	74	1084
C	1179	2269	36	2339	2343	2204	836	2349	79	2297	29	1679	41	63	82	2295	2164	135
G	73	20	1406	12	10	59	69	10	1625	71	407	41	25	16	166	68	53	304
T	245	223	231	69	10	295	55	47	250	214	42	46	95	2332	2129	74	578	827
Base	EGR4_FLI1	TAGGTC40NATTT	YYIII	NCGCCCACSCCTTCCGSYN	2	3	composite	NO
A	270	18	33	5	10	22	881	1	126	322	120	83	2	2	0	1	6	235	290
C	589	894	25	895	897	889	39	893	149	767	856	17	9	896	897	16	177	373	192
G	16	7	887	12	7	9	13	7	655	41	20	1	0	2	0	810	665	2	190
T	23	11	23	0	14	125	14	12	5	10	111	834	896	0	2	109	62	416	225
Base	ELF1_CREM	TTCATT40NTAT	YLIII	NMGGAWRTGACGTR	1	3	composite	NO
A	33	48	5	9	239	206	30	11	46	239	55	47	53	97
C	113	191	0	3	1	21	6	11	13	64	239	33	137	87
G	85	12	239	239	17	2	208	21	239	132	132	239	111	141
T	8	0	2	5	22	33	4	239	31	73	91	32	239	35
Base	ELF1_FOXD2	TTCATT40NTAT	YWI	NACCGGAWGTTTRYNTWN	2	3	composite	NO
A	130	274	113	164	37	57	366	197	34	7	95	103	215	11	75	50	239	135
C	61	213	319	340	43	36	18	13	8	34	29	54	15	164	50	98	26	45
G	84	223	296	111	372	371	43	3	371	8	135	131	159	31	71	51	60	135
T	102	229	80	65	41	55	57	180	3	376	355	355	83	211	182	360	131	62
Base	ELF1_FOXD2	TTCATT40NTAT	YWI	NWRNRTAAACMGGAAGTN	2	3	composite	NO
A	87	212	323	162	179	171	517	502	500	40	334	31	18	531	516	164	105	150
C	156	74	66	90	64	231	92	99	109	522	196	20	23	25	35	66	171	80
G	88	68	196	125	345	170	81	68	145	112	33	534	533	20	20	484	84	220
T	207	302	75	161	68	467	97	132	100	24	6	22	26	32	104	29	446	87
Base	ELF1_FOXK1	TTCATT40NTAT	YXI	NAGAAAACCGAAWMN	2	3	composite	NO
A	120	481	50	558	562	562	562	18	29	26	562	563	130	364	74
C	244	52	290	1	109	162	1	561	562	21	0	13	113	144	339
G	110	109	548	3	2	0	0	0	6	562	0	0	8	11	110
T	89	39	48	10	9	3	0	0	0	2	9	5	348	64	40
Base	ELF1_FOXO1	TTACAA40NGGAG	YIII	NCGGAWGTAAAYAN	1	3	composite	NO
A	145	327	42	48	529	453	255	108	529	529	529	68	529	142
C	211	529	18	27	17	34	35	106	186	177	120	302	104	144
G	142	49	529	529	12	24	529	43	129	127	153	76	168	89
T	31	37	24	36	44	76	21	529	117	142	197	227	209	153
Base	ELF1_FOXO1	TTACAA40NGGAG	YIII	NRWAAAYAGGAWRTN	1	3	composite	NO
A	408	751	622	1497	1497	1497	18	1497	67	38	1497	1245	605	431	555
C	381	327	486	566	237	231	1245	394	45	47	31	46	158	572	197
G	326	746	239	113	93	292	36	56	1497	1497	12	14	892	208	406
T	381	137	875	472	313	201	252	4	47	37	74	252	64	1497	339
Base	ELF1_FOXO1	TTACAA40NGGAG	YIII	NTRTTTACGGAWRYN	1	3	composite	NO
A	115	108	157	126	104	41	433	50	20	47	433	346	145	67	142
C	52	81	20	43	23	51	271	433	27	33	22	16	34	103	72
G	110	46	276	38	78	135	176	33	433	433	2	7	288	35	131
T	156	433	21	433	433	433	24	16	21	35	38	87	35	330	87
Base	ELF1_HOXA2	TTCATT40NTAT	YJI	NTAATTNNGGAAGYN	1	3	composite	YES
A	20	65	292	292	132	95	115	99	0	2	292	292	102	42	85
C	74	76	70	58	22	98	28	159	2	10	15	14	20	65	40
G	115	93	142	45	66	110	143	33	292	292	7	34	292	59	114
T	82	292	56	51	292	292	6	1	6	4	21	42	14	226	53
Base	ELF1_HOXC10	TTACAA40NGGAG	YAEIII	NMGGAAGTMRTAAAN	1	3	composite	NO
A	249	327	37	20	1228	1228	117	31	503	679	72	1228	1228	1228	602
C	608	901	18	18	14	6	22	157	725	41	77	95	66	218	245
G	270	53	1228	1228	10	7	1228	17	49	549	80	92	63	98	133
T	101	14	1	18	20	84	1	1228	74	43	1228	695	134	185	248
Base	ELF1_IRF8	TTACAA40NGGAG	YQIIII	NCCGGAAGYGAAACYN	1	3	composite	YES
A	1207	563	574	36	789	1615	1615	546	9	22	1615	1615	1615	53	272	791
C	149	1615	1615	8	9	0	8	400	756	16	46	12	11	1615	509	208
G	163	850	97	1615	1615	5	1	1615	5	1615	27	11	15	379	47	324
T	96	114	27	5	3	123	131	288	859	12	29	147	36	64	1105	292
Base	ELF1_RUNX2	TTACAA40NGGAG	YII	NMGGAWRTTGCGGTW	1	3	composite	YES
A	89	74	3	0	271	229	61	1	42	6	21	20	18	32	86
C	62	197	0	2	0	7	12	8	22	44	271	21	14	7	87
G	110	24	271	271	13	0	210	2	35	271	85	271	271	37	15
T	10	3	2	10	26	42	9	271	271	12	68	14	24	271	185
Base	ELF1_TBX21	TTCATT40NTAT	YYI	NAGGTGTNAYWTCCGGN	2	3	composite	YES
A	799	2104	411	44	20	43	293	88	2361	394	691	175	118	166	107	191	394
C	254	142	329	107	253	22	563	474	23	1431	66	91	2373	2365	182	756	316
G	914	741	2213	2389	41	2418	276	798	228	397	266	155	248	200	2228	2052	999
T	455	289	366	119	2381	30	2155	1062	40	802	1669	2366	150	162	583	561	712
Base	ELF1_TEAD4	TTACAA40NGGAG	YJII	NACTTCCGCATTCCN	1	3	composite	NO
A	752	3561	438	1055	302	11	11	39	55	3561	76	836	182	392	1410
C	1085	1155	3561	43	7	3561	3561	44	3561	48	11	28	3561	3561	406
G	590	1634	926	147	80	5	0	3561	209	341	25	270	371	139	670
T	1135	1219	2116	3561	3561	11	15	221	33	6	3561	3561	231	1709	1074
Base	ELF1_TGIF2LX	TTCATT40NTAT	YVII	TGWCAGGAAGT	1	3	composite	YES
A	39	27	102	2	162	15	13	162	162	26	25
C	20	14	4	162	57	17	37	29	66	29	51
G	35	162	14	11	21	162	162	33	49	162	85
T	162	14	60	11	0	15	27	49	79	17	162
Base	ELF2_FOXD2	TTATGG40NCCA	YWI	NACCGGAWGTTTRYNTWN	2	3	composite	NO
A	310	627	278	344	75	136	928	419	73	30	155	261	532	36	123	75	588	342
C	122	524	861	881	82	72	24	8	15	61	57	91	42	349	91	295	39	80
G	169	455	590	137	939	922	66	1	939	18	238	254	406	64	196	80	68	346
T	349	685	166	121	83	136	136	531	6	946	907	880	258	595	540	895	346	182
Base	ELF2_FOXD2	TTATGG40NCCA	YWI	NWANGYAAACACGGAARYN	2	3	composite	YES
A	147	372	771	432	867	149	831	852	851	21	797	290	79	72	842	826	376	127	291
C	325	69	84	162	111	311	92	32	8	830	191	785	49	47	68	56	145	239	107
G	70	20	194	81	558	25	45	18	10	26	141	47	844	839	59	13	470	74	322
T	312	474	77	180	57	530	95	39	7	133	7	38	78	29	38	112	34	598	135
Base	ELF2_FOXK1	TTATGG40NCCA	YXI	NAGAAAACCGAAWMN	2	3	composite	NO
A	483	1428	200	1719	1742	1729	1742	57	154	137	1731	1723	551	1058	358
C	744	184	103	28	22	32	0	1743	1727	42	41	39	328	541	816
G	349	193	1623	24	0	22	13	22	55	1731	19	1	21	40	383
T	165	209	50	45	10	3	2	7	16	43	12	36	985	206	185
Base	ELF2_HOXA2	TTATGG40NCCA	YJI	NCCGGAAGTAATTAN	1	3	composite	NO
A	525	610	404	21	4	1364	1364	138	28	1364	1364	55	148	1364	449
C	393	1364	1364	2	5	6	16	172	267	579	154	42	265	55	288
G	221	607	76	1364	1364	8	6	1364	14	201	98	48	116	109	481
T	224	81	8	1	2	27	74	11	1364	62	58	1364	1364	209	146
Base	ELF2_HOXA2	TTATGG40NCCA	YJI	NTAATTRCGGAARTN	1	3	composite	NO
A	91	107	611	611	219	81	243	240	4	10	611	611	124	58	231
C	210	134	113	31	23	124	90	611	6	21	9	30	71	213	113
G	162	57	235	49	44	99	368	69	611	611	5	8	487	57	166
T	148	611	128	49	611	611	1	4	3	8	44	119	17	611	101
Base	ELF2_HOXB2	TTATGG40NCCA	YUI	NCCGGAAGTAATTAN	2	3	composite	NO
A	1088	632	889	75	65	3221	3162	286	22	2819	3032	165	302	2989	1232
C	1240	2651	2938	36	77	29	109	182	598	1006	429	528	505	240	220
G	189	1168	122	3214	3222	48	68	3191	25	667	210	77	464	516	1352
T	712	148	64	30	59	113	207	55	2901	85	186	3194	2977	413	424
Base	ELF2_IRF7	TTCTCC40NAGA	YAEIIII	NWCGAAASCGGAAGTN	2	3	composite	YES
A	7422	6481	2075	1856	11081	11540	11142	994	1132	119	3264	11671	11280	3790	1440	4237
C	952	2757	10234	1825	314	193	1382	4560	11547	13	11	65	57	1000	2033	921
G	1945	3375	4493	11407	3269	351	954	7044	98	11665	11139	199	24	10647	320	5438
T	1357	4323	2494	1140	481	1370	1306	32	244	19	40	143	531	303	10910	1080
Base	ELF2_IRF8	TTCTCC40NAGA	YQIIII	NCCGGAAGYGAAACYN	1	3	composite	NO
A	649	385	262	25	554	1219	1219	359	8	21	1219	1219	1219	58	129	375
C	373	1219	1219	18	8	8	3	444	697	0	19	16	19	1219	395	106
G	80	502	60	1219	1219	8	0	1219	1	1219	37	14	8	422	38	654
T	117	74	25	4	2	37	50	98	523	4	2	92	20	19	824	85
Base	ELF2_ONECUT1	TTATGG40NCCA	YJII	ATCGATNNNCGGAARY	1	3	composite	YES
A	1363	15	26	842	1363	38	832	617	188	334	14	40	1363	1363	624	257
C	8	5	1363	15	15	20	83	213	753	1363	28	15	69	86	237	496
G	61	18	4	1363	3	6	102	222	366	51	1363	1363	15	11	739	174
T	24	1363	152	9	80	1363	347	310	56	42	37	20	271	325	52	867
Base	ELF2_TBX21	TTATGG40NCCA	YYI	NCGGAAGTAACACCTN	1	3	composite	NO
A	283	476	25	17	1140	1140	230	19	1140	1140	3	1140	54	268	185	336
C	551	1140	14	14	12	47	209	71	366	68	1140	8	1140	1140	359	365
G	254	129	1140	1140	8	10	1140	15	336	151	3	103	24	166	68	153
T	51	56	5	5	36	230	103	1140	41	131	4	5	12	210	1140	287
Base	ELF2_TBX4	TTATGG40NCCA	YWII	NAGGTGTYACTTCCGSN	2	3	composite	NO
A	517	1631	443	128	68	94	322	64	1876	56	148	49	35	45	44	78	358
C	299	286	557	209	306	72	379	676	34	1794	34	29	1930	1938	101	533	339
G	676	618	1692	1875	40	1932	294	329	256	235	63	45	32	23	1778	1329	709
T	451	397	335	227	1897	58	1720	1211	53	418	1913	1936	29	47	449	345	537
Base	ELF2_TEAD4	TTCTCC40NAGA	YJII	NGGAATGCGGAARN	2	3	composite	YES
A	11848	10018	2612	30685	33808	629	676	1554	1186	1245	32651	30211	8643	5360
C	6679	1976	3726	3067	302	3827	2726	33361	919	582	1824	2406	4687	7397
G	4778	29481	32208	1360	358	1284	33108	398	33955	33891	2222	1914	22696	5555
T	10812	2548	1992	6824	1147	32512	864	1132	439	731	2386	6274	2765	15805
Base	ELF4_CREM	TCTAGA40NCGA	YLIII	NMGGAWRTGACGTNNN	1	3	composite	NO
A	64	86	12	9	343	278	81	10	45	343	42	40	62	114	138	56
C	121	257	6	10	27	32	9	17	23	36	343	21	73	119	41	75
G	123	55	343	343	44	17	262	20	343	82	79	343	77	79	111	104
T	35	19	12	20	53	65	4	343	53	30	53	18	343	31	53	108
Base	ELF4_FOXA1	TAGCCC40NCATA	YWII	NRYAAACAMGGAWRN	1	3	composite	YES
A	32	37	10	98	98	98	9	98	38	0	8	98	77	35	17
C	12	17	40	30	42	17	98	42	61	5	9	6	10	17	19
G	18	62	19	31	15	20	15	33	19	98	98	8	2	63	15
T	36	7	58	27	29	26	72	6	13	7	6	18	21	15	47
Base	ELF4_FOXK1	TCTAGA40NCGA	YXI	NAGAAAACCGAAWMN	2	3	composite	NO
A	218	792	83	963	970	970	969	4	60	22	967	961	179	648	110
C	514	114	45	21	26	13	8	969	969	14	18	4	147	212	633
G	146	71	921	4	10	1	11	0	16	969	10	0	5	59	144
T	93	131	29	7	2	3	4	0	0	0	0	10	721	107	84
Base	ELF4_HOXA2	TCTAGA40NCGA	YJI	NMGGAAGTAATTAN	1	3	composite	NO
A	72	130	12	8	289	289	40	18	289	289	18	41	289	76
C	69	160	4	6	14	18	39	112	132	40	13	88	19	41
G	106	60	289	289	8	36	289	18	84	60	31	59	74	133
T	42	14	8	2	20	44	15	289	37	24	289	289	54	39
Base	ELF4_HOXA2	TCTAGA40NCGA	YJI	NTAATKRNNGGAAGN	1	3	composite	NO
A	42	76	229	229	64	43	169	29	69	15	19	229	229	79	45
C	62	70	60	23	45	29	21	96	124	8	25	15	18	34	52
G	80	80	82	46	82	96	59	81	31	229	229	19	31	229	37
T	44	229	51	25	229	133	26	23	5	10	16	35	43	27	96
Base	ELF4_HOXB2	TCTAGA40NCGA	YUI	NTMATTANNMGGAAGTN	1	3	composite	YES
A	24	67	141	193	30	21	193	16	22	69	0	0	193	193	32	10	57
C	77	22	53	18	11	25	0	26	125	124	2	2	5	0	8	32	30
G	78	25	37	47	20	96	20	72	45	13	193	193	0	34	193	20	94
T	14	193	8	4	193	193	26	79	1	1	0	1	0	5	0	193	12
Base	ELF4_HOXB5	TCTAGA40NCGA	YVIII	NMGGAAGNWAATTRN	1	3	composite	YES
A	14	23	11	5	60	60	14	4	27	60	60	14	22	33	13
C	22	37	6	3	4	13	6	13	20	27	9	10	22	3	20
G	20	4	60	60	4	8	60	14	16	38	19	33	67	28	15
T	4	4	4	7	4	6	1	29	34	16	22	60	60	8	13
Base	ELF4_ISL2	TCTAGA40NCGA	YUIII	NMGGAAGYAMTTAAN	1	3	composite	NO
A	18	25	10	5	100	100	8	2	100	54	21	28	100	100	16
C	40	76	8	1	5	8	13	49	20	47	16	32	18	75	30
G	40	8	100	100	6	1	100	3	48	26	44	16	30	143	42
T	3	5	6	7	5	11	6	51	12	6	100	100	29	44	12
Base	ELF4_NKX6-1	TAGCCC40NCATA	YVIII	NTAATTACCGGAARYN	2	3	composite	NO
A	94	115	350	379	201	168	371	93	105	2	18	402	389	129	48	139
C	76	196	171	116	81	85	97	380	384	24	21	22	39	42	101	68
G	120	127	171	114	113	158	116	142	30	405	405	13	15	272	42	139
T	117	359	153	92	374	361	160	50	14	24	34	69	107	33	293	61
Base	ELF4_POU2F2	TAGCCC40NCATA	YAAIIII	NCGGAWATGCWAATN	1	3	composite	YES
A	60	159	30	29	237	74	237	2	9	12	140	237	237	33	34
C	71	237	24	31	12	15	1	10	8	237	1	7	3	18	55
G	78	68	237	237	14	1	15	3	237	40	7	24	9	15	54
T	29	42	23	24	33	163	7	237	15	59	98	25	16	237	95
Base	ELF4_TBX21	TCTAGA40NCGA	YYI	NAGGTGTKANNNNGGAAGTN	1	3	composite	YES
A	47	132	13	5	4	0	28	8	132	71	39	26	32	6	5	132	132	29	37	28
C	12	6	14	6	17	0	34	14	4	9	19	26	57	6	6	11	8	13	47	17
G	52	33	132	132	5	132	32	100	29	28	53	60	34	132	132	5	19	132	58	70
T	21	15	15	5	132	5	132	32	9	24	21	20	9	1	6	18	29	6	132	17
Base	ELF4_TBX4	TCTAGA40NCGA	YWII	MGGAAGNNNRGGTGTNR	1	3	composite	YES
A	77	7	9	217	217	33	22	34	55	160	49	17	23	9	80	20	113
C	140	5	11	14	14	21	33	23	15	15	36	10	35	5	77	55	24
G	53	217	217	15	27	217	89	101	113	57	217	217	42	217	102	98	104
T	19	7	11	19	34	6	73	59	33	36	43	16	217	12	217	43	28
Base	ELF4_TEAD3	TAGCCC40NCATA	YZI	NGGAATGCGGAAGTN	1	3	composite	NO
A	1074	892	103	3746	3746	12	22	277	20	3	3746	3746	1190	949	1162
C	648	89	220	227	21	232	120	3746	0	10	177	267	584	1225	470
G	328	3746	3746	48	18	39	3746	67	3746	3746	16	124	3746	1393	1375
T	1696	199	128	754	55	3746	28	45	10	3	380	659	412	3746	740
Base	ELF4_TEAD4	TAGCCC40NCATA	YJII	NGGAATGCGGAAGTN	1	3	composite	NO
A	191	420	76	739	739	11	19	116	10	7	739	739	355	258	207
C	154	44	115	138	19	134	75	739	1	4	67	89	201	384	129
G	131	739	739	35	14	21	739	33	739	739	11	39	739	431	237
T	264	95	73	257	54	739	34	37	5	6	133	312	171	739	167
Base	ELF4_TGIF2LX	TCTAGA40NCGA	YVII	NMGGAAGTGWCAN	1	3	composite	YES
A	154	293	28	23	881	881	208	28	102	452	97	881	193
C	363	587	18	32	37	50	109	81	53	62	881	73	160
G	295	96	881	881	32	56	881	28	881	94	149	368	364
T	69	16	19	39	36	92	28	881	25	429	91	109	163
Base	ELF4_TGIF2LX	TCTAGA40NCGA	YVII	NTGWCAGGAAGYN	1	3	composite	NO
A	108	191	64	295	16	436	8	22	436	436	111	77	106
C	83	85	23	25	436	146	16	34	31	42	48	95	58
G	177	119	436	46	21	34	436	436	35	44	436	93	217
T	68	436	31	141	13	6	16	16	64	67	22	341	54
Base	ELF5_TEAD4	TGACCG40NTGCT	YJII	RYTTCCGCATTCYN	1	3	composite	NO
A	2290	146	889	131	44	19	49	25	3252	101	934	148	297	1033
C	623	2101	70	47	3252	3252	72	3252	57	8	54	3252	2276	568
G	962	318	224	51	20	23	3252	130	558	7	307	401	113	540
T	590	1151	3252	3252	33	41	233	26	11	3252	3252	203	976	1111
Base	ELK1_FOXD2	TACTCT40NAAC	YWI	NCCGGAWGTTTAYNTWN	2	3	composite	YES
A	528	329	237	123	231	1106	380	47	6	83	259	871	22	147	45	826	499
C	148	908	1054	148	156	78	13	3	56	22	30	39	528	124	231	17	54
G	297	479	223	1115	1079	101	1	1127	10	97	271	712	62	232	44	43	462
T	159	233	173	179	224	193	752	2	1119	1109	1064	321	597	630	1056	304	118
Base	ELK1_FOXO1	TCCTTG40NTGGC	YIII	NCGGAWGTAAAYAN	1	3	composite	NO
A	44	40	11	13	212	162	60	19	212	212	212	28	212	60
C	115	212	9	7	8	14	23	58	104	98	94	146	74	43
G	41	9	212	212	8	1	212	23	112	92	113	25	106	37
T	13	1	1	49	21	50	6	212	100	101	92	66	156	73
Base	ELK1_HOXA2	TACTCT40NAAC	YJI	NMGGAAGTMATTAN	1	3	composite	NO
A	437	499	84	57	2465	2465	262	74	1625	2465	43	116	2465	521
C	938	1966	36	56	49	187	298	436	840	123	27	339	58	388
G	758	195	2465	2465	84	166	2465	61	238	497	51	93	85	1294
T	332	87	42	111	126	537	75	2465	110	55	2465	2465	255	262
Base	ELK1_IRF8	TCCTTG40NTGGC	YQIIII	NACCGGAAGYGAAACYN	1	3	composite	NO
A	1436	2300	217	131	0	486	2300	2300	1255	5	3	2300	2300	2300	98	231	797
C	115	152	2300	2300	2	14	9	9	940	1067	6	125	15	8	2300	756	403
G	302	109	207	2	2300	2300	5	0	2300	5	2300	6	27	14	171	122	712
T	447	422	54	2	2	3	5	272	249	1233	11	9	217	47	23	1544	388
Base	ELK1_IRF8	TCCTTG40NTGGC	YQIIII	NRYTTCCGGNNCGAAACYN	2	3	composite	YES
A	1692	6683	201	2523	301	27	19	22	1543	4019	3256	325	172	10021	9977	10076	326	630	3173
C	5384	1196	7830	106	79	10171	10171	117	1393	455	923	9080	55	311	101	121	9661	4818	1488
G	940	3142	632	248	43	17	37	9961	7470	78	1696	415	10169	228	309	98	2312	636	3964
T	2162	651	2106	9195	10152	24	17	574	4006	5627	4303	2659	43	179	848	186	258	5122	1553
Base	ELK1_IRF8	TCCTTG40NTGGC	YQIIII	NYGAAASYGAAACCGGAWGYN	2	3	composite	YES
A	460	157	140	2192	2161	2194	219	30	124	2125	2091	2043	26	64	97	217	2167	1832	688	225	733
C	843	1636	140	75	42	17	1080	939	11	104	23	11	2140	2182	65	107	57	54	1076	771	285
G	512	415	2180	629	63	175	1000	72	2192	24	17	8	192	24	2200	2176	53	149	1572	276	759
T	389	466	38	264	237	92	258	1204	2	11	700	184	38	94	44	92	142	361	189	1385	427
Base	ELK1_ONECUT1	TACTCT40NAAC	YJII	NCGGAASNGATCGATN	1	3	composite	YES
A	237	335	46	18	1072	1072	215	151	389	1072	5	2	293	1072	59	313
C	298	1072	20	35	26	121	554	319	103	32	2	1072	22	2	10	238
G	401	120	1072	1072	92	47	518	419	1072	408	3	5	1072	10	11	356
T	137	112	13	26	91	387	93	183	84	42	1072	7	27	33	1072	165
Base	ELK1_RUNX2	TCCTTG40NTGGC	YII	NCCGGAAGTTGCGGTTN	2	3	composite	YES
A	396	187	97	1	0	930	930	358	20	156	89	85	100	71	65	159	530
C	100	802	842	1	61	7	15	248	190	65	164	750	45	150	94	209	70
G	346	228	41	930	930	4	10	725	20	188	923	129	915	924	114	329	83
T	89	126	6	2	22	13	282	45	924	856	40	403	95	71	909	819	247
Base	ELK1_SOX11	TCCTTG40NTGGC	YUIII	NCCGGAACAAWRN	1	3	composite	YES
A	599	608	273	133	152	1592	1592	99	1592	1592	701	703	268
C	128	1592	1592	214	44	145	0	1592	162	365	377	252	498
G	355	656	85	1592	1592	103	0	291	141	285	122	890	552
T	511	252	64	103	507	141	59	44	461	232	892	220	274
Base	ELK1_TBX21	TACTCT40NAAC	YYI	NAGGTGTGAMCGGAAGTN	2	3	composite	YES
A	245	706	126	21	14	8	94	84	803	411	119	30	39	797	764	116	59	151
C	84	33	94	14	61	5	157	134	10	357	792	19	45	41	48	53	147	75
G	367	263	719	805	22	810	120	703	71	104	81	808	802	61	123	783	155	432
T	115	93	105	31	797	18	722	215	13	70	37	60	41	51	183	61	733	153
Base	ELK1_TBX21	TACTCT40NAAC	YYI	NAGGTGTTACTTCCGGYN	2	3	composite	NO
A	231	658	134	11	8	5	37	22	728	41	231	19	8	16	8	40	73	92
C	88	59	129	33	67	3	145	249	5	662	16	19	738	735	11	121	171	112
G	249	206	671	728	3	736	35	269	26	172	24	13	16	16	727	665	84	351
T	171	77	97	35	727	2	711	617	5	112	682	727	16	6	48	137	544	183
Base	ELK1_TCF7L1	TCCTTG40NTGGC	YAFII	NCCGGANNNNNATCAAA	1	3	composite	YES
A	35	10	5	0	6	50	35	20	0	21	2	50	37	6	50	50	50
C	0	50	50	0	4	9	3	17	3	7	26	17	19	50	20	1	26
G	0	0	0	50	50	8	2	14	3	7	12	11	20	0	21	14	12
T	16	8	0	3	20	11	10	0	44	14	9	30	50	20	21	10	7
Base	ELK1_TEAD4	TCCTTG40NTGGC	YJII	YSTTCCGNATTCCN	1	3	composite	NO
A	1201	161	170	104	60	15	73	92	627	77	140	27	46	211
C	334	434	79	59	627	627	9	378	33	7	18	627	627	44
G	426	192	53	45	38	98	627	159	26	3	96	44	11	141
T	293	161	627	627	100	66	15	0	36	627	627	71	189	231
Base	ELK3_FOXD2	TGGTAT40NTGA	YWI	NCCGGAWGTTTAYNTWN	2	3	composite	NO
A	1985	679	362	98	244	3819	1275	84	22	236	983	2349	39	571	104	2704	1532
C	310	3371	3774	146	189	140	27	11	93	88	90	79	1546	235	583	21	228
G	1098	1178	311	3846	3848	128	12	3856	62	337	773	2845	115	731	135	100	1680
T	474	409	194	165	311	307	2583	15	3848	3784	3743	1451	2310	2330	3680	1130	427
Base	ELK3_GCM1	TGGTAT40NTGA	YACII	NRTGNGGGCGGAAGTN	2	3	composite	YES
A	289	856	154	667	180	135	26	12	100	102	60	1563	1397	370	267	356
C	346	328	183	257	734	70	11	63	1576	53	126	203	202	210	711	194
G	627	668	296	1363	322	1570	1609	1606	160	1600	1596	333	385	1496	871	776
T	351	120	1508	29	377	143	30	9	333	105	141	379	850	132	1255	286
Base	ELK3_HOXA2	TGGTAT40NTGA	YJI	NACCGGAWGTAATTAN	1	3	composite	NO
A	114	347	91	40	0	1	347	299	45	5	347	347	11	7	347	128
C	88	117	347	347	0	2	5	10	46	46	254	42	3	55	4	64
G	72	278	116	7	347	347	0	57	347	18	89	47	7	14	18	131
T	73	112	67	0	0	2	13	48	0	347	51	13	347	347	58	24
Base	ELK3_HOXA2	TGGTAT40NTGA	YJI	NTAATTRNNNCGGAARTN	1	3	composite	YES
A	7	16	208	208	13	32	186	25	118	7	17	2	2	208	208	120	26	39
C	76	35	16	16	20	34	20	142	19	173	208	8	1	3	1	24	59	33
G	26	17	50	25	16	61	22	24	39	24	1	208	208	2	8	88	22	86
T	99	208	12	27	208	208	23	17	32	4	6	3	12	52	26	27	208	50
Base	ELK3_HOXB2	TGGTAT40NTGA	YUI	NTAATTANNNNCGGAAGTN	2	3	composite	YES
A	92	115	851	859	27	90	961	94	558	512	83	18	13	5	1038	1032	75	52	193
C	385	101	516	63	120	174	23	771	101	15	739	1036	12	14	9	24	68	178	38
G	310	205	427	370	161	153	318	52	273	219	206	12	1036	1035	10	11	1009	49	615
T	251	1034	91	216	1002	997	574	121	106	292	10	29	7	26	73	43	70	988	192
Base	ELK3_IRF8	TATTTC40NTGTG	YQIIII	NACCGGAAGYGAAACYN	1	3	composite	NO
A	115	233	67	13	1	113	233	233	158	1	2	233	233	233	2	70	116
C	26	24	233	233	0	1	0	4	142	131	0	6	2	2	233	139	22
G	24	91	26	1	233	233	0	0	233	2	233	3	2	2	75	4	30
T	69	46	40	7	0	3	8	32	45	102	0	3	4	0	3	95	66
Base	ELK3_IRF8	TATTTC40NTGTG	YQIIII	NRYTTCCGGNNCGAAACYN	2	3	composite	NO
A	122	612	41	276	27	9	38	6	98	365	326	61	32	1004	1004	1041	49	86	300
C	531	84	795	4	15	1041	1039	7	156	25	52	971	13	51	15	6	921	394	93
G	80	407	127	27	13	17	20	1043	862	28	121	27	1041	17	24	5	377	22	546
T	308	24	204	893	1024	34	12	32	317	624	543	204	15	14	99	36	25	626	103
Base	ELK3_IRF8	TATTTC40NTGTG	YQIIII	NYGAAASYGAAACCGGAWGYN	2	3	composite	NO
A	120	39	14	498	511	511	30	3	76	504	493	498	18	32	29	65	514	325	217	81	142
C	125	378	15	13	0	3	342	288	0	25	4	3	487	510	21	47	15	31	105	112	198
G	95	35	510	31	9	2	156	10	512	50	2	1	43	4	459	507	35	7	415	92	114
T	175	118	8	7	29	12	34	223	2	1	88	31	12	44	101	26	21	190	25	337	61
Base	ELK3_TBX21	TGGTAT40NTGA	YYI	NAGGTGTGACCGGAAGTN	2	3	composite	NO
A	270	1365	120	21	9	20	179	52	1409	1131	114	1	109	1421	1321	233	323	515
C	142	56	234	19	115	2	287	286	4	1079	1418	9	5	19	62	63	278	288
G	656	276	1352	1402	8	1421	136	1203	237	142	38	1422	1416	2	83	1406	216	407
T	354	113	129	159	1420	21	1373	939	8	209	107	49	25	49	342	13	1254	212
Base	EN2_SIX6	TTACTT40NGTAT	YVI	NGGTATAAGTAN	1	3	composite	YES
A	46	84	26	8	294	0	294	294	17	43	294	84
C	82	136	8	11	0	13	26	52	14	49	177	68
G	84	294	294	6	57	0	15	37	294	84	176	90
T	82	138	3	294	1	294	57	29	9	294	178	52
Base	EN2_TBX20	TTACTT40NGTAT	YWIIII	NRGTGTTAATTRN	1	3	composite	NO
A	2157	2043	368	335	223	2150	332	4790	4790	133	324	2315	1170
C	315	853	903	1412	179	2402	436	0	84	214	209	158	954
G	889	2747	4790	198	4790	510	178	451	70	263	477	2475	2129
T	1429	1301	901	4790	148	4790	4790	122	61	4790	4790	1570	538
Base	EN2_TBX21	TTGAAT40NTAC	YYI	NAGGTGTTAATTRN	1	3	composite	NO
A	1866	5338	501	13	5	5	1884	908	5338	5338	327	478	2008	932
C	290	127	524	60	208	0	1548	195	6	74	585	246	164	1073
G	2082	1308	5338	5338	1	5338	116	1890	1807	82	471	1060	3330	2661
T	1099	395	484	47	5338	1	5338	5338	23	51	5338	5338	281	673
Base	EN2_TBX4	TTGAAT40NTAC	YWII	NTAATTAGGTGTNRN	1	3	composite	NO
A	167	126	1087	1087	70	185	1087	127	24	0	2	411	37	751	227
C	224	63	25	27	35	21	0	21	36	75	0	134	240	24	188
G	144	57	405	46	230	643	200	1087	1087	14	1087	88	399	336	351
T	553	1087	99	6	1087	1087	4	31	2	1087	0	1087	411	86	322
Base	EOMES_HOXA2	TTTAGA40NGGC	YJI	NAGGTGTTAATTRN	1	3	composite	NO
A	83	229	102	10	1	6	116	41	229	229	61	92	136	54
C	26	23	73	26	50	0	103	48	6	56	54	73	22	73
G	52	87	229	229	0	229	25	118	33	65	66	144	93	52
T	68	74	103	34	229	0	229	229	15	20	229	229	61	50
Base	EOMES_HOXA2	TTTAGA40NGGC	YJI	NTAATKARGTGTKAN	1	3	composite	NO
A	69	63	291	291	56	47	291	132	15	18	15	93	40	291	151
C	91	49	39	33	125	25	20	98	97	60	0	232	83	25	39
G	41	49	92	48	67	155	82	160	291	10	291	35	138	46	39
T	91	291	69	28	291	136	27	78	39	291	0	291	153	41	63
Base	EOMES_IRF8	TAGAAA40NCAG	YQIIII	NYGAAACTAACACCYN	1	3	composite	NO
A	53	5	18	276	276	276	6	20	276	276	8	276	41	100	70	50
C	149	193	1	9	1	10	276	79	143	107	276	18	276	276	120	98
G	51	1	276	4	3	1	74	0	104	87	9	87	41	117	32	52
T	23	83	1	0	43	36	11	276	59	58	7	15	24	143	156	77
Base	EOMES_OTP	TAGAAA40NCAG	YPIII	NAGGTGTTAATTR	1	3	composite	NO
A	240	742	233	19	10	8	387	187	742	742	103	196	311
C	101	91	203	42	131	7	489	76	5	47	136	198	118
G	209	325	742	742	5	742	80	213	81	52	173	238	431
T	193	209	195	58	742	2	742	742	25	26	742	742	164
Base	EOMES_RUNX2	TAGAAA40NCAG	YII	NYMACACCNNNACCGCMM	1	3	composite	YES
A	3	6	45	57	5	57	7	12	6	6	9	57	8	12	28	9	48	49
C	5	10	12	14	57	16	57	57	35	11	5	22	57	57	34	57	9	8
G	13	2	4	6	1	5	2	7	1	3	41	16	12	2	57	4	6	13
T	36	47	1	7	1	3	1	1	15	37	2	14	7	12	11	3	7	5
Base	EOMES_TEAD4	TAGAAA40NCAG	YJII	AGGYGTGANATTCC	2	3	composite	YES
A	447	235	50	16	41	163	102	499	205	502	69	179	92	118
C	117	243	116	149	27	271	194	10	211	46	31	55	479	476
G	217	412	491	19	504	135	459	114	81	50	40	117	134	92
T	211	322	76	360	35	420	176	19	12	42	501	475	112	240
Base	ERG_FOXO1	TAGGAC40NCGGT	YIII	NMGGAAATAAYAN	2	3	composite	YES
A	129	173	0	0	550	568	524	36	493	511	26	520	167
C	367	388	74	38	69	112	33	397	131	172	387	90	148
G	41	18	540	544	80	0	258	0	353	213	56	169	114
T	31	9	0	91	0	0	0	452	4	54	173	39	138
Base	ERG_TBX21	TGAATG40NTAG	YYI	NACCGGAAGTCACACCTN	2	3	composite	NO
A	198	840	110	110	6	20	858	788	513	13	400	842	0	859	6	30	11	80
C	601	10	835	855	1	7	11	21	65	9	739	25	859	1	859	841	224	145
G	52	79	201	3	859	859	12	11	756	0	107	255	0	21	1	44	13	80
T	7	34	51	1	2	1	24	256	261	854	52	21	0	0	0	87	705	554
Base	ERG_TEAD4	TAGGAC40NCGGT	YJII	NRCCGGAMATACCN	1	3	composite	NO
A	173	354	169	154	88	48	521	390	521	0	521	91	61	286
C	107	79	521	521	27	79	4	131	2	8	12	521	521	29
G	62	167	163	23	521	521	41	6	11	0	437	121	88	90
T	179	124	68	28	95	59	0	12	0	521	425	40	172	117
Base	ESR2_TBX21	TCCCGG40NTAC	YYI	NAGGTGTGAGGTCAN	2	3	composite	YES
A	2149	7064	1549	0	0	7	744	183	7727	3213	1091	412	1210	7585	2502
C	1643	151	246	7	480	0	933	941	16	436	980	779	7245	672	1226
G	2676	954	5749	7696	5	7728	83	7437	200	6892	7644	347	832	1261	333
T	1264	249	1027	51	7437	0	7265	832	77	2550	586	7703	797	806	3670
Base	ESRRG_TBX21	TTGAAC40NGCT	YYI	NAGGTGTGAAGGTCAN	2	3	composite	YES
A	5736	14039	1126	3	2	4	34	76	14882	14892	3062	1151	1025	2426	12695	1985
C	1721	191	4032	863	255	6	944	2850	8	52	411	477	2192	13906	356	4998
G	4820	2111	12717	14785	9	14892	11	14101	53	207	14760	14807	3667	2236	4748	2186
T	2617	573	653	21	14854	11	14184	477	4	103	920	1711	14452	1535	887	5726
Base	ESX1_FOXA1	TTCGTC40NTGCG	YWII	NTAATTANRYAAAYAN	1	3	composite	NO
A	81	93	421	421	25	49	421	236	152	8	421	421	421	17	421	174
C	145	169	93	32	80	40	18	53	35	182	162	56	40	228	61	92
G	69	24	98	70	47	12	174	58	270	6	15	35	52	13	104	71
T	127	421	66	29	421	421	10	75	60	239	97	23	258	194	123	84
Base	ESX1_FOXD2	TAGCAA40NCGA	YWI	NTAATTANNRYAAACAN	1	3	composite	YES
A	192	122	704	704	345	51	704	532	333	316	65	704	704	704	24	704	271
C	205	174	29	21	199	128	5	23	133	75	249	78	55	55	704	61	150
G	146	36	108	39	107	34	17	112	122	388	17	11	11	53	32	63	84
T	161	704	106	15	704	704	106	38	115	60	455	86	36	131	80	92	199
Base	ESX1_IRF8	TTCGTC40NTGCG	YQIIII	NYGAAASYAATTRN	1	3	composite	YES
A	602	116	256	1988	1988	1988	71	53	1988	1988	171	378	1585	697
C	426	1307	125	185	156	137	1552	387	187	175	164	434	131	368
G	382	73	1988	106	146	154	436	26	346	159	143	211	403	490
T	578	681	336	155	349	192	179	1601	111	154	1988	1988	272	433
Base	ESX1_TBX21	TAGCAA40NCGA	YYI	NAGGTGTTAATTRN	1	3	composite	NO
A	1921	5194	624	17	11	14	613	320	5194	5194	338	559	2785	1457
C	536	188	563	85	390	9	1287	544	4	151	394	631	368	907
G	1597	989	5194	5194	9	5194	226	951	542	178	557	802	2408	1930
T	1140	375	503	83	5194	7	5194	5194	28	114	5194	5194	569	900
Base	ESX1_TBX4	TAGCAA40NCGA	YWII	NTRATKAGGTGTNRN	1	3	composite	NO
A	193	156	812	984	212	215	984	206	28	54	40	361	78	666	262
C	219	328	91	123	241	83	5	111	97	145	31	211	235	67	200
G	213	124	172	471	268	242	138	984	984	58	984	216	339	318	251
T	358	984	179	201	984	741	38	98	69	984	68	984	333	136	271
Base	ETV1_FOXO1	TGGACT40NAACT	YIII	NCGGAWGTAAAYAN	1	3	composite	NO
A	56	57	14	18	288	169	147	21	288	288	288	42	288	84
C	148	288	30	11	27	20	27	87	118	118	76	171	74	40
G	63	20	288	288	19	0	288	26	67	83	114	19	94	56
T	22	26	18	51	27	119	1	288	76	80	44	117	99	109
Base	ETV1_FOXO1	TGGACT40NAACT	YIII	NRTAAACAGGAWRYN	1	3	composite	NO
A	111	154	202	399	399	399	0	399	37	15	399	235	159	54	142
C	103	47	146	154	62	9	399	207	29	15	15	39	37	115	49
G	103	246	89	22	29	39	15	17	399	399	7	11	240	65	110
T	83	19	399	30	27	16	19	0	28	18	26	164	22	285	98
Base	ETV1_FOXO1	TGGACT40NAACT	YIII	NTRTTTACGGAWRYN	1	3	composite	NO
A	39	30	63	17	20	41	174	1	9	28	174	90	65	27	34
C	46	30	13	33	6	4	154	174	11	33	31	19	31	70	27
G	22	39	111	19	20	72	27	0	174	174	42	16	109	20	77
T	67	174	22	174	174	174	12	6	11	42	49	84	43	104	37
Base	ETV1_IRF8	TGGACT40NAACT	YQIIII	NACCGGAAGYGAAACYN	1	3	composite	NO
A	155	395	105	86	3	352	395	395	484	0	22	395	395	395	11	41	133
C	94	41	395	395	2	1	13	25	166	249	8	13	2	10	395	182	21
G	76	33	143	16	395	395	2	0	395	0	395	11	16	13	122	6	163
T	70	60	32	5	2	10	10	114	29	146	0	19	181	10	8	212	78
Base	ETV1_IRF8	TGGACT40NAACT	YQIIII	NRYTTCCGGNNCGAAACYN	1	3	composite	NO
A	73	226	22	128	13	8	2	3	150	186	244	35	3	502	502	502	10	43	181
C	178	11	344	16	2	502	502	2	76	5	22	502	2	44	6	3	502	226	26
G	37	276	116	16	3	0	0	502	502	0	24	25	502	3	11	5	60	10	224
T	214	51	158	502	502	0	0	11	225	312	212	162	2	3	109	10	24	276	71
Base	ETV1_IRF8	TGGACT40NAACT	YQIIII	NYGAAASYGAAACCGGAWGYN	2	3	composite	NO
A	265	155	75	1286	1284	1318	152	14	79	1262	1176	1316	65	84	52	151	1302	880	525	84	362
C	336	950	24	64	13	22	943	677	17	143	35	5	1254	1302	57	84	78	81	193	526	247
G	415	144	1311	117	95	25	369	22	1316	43	48	6	179	29	1308	1291	68	51	1170	163	625
T	306	323	46	48	159	44	128	645	8	16	354	67	25	113	27	116	122	425	113	750	89
Base	ETV1_TBX21	TTATAT40NACC	YYI	AGGTGNGAMCGGAAGT	2	3	composite	NO
A	913	113	31	19	55	134	55	1034	502	317	139	84	960	912	155	156
C	51	183	67	77	8	246	235	3	517	1016	141	195	202	64	81	74
G	386	946	1028	17	1039	125	899	53	127	134	994	1037	124	266	984	174
T	153	69	25	1028	74	534	275	6	23	72	98	207	135	419	223	944
Base	ETV1_TBX21	TTATAT40NACC	YYI	NACCGGAAGTAACACCTN	2	3	composite	NO
A	1019	5058	346	123	37	35	6186	5466	782	4	5434	5931	2	6107	114	542	498	1631
C	2938	524	6018	6159	43	2	6	36	981	143	2190	375	6187	4	6126	5694	1444	1777
G	1464	1641	573	33	6188	6186	5	70	5612	9	1591	748	0	519	104	453	157	747
T	768	769	87	20	14	6	79	2670	403	6124	70	476	3	3	15	660	5664	2033
Base	ETV1_TEAD4	TGGACT40NAACT	YJII	NGGAATNCGGAARN	1	3	composite	NO
A	393	310	94	1400	1400	250	5	48	80	159	1400	1400	420	148
C	261	17	158	297	47	71	414	1400	93	111	77	182	136	260
G	100	1400	1400	46	71	231	820	25	1400	1400	171	282	980	167
T	647	92	37	381	255	1400	162	271	59	115	162	483	225	826
Base	ETV1_TEAD4	TGGACT40NAACT	YJII	NRCATWCCGGAART	1	3	composite	YES
A	484	1042	1092	2312	334	1380	88	40	229	59	2312	2312	1266	196
C	607	188	2312	219	225	56	2312	2312	45	184	37	469	94	655
G	544	1270	538	406	254	286	152	8	2312	2312	82	129	1046	305
T	677	254	268	134	2312	932	26	14	301	212	61	620	78	2312
Base	ETV2_FOXD2	TCCGAC40NAAC	YWI	NACCGGAWGTTTRYNTWN	1	3	composite	NO
A	249	523	52	153	3	13	523	160	15	3	21	63	292	2	85	33	346	245
C	73	34	523	523	0	8	3	2	2	7	2	4	0	193	88	88	10	10
G	106	111	83	31	523	523	2	0	523	2	16	43	231	3	78	18	16	210
T	95	124	10	2	0	11	4	362	2	523	523	523	52	329	271	523	176	59
Base	ETV2_FOXD2	TCCGAC40NAAC	YWI	NRTAAACAGGAARYN	1	3	composite	NO
A	332	334	206	830	830	830	5	830	37	22	830	830	496	55	326
C	94	24	198	33	20	4	830	378	33	29	16	28	11	205	111
G	151	496	39	3	8	17	4	8	830	830	8	15	334	41	298
T	253	11	830	14	10	8	1	6	32	51	15	194	11	625	94
Base	ETV2_TBX21	TCCGAC40NAAC	YYI	NAGGTGTNAYTTCCGGTN	2	3	composite	NO
A	1945	4978	1220	99	71	54	472	238	5571	135	2260	23	32	67	75	68	379	738
C	804	376	1231	293	586	24	1144	1418	14	2662	32	30	5658	5655	87	635	996	732
G	1569	1436	4722	5553	65	5646	508	1379	305	228	186	24	37	55	5291	5216	416	2590
T	1352	869	1241	330	5532	40	5150	2635	56	2897	5122	5661	62	40	1213	879	5144	1611
Base	ETV2_TBX21	TCCGAC40NAAC	YYI	NAYTTCCGGTGTGA	1	3	composite	NO
A	96	900	36	352	3	14	27	0	0	9	26	96	160	900
C	208	36	428	9	3	900	900	13	17	87	38	337	316	54
G	226	313	30	26	6	2	2	900	900	0	900	102	900	111
T	370	26	473	900	900	0	3	319	53	900	54	900	719	87
Base	ETV4_FOXA1	TCCGCG40NGTTC	YWII	NCGGAWGTTTACN	1	3	composite	NO
A	35	48	35	18	234	55	43	7	103	87	234	50	70
C	127	234	16	9	2	2	4	45	52	60	35	234	33
G	54	3	234	234	7	0	234	13	161	109	107	56	31
T	18	15	11	20	12	179	0	234	234	234	22	89	99
Base	ETV4_FOXD2	TCAGCC40NTTC	YWI	NACCGGAWGTTTRYNTWN	2	3	composite	NO
A	478	1362	416	419	81	82	1791	543	97	28	296	530	949	68	323	243	1090	695
C	359	300	1492	1698	69	48	59	21	24	136	91	119	75	749	235	540	85	188
G	565	992	820	170	1788	1784	46	6	1791	49	369	547	812	199	404	228	180	670
T	400	521	211	57	83	71	88	1254	10	1771	1696	1668	431	1018	841	1631	690	249
Base	ETV4_FOXD2	TCAGCC40NTTC	YWI	NSCGGATGTTATTTTWN	2	3	composite	NO
A	300	165	184	40	52	756	326	24	1	21	634	175	20	172	37	515	311
C	67	424	730	27	30	17	9	1	25	12	16	26	220	242	127	17	49
G	268	318	91	748	757	39	5	767	2	41	487	424	177	503	58	32	301
T	133	67	49	53	46	61	729	0	764	764	461	712	692	541	733	248	106
Base	ETV4_FOXO1	TCCGCG40NGTTC	YIII	NCGGAWGTAAAYAN	1	3	composite	YES
A	133	205	40	35	614	352	232	74	614	614	614	51	614	183
C	308	614	20	23	13	40	32	156	238	181	74	382	90	130
G	136	54	614	614	14	18	614	57	109	74	154	42	104	111
T	37	40	30	41	32	263	0	614	110	123	110	232	148	191
Base	ETV4_FOXO1	TCCGCG40NGTTC	YIII	NMCGGATGTTATN	1	3	composite	NO
A	352	189	246	86	18	799	430	171	31	192	799	178	64
C	85	610	799	10	21	28	30	32	110	138	108	224	174
G	168	223	33	799	799	17	23	799	16	200	703	201	229
T	194	85	18	22	26	101	799	11	799	799	768	799	332
Base	ETV4_FOXO1	TCCGCG40NGTTC	YIII	NRWAAAYAGGAWRYN	1	3	composite	NO
A	430	767	563	1625	1625	1625	7	1625	97	50	1625	930	678	234	583
C	453	296	352	695	228	25	1508	594	73	88	72	125	143	541	212
G	358	858	138	93	84	108	8	20	1625	1625	55	81	947	228	430
T	384	117	1062	467	115	50	117	0	90	126	92	695	83	1084	399
Base	ETV4_FOXO1	TCCGCG40NGTTC	YIII	NTRTTTACGGAWRYN	1	3	composite	NO
A	93	60	152	43	19	70	419	12	14	48	419	240	161	64	137
C	83	44	3	45	7	19	225	419	22	65	29	36	46	156	74
G	100	44	266	18	52	89	50	6	419	419	21	15	258	56	109
T	142	419	24	419	419	419	62	15	40	99	54	179	50	262	99
Base	ETV4_GCM1	TCAGCC40NTTC	YACII	NRTGNGGGCGGAWGN	1	3	composite	NO
A	218	770	277	644	239	162	63	18	133	48	37	1423	916	335	173
C	283	210	270	174	600	66	13	68	1423	25	47	121	157	152	356
G	669	653	497	1423	363	1423	1423	1423	131	1423	1423	230	221	1423	422
T	252	109	1423	37	222	134	26	5	150	36	65	162	507	93	471
Base	ETV4_HOXA2	TCAGCC40NTTC	YJI	NRSCGGAAGTAATTAN	2	3	composite	NO
A	339	801	286	376	20	22	1568	1475	212	63	1342	1450	275	307	1465	391
C	303	187	869	1443	12	14	56	111	90	494	703	325	267	552	267	303
G	597	711	627	171	1581	1574	45	147	1515	239	582	632	550	454	494	656
T	346	307	167	74	16	42	62	407	39	1444	256	209	1515	1440	395	235
Base	ETV4_HOXA2	TCAGCC40NTTC	YJI	NTAATKACCGGAARYN	2	3	composite	NO
A	279	437	1265	1328	369	200	1290	198	283	21	20	1376	1259	437	152	372
C	401	393	413	327	510	224	99	1282	1364	36	62	68	166	160	491	231
G	387	485	657	492	606	763	558	496	58	1407	1389	55	90	935	243	579
T	344	1276	363	313	1248	594	224	91	23	27	183	145	499	81	848	228
Base	ETV4_HOXC10	TCCGCG40NGTTC	YAEIII	NMGGAAGTMRTAAAN	1	3	composite	NO
A	48	32	12	12	370	370	70	13	151	176	43	370	370	370	147
C	207	338	2	1	3	19	16	102	219	33	66	54	47	86	73
G	91	24	370	370	0	18	370	19	32	194	85	68	50	54	64
T	24	11	1	2	5	70	1	370	52	26	370	222	73	100	87
Base	ETV4_IRF8	TCCGCG40NGTTC	YQIIII	NCCGGAAGYGAAACYN	1	3	composite	NO
A	112	117	80	0	153	210	210	126	6	13	210	210	210	20	29	89
C	19	210	210	1	7	3	10	95	99	7	23	23	9	210	64	39
G	49	122	9	210	210	0	0	210	1	210	19	13	20	83	17	44
T	32	42	3	4	11	11	50	17	112	7	16	54	16	18	146	39
Base	ETV4_IRF8	TCCGCG40NGTTC	YQIIII	NYGAAASYGAAACCGGAWNYN	2	3	composite	NO
A	97	69	57	429	424	444	70	23	69	446	426	449	47	50	49	111	443	293	105	86	107
C	109	312	37	54	21	29	255	194	9	38	19	7	389	434	23	82	29	56	112	163	112
G	141	96	436	69	39	26	167	11	442	34	48	17	105	13	452	425	60	26	180	89	155
T	107	117	29	34	93	33	72	256	9	37	121	27	26	68	25	71	38	139	57	260	82
Base	ETV4_RFX3	TCAGCC40NTTC	YSII	NMGGAAGNGTTGYYAN	1	3	composite	YES
A	48	63	16	22	275	275	52	21	8	7	52	38	3	3	275	49
C	114	212	35	16	44	76	68	70	3	17	92	10	192	174	13	20
G	97	90	275	275	99	48	275	56	275	38	32	275	29	16	56	57
T	16	51	7	18	53	130	38	129	3	275	275	18	84	101	50	150
Base	ETV4_TBX21	TCAGCC40NTTC	YYI	NAGGTGTGANCGGAAGT	2	3	composite	NO
A	176	568	120	26	26	15	131	78	585	229	154	30	25	613	560	125	62
C	116	57	71	31	84	8	203	152	14	203	586	10	32	37	48	48	205
G	232	206	591	616	50	621	158	555	204	155	104	621	617	56	134	596	231
T	99	100	80	36	612	16	538	177	27	36	42	25	30	33	246	34	534
Base	ETV4_TBX21	TCAGCC40NTTC	YYI	NAGGTGTNANWTCCGGN	1	3	composite	NO
A	230	788	157	10	4	7	115	37	788	100	384	65	20	19	20	48	117
C	99	61	135	23	102	2	209	171	7	344	30	14	788	788	20	172	169
G	317	312	788	788	3	788	145	278	86	165	85	30	24	21	788	788	128
T	142	98	136	32	788	4	788	301	16	179	404	788	16	21	107	132	373
Base	ETV4_TBX4	TCAGCC40NTTC	YWII	NAGGTGTNRCMGGAWGN	1	3	composite	NO
A	96	418	59	8	14	8	68	13	280	115	83	10	2	418	313	83	27
C	64	36	55	12	57	5	67	122	14	418	334	4	6	22	16	36	91
G	203	136	418	418	20	418	108	187	137	267	45	418	418	36	54	418	82
T	54	35	22	5	418	0	418	95	37	28	7	7	11	21	105	4	218
Base	ETV4_TEAD4	TCCGCG40NGTTC	YJII	NCCGGAAATWCCN	1	3	composite	NO
A	472	379	277	121	66	1165	1165	1165	33	651	395	229	512
C	99	1165	1165	62	180	45	545	71	77	43	1165	1165	70
G	274	421	104	1165	1165	154	72	204	8	366	381	206	275
T	321	183	53	230	182	70	67	90	1165	514	236	420	309
Base	ETV4_TGIF2LX	TCAGCC40NTTC	YVII	NRCCGGATGTCAN	1	3	composite	YES
A	97	335	163	162	29	6	474	337	18	140	134	474	102
C	109	60	474	474	12	24	61	57	11	38	474	136	125
G	180	139	231	42	474	474	39	11	474	10	234	178	133
T	89	116	61	15	7	6	26	474	0	474	81	80	114
Base	ETV4_TGIF2LX	TCAGCC40NTTC	YVII	NTGACAGGAWGTN	1	3	composite	NO
A	144	171	31	629	26	629	16	18	629	383	150	123	149
C	109	123	45	15	629	475	16	70	79	57	53	270	133
G	245	181	629	88	16	49	629	629	92	59	629	253	257
T	131	629	8	133	11	8	20	33	117	246	22	629	90
Base	ETV5_FOXO1	TCATGA40NCCTG	YIII	NCCGTAAACAN	1	3	composite	YES
A	186	395	122	40	34	490	490	490	90	490	130
C	85	490	490	8	39	41	55	93	490	185	119
G	59	270	146	490	840	9	5	285	74	191	100
T	160	222	77	0	490	18	42	37	401	188	142
Base	ETV5_RUNX2	TCATGA40NCCTG	YII	NCCGCANNCCGGAWGYN	1	3	composite	YES
A	545	121	81	398	43	674	524	572	22	33	1	0	674	557	140	6	141
C	38	674	674	186	674	110	61	33	674	674	0	13	0	5	158	491	24
G	15	93	117	674	227	93	65	29	35	3	674	674	1	3	674	31	49
T	76	100	68	56	57	124	24	40	5	2	2	1	1	117	9	183	460
Base	ETV5_TBX21	TTCGCC40NGAC	YYI	NAGGTGTGAMCGGAAGTN	2	3	composite	NO
A	213	450	72	2	2	3	59	54	528	302	98	106	83	528	493	281	22	125
C	86	11	72	15	40	11	133	67	0	228	503	96	74	14	44	28	85	77
G	170	273	508	531	4	532	69	450	95	21	26	530	527	45	114	519	67	229
T	64	74	44	6	514	2	492	236	4	15	97	47	53	62	559	152	507	101
Base	ETV5_TBX21	TTCGCC40NGAC	YYI	NAGGTGTTACTTCCGGYN	2	3	composite	NO
A	4260	10187	1082	19	14	5	328	112	10886	403	3779	19	3	12	13	322	1124	1529
C	1466	555	982	165	679	6	861	3299	11	10174	73	36	11047	11045	18	1377	2261	3083
G	3316	1381	10350	11006	15	11045	483	3072	262	1429	104	9	52	16	10898	10231	923	4253
T	2006	675	717	223	10878	5	10582	9191	15	1399	9908	11045	21	12	386	854	7997	2183
Base	ETV5_TBX4	TTCGCC40NGAC	YWII	NACCGGAWGTNACACCTN	2	3	composite	NO
A	1833	5479	653	580	64	15	7191	5611	1577	15	3140	6769	16	7054	115	328	375	1374
C	2323	919	6939	6996	62	28	63	166	1880	83	1496	256	7194	38	7137	6624	1375	3520
G	1596	2653	911	83	7167	7194	7	137	6127	11	2526	719	35	369	79	826	269	677
T	1444	928	57	4	56	26	34	1484	164	7179	34	408	26	21	47	815	6398	1625
Base	ETV5_TEAD4	TCATGA40NCCTG	YJII	NYTTCCGNATTCCN	1	3	composite	NO
A	364	98	331	108	63	38	66	87	792	209	390	75	80	315
C	95	534	80	64	792	792	14	473	264	46	47	792	792	79
G	244	77	107	54	79	66	792	226	52	48	261	148	49	219
T	88	258	792	792	589	47	15	5	286	792	792	71	263	180
Base	EVX1_ELF1	TGAATT40NTAA	YADIIII	MGGAAGTAATTAN	2	3	composite	NO
A	120	10	29	323	308	70	13	277	297	52	64	305	97
C	203	31	43	34	30	39	89	75	72	30	81	38	53
G	31	315	325	10	9	310	11	106	46	59	57	53	91
T	25	36	31	17	39	5	292	55	32	314	309	55	86
Base	EVX1_PAX2	TGAATT40NTAA	YZII	NGTCACGSNYMATTAN	2	3	composite	NO
A	449	337	1006	331	2651	136	491	92	821	128	423	2630	607	109	2471	1112
C	1301	207	499	2360	155	2479	62	1957	761	747	2068	63	901	521	59	720
G	483	2449	149	112	169	34	2547	702	303	21	1198	591	515	170	1444	817
T	470	975	2463	1297	129	904	30	80	819	1926	214	59	2471	2616	257	55
Base	EVX1_PAX2	TGAATT40NTAA	YZII	YMATTACACGSNYSANYRN	2	3	composite	NO
A	521	1736	2627	49	108	2540	854	2522	34	307	49	1274	142	133	2561	527	142	1132	1256
C	940	865	143	147	366	98	2359	464	2475	45	2256	284	711	1533	34	884	668	41	959
G	313	328	245	45	353	78	188	252	17	2613	444	153	9	1125	651	456	91	1510	469
T	1565	246	114	2703	2560	811	1046	595	944	21	22	1007	1957	220	24	852	2005	190	34
Base	EVX1_TBX20	TGAATT40NTAA	YWIIII	NGGTGTTAATGTGTTN	2	3	composite	YES
A	1772	1102	70	26	76	740	129	3925	3986	99	81	475	159	562	336	1379
C	181	476	231	393	16	609	37	4	28	585	250	260	65	601	879	200
G	1113	3265	3873	31	3985	156	50	312	103	235	3786	339	3964	928	1530	1301
T	933	1137	336	3918	34	3663	3973	140	51	3829	1015	3840	126	3650	3357	1120
Base	EVX1_TBX21	TTCATC40NCTT	YYI	AGGTGNTAATKAGGTGTNAN	1	3	composite	YES
A	1213	369	11	5	7	213	125	1213	1213	98	8	1213	93	8	2	16	154	80	1213	506
C	41	268	28	104	3	471	23	2	2	221	52	11	101	16	127	2	436	216	24	146
G	271	1213	1213	3	1213	3	8	445	0	148	668	146	1213	1213	0	1213	78	647	226	252
T	304	234	29	1213	8	525	1213	11	0	1213	545	67	177	10	1213	13	1213	270	104	309
Base	EVX1_TBX21	TTCATC40NCTT	YYI	NTAATKAGGTGTNAN	1	3	composite	NO
A	2498	1166	14369	14369	464	338	14369	1014	74	20	75	1514	544	14369	7605
C	4974	195	792	127	3330	530	14	1080	333	728	9	5535	1996	195	2298
G	1736	144	2833	232	661	7210	1101	14369	14369	31	14369	730	7297	2288	1521
T	5160	14369	718	70	14369	7159	236	1382	113	14369	27	14369	4533	599	2945
Base	EVX1_TBX4	TTCATC40NCTT	YWII	NTAAYKAGGTGNRN	2	3	composite	NO
A	20588	6089	100093	106138	2922	2863	104743	7480	403	765	1132	13194	5599	67018
C	32908	1768	2648	602	28064	3488	0	7094	2851	2903	232	16113	40906	3901
G	15488	1233	15779	1896	3848	72417	5093	99658	105857	596	106241	4973	49335	27408
T	37619	104152	5565	818	77156	32616	1119	7951	590	105652	587	72323	48602	8276
Base	EVX2_ELF1	TCGCTT40NTCT	YADIIII	NMGGAAGTAATTAN	2	3	composite	YES
A	72	124	15	16	395	402	62	17	321	375	86	104	381	125
C	175	283	6	27	13	34	44	102	136	78	82	160	66	57
G	140	53	411	403	26	41	395	32	193	156	110	132	89	147
T	24	23	27	37	51	38	20	381	56	45	396	373	78	82
Base	EVX2_ELK3	TCCTGT40NGGC	YAFI	NCCGGAAGYAATTAN	1	3	composite	NO
A	926	305	141	6	28	1624	1624	144	9	1624	1624	167	309	1624	263
C	44	1624	1624	8	1	1	48	343	134	594	167	208	331	36	272
G	343	175	15	1624	1624	18	14	1624	3	888	288	216	244	72	628
T	311	78	34	11	8	86	301	101	1490	205	103	1624	1624	116	461
Base	EVX2_GMEB2	TCGCTT40NTCT	YRI	NACGTCAATTAN	1	3	composite	YES
A	43	164	18	33	19	78	164	164	8	24	164	34
C	27	31	164	12	47	164	52	36	5	47	1	28
G	32	144	38	164	51	16	80	14	4	25	12	59
T	62	31	21	5	164	130	28	12	164	164	19	43
Base	EVX2_PAX2	TCGCTT40NTCT	YZII	NGTCACGSNYCATTAN	1	3	composite	YES
A	138	60	331	77	1095	45	180	41	296	46	267	1095	81	14	1095	347
C	579	44	226	1095	18	1095	30	764	417	311	1095	0	122	122	11	375
G	239	1095	30	33	54	22	1095	331	196	8	337	156	128	16	321	356
T	138	421	1095	423	29	294	11	24	185	784	68	1	1095	1095	85	17
Base	EVX2_PAX2	TCGCTT40NTCT	YZII	YMATTACACGSNYSANYRN	2	3	composite	YES
A	467	1410	2616	52	85	2460	618	2481	61	194	54	1026	95	148	2498	508	113	925	889
C	863	1099	221	169	332	146	2349	541	2540	78	2144	340	672	1392	72	762	673	83	1120
G	402	692	479	58	447	126	294	484	43	2668	573	226	20	1289	1031	532	122	1755	689
T	1729	316	162	2707	2560	1223	1290	652	744	63	41	1141	2043	190	35	931	2017	198	35
Base	EVX2_TBX20	TCGCTT40NTCT	YWIIII	NAGGTGNTAATKAN	1	3	composite	NO
A	180	694	475	79	94	125	156	96	694	694	35	46	694	106
C	98	215	397	183	367	64	211	77	60	5	207	165	277	177
G	221	400	694	694	73	694	55	13	182	10	90	400	437	300
T	195	272	435	104	694	46	271	694	93	7	694	294	540	111
Base	EVX2_TBX21	TCCTGT40NGGC	YYI	NAGGTGTTAATTAN	2	3	composite	NO
A	9327	25200	4838	402	272	243	4349	2842	24132	26221	3394	4636	21597	4899
C	2502	862	3626	996	1776	141	7787	1764	126	1317	3985	5555	3620	6707
G	7796	4012	24108	26265	144	26461	782	4446	7822	890	3069	16043	13898	8889
T	6878	2484	4567	869	26170	133	24060	25349	621	911	25002	21829	8358	6009
Base	EVX2_TBX21	TCCTGT40NGGC	YYI	NTAATKAGGTGTNAWN	2	3	composite	NO
A	7580	5037	25645	28584	3888	3107	27906	4140	408	533	710	4234	2324	27635	20301	8498
C	8307	1799	2679	938	8001	2138	209	3561	2001	2192	225	11520	3414	441	4608	5140
G	3635	1525	7195	1287	3400	14367	2966	26019	28413	447	28814	1558	11766	3894	3812	4548
T	9396	27337	4475	1677	25402	13666	980	5311	817	28399	278	24258	11412	1331	6466	10730
Base	FEV_HOXA2	TCGTAT40NTTA	YJI	NWCCGGAAGTAATTAN	2	3	composite	NO
A	1496	3671	700	595	41	105	4929	4769	1191	97	4418	4821	516	848	4738	1604
C	1181	332	4585	4847	13	46	85	115	410	884	1630	835	654	742	372	654
G	968	1038	633	22	5041	5031	49	175	4530	115	1145	516	684	476	766	1745
T	1396	965	243	16	20	132	420	843	207	4687	719	536	4965	4730	1010	1038
Base	FEV_TBX21	TCGTAT40NTTA	YYI	NACCGGAWRTNACACCTN	1	3	composite	NO
A	2625	9224	944	675	52	25	9224	5749	2502	8	4438	9224	2	9224	74	2317	614	2280
C	4562	412	9224	9224	9	4	1	183	819	156	3188	259	9224	7	9224	9224	1195	2365
G	1047	1281	396	82	9224	9224	4	0	6721	19	1462	1823	5	783	166	856	124	924
T	989	469	96	13	6	0	8	3475	497	9224	136	336	12	11	12	1132	9224	3654
Base	FEV_TBX4	TCGTAT40NTTA	YWII	NACCGGAWRTNACACCTN	2	3	composite	NO
A	996	2964	597	345	108	67	3386	2321	1114	14	1464	3038	30	3224	56	238	444	787
C	1005	405	3020	3278	73	63	27	109	327	102	1129	179	3386	30	3379	3079	617	1235
G	649	874	320	34	3391	3371	39	27	2110	10	715	526	29	387	106	397	130	354
T	742	268	217	88	48	28	27	1028	23	3379	85	281	33	32	53	445	2923	1018
Base	FEV_TEAD4	TTGCTC40NGAA	YJII	NCCGGAAATNNNNNRMATTCCN	1	3	composite	YES
A	248	99	85	14	8	716	716	716	7	326	56	53	129	167	435	253	716	6	376	47	39	296
C	76	716	716	10	9	0	173	22	210	40	505	331	97	152	56	463	5	1	3	716	716	46
G	310	137	36	716	716	14	2	228	29	236	87	108	91	244	281	51	38	26	104	62	4	163
T	83	61	2	5	26	25	15	9	716	114	69	224	399	153	111	0	3	716	716	52	206	210
Base	FIGLA_BACH2	TTAGCG40NAGA	YACIIII	NCACCTGNNRTGASTCAN	1	3	composite	YES
A	153	13	596	15	48	14	22	110	109	419	3	6	596	32	11	32	596	32
C	211	596	14	596	596	16	11	141	275	74	3	0	84	349	3	596	3	207
G	136	14	13	317	578	29	596	170	131	178	3	596	2	248	84	0	8	88
T	96	14	8	36	14	596	17	175	81	13	596	24	11	14	596	2	3	270
Base	FIGLA_ERG	TTAGCG40NAGA	YYII	NCGGAARCAGGTN	1	3	composite	NO
A	105	213	5	6	509	509	247	19	509	91	171	193	54
C	213	509	2	8	14	52	76	509	103	319	393	190	29
G	140	104	509	509	17	36	261	44	206	509	509	129	344
T	51	35	4	25	23	208	18	180	82	125	121	509	82
Base	FIGLA_ETV1	TTAGCG40NAGA	YRIIII	NCAGGTGNCGGAWRYN	1	3	composite	YES
A	95	21	351	13	28	8	23	53	83	13	9	351	236	76	25	79
C	83	351	43	177	125	9	4	116	351	9	14	13	20	30	120	56
G	115	15	35	351	351	16	351	149	39	351	351	23	20	275	46	139
T	57	10	16	40	14	351	25	33	36	6	17	15	115	14	231	77
Base	FIGLA_ETV1	TTAGCG40NAGA	YRIIII	NCAGGTGNNCGGAWRYN	1	3	composite	YES
A	112	19	434	18	29	6	16	123	71	114	7	9	434	273	95	30	97
C	105	434	51	259	188	17	5	36	163	434	7	15	15	40	44	142	82
G	144	20	32	434	434	16	434	204	160	49	434	434	26	20	339	90	168
T	73	17	13	33	17	434	31	71	40	23	8	13	26	161	13	292	87
Base	FIGLA_ETV1	TTAGCG40NAGA	YRIIII	NRSCGGAWRCAGGTGN	1	3	composite	NO
A	199	429	192	218	16	10	865	595	309	6	865	38	136	24	30	138
C	181	106	484	865	7	7	19	51	116	865	45	537	380	27	15	207
G	298	436	381	84	865	865	22	34	556	12	40	865	865	23	865	294
T	187	230	84	40	6	20	25	270	39	61	15	74	51	865	72	227
Base	FIGLA_ETV4	TTAGCG40NAGA	YSIII	NCGGAWRCAGGTGN	1	3	composite	NO
A	47	115	12	19	305	194	87	10	305	30	62	18	27	43
C	121	305	17	24	31	28	47	305	57	194	160	35	15	75
G	106	82	305	305	41	36	218	17	53	305	305	28	305	102
T	31	48	21	46	49	111	19	53	25	58	46	305	51	85
Base	FIGLA_EVX2	TTAGCG40NAGA	YZIIII	CAGGTRATTA	1	3	composite	YES
A	123	378	75	84	3	65	378	80	210	378
C	378	69	253	198	25	38	187	48	175	159
G	134	88	378	378	0	313	298	64	182	211
T	123	98	74	48	378	5	303	378	378	206
Base	FIGLA_FLI1	TTAGCG40NAGA	YYIII	NCGGAARCACCTGN	1	3	composite	NO
A	74	143	10	7	332	332	169	10	332	74	131	61	67	71
C	165	332	4	11	20	94	126	332	12	332	332	91	52	111
G	70	58	332	332	3	22	164	2	43	332	252	135	332	73
T	23	26	8	20	21	215	24	71	15	83	56	332	99	78
Base	FIGLA_FLI1	TTAGCG40NAGA	YYIII	NCGGAARCAGGTGN	1	3	composite	YES
A	97	210	5	7	479	479	224	13	479	57	137	35	56	77
C	178	479	7	8	20	58	73	479	70	252	332	77	30	115
G	150	115	479	479	19	31	255	17	130	479	479	58	479	153
T	53	46	12	23	19	218	24	112	47	87	101	479	117	134
Base	FIGLA_FOXD2	TGACGG40NCTC	YWI	NCACCTGNRYAAACAN	1	3	composite	NO
A	70	15	271	28	11	4	89	95	159	46	271	271	271	11	271	103
C	76	271	11	271	271	4	1	44	32	85	77	73	14	271	40	55
G	81	5	15	201	96	0	271	31	112	6	18	13	36	4	50	59
T	44	17	9	37	15	271	2	101	15	186	43	35	17	35	53	53
Base	FIGLA_FOXD3	TGACGG40NCTC	YWIIII	NCACCTGNRYAAAYAN	1	3	composite	YES
A	55	21	211	45	5	3	60	75	122	49	211	211	211	7	211	55
C	58	211	1	211	211	2	2	33	35	91	67	55	20	172	34	48
G	56	1	9	191	68	0	211	36	89	3	7	7	35	7	48	48
T	42	10	9	27	21	211	6	66	15	119	48	25	25	38	46	61
Base	FIGLA_GABPA	TGACGG40NCTC	YYIIII	NCGGAAGCAGGTN	1	3	composite	NO
A	94	116	5	14	526	526	603	16	526	52	116	60	13
C	280	526	15	24	26	39	136	526	33	398	308	62	17
G	135	37	526	526	20	28	526	34	65	526	526	54	473
T	17	19	9	13	16	136	18	75	42	41	37	526	23
Base	FIGLA_TEAD4	TTAGCG40NAGA	YJII	NCASSTGNNNATTCCN	1	3	composite	YES
A	287	80	1042	38	92	26	38	161	444	292	1042	135	802	177	201	366
C	311	1042	46	629	536	62	25	351	104	594	126	98	112	1042	1042	160
G	273	14	64	413	506	41	1042	242	395	124	188	86	515	242	148	236
T	172	23	24	78	31	1042	73	288	98	33	68	1042	1042	150	385	279
Base	FLI1_FOXO1	TCCTTC40NCGAT	YIII	NMGGAAATAAYAN	1	3	composite	NO
A	36	55	0	0	311	311	311	93	311	311	0	311	111
C	206	255	16	16	0	8	13	94	16	18	212	31	93
G	52	12	311	311	6	1	50	0	63	37	9	27	34
T	16	4	0	16	17	8	0	311	25	24	99	27	72
Base	FLI1_FOXO1	TCCTTC40NCGAT	YIII	NRTAAACMGGAWRYN	1	3	composite	NO
A	39	105	142	238	238	238	4	183	8	3	238	176	113	11	77
C	67	48	117	81	47	0	238	55	6	0	2	8	15	85	48
G	64	133	61	37	41	5	0	0	238	238	3	0	125	29	66
T	68	19	238	14	29	4	23	0	27	12	13	63	0	153	47
Base	FLI1_HOXA2	TTAAAT40NAAT	YJI	NACCGGAWGTAATTAN	2	3	composite	NO
A	233	736	210	206	62	76	861	657	178	8	805	843	59	60	849	262
C	162	135	723	808	26	54	81	25	91	183	374	76	55	148	49	120
G	314	317	257	109	863	857	31	34	827	43	127	133	70	90	47	338
T	156	342	94	62	9	59	74	203	24	810	47	57	851	813	123	145
Base	FLI1_TBX21	TTAAAT40NAAT	YYI	NCCGGAWRTNACACCTN	2	3	composite	YES
A	1793	859	605	459	530	2060	1322	828	13	705	1869	0	2041	18	90	63	622
C	69	1894	1975	420	228	210	68	224	239	1140	138	2064	0	2063	1818	301	769
G	137	446	172	1982	1942	176	100	1093	0	174	281	0	59	14	240	49	187
T	64	168	377	630	204	202	731	685	1892	43	107	0	0	13	171	1862	485
Base	FLI1_TEAD4	TCCTTC40NCGAT	YJII	NCCGGAMATACCN	1	3	composite	NO
A	669	358	427	528	247	1407	1080	1407	0	1407	306	172	571
C	146	1407	1407	234	623	80	327	13	29	38	1407	1407	137
G	304	454	78	1407	1407	238	31	38	0	836	355	151	269
T	287	185	51	663	351	66	20	12	1407	1030	130	429	429
Base	FOSB_CEBPD	TCCGAA40NGGC	YKIII	NRTTGCGTCAYN	1	3	composite	NO
A	1815	6126	11	0	4025	158	6605	1646	9311	10923	495	2486
C	2487	1458	10	32	57	10923	375	804	10923	85	4567	3374
G	2930	4797	38	238	10923	65	10923	66	134	120	1463	2617
T	3691	375	10923	10923	1911	432	211	10923	222	53	6356	2446
Base	FOS_CEBPD	TAAATC40NGTT	YKIII	NRTTGCGTCAYN	1	3	composite	NO
A	1662	5960	54	33	2995	164	5676	2084	8839	10233	453	2326
C	2112	1190	16	6	37	10233	411	1350	10233	51	3961	3216
G	2807	4273	38	196	10233	95	10233	174	213	122	1116	2247
T	3652	311	10233	10233	1538	520	324	10233	366	51	6273	2444
Base	FOS_FLI1	TGACTG40NATG	YYIII	NCGGAWRTGACGTN	1	3	composite	NO
A	22	42	1	2	133	99	74	5	23	133	17	33	50	28
C	67	133	1	0	2	9	3	13	18	22	133	23	96	44
G	33	17	133	133	2	4	58	9	133	34	32	133	75	46
T	10	2	1	3	0	34	0	133	22	21	49	17	133	15
Base	FOSL1_FLI1	TTGTGA40NGGC	YYIII	NCGGAARTGACGN	1	3	composite	NO
A	24	46	0	0	107	107	53	6	27	107	20	45	17
C	41	107	0	0	1	12	8	22	25	31	107	29	25
G	31	15	107	107	2	4	54	18	107	49	44	107	25
T	11	2	0	2	3	50	3	107	31	31	50	50	39
Base	FOXA2_FLI1	TAGGTC40NACG	YYIII	NRTAAACATCCGGYN	1	3	composite	NO
A	47	27	10	170	170	170	0	170	0	1	0	0	13	34	42
C	25	9	109	58	39	1	170	0	1	170	170	1	40	57	52
G	34	143	7	8	5	5	1	0	0	1	1	170	170	15	37
T	65	17	170	16	17	1	33	47	170	1	0	24	28	113	39
Base	FOXA2_GABPA	TCACCA40NATG	YYIIII	NRMCGGAWRTAAAYAN	1	3	composite	NO
A	23	62	34	43	0	3	77	56	14	5	77	77	77	11	77	26
C	21	16	43	77	4	3	0	0	3	34	30	55	19	39	18	15
G	17	15	20	8	77	77	1	1	63	29	26	24	21	11	40	20
T	16	14	9	5	3	11	0	21	3	77	18	27	28	38	21	16
Base	FOXA2_ONECUT1	TCACCA40NATG	YJII	GTAAAYANATCRAT	1	3	composite	YES
A	40	23	175	175	175	6	175	85	175	22	25	75	175	23
C	31	71	174	32	3	122	16	13	10	14	175	10	9	22
G	175	24	5	16	5	3	27	56	26	10	7	99	6	7
T	43	175	27	23	25	53	33	21	18	175	34	6	9	175
Base	FOXA2_POU3F1	TCACCA40NATG	YXIIII	NTMATTWGCATANRYAAAYAN	2	3	composite	NO
A	387	484	1099	1915	42	54	1036	626	29	1930	13	1912	1076	747	38	1707	1821	1889	48	1892	659
C	638	326	599	18	13	94	14	231	1933	14	4	27	81	84	628	460	271	54	1122	98	479
G	496	203	383	17	41	10	0	1631	4	22	1	87	90	1150	64	135	46	416	58	165	228
T	415	1630	187	56	1936	1870	900	95	29	78	1936	57	688	257	1301	575	153	216	808	204	570
Base	FOXB1_ELF2	TGCCGG40NCAG	YSIII	NWRNRYAAAYAMGGAAGTN	2	3	composite	NO
A	102	173	263	127	103	24	375	383	395	1	395	145	54	37	386	363	221	111	126
C	95	46	36	57	20	171	117	78	17	177	55	242	55	55	71	60	95	178	63
G	76	44	123	58	293	18	37	25	29	14	42	47	392	394	35	44	340	102	116
T	129	204	45	160	28	230	44	43	30	224	5	29	39	49	92	133	72	318	96
Base	FOXB1_ELF5	TAAGGG40NACC	YYI	NRYAAATAAGGAARTN	2	3	composite	YES
A	265	305	56	1150	1253	1273	35	1269	1185	86	67	1265	1200	515	310	615
C	88	96	433	407	161	20	964	53	334	68	136	47	228	74	294	122
G	330	936	56	145	57	33	64	83	198	1270	1260	83	63	757	245	355
T	596	130	841	67	106	56	972	16	109	73	170	77	203	43	995	188
Base	FOXB1_ETV4	TAAGGG40NACC	YSIII	NRTAAACATCCGNN	1	3	composite	NO
A	210	129	28	701	701	701	0	701	28	26	17	18	54	135
C	100	33	493	241	162	10	701	5	16	701	701	35	148	204
G	146	572	29	53	43	46	7	8	15	15	22	701	375	71
T	245	44	701	55	75	5	90	114	701	18	8	95	124	290
Base	FOXB1_FLI1	TAAGGG40NACC	YYIII	NRTAAACATCCGGYN	1	3	composite	NO
A	1697	797	52	6068	6068	6068	4	6068	10	16	6	14	177	677	967
C	594	82	2615	1028	660	2	6068	0	19	6068	6068	19	660	1512	2003
G	1205	5271	29	32	16	16	2	4	9	11	8	6068	6068	333	1544
T	2572	148	6068	116	101	5	803	1057	6068	8	6	357	1045	4556	1554
Base	FOXB1_GABPA	TGCCGG40NCAG	YYIIII	NCCGGATGTTTACWNWN	1	3	composite	NO
A	530	191	89	8	8	881	342	131	2	16	14	881	14	596	52	510	416
C	57	881	881	5	9	3	3	3	23	9	6	3	881	149	286	31	88
G	152	231	9	881	881	1	0	881	0	102	207	188	10	102	57	86	247
T	141	32	8	1	18	8	881	1	881	881	881	11	140	285	486	370	130
Base	FOXB1_GCM1	TGCCGG40NCAG	YACII	NWRWGYAAATANGGGYN	1	3	composite	NO
A	238	330	732	420	248	14	1189	1189	1189	1	1189	493	250	11	29	121	347
C	337	98	70	100	75	320	198	41	8	61	21	271	105	21	12	521	158
G	136	32	457	145	1189	4	11	15	2	0	34	182	1189	1189	1189	132	366
T	478	859	90	768	91	869	32	13	1	1189	0	243	726	60	16	668	317
Base	FOXB1_ISX	TGCCGG40NCAG	YUIIII	NTAATGNNNNGTAAAYAN	1	3	composite	YES
A	237	210	1010	1010	40	280	353	450	618	297	170	10	1010	1010	1010	0	1010	296
C	286	91	30	28	210	268	281	80	58	60	27	377	513	139	13	654	32	248
G	219	47	68	41	34	1010	162	25	222	149	1010	8	10	2	18	10	49	195
T	268	1010	111	68	1010	494	214	455	112	504	45	1010	26	35	64	356	39	270
Base	FOXB1_ISX	TGCCGG40NCAG	YUIIII	NTAATGNNNNNNGTAAAYAN	1	3	composite	NO
A	102	58	382	382	38	217	175	93	115	174	206	93	54	5	382	382	382	1	382	108
C	103	54	33	28	42	173	53	113	58	30	31	40	12	180	196	57	12	240	5	77
G	75	28	50	33	36	382	96	131	41	11	107	91	382	3	2	3	12	1	14	77
T	102	382	50	43	382	634	58	43	168	166	39	157	25	382	10	5	45	142	18	120
Base	FOXB1_ONECUT1	TGCCGG40NCAG	YJII	ATCGATNNNNYAAACA	2	3	composite	NO
A	7646	827	659	2442	7853	445	2033	4657	3323	1757	379	7457	7237	7797	118	7836
C	399	496	7814	423	495	536	477	638	669	1036	3206	2818	1348	233	5405	295
G	1062	313	486	7463	441	164	97	2124	1257	4597	106	561	417	577	374	311
T	444	7860	1073	548	662	7874	5358	546	2715	576	4702	815	953	762	7673	731
Base	FOXB1_ONECUT2	TAAGGG40NACC	YXIII	NATCGATNNNGTAAACAN	1	3	composite	NO
A	472	1052	2	2	79	1052	5	398	840	655	234	22	1052	1052	1052	7	1052	205
C	0	9	0	1052	0	0	17	32	58	11	22	198	106	95	3	1052	20	301
G	580	42	1	3	1052	0	1	3	137	83	1052	3	3	6	36	18	35	254
T	0	6	1052	9	0	2	1052	619	17	303	45	1052	6	3	89	484	17	292
Base	FOXB1_SOX11	TAAGGG40NACC	YUIII	NGYAAACAAWGN	1	3	composite	NO
A	4742	6635	399	15398	15398	15398	0	15398	15398	9092	6200	4273
C	2538	1695	5540	2518	3552	0	15398	0	382	933	1669	4038
G	3445	15398	329	450	701	31	67	11	409	516	15398	6007
T	4673	2249	9858	790	973	25	1079	11	493	6307	1759	1081
Base	FOXB1_TBX21	TGCCGG40NCAG	YYI	NAGGTGTTRTTTACWYWN	2	3	composite	YES
A	1000	2563	639	141	82	200	419	80	1510	251	221	142	2523	499	1632	299	1413	974
C	369	198	659	253	296	115	235	68	1	160	31	85	34	2556	305	1074	119	350
G	732	602	2406	2677	77	2713	158	89	1241	54	954	936	980	129	215	217	287	720
T	653	438	656	313	2687	194	2620	2737	18	2663	2535	2458	167	906	995	1572	1233	710
Base	FOXB1_TBX21	TGCCGG40NCAG	YYI	NAGGTGTWRWGTAAAYA	2	3	composite	YES
A	839	1892	551	151	117	124	285	410	1389	643	636	78	1813	1832	1951	17	1951
C	281	238	573	239	335	130	322	159	40	81	101	518	881	708	51	1039	74
G	474	428	1737	1982	115	2011	70	126	617	266	1897	38	95	51	87	81	118
T	431	342	530	230	1965	95	1925	1570	76	1303	413	1922	208	292	200	962	195
Base	FOXB1_TBX4	TGCCGG40NCAG	YWII	NAGGTGTTRTTTRYN	1	3	composite	NO
A	259	815	155	30	31	31	141	8	510	74	134	78	464	129	251
C	88	65	316	72	71	21	70	48	4	45	10	14	10	528	132
G	271	211	815	815	14	815	56	21	305	38	210	276	350	55	85
T	197	143	132	74	815	34	815	815	2	815	815	815	17	287	346
Base	FOXB1_TCF12	TAAGGG40NACC	YADIII	NCACCTGTGYAAAYAN	2	3	composite	NO
A	5834	23	17120	14	41	14	82	3343	2824	92	14761	16498	17042	60	16904	6198
C	2814	17133	39	14013	17122	19	7	833	431	5219	4727	1275	191	9795	251	3926
G	8148	13	29	6508	413	14	17120	515	14990	67	149	155	247	177	309	2945
T	341	15	41	89	45	17130	8	15915	2297	11904	403	728	203	7288	372	4068
Base	FOXB1_TCF3	TGCCGG40NCAG	YIII	NCACCTGNRYAAACAN	1	3	composite	NO
A	3780	32	10357	47	48	30	197	4657	3877	10	10357	10357	10357	5	10357	3906
C	2333	10357	5	10357	10357	13	10	591	529	6334	2360	914	9	10357	46	2306
G	4061	29	17	3396	106	9	10357	418	6481	1	6	10	90	196	94	1443
T	182	28	29	87	98	10357	16	4691	2257	4023	335	295	111	7932	196	2702
Base	FOXB1_TCF4	TAAGGG40NACC	YACII	NRCACCTGTGYAAAYAN	2	3	composite	NO
A	3047	6557	67	17585	81	75	27	307	6299	3795	96	15438	17315	17526	19	17458	5686
C	7135	3031	17607	37	15710	17559	7	21	581	630	4526	4589	903	89	9799	135	4055
G	2442	9646	11	74	5596	385	20	17547	400	15680	38	90	80	130	118	226	3068
T	4986	694	25	32	190	69	17607	26	15819	2336	13074	390	510	152	7756	222	4801
Base	FOXB1_TFAP2C	TAAGGG40NACC	YXIIII	NGTAAATAGCCNNNGGCN	2	3	composite	YES
A	146	209	98	639	665	690	24	666	94	2	2	61	126	291	265	6	95	214
C	118	133	519	349	333	70	275	175	226	704	691	217	218	127	9	11	575	141
G	171	659	123	98	87	95	44	130	628	3	2	163	220	210	662	706	458	189
T	272	174	641	114	129	88	668	138	117	4	205	266	144	79	4	0	129	164
Base	FOXB1_TGIF2LX	TGCCGG40NCAG	YVII	NYMAATATTGACAN	1	3	composite	YES
A	581	106	1480	1765	1765	13	1765	51	46	14	1765	8	1765	105
C	298	1186	285	149	84	147	8	16	4	0	6	1765	80	780
G	590	47	23	64	60	33	172	53	9	1765	24	15	193	212
[truncated: 4,752 more rows]
[truncated: 6 more columns]
