# Supplementary material for: DNA-guided transcription factor interactions extend human gene regulatory code
Source: Nature. 2025 Apr 9;641(8065):1329–38. doi: 10.1038/s41586-025-08844-z (PMC12119339; doi:10.1038/s41586-025-08844-z)
Supplement: Supplementary file 6 — Motif analysis [file 41586_2025_8844_MOESM6_ESM.xlsx]

## Sheet: Supplementary Table S4
Section a
ID	Motif ID in the current and earlier publications
family	TF families from Lambert et al. 2018, original publications, or from Uniprot
study	The origin of the motif, "Current study" refers to the new experiment
experiment	HT-SELEX, CAP-SELEX, or Methyl-SELEX
motif match numbers in GRCh38	Number of motif matches obtained by MOODS, targeting 300 000 best matches
mean phyloP threshold	The mean phyloP threshold obtained for the conservation analysis of motif matches
ID	family	study	experiment	motif match numbers in GRCh38	mean phyloP threshold
ALX3_TBX20_TCCAAA40NTCA_YWIIII_NGGTGTTAATTRN_m1_c3b0	Homeodomain_T-box	Current study	CAP-SELEX	300205	1.76086
ARX_TBX21_TCAGTG40NGAT_YYI_NAGGTGTTAATTRN_m1_c3b0	Homeodomain_T-box	Current study	CAP-SELEX	300000	1.61539
ARX_TBX4_TCAGTG40NGAT_YWII_NTAATTAGGTGTNRN_m1_c3b0	Homeodomain_T-box	Current study	CAP-SELEX	300000	1.60036
ATF2_FLI1_TACAGA40NAGAT_YYIII_NRCCGGAARTGACGTN_m1_c3b0	bZIP_Ets	Current study	CAP-SELEX	300000	1.55381
ATF2_FLI1_TACAGA40NAGAT_YYIII_NTGACGTMACCGGAWRYN_m2_c3b0	bZIP_Ets	Current study	CAP-SELEX	300011	1.47452
ATF2_TBX4_TTAGAG40NCGG_YWII_NAGGTGACGTGTNRN_m1_c3b0	bZIP_T-box	Current study	CAP-SELEX	300004	1.45683
ATF2_TBX4_TTAGAG40NCGG_YWII_NAGGTGTKACGTMAN_m1_c3b0	bZIP_T-box	Current study	CAP-SELEX	300001	1.58635
ATF3_ELK1_TGAGAG40NTGTG_YRII_NCGGAWRTGACGTN_m1_c3b0	bZIP_Ets	Current study	CAP-SELEX	300000	1.60417
ATF3_FLI1_TGAGAG40NTGTG_YYIII_NRCCGGAARTGACGTMN_m2_c3b0	bZIP_Ets	Current study	CAP-SELEX	300000	1.53715
ATF3_FLI1_TGAGAG40NTGTG_YYIII_NRCCGGAARTNCGTCAN_m1_c3b0	bZIP_Ets	Current study	CAP-SELEX	300000	1.53763
ATF3_FOXA1_TGAGAG40NTGTG_YWII_NTGACGNNNNYAAAYAN_m1_c3b0	bZIP_Forkhead	Current study	CAP-SELEX	300008	1.51835
ATF3_GABPA_TCATTC40NATT_YYIIII_NCGGAARTGACGTMAN_m1_c3b0	bZIP_Ets	Current study	CAP-SELEX	300000	1.53825
ATF3_ONECUT1_TCATTC40NATT_YJII_NTGACGTCANNNNATCGATN_m1_c3b0	bZIP_CUT; Homeodomain	Current study	CAP-SELEX	300000	1.50961
ATF3_ONECUT1_TCATTC40NATT_YJII_TGACGTCANNNNATCGAT_m1_c3b0	bZIP_CUT; Homeodomain	Current study	CAP-SELEX	300000	1.56832
ATF3_SOX11_TGAGAG40NTGTG_YUIII_NACAATGACGTMAN_m1_c3b0	bZIP_HMG/Sox	Current study	CAP-SELEX	300004	1.80755
ATF3_SOX11_TGAGAG40NTGTG_YUIII_NTKACGTMACAATRN_m1_c3b0	bZIP_HMG/Sox	Current study	CAP-SELEX	300006	1.80129
ATF3_TBX4_TCATTC40NATT_YWII_GGTGACGTGT_m1_c3b0	bZIP_T-box	Current study	CAP-SELEX	300284	1.62306
ATF3_TBX4_TCATTC40NATT_YWII_NAGGTGACGTGTNRN_m1_c3b0u	bZIP_T-box	Current study	CAP-SELEX	300005	1.43389
ATF3_TBX4_TCATTC40NATT_YWII_NAGGTGTKACGTMAN_m1_c3b0u	bZIP_T-box	Current study	CAP-SELEX	300002	1.65673
ATF3_TEAD4_TGAGAG40NTGTG_YJII_NCATTCCNNNNNNNTGACGTMAN_m1_c3b0	bZIP_TEA	Current study	CAP-SELEX	300000	1.39178
ATF4_CEBPD_TAGCAT40NAGG_YKIII_NRTTGCGTCAYN_m1_c3b0	bZIP_bZIP	Current study	CAP-SELEX	300017	1.6669
ATF4_ELF1_TCACAA40NCGC_YADIIII_VCGGAARTGACGT_m1_c3b0	bZIP_Ets	Current study	CAP-SELEX	302223	1.65916
ATF4_FLI1_TCACAA40NCGC_YYIII_NCGGAARTGACGN_m1_c3b0	bZIP_Ets	Current study	CAP-SELEX	300021	1.65635
ATF4_GABPA_TAGCAT40NAGG_YYIIII_NCGGAARTGACGTN_m1_c3b0	bZIP_Ets	Current study	CAP-SELEX	300002	1.61354
ATF4_ISX_TAGCAT40NAGG_YUIIII_NTGACGTAATTAN_m1_c3b0	bZIP_Homeodomain	Current study	CAP-SELEX	300497	1.90697
ATF4_TBX21_TAGCAT40NAGG_YYI_NTGACGTGTGAN_m1_c3b0u	bZIP_T-box	Current study	CAP-SELEX	300040	1.64581
ATF4_TBX4_TAGCAT40NAGG_YWII_NAGGTGACGTGTNRN_m1_c3b0u	bZIP_T-box	Current study	CAP-SELEX	300001	1.47054
ATF6B_ETV4_TAACTA40NCTGT_YSIII_NNMGGAWRTGACGTNNN_m1_c3b0	bZIP_Ets	Current study	CAP-SELEX	300000	1.49354
ATF6B_FLI1_TAACTA40NCTGT_YYIII_NMCGGAWNYACGTMAN_m1_c3b0u	bZIP_Ets	Current study	CAP-SELEX	300000	1.526
ATF6B_FLI1_TAACTA40NCTGT_YYIII_NRCCGGAWRTGACGTN_m2_c3b0u	bZIP_Ets	Current study	CAP-SELEX	300000	1.54925
ATF6B_GABPA_TTTCAA40NTGA_YYIIII_NCGGAARYACGTCAN_m2_c3b0	bZIP_Ets	Current study	CAP-SELEX	300000	1.54234
ATF6B_TBX21_TTTCAA40NTGA_YYI_NTGACGNAGGTGTKAN_m1_c3b0	bZIP_T-box	Current study	CAP-SELEX	300001	1.43181
ATF6B_TBX4_TTTCAA40NTGA_YWII_NAGGTGACGTGTNRN_m1_c3b0u	bZIP_T-box	Current study	CAP-SELEX	300016	1.4232
ATOH1_BACH2_TTCGGG40NGAG_YACIIII_NCATATGNNNNNNNNTGASTCAN_m1_c3b0	bHLH_bZIP	Current study	CAP-SELEX	300000	1.40799
ATOH1_ELF5_TTCGGG40NGAG_YYI_NMGGAAGTNNNNNATATG_m2_c3b0	bHLH_Ets	Current study	CAP-SELEX	300000	1.44499
ATOH1_ETV1_TTCGGG40NGAG_YRIIII_NCGGAWNNNNNNCAKMTGN_m1_c3b0	bHLH_Ets	Current study	CAP-SELEX	300000	1.37958
ATOH1_EVX2_TTCGGG40NGAG_YZIIII_NTAATTANNNNNCAKMTGN_m1_c3b0	bHLH_Homeodomain	Current study	CAP-SELEX	300000	1.48756
ATOH1_EVX2_TTCGGG40NGAG_YZIIII_NTAATTANNNNNNCAKMTGN_m1_c3b0	bHLH_Homeodomain	Current study	CAP-SELEX	300000	1.47231
ATOH1_FLI1_TTCGGG40NGAG_YYIII_NCCGGAAACAGCTGN_m1_c3b0	bHLH_Ets	Current study	CAP-SELEX	300054	1.54562
ATOH1_FOXA1_TTCGGG40NGAG_YWII_NRYAAACANNNNCATATGN_m2_c3b0	bHLH_Forkhead	Current study	CAP-SELEX	300000	1.46344
ATOH1_FOXD2_TCCATG40NCAC_YWI_NWRNRYAAACANCAGCTGTYN_m2_c3b0	bHLH_Forkhead	Current study	CAP-SELEX	300000	1.47374
ATOH1_HOXB5_TCCATG40NCAC_YVIII_NTAATTANNNNCAKMTGN_m1_c3b0	bHLH_Homeodomain	Current study	CAP-SELEX	300000	1.51654
ATOH1_HOXC10_TTCGGG40NGAG_YAEIII_NYMRTAAANNNNNCATATGN_m1_c3b0	bHLH_Homeodomain	Current study	CAP-SELEX	300000	1.44988
ATOH1_ONECUT1_TCCATG40NCAC_YJII_CATATGNNNNNNATCGAT_m1_c3b0	bHLH_CUT; Homeodomain	Current study	CAP-SELEX	300000	1.46721
ATOH1_POU2F2_TTCGGG40NGAG_YAAIIII_CATATGCTAATY_m1_c3b0	bHLH_Homeodomain; POU	Current study	CAP-SELEX	300762	1.7141
ATOH1_RUNX2_TTCGGG40NGAG_YII_NMCCRCANNNNCATATGNYN_m1_c3b0u	bHLH_Runt	Current study	CAP-SELEX	300000	1.4817
ATOH1_TBX21_TCCATG40NCAC_YYI_NAGGTGTNANCATATGNYN_m1_c3b0	bHLH_T-box	Current study	CAP-SELEX	300000	1.46052
ATOH1_TEAD4_TTCGGG40NGAG_YJII_NCATATGNNNNNNRCATTCCN_m2_c3b0	bHLH_TEA	Current study	CAP-SELEX	300000	1.43036
BACH2_FOXD2_TCACTT40NTTG_YWI_NTGASTCANNNNRYAAACAN_m1_c3b0	bZIP_Forkhead	Current study	CAP-SELEX	300000	1.44629
BARHL1_ELK3_TCTATT40NCAT_YAFI_NCGGAANCGTTTAN_m1_c3b0	Homeodomain_Ets	Current study	CAP-SELEX	300053	1.66121
BARHL1_ELK3_TCTATT40NCAT_YAFI_NTAAACGGAAGTN_m1_c3b0	Homeodomain_Ets	Current study	CAP-SELEX	300006	1.64322
BARHL1_ETV5_TTGCGA40NTACG_YKII_TAAACGGAAGT_m1_c3b0	Homeodomain_Ets	Current study	CAP-SELEX	300483	1.73899
BARHL1_FOXD2_TCTATT40NCAT_YWI_NCGTTTANNNNNRYAAACAN_m1_c3b0	Homeodomain_Forkhead	Current study	CAP-SELEX	300000	1.46617
BARHL1_MEF2C_TTGCGA40NTACG_YAFIII_CCATAAAYGG_m1_c3b0	Homeodomain_MADS box	Current study	CAP-SELEX	304009	1.79987
BARHL1_MEF2D_TTGCGA40NTACG_YAEII_CCTAATTAGG_m1_c3b0	Homeodomain_MADS box	Current study	CAP-SELEX	300634	1.85676
BARHL1_MEF2D_TTGCGA40NTACG_YAEII_NCCTAATTAGGN_m1_c3b0	Homeodomain_MADS box	Current study	CAP-SELEX	300203	1.73109
BARHL1_TBX20_TTGCGA40NTACG_YWIIII_NANGTGTTAATTRN_m1_c3b0	Homeodomain_T-box	Current study	CAP-SELEX	300008	1.65193
BARHL1_TBX21_TCTATT40NCAT_YYI_NAGGTGTTAAACGN_m1_c3b0	Homeodomain_T-box	Current study	CAP-SELEX	300016	1.58966
BARHL1_TBX4_TCTATT40NCAT_YWII_NCGTTTAGGTGWNRN_m1_c3b0	Homeodomain_T-box	Current study	CAP-SELEX	300000	1.54216
BARHL1_TBX6_TCTATT40NCAT_YAAII_NRGTGTTAATTGN_m1_c3b0u	Homeodomain_T-box	Current study	CAP-SELEX	300149	1.64419
BARHL1_TCF12_TTGCGA40NTACG_YADIII_NTAAACGNNNNCACCTGN_m1_c3b0	Homeodomain_bHLH	Current study	CAP-SELEX	300000	1.48248
BARHL1_TCF12_TTGCGA40NTACG_YADIII_NTAATTGNNNNCACCTGN_m1_c3b0	Homeodomain_bHLH	Current study	CAP-SELEX	300000	1.47582
BARHL1_TEAD4_TTGCGA40NTACG_YJII_NCATTCCNNCAATTAN_m1_c3b0	Homeodomain_TEA	Current study	CAP-SELEX	300057	1.5912
BARHL1_TEAD4_TTGCGA40NTACG_YJII_NCATTCCNNCGTTTAN_m1_c3b0	Homeodomain_TEA	Current study	CAP-SELEX	300003	1.53382
BARHL1_TEAD4_TTGCGA40NTACG_YJII_NTAAACGNNNNCATTCCN_m1_c3b0	Homeodomain_TEA	Current study	CAP-SELEX	300000	1.50064
BARHL1_TEAD4_TTGCGA40NTACG_YJII_NTAATTGNNNNCATTCCN_m1_c3b0	Homeodomain_TEA	Current study	CAP-SELEX	300000	1.52904
BARHL2_ELF1_TTGGGT40NGGC_YADIIII_TAAACGGWART_m1_c3b0	Homeodomain_Ets	Current study	CAP-SELEX	300759	1.76319
BARHL2_ELK3_TTGGAC40NGTG_YAFI_NCCGGAAGYAATTAN_m1_c3b0	Homeodomain_Ets	Current study	CAP-SELEX	300001	1.56215
BARHL2_ELK3_TTGGAC40NGTG_YAFI_NCGGAANCGTTTAN_m1_c3b0	Homeodomain_Ets	Current study	CAP-SELEX	300007	1.64569
BARHL2_ELK3_TTGGAC40NGTG_YAFI_NTAAACGGAAGTN_m1_c3b0	Homeodomain_Ets	Current study	CAP-SELEX	300009	1.65684
BARHL2_ELK3_TTGGAC40NGTG_YAFI_NYAATTAMCGGAWRYN_m1_c3b0	Homeodomain_Ets	Current study	CAP-SELEX	300001	1.57037
BARHL2_ETV4_TTGGGT40NGGC_YSIII_NCGGAANYAATTAN_m1_c3b0	Homeodomain_Ets	Current study	CAP-SELEX	300038	1.6275
BARHL2_ETV4_TTGGGT40NGGC_YSIII_NMGGAANCGTTTAN_m1_c3b0	Homeodomain_Ets	Current study	CAP-SELEX	300008	1.63848
BARHL2_ETV5_TTGGGT40NGGC_YKII_TAAACGGAAGT_m1_c3b0	Homeodomain_Ets	Current study	CAP-SELEX	300038	1.71883
BARHL2_FLI1_TTGGGT40NGGC_YYIII_NSCGGAAGTNNNCGTTTAN_m1_c3b0	Homeodomain_Ets	Current study	CAP-SELEX	300000	1.46491
BARHL2_GABPA_TTGGAC40NGTG_YYIIII_NCCGGAWRCGTTTAN_m1_c3b0	Homeodomain_Ets	Current study	CAP-SELEX	300081	1.60766
BARHL2_TBX20_TTGGGT40NGGC_YWIIII_NAGGTGNTAATKRN_m1_c3b0	Homeodomain_T-box	Current study	CAP-SELEX	300028	1.65399
BARHL2_TBX21_TTGGAC40NGTG_YYI_NAGGTGTTAAACGN_m1_c3b0	Homeodomain_T-box	Current study	CAP-SELEX	300035	1.60059
BARHL2_TBX4_TTGGAC40NGTG_YWII_NAGGTGHTAAACGN_m1_c3b0	Homeodomain_T-box	Current study	CAP-SELEX	300033	1.60855
BARHL2_TBX4_TTGGAC40NGTG_YWII_NAGGTGHTAATTGN_m1_c3b0	Homeodomain_T-box	Current study	CAP-SELEX	300079	1.63469
BARHL2_TBX4_TTGGAC40NGTG_YWII_NTAAAMGGTGTNRN_m1_c3b0	Homeodomain_T-box	Current study	CAP-SELEX	300002	1.5815
BARHL2_TCF4_TTGGGT40NGGC_YACII_NTAAACGNNNNCACCTGN_m1_c3b0	Homeodomain_bHLH	Current study	CAP-SELEX	300001	1.50871
BARHL2_TCF4_TTGGGT40NGGC_YACII_NTAATTGNNNNCACCTGN_m1_c3b0	Homeodomain_bHLH	Current study	CAP-SELEX	300000	1.50614
BARHL2_TEAD4_TTGGGT40NGGC_YJII_YNWTTAACATTCC_m1_c3b0	Homeodomain_TEA	Current study	CAP-SELEX	300028	1.7309
BARHL2_TGIF2LX_TTGGAC40NGTG_YVII_NTAATTGACAN_m1_c3b0	Homeodomain_Homeodomain	Current study	CAP-SELEX	301881	1.73761
BARHL2_TGIF2LX_TTGGAC40NGTG_YVII_NTGWCATAAAYGN_m1_c3b0	Homeodomain_Homeodomain	Current study	CAP-SELEX	300243	1.7074
BHLHA15_EN2_TTTATG40NTAA_YRIII_TAATTANNNCATATG_m1_c3b0	bHLH_Homeodomain	Current study	CAP-SELEX	300011	1.64459
BHLHA15_ISX_TTTATG40NTAA_YUIIII_NTAATTRNNNNCAKMTGN_m1_c3b0	bHLH_Homeodomain	Current study	CAP-SELEX	300000	1.54152
BHLHA15_ONECUT1_TTTATG40NTAA_YJII_CATATGNNNNNNATCGAT_m1_c3b0	bHLH_CUT; Homeodomain	Current study	CAP-SELEX	300001	1.45953
BHLHA15_TBX21_TTTATG40NTAA_YYI_NCATATGGTGTGAN_m1_c3b0	bHLH_T-box	Current study	CAP-SELEX	300015	1.54798
BHLHA15_TEAD4_TGCGCA40NCAA_YJII_NCATATGNNNNNNNNATTCCN_m2_c3b0	bHLH_TEA	Current study	CAP-SELEX	300000	1.43775
BHLHB2_ERG_TGCAGG40NTCTA_YYII_NCACGTGACCGGAAGTN_m2_c3b0	bHLH_Ets	Current study	CAP-SELEX	300000	1.51916
BHLHB2_ETV4_TGCAGG40NTCTA_YSIII_NKCACGTGACCGGAWRYN_m2_c3b0u	bHLH_Ets	Current study	CAP-SELEX	300000	1.4555
BHLHB2_FLI1_TGCAGG40NTCTA_YYIII_NRCCGGAARCACGTGMN_m2_c3b0	bHLH_Ets	Current study	CAP-SELEX	300000	1.50241
BHLHB2_FLI1_TGCAGG40NTCTA_YYIII_NRCCGGAARTCACGMN_m2_c3b0	bHLH_Ets	Current study	CAP-SELEX	300000	1.53267
BHLHB2_TBX21_TGGGTT40NCGT_YYI_NGTGTGRCACGTGMN_m1_c3b0	bHLH_T-box	Current study	CAP-SELEX	300006	1.47916
BHLHB2_TEAD4_TGCAGG40NTCTA_YJII_NTCACGTGANNNNAMATTCCN_m2_c3b0	bHLH_TEA	Current study	CAP-SELEX	110980	1.47834
BHLHB5_FLI1_TCTGCA40NTGGG_YYIII_NACCGGAWRYNNNNCATATGN_m1_c3b0	bHLH_Ets	Current study	CAP-SELEX	141990	1.39541
BHLHB5_MEIS3_TCGCTA40NTCG_YRIIII_NCATATGNNNNNTGTCAN_m1_c3b0	bHLH_Homeodomain	Current study	CAP-SELEX	300001	1.46193
BHLHB5_OTP_TCTGCA40NTGGG_YPIII_NCATATGNNNNTAATTAN_m1_c3b0	bHLH_Homeodomain	Current study	CAP-SELEX	300000	1.50658
BHLHB5_TBX6_TCGCTA40NTCG_YAAII_NCATATGNNNNGGTGTNRN_m1_c3b0	bHLH_T-box	Current study	CAP-SELEX	300000	1.41017
BHLHB5_TEAD4_TCTGCA40NTGGG_YJII_NAMCATATGKTNNNNNCATTCN_m2_c3b0	bHLH_TEA	Current study	CAP-SELEX	300000	1.43392
BHLHB8_FLI1_TCCTGC40NTGCC_YYIII_NRMCGGAAACAGCTGN_m1_c3b0u	bHLH_Ets	Current study	CAP-SELEX	300006	1.52649
BHLHB8_FLI1_TCCTGC40NTGCC_YYIII_NRMCGGAAACATATGN_m1_c3b0u	bHLH_Ets	Current study	CAP-SELEX	300004	1.52423
BHLHB8_ISX_TAGCGT40NTCA_YUIIII_NTAATTRNNNNCAKMTGN_m1_c3b0	bHLH_Homeodomain	Current study	CAP-SELEX	300000	1.53024
BHLHB8_OTP_TCCTGC40NTGCC_YPIII_NTAATTNNNNNCATATGN_m1_c3b0	bHLH_Homeodomain	Current study	CAP-SELEX	300002	1.52763
BHLHB8_TBX21_TAGCGT40NTCA_YYI_NAGGTGTNAMCAGCTGKN_m2_c3b0	bHLH_T-box	Current study	CAP-SELEX	300001	1.48086
BHLHB8_TBX21_TAGCGT40NTCA_YYI_NAGGTGTNAMCATATGKN_m2_c3b0	bHLH_T-box	Current study	CAP-SELEX	300000	1.44104
BHLHB8_TBX21_TAGCGT40NTCA_YYI_NMCAGCTGKNNAGGTGTNAN_m2_c3b0	bHLH_T-box	Current study	CAP-SELEX	300000	1.39372
BHLHB8_TBX21_TAGCGT40NTCA_YYI_NMCATATGKNNAGGTGTNAN_m2_c3b0	bHLH_T-box	Current study	CAP-SELEX	300000	1.36195
BHLHB8_TEAD4_TCCTGC40NTGCC_YJII_NMCATATGKNNNNNRMATTCCN_m1_c3b0	bHLH_TEA	Current study	CAP-SELEX	300000	1.42705
BHLHE22_EVX2_TACGAT40NCCG_YZIIII_NRNCATATGNYNNNTAATTAN_m1_c3b0	bHLH_Homeodomain	Current study	CAP-SELEX	300000	1.43746
BHLHE22_EVX2_TACGAT40NCCG_YZIIII_NRNCATATGNYNNTAATTAN_m1_c3b0	bHLH_Homeodomain	Current study	CAP-SELEX	300000	1.46157
BHLHE22_FLI1_TACGAT40NCCG_YYIII_ACCGGAWRYNNNNCATATGN_m1_c3b0	bHLH_Ets	Current study	CAP-SELEX	300001	1.39981
BHLHE22_GMEB2_TACGAT40NCCG_YRI_NACGTRNCATATGNYN_m1_c3b0	bHLH_SAND	Current study	CAP-SELEX	299027	1.49256
BHLHE22_ISX_TAACAG40NGGC_YUIIII_NTAATTRNNNNCAKMTGN_m1_c3b0	bHLH_Homeodomain	Current study	CAP-SELEX	300000	1.48808
BHLHE22_ONECUT1_TAACAG40NGGC_YJII_ATCGATNNNNNNCATATG_m1_c3b0	bHLH_CUT; Homeodomain	Current study	CAP-SELEX	300000	1.44839
BHLHE22_TBX21_TAACAG40NGGC_YYI_NCATATGGTGTGAN_m1_c3b0	bHLH_T-box	Current study	CAP-SELEX	300086	1.58054
BHLHE22_TGIF2LX_TAACAG40NGGC_YVII_NCATATGNNNNNTGTCAN_m1_c3b0	bHLH_Homeodomain	Current study	CAP-SELEX	300000	1.51643
BSX_FLI1_TCGGTG40NCAA_YYIII_NMGGAWRYAATTAN_m1_c3b0	Homeodomain_Ets	Current study	CAP-SELEX	300025	1.63067
CDX1_ETV1_TCACTC40NCAG_YRIIII_CGGAANNNATAAA_m1_c3b0	Homeodomain_Ets	Current study	CAP-SELEX	300001	1.63685
CDX1_FLI1_TCACTC40NCAG_YYIII_NCGGAWRTCGYAAAN_m1_c3b0	Homeodomain_Ets	Current study	CAP-SELEX	300080	1.57443
CDX1_HES7_TCACTC40NCAG_YKIII_CACGTGNCATAAA_m1_c3b0	Homeodomain_bHLH	Current study	CAP-SELEX	300067	1.6492
CDX1_SOX11_TCACTC40NCAG_YUIII_NAACAATAAAAN_m1_c3b0	Homeodomain_HMG/Sox	Current study	CAP-SELEX	300216	1.70996
CDX1_T_TCACTC40NCAG_YAFIIII_RGGTGYTAATTRN_m1_c3b0	Homeodomain_T-box	Current study	CAP-SELEX	300408	1.71663
CDX1_TEAD4_TCACTC40NCAG_YJII_NYMRTAAACATTCCN_m1_c3b0	Homeodomain_TEA	Current study	CAP-SELEX	300002	1.59374
CDX1_TEAD4_TCACTC40NCAG_YJII_NYMRTAAATWCCN_m1_c3b0	Homeodomain_TEA	Current study	CAP-SELEX	300069	1.65116
CDX1_TGIF2LX_TCGACG40NTAA_YVII_NTGTCATAAAAN_m1_c3b0	Homeodomain_Homeodomain	Current study	CAP-SELEX	300175	1.69575
CDX1_TGIF2LX_TCGACG40NTAA_YVII_NYMRTAAANNTGTCAN_m1_c3b0	Homeodomain_Homeodomain	Current study	CAP-SELEX	300000	1.61273
CEBPB_ETV1_TAGTCA40NTCT_YRIIII_NCCGGAWRNNNCGYAAN_m1_c3b0	bZIP_Ets	Current study	CAP-SELEX	300000	1.50546
CEBPB_FLI1_TAGTCA40NTCT_YYIII_NSCGGAAGTTGCGN_m1_c3b0	bZIP_Ets	Current study	CAP-SELEX	300001	1.61025
CEBPB_FOSB_TCCTCT40NGTC_YWIII_NRTTGCGTCAYN_m1_c3b0	bZIP_bZIP	Current study	CAP-SELEX	300264	1.672
CEBPB_FOXD2_TCCTCT40NGTC_YWI_NTTRYGTAAACAN_m1_c3b0	bZIP_Forkhead	Current study	CAP-SELEX	300091	1.64263
CEBPD_ETV5_TTTGTA40NTCC_YJI_NCCGGAANNNNYGCAAN_m1_c3b0	bZIP_Ets	Current study	CAP-SELEX	300008	1.51763
CEBPE_FOSB_TGGGCT40NGTT_YWIII_NRTTGCGTCAYN_m1_c3b0u	bZIP_bZIP	Current study	CAP-SELEX	300051	1.68383
CEBPE_FOXD2_TGGGCT40NGTT_YWI_NTTRYGTAAACAN_m1_c3b0u	bZIP_Forkhead	Current study	CAP-SELEX	300001	1.68967
CEBPE_FOXD3_TGGGCT40NGTT_YWIIII_NTTRCGYAAACAN_m1_c3b0u	bZIP_Forkhead	Current study	CAP-SELEX	300006	1.66836
CEBPE_GABPA_TGGGCT40NGTT_YYIIII_NCCGGAAGTTGCGYMAN_m1_c3b0	bZIP_Ets	Current study	CAP-SELEX	300005	1.51691
CEBPE_TBX21_TGGGCT40NGTT_YYI_NAGGTGTYGCAAN_m1_c3b0u	bZIP_T-box	Current study	CAP-SELEX	300044	1.62899
CEBPE_TBX4_TGGGCT40NGTT_YWII_NAGGTGTYGCAAYN_m1_c3b0	bZIP_T-box	Current study	CAP-SELEX	300000	1.59113
CEBPE_TGIF2LX_TGGGCT40NGTT_YVII_NATTGTGACATN_m1_c3b0	bZIP_Homeodomain	Current study	CAP-SELEX	300232	1.75558
CLOCK_FOXA1_TTGCTT40NCCA_YWII_NRYAAAYANNNNCACGTGN_m1_c3b0	bHLH_Forkhead	Current study	CAP-SELEX	300000	1.46668
CLOCK_FOXD2_TCTGAA40NCAT_YWI_NCACGTGNNNNNNNRTAAACAN_m1_c3b0	bHLH_Forkhead	Current study	CAP-SELEX	300000	1.40332
CLOCK_ISL2_TCTGAA40NCAT_YUIII_NCAMTTANNNNNNCACGTGN_m1_c3b0	bHLH_Homeodomain	Current study	CAP-SELEX	300000	1.46098
CLOCK_RUNX2_TTGCTT40NCCA_YII_NACCRCARCACGTGN_m1_c3b0	bHLH_Runt	Current study	CAP-SELEX	300000	1.51964
CLOCK_TEAD4_TTGCTT40NCCA_YJII_CACGTGNNNNNNNNATTCC_m1_c3b0	bHLH_TEA	Current study	CAP-SELEX	300000	1.48225
CREB1_ELF1_TAACTG40NCGCG_YADIIII_NCGGAAGTNNTGACGN_m1_c3b0	bZIP_Ets	Current study	CAP-SELEX	300003	1.48165
CREB1_ELK1_TAACTG40NCGCG_YRII_NCGGAWRTGACGTNNN_m1_c3b0	bZIP_Ets	Current study	CAP-SELEX	300000	1.51981
CREB1_ERG_TAACTG40NCGCG_YYII_NCGGAWRTGACGTNNN_m1_c3b0	bZIP_Ets	Current study	CAP-SELEX	300000	1.55298
CREB1_ETV1_TAACTG40NCGCG_YRIIII_NNMGGAWRTGACGTNNN_m1_c3b0u	bZIP_Ets	Current study	CAP-SELEX	300000	1.5006
CREB1_ETV4_TAACTG40NCGCG_YSIII_NNCGTCANCGGAWRYN_m1_c3b0	bZIP_Ets	Current study	CAP-SELEX	300000	1.50794
CREB1_ETV4_TAACTG40NCGCG_YSIII_NNMGGAWRTGACGTNNN_m1_c3b0	bZIP_Ets	Current study	CAP-SELEX	300000	1.49701
CREB1_FLI1_TAACTG40NCGCG_YYIII_NACCGGAARTACGTCAN_m2_c3b0u	bZIP_Ets	Current study	CAP-SELEX	300000	1.51443
CREB1_FLI1_TAACTG40NCGCG_YYIII_NRCCGGAARTGACGTN_m2_c3b0u	bZIP_Ets	Current study	CAP-SELEX	300000	1.56369
CREB1_FLI1_TAACTG40NCGCG_YYIII_NRTGACGTACCGGAARYN_m2_c3b0u	bZIP_Ets	Current study	CAP-SELEX	300000	1.46098
CREB1_IRF7_TAACTG40NCGCG_YAEIIII_NRTGACGNNNCGAAAN_m1_c3b0	bZIP_IRF	Current study	CAP-SELEX	300002	1.55588
CREB1_SOX11_TAACTG40NCGCG_YUIII_NACAATGACGTMAN_m1_c3b0	bZIP_HMG/Sox	Current study	CAP-SELEX	300028	1.74682
CREB1_SOX11_TAACTG40NCGCG_YUIII_NTKACGTMACAATRN_m1_c3b0	bZIP_HMG/Sox	Current study	CAP-SELEX	300001	1.6368
CREB3L1_ELF1_TAGGGT40NGTT_YADIIII_NMYACGTNNNCGGAWRY_m1_c3b0	bZIP_Ets	Current study	CAP-SELEX	300000	1.46768
CREB3L1_FLI1_TAGGGT40NGTT_YYIII_NCGGAAGTGACGN_m1_c3b0	bZIP_Ets	Current study	CAP-SELEX	300243	1.64965
CREB3L1_TBX4_TCCGCT40NGCG_YWII_AGGTGACGTGTCA_m2_c3b0	bZIP_T-box	Current study	CAP-SELEX	300001	1.49704
CREB3L4_ELK3_TTCACG40NAGT_YAFI_NACGTGGAAGTN_m1_c3b0	bZIP_Ets	Current study	CAP-SELEX	300100	1.53517
CREB3L4_ELK3_TTCACG40NAGT_YAFI_NACGTGNCCGGAWRYN_m1_c3b0	bZIP_Ets	Current study	CAP-SELEX	300001	1.53783
CREB3L4_ETV1_TCTCAC40NCTG_YRIIII_NACGTGGNNCGGAWRY_m1_c3b0	bZIP_Ets	Current study	CAP-SELEX	300002	1.49988
CREB3L4_FLI1_TCTCAC40NCTG_YYIII_NRCCGGAARTGACGTGGN_m2_c3b0	bZIP_Ets	Current study	CAP-SELEX	300000	1.45793
CREB3L4_TBX4_TTCACG40NAGT_YWII_NAGGTGACGTGTCAN_m2_c3b0u	bZIP_T-box	Current study	CAP-SELEX	300001	1.46591
CREB3L4_TGIF2LX_TTCACG40NAGT_YVII_NTGACACGTCAY_m1_c3b0	bZIP_Homeodomain	Current study	CAP-SELEX	300022	1.63288
CREB5_ELK1_TCCAGA40NCTCC_YRII_NCGGAARTGACGTNNN_m1_c3b0	bZIP_Ets	Current study	CAP-SELEX	300002	1.55385
CREB5_ELK1_TCCAGA40NCTCC_YRII_NRMCGGAWRTGACGTNNN_m1_c3b0	bZIP_Ets	Current study	CAP-SELEX	300006	1.47912
CREB5_ERG_TCCAGA40NCTCC_YYII_NRMCGGAARTGACGTNNN_m1_c3b0	bZIP_Ets	Current study	CAP-SELEX	300000	1.49932
CREB5_FLI1_TCCAGA40NCTCC_YYIII_NMCGGAWNYACGTMAN_m1_c3b0u	bZIP_Ets	Current study	CAP-SELEX	300001	1.4722
CREB5_FLI1_TCCAGA40NCTCC_YYIII_NRCCGGAWRTGACGTMN_m2_c3b0u	bZIP_Ets	Current study	CAP-SELEX	300001	1.53283
CREB5_SOX11_TCCAGA40NCTCC_YUIII_NACAATGACGTMAN_m1_c3b0	bZIP_HMG/Sox	Current study	CAP-SELEX	300055	1.62133
CREB5_SOX11_TCCAGA40NCTCC_YUIII_NTKACGTMACAATRN_m1_c3b0	bZIP_HMG/Sox	Current study	CAP-SELEX	300000	1.64594
CREB5_TBX21_TAGAGC40NTAG_YYI_NAGGTGTNARTGACGTMN_m2_c3b0	bZIP_T-box	Current study	CAP-SELEX	300000	1.42914
CREM_ELF2_TCATAG40NGGT_YSIII_NCGGAWRTGACGTMN_m1_c3b0	bZIP_Ets	Current study	CAP-SELEX	300000	1.56
CREM_ETV1_TACCAA40NTTA_YRIIII_CCGGANNNNCGTCA_m1_c3b0	bZIP_Ets	Current study	CAP-SELEX	300001	1.52363
CREM_FLI1_TACCAA40NTTA_YYIII_NRCCGGAARTGACGYN_m2_c3b0u	bZIP_Ets	Current study	CAP-SELEX	300000	1.56298
CREM_GABPA_TCATAG40NGGT_YYIIII_NCGGAARTGACGTN_m1_c3b0	bZIP_Ets	Current study	CAP-SELEX	300009	1.60257
CREM_HOXA2_TCATAG40NGGT_YJI_ACGTMATTA_m0_c3b0	bZIP_Homeodomain	Current study	CAP-SELEX	5726	1.8951
CREM_RFX3_TCATAG40NGGT_YSII_NGTTGCTACGTCAN_m1_c3b0	bZIP_RFX	Current study	CAP-SELEX	300001	1.57149
CREM_TBX4_TCATAG40NGGT_YWII_NAGGTGACGTGTNAN_m1_c3b0	bZIP_T-box	Current study	CAP-SELEX	300005	1.48153
CREM_TEAD4_TACCAA40NTTA_YJII_NRCATTCCNNNNTGACGTN_m2_c3b0	bZIP_TEA	Current study	CAP-SELEX	300000	1.46416
CUX1_FLI1_TATTCA40NTCAG_YYIII_NRCCGGAWRTNNNNNATCGATN_m2_c3b0	CUT; Homeodomain_Ets	Current study	CAP-SELEX	300000	1.4122
CUX1_POU2F2_TATTCA40NTCAG_YAAIIII_NATCGATTATGCAAATNN_m2_c3b0	CUT; Homeodomain_Homeodomain; POU	Current study	CAP-SELEX	300000	1.54947
DBX2_ELF1_TGCACG40NTTG_YADIIII_MGGAAGYAATTRN_m1_c3b0	Homeodomain_Ets	Current study	CAP-SELEX	300094	1.65827
DBX2_TGIF2LX_TCGTTT40NGTC_YVII_NMTGTCAATTAN_m1_c3b0	Homeodomain_Homeodomain	Current study	CAP-SELEX	300148	1.69691
DLX1_ELF1_TTACTA40NCTGA_YADIIII_NMGGAAGYAATTAN_m1_c3b0	Homeodomain_Ets	Current study	CAP-SELEX	300059	1.6514
DLX1_ELK1_TTACTA40NCTGA_YRII_NCGGAWRTAATTAN_m1_c3b0	Homeodomain_Ets	Current study	CAP-SELEX	300019	1.59451
DLX1_ELK1_TTACTA40NCTGA_YRII_NTAATTRCCGGAWRYN_m1_c3b0	Homeodomain_Ets	Current study	CAP-SELEX	300002	1.57127
DLX1_ELK3_TGTATA40NGGT_YAFI_NRCCGGAAGYAATTAN_m1_c3b0	Homeodomain_Ets	Current study	CAP-SELEX	300001	1.59548
DLX1_ELK3_TGTATA40NGGT_YAFI_NYAATTAMCGGAWRYN_m1_c3b0	Homeodomain_Ets	Current study	CAP-SELEX	300005	1.59556
DLX1_FLI1_TTACTA40NCTGA_YYIII_NCCGGAWRTAATTAN_m1_c3b0	Homeodomain_Ets	Current study	CAP-SELEX	300008	1.59223
DLX1_FOXA1_TTACTA40NCTGA_YWII_NYAAACANYAATTAN_m1_c3b0	Homeodomain_Forkhead	Current study	CAP-SELEX	300009	1.63801
DLX1_MEIS3_TGTATA40NGGT_YRIIII_NTGACANNNTAATTRN_m1_c3b0	Homeodomain_Homeodomain	Current study	CAP-SELEX	300000	1.62051
DLX1_TBX21_TGTATA40NGGT_YYI_NTAATTAGGTGTNAN_m1_c3b0	Homeodomain_T-box	Current study	CAP-SELEX	300014	1.57181
DLX1_TBX4_TGTATA40NGGT_YWII_NAGGTGTAATTAN_m1_c3b0	Homeodomain_T-box	Current study	CAP-SELEX	300043	1.70179
DLX1_TBX4_TGTATA40NGGT_YWII_NAGGTGTNATAATTRN_m1_c3b0	Homeodomain_T-box	Current study	CAP-SELEX	300001	1.50531
DLX1_TBX4_TGTATA40NGGT_YWII_NAGGTGTTAATTRN_m1_c3b0	Homeodomain_T-box	Current study	CAP-SELEX	300009	1.60397
DLX1_TBX4_TGTATA40NGGT_YWII_NTAATKAGGTGTNRN_m1_c3b0	Homeodomain_T-box	Current study	CAP-SELEX	300012	1.55112
DLX1_TGIF2LX_TGTATA40NGGT_YVII_NTGTCAATTAN_m1_c3b0	Homeodomain_Homeodomain	Current study	CAP-SELEX	300219	1.74018
DLX2_ELK3_TTGACT40NAGT_YAFI_NRCCGGAWGYAATTAN_m1_c3b0	Homeodomain_Ets	Current study	CAP-SELEX	300000	1.58645
DLX2_TBX21_TTGACT40NAGT_YYI_NTAATKAGGTGTNAN_m1_c3b0	Homeodomain_T-box	Current study	CAP-SELEX	300000	1.56767
DLX2_TBX4_TTGACT40NAGT_YWII_NAGGTGTAATTAN_m1_c3b0	Homeodomain_T-box	Current study	CAP-SELEX	300012	1.69297
DLX2_TBX4_TTGACT40NAGT_YWII_NAGGTGTNATAATTRN_m1_c3b0	Homeodomain_T-box	Current study	CAP-SELEX	300000	1.52153
DLX2_TBX4_TTGACT40NAGT_YWII_NAGGTGTTAATTRN_m1_c3b0	Homeodomain_T-box	Current study	CAP-SELEX	300009	1.62529
DLX2_TBX4_TTGACT40NAGT_YWII_NTAATKAGGTGTNRN_m1_c3b0	Homeodomain_T-box	Current study	CAP-SELEX	300003	1.55885
DLX2_TEAD4_TCCAGA40NGTA_YJII_NRCATTCCNNNNTAATTRN_m1_c3b0	Homeodomain_TEA	Current study	CAP-SELEX	300000	1.47087
DLX2_TGIF2LX_TTGACT40NAGT_YVII_NMTGTCAATTAN_m1_c3b0	Homeodomain_Homeodomain	Current study	CAP-SELEX	300336	1.68829
DLX2_TGIF2LX_TTGACT40NAGT_YVII_NTGTCAAATTAN_m1_c3b0	Homeodomain_Homeodomain	Current study	CAP-SELEX	300089	1.73387
DLX2_TGIF2LX_TTGACT40NAGT_YVII_NYAATTATGTCAN_m1_c3b0	Homeodomain_Homeodomain	Current study	CAP-SELEX	300024	1.70161
DLX4_ELK1_TCTATA40NCCTA_YRII_NCGGAWRTAATTAN_m1_c3b0	Homeodomain_Ets	Current study	CAP-SELEX	300027	1.6101
DLX4_ELK1_TCTATA40NCCTA_YRII_NTAATTRCCGGAWRTN_m1_c3b0	Homeodomain_Ets	Current study	CAP-SELEX	300000	1.56068
DLX4_ELK3_TCGTCA40NCTA_YAFI_NRCCGGAAGYAATTAN_m2_c3b0	Homeodomain_Ets	Current study	CAP-SELEX	300001	1.56819
DLX4_ELK3_TCGTCA40NCTA_YAFI_NYAATTAMCGGAWRYN_m1_c3b0	Homeodomain_Ets	Current study	CAP-SELEX	300001	1.57064
DLX4_FLI1_TCTATA40NCCTA_YYIII_NRCCGGAWRYNNNYAATTAN_m1_c3b0	Homeodomain_Ets	Current study	CAP-SELEX	300000	1.46432
DLX4_TBX21_TCGTCA40NCTA_YYI_NTAATTAGGTGTNAN_m1_c3b0	Homeodomain_T-box	Current study	CAP-SELEX	300000	1.55007
DLX4_TBX4_TCGTCA40NCTA_YWII_NAGGTGTTAATTRN_m1_c3b0	Homeodomain_T-box	Current study	CAP-SELEX	300028	1.6382
DLX4_TEAD4_TCTATA40NCCTA_YJII_TAATTAACATTCC_m2_c3b0	Homeodomain_TEA	Current study	CAP-SELEX	300017	1.70695
DLX4_TGIF2LX_TCGTCA40NCTA_YVII_NYAATTANNNTGTCAN_m1_c3b0	Homeodomain_Homeodomain	Current study	CAP-SELEX	300001	1.63525
DLX5_ELF1_TGGGTC40NGACT_YADIIII_NMGGAARYAATTA_m1_c3b0	Homeodomain_Ets	Current study	CAP-SELEX	300107	1.66121
DLX5_ELK3_TCAAGA40NCGC_YAFI_NRCCGGAWGYAATTAN_m1_c3b0	Homeodomain_Ets	Current study	CAP-SELEX	300001	1.58895
DLX5_FLI1_TGGGTC40NGACT_YYIII_NCCGGAAGTAATTAN_m1_c3b0	Homeodomain_Ets	Current study	CAP-SELEX	300004	1.59618
DLX5_RUNX2_TGGGTC40NGACT_YII_ACCGCAATTA_m1_c3b0	Homeodomain_Runt	Current study	CAP-SELEX	300114	1.96295
DLX5_TBX21_TCAAGA40NCGC_YYI_NTAATTAGGTGTNAN_m1_c3b0	Homeodomain_T-box	Current study	CAP-SELEX	300002	1.58501
DLX5_TBX4_TCAAGA40NCGC_YWII_NAGGTGTAATTAN_m1_c3b0u	Homeodomain_T-box	Current study	CAP-SELEX	300118	1.67412
DLX5_TBX4_TCAAGA40NCGC_YWII_NAGGTGTNATAATTRN_m1_c3b0u	Homeodomain_T-box	Current study	CAP-SELEX	300000	1.49976
DLX5_TBX4_TCAAGA40NCGC_YWII_NAGGTGTTAATTRN_m1_c3b0u	Homeodomain_T-box	Current study	CAP-SELEX	300077	1.61585
DLX5_TBX4_TCAAGA40NCGC_YWII_NAGGTGTTRATKRGGTGNNRN_m2_c3b0u	Homeodomain_T-box	Current study	CAP-SELEX	300000	1.4115
DLX5_TBX4_TCAAGA40NCGC_YWII_NTAATKAGGTGTNRN_m1_c3b0u	Homeodomain_T-box	Current study	CAP-SELEX	300001	1.54908
DLX5_TEAD4_TGGGTC40NGACT_YJII_NTAATTAACATTCCWN_m1_c3b0	Homeodomain_TEA	Current study	CAP-SELEX	300001	1.63239
DLX5_TGIF2LX_TCAAGA40NCGC_YVII_NYAATTANNNTGTCAN_m1_c3b0	Homeodomain_Homeodomain	Current study	CAP-SELEX	300002	1.62177
DLX6_TBX21_TCTCAT40NTGT_YYI_NTAATKAGGTGTNAN_m1_c3b0	Homeodomain_T-box	Current study	CAP-SELEX	300008	1.54271
DLX6_TBX4_TCTCAT40NTGT_YWII_NAGGTGTTAATTRN_m1_c3b0	Homeodomain_T-box	Current study	CAP-SELEX	300017	1.61861
DLX6_TBX4_TCTCAT40NTGT_YWII_NTAATKAGGTGTNRN_m1_c3b0	Homeodomain_T-box	Current study	CAP-SELEX	300007	1.588
DLX6_TGIF2LX_TCTCAT40NTGT_YVII_NTGTCAATTAN_m1_c3b0	Homeodomain_Homeodomain	Current study	CAP-SELEX	304193	1.73387
DLX6_TGIF2LX_TCTCAT40NTGT_YVII_NTGTCATTAN_m1_c3b0	Homeodomain_Homeodomain	Current study	CAP-SELEX	302173	1.82518
DMBX1_FLI1_TGTCTC40NAACT_YYIII_NTAATCCTTCCGGTN_m1_c3b0	Homeodomain_Ets	Current study	CAP-SELEX	300007	1.5822
DMBX1_FOXD2_TACATC40NATA_YWI_NTAATCCNNNNNNNNRYAAACAN_m1_c3b0	Homeodomain_Forkhead	Current study	CAP-SELEX	300000	1.38126
DMBX1_GABPA_TACATC40NATA_YYIIII_NTAATCCTTCCGGTN_m1_c3b0	Homeodomain_Ets	Current study	CAP-SELEX	300000	1.56047
DMBX1_TEAD3_TGTCTC40NAACT_YZI_NGGATTAACATTCCN_m1_c3b0	Homeodomain_TEA	Current study	CAP-SELEX	300005	1.62725
DMBX1_TEAD4_TGTCTC40NAACT_YJII_NGGATTAACATTCCN_m1_c3b0	Homeodomain_TEA	Current study	CAP-SELEX	300013	1.60943
DRGX_FOXD2_TGTAGT40NGAT_YWI_NTAATTRNRTAAACAN_m1_c3b0	Homeodomain_Forkhead	Current study	CAP-SELEX	300000	1.56276
DRGX_MEIS3_TGTAGT40NGAT_YRIIII_NTGTCAATTAN_m1_c3b0u	Homeodomain_Homeodomain	Current study	CAP-SELEX	300141	1.73737
DRGX_ONECUT1_TGTAGT40NGAT_YJII_TAATTANNNTCGAT_m1_c3b0	Homeodomain_CUT; Homeodomain	Current study	CAP-SELEX	300052	1.76752
DRGX_TBX21_TGTAGT40NGAT_YYI_NTAATKAGGTGTNAN_m1_c3b0	Homeodomain_T-box	Current study	CAP-SELEX	300000	1.56216
DRGX_TBX4_TGTAGT40NGAT_YWII_NAGGTGTTAATTRN_m1_c3b0	Homeodomain_T-box	Current study	CAP-SELEX	300016	1.67007
DRGX_TBX4_TGTAGT40NGAT_YWII_NTAATKAGGTGTNRN_m1_c3b0	Homeodomain_T-box	Current study	CAP-SELEX	300006	1.60429
DRGX_TBX6_TGTAGT40NGAT_YAAII_NAGGTGTTAATTN_m1_c3b0	Homeodomain_T-box	Current study	CAP-SELEX	300039	1.67829
DRGX_TEAD4_TGCCGA40NGTA_YJII_NWATTARCATWCCN_m1_c3b0	Homeodomain_TEA	Current study	CAP-SELEX	300007	1.66895
DRGX_TGIF2LX_TGTAGT40NGAT_YVII_NMTGTCAAATTAN_m1_c3b0	Homeodomain_Homeodomain	Current study	CAP-SELEX	300043	1.67215
DRGX_TGIF2LX_TGTAGT40NGAT_YVII_NMTGTCAATTAN_m1_c3b0	Homeodomain_Homeodomain	Current study	CAP-SELEX	300616	1.66515
DRGX_TGIF2LX_TGTAGT40NGAT_YVII_NYAATTANTGTCAN_m1_c3b0	Homeodomain_Homeodomain	Current study	CAP-SELEX	300011	1.66858
DRGX_TGIF2LX_TGTAGT40NGAT_YVII_NYAATTATGTCAN_m1_c3b0	Homeodomain_Homeodomain	Current study	CAP-SELEX	300095	1.69414
DUXA_RUNX2_TAGCGG40NCTG_YII_NACCRCWNNNNTAATCAN_m1_c3b0	Homeodomain_Runt	Current study	CAP-SELEX	300000	1.56375
DUXA_TBX21_TATAGT40NAGG_YYI_NAGGTGTGNNNNTGATTA_m1_c3b0	Homeodomain_T-box	Current study	CAP-SELEX	300000	1.51512
DUXA_TBX4_TATAGT40NAGG_YWII_NTGATTRNNNNNNNNNYNACACCTN_m1_c3b0	Homeodomain_T-box	Current study	CAP-SELEX	300000	1.38095
EGR1_ELK3_TCAAAT40NCTG_YAFI_NCCGCCCACGCACTTCCGN_m2_c3b0	C2H2 ZF_Ets	Current study	CAP-SELEX	300000	1.40878
EGR1_ERG_TGCTAA40NAACA_YYII_NCGCCCACNCTTCCGNYN_m1_c3b0	C2H2 ZF_Ets	Current study	CAP-SELEX	300000	1.405
EGR1_FLI1_TGCTAA40NAACA_YYIII_NCGCCCACGNYTTCCGNYN_m1_c3b0	C2H2 ZF_Ets	Current study	CAP-SELEX	300000	1.40368
EGR1_GABPA_TCAAAT40NCTG_YYIIII_NCGCCCACGNYTTCCGNYN_m2_c3b0	C2H2 ZF_Ets	Current study	CAP-SELEX	300000	1.76261
EGR1_HOXA2_TCAAAT40NCTG_YJI_MCGCCCNNNNNAATTAN_m2_c3b0	C2H2 ZF_Homeodomain	Current study	CAP-SELEX	300000	1.45876
EGR1_RFX3_TCAAAT40NCTG_YSII_NCCWTRRCAACNCRCCCMCKYN_m1_c3b0	C2H2 ZF_RFX	Current study	CAP-SELEX	172543	1.3594
EGR1_RUNX2_TGCTAA40NAACA_YII_NCGCCCACNNNNNTGCGGN_m2_c3b1	C2H2 ZF_Runt	Current study	CAP-SELEX	131200	1.37859
EGR1_TBX21_TCAAAT40NCTG_YYI_NCGCCCACGCNACACCT_m1_c3b0	C2H2 ZF_T-box	Current study	CAP-SELEX	300001	1.4408
EGR1_TBX21_TCAAAT40NCTG_YYI_NTCACACCTMCGCCCACGCN_m2_c3b0	C2H2 ZF_T-box	Current study	CAP-SELEX	300000	1.48386
EGR1_TBX4_TCAAAT40NCTG_YWII_NCGCCCACGCNACACCT_m1_c3b0	C2H2 ZF_T-box	Current study	CAP-SELEX	236694	1.45209
EGR1_TBX6_TCAAAT40NCTG_YAAII_NYNACACCYNNNNNNNCRCCCMCGCN_m2_c3b0	C2H2 ZF_T-box	Current study	CAP-SELEX	300000	1.54982
EGR1_TEAD4_TGCTAA40NAACA_YJII_NCRCCCACRCAMATTCCN_m2_c3b0	C2H2 ZF_TEA	Current study	CAP-SELEX	300000	1.45792
EGR4_FLI1_TAGGTC40NATTT_YYIII_NCGCCCACSCCTTCCGSYN_m2_c3b0	C2H2 ZF_Ets	Current study	CAP-SELEX	166752	1.38054
ELF1_CREM_TTCATT40NTAT_YLIII_NMGGAWRTGACGTR_m1_c3b0	Ets_bZIP	Current study	CAP-SELEX	300027	1.56501
ELF1_FOXD2_TTCATT40NTAT_YWI_NACCGGAWGTTTRYNTWN_m2_c3b0u	Ets_Forkhead	Current study	CAP-SELEX	300000	1.4734
ELF1_FOXD2_TTCATT40NTAT_YWI_NWRNRTAAACMGGAAGTN_m2_c3b0u	Ets_Forkhead	Current study	CAP-SELEX	300000	1.49304
ELF1_FOXK1_TTCATT40NTAT_YXI_NAGAAAACCGAAWMN_m2_c3b0	Ets_Forkhead	Current study	CAP-SELEX	300021	1.63086
ELF1_FOXO1_TTACAA40NGGAG_YIII_NCGGAWGTAAAYAN_m1_c3b0u	Ets_Forkhead	Current study	CAP-SELEX	300097	1.62604
ELF1_FOXO1_TTACAA40NGGAG_YIII_NRWAAAYAGGAWRTN_m1_c3b0u	Ets_Forkhead	Current study	CAP-SELEX	300000	1.55305
ELF1_FOXO1_TTACAA40NGGAG_YIII_NTRTTTACGGAWRYN_m1_c3b0u	Ets_Forkhead	Current study	CAP-SELEX	300008	1.67372
ELF1_HOXA2_TTCATT40NTAT_YJI_NTAATTNNGGAAGYN_m1_c3b0	Ets_Homeodomain	Current study	CAP-SELEX	300002	1.59622
ELF1_HOXC10_TTACAA40NGGAG_YAEIII_NMGGAAGTMRTAAAN_m1_c3b0	Ets_Homeodomain	Current study	CAP-SELEX	300002	1.58159
ELF1_IRF8_TTACAA40NGGAG_YQIIII_NCCGGAAGYGAAACYN_m1_c3b0	Ets_IRF	Current study	CAP-SELEX	300010	1.59187
ELF1_RUNX2_TTACAA40NGGAG_YII_NMGGAWRTTGCGGTW_m1_c3b0	Ets_Runt	Current study	CAP-SELEX	300000	1.5524
ELF1_TBX21_TTCATT40NTAT_YYI_NAGGTGTNAYWTCCGGN_m2_c3b0u	Ets_T-box	Current study	CAP-SELEX	300000	1.47924
ELF1_TBX6_TTCATT40NTAT_YAAII_NSMGGAARYNNRGGTGTNRN_m2_c3b0	Ets_T-box	Current study	CAP-SELEX	300005	1.40349
ELF1_TEAD4_TTACAA40NGGAG_YJII_NACTTCCGCATTCCN_m1_c3b0	Ets_TEA	Current study	CAP-SELEX	300007	1.55009
ELF1_TGIF2LX_TTCATT40NTAT_YVII_TGWCAGGAAGT_m1_c3b0	Ets_Homeodomain	Current study	CAP-SELEX	300308	1.75241
ELF2_FOXD2_TTATGG40NCCA_YWI_NACCGGAWGTTTRYNTWN_m2_c3b0	Ets_Forkhead	Current study	CAP-SELEX	300000	1.47773
ELF2_FOXD2_TTATGG40NCCA_YWI_NWANGYAAACACGGAARYN_m2_c3b0	Ets_Forkhead	Current study	CAP-SELEX	300000	1.47112
ELF2_FOXK1_TTATGG40NCCA_YXI_NAGAAAACCGAAWMN_m2_c3b0u	Ets_Forkhead	Current study	CAP-SELEX	300021	1.62429
ELF2_HOXA2_TTATGG40NCCA_YJI_NCCGGAAGTAATTAN_m1_c3b0	Ets_Homeodomain	Current study	CAP-SELEX	300004	1.58728
ELF2_HOXA2_TTATGG40NCCA_YJI_NTAATTRCGGAARTN_m1_c3b0	Ets_Homeodomain	Current study	CAP-SELEX	300005	1.59007
ELF2_HOXB2_TTATGG40NCCA_YUI_NCCGGAAGTAATTAN_m2_c3b0	Ets_Homeodomain	Current study	CAP-SELEX	300013	1.58512
ELF2_IRF7_TTCTCC40NAGA_YAEIIII_NWCGAAASCGGAAGTN_m2_c3b0	Ets_IRF	Current study	CAP-SELEX	300000	1.60555
ELF2_IRF8_TTCTCC40NAGA_YQIIII_NCCGGAAGYGAAACYN_m1_c3b0	Ets_IRF	Current study	CAP-SELEX	300006	1.60746
ELF2_ONECUT1_TTATGG40NCCA_YJII_ATCGATNNNCGGAARY_m1_c3b0	Ets_CUT; Homeodomain	Current study	CAP-SELEX	300001	1.5576
ELF2_TBX21_TTATGG40NCCA_YYI_NCGGAAGTAACACCTN_m1_c3b0u	Ets_T-box	Current study	CAP-SELEX	300004	1.50427
ELF2_TBX4_TTATGG40NCCA_YWII_NAGGTGTYACTTCCGSN_m2_c3b0	Ets_T-box	Current study	CAP-SELEX	300000	1.48379
ELF2_TBX6_TTATGG40NCCA_YAAII_NYNACACCNNNNNNCGGAARN_m1_c3b0	Ets_T-box	Current study	CAP-SELEX	300000	1.40937
ELF2_TEAD4_TTCTCC40NAGA_YJII_NGGAATGCGGAARN_m2_c3b0	Ets_TEA	Current study	CAP-SELEX	300000	1.58831
ELF4_CREM_TCTAGA40NCGA_YLIII_NMGGAWRTGACGTNNN_m1_c3b0	Ets_bZIP	Current study	CAP-SELEX	300000	1.50413
ELF4_FOXA1_TAGCCC40NCATA_YWII_NRYAAACAMGGAWRN_m1_c3b0	Ets_Forkhead	Current study	CAP-SELEX	300001	1.55482
ELF4_FOXK1_TCTAGA40NCGA_YXI_NAGAAAACCGAAWMN_m2_c3b0	Ets_Forkhead	Current study	CAP-SELEX	300013	1.62815
ELF4_HOXA2_TCTAGA40NCGA_YJI_NMGGAAGTAATTAN_m1_c3b0	Ets_Homeodomain	Current study	CAP-SELEX	300001	1.63758
ELF4_HOXA2_TCTAGA40NCGA_YJI_NTAATKRNNGGAAGN_m1_c3b0	Ets_Homeodomain	Current study	CAP-SELEX	300012	1.59666
ELF4_HOXB2_TCTAGA40NCGA_YUI_NTMATTANNMGGAAGTN_m1_c3b0	Ets_Homeodomain	Current study	CAP-SELEX	300000	1.52666
ELF4_HOXB5_TCTAGA40NCGA_YVIII_NMGGAAGNWAATTRN_m1_c3b0	Ets_Homeodomain	Current study	CAP-SELEX	300067	1.56623
ELF4_ISL2_TCTAGA40NCGA_YUIII_NMGGAAGYAMTTAAN_m1_c3b0	Ets_Homeodomain	Current study	CAP-SELEX	300000	1.56496
ELF4_NKX6-1_TAGCCC40NCATA_YVIII_NTAATTACCGGAARYN_m2_c3b0	Ets_Homeodomain	Current study	CAP-SELEX	300002	1.59273
ELF4_POU2F2_TAGCCC40NCATA_YAAIIII_NCGGAWATGCWAATN_m1_c3b0	Ets_Homeodomain; POU	Current study	CAP-SELEX	300005	1.66328
ELF4_TBX21_TCTAGA40NCGA_YYI_NAGGTGTKANNNNGGAAGTN_m1_c3b-	Ets_T-box	Current study	CAP-SELEX	300000	1.36133
ELF4_TBX4_TCTAGA40NCGA_YWII_MGGAAGNNNRGGTGTNR_m1_c3b0	Ets_T-box	Current study	CAP-SELEX	300000	1.45703
ELF4_TEAD3_TAGCCC40NCATA_YZI_NGGAATGCGGAAGTN_m1_c3b0	Ets_TEA	Current study	CAP-SELEX	300003	1.55348
ELF4_TEAD4_TAGCCC40NCATA_YJII_NGGAATGCGGAAGTN_m1_c3b0	Ets_TEA	Current study	CAP-SELEX	300003	1.54724
ELF4_TGIF2LX_TCTAGA40NCGA_YVII_NMGGAAGTGWCAN_m1_c3b0	Ets_Homeodomain	Current study	CAP-SELEX	300140	1.62825
ELF4_TGIF2LX_TCTAGA40NCGA_YVII_NTGWCAGGAAGYN_m1_c3b0	Ets_Homeodomain	Current study	CAP-SELEX	300128	1.66819
ELF5_OTP_TGACCG40NTGCT_YPIII_MGGAARYNNNTAATTR_m1_c3b0	Ets_Homeodomain	Current study	CAP-SELEX	300000	1.5901
ELF5_TEAD4_TGACCG40NTGCT_YJII_RYTTCCGCATTCYN_m1_c3b-	Ets_TEA	Current study	CAP-SELEX	300088	1.58766
ELK1_FOXD2_TACTCT40NAAC_YWI_NCCGGAWGTTTAYNTWN_m2_c3b0	Ets_Forkhead	Current study	CAP-SELEX	300014	1.49546
ELK1_FOXO1_TCCTTG40NTGGC_YIII_NCGGAWGTAAAYAN_m1_c3b0	Ets_Forkhead	Current study	CAP-SELEX	300000	1.5712
ELK1_HOXA2_TACTCT40NAAC_YJI_NMGGAAGTMATTAN_m1_c3b0	Ets_Homeodomain	Current study	CAP-SELEX	300030	1.67359
ELK1_IRF8_TCCTTG40NTGGC_YQIIII_NACCGGAAGYGAAACYN_m1_c3b0	Ets_IRF	Current study	CAP-SELEX	300000	1.58088
ELK1_IRF8_TCCTTG40NTGGC_YQIIII_NRYTTCCGGNNCGAAACYN_m2_c3b0	Ets_IRF	Current study	CAP-SELEX	300000	1.47948
ELK1_IRF8_TCCTTG40NTGGC_YQIIII_NYGAAASYGAAACCGGAWGYN_m2_c3b0	Ets_IRF	Current study	CAP-SELEX	300000	1.50314
ELK1_ISX_TACTCT40NAAC_YUIIII_NCGGAWGNNNYAATTAN_m1_c3b0	Ets_Homeodomain	Current study	CAP-SELEX	300002	1.55886
ELK1_ONECUT1_TACTCT40NAAC_YJII_NCGGAASNGATCGATN_m1_c3b0	Ets_CUT; Homeodomain	Current study	CAP-SELEX	300005	1.49952
ELK1_RUNX2_TCCTTG40NTGGC_YII_NCCGGAAGTTGCGGTTN_m2_c3b0	Ets_Runt	Current study	CAP-SELEX	300000	1.49809
ELK1_SOX11_TCCTTG40NTGGC_YUIII_NCCGGAACAAWRN_m1_c3b0	Ets_HMG/Sox	Current study	CAP-SELEX	300061	1.62461
ELK1_TBX21_TACTCT40NAAC_YYI_NAGGTGTGAMCGGAAGTN_m2_c3b0u	Ets_T-box	Current study	CAP-SELEX	300000	1.43292
ELK1_TBX21_TACTCT40NAAC_YYI_NAGGTGTTACTTCCGGYN_m2_c3b0u	Ets_T-box	Current study	CAP-SELEX	300000	1.47038
ELK1_TCF7L1_TCCTTG40NTGGC_YAFII_NCCGGANNNNNATCAAA_m1_c3b0	Ets_HMG/Sox	Current study	CAP-SELEX	300004	1.50032
ELK1_TEAD4_TCCTTG40NTGGC_YJII_NMGGAARYNNNNNRCATTCC_m1_c3b0	Ets_TEA	Current study	CAP-SELEX	300000	1.50478
ELK1_TEAD4_TCCTTG40NTGGC_YJII_YSTTCCGNATTCCN_m1_c3b0	Ets_TEA	Current study	CAP-SELEX	300026	1.6511
ELK3_FOXD2_TGGTAT40NTGA_YWI_NCCGGAWGTTTAYNTWN_m2_c3b-	Ets_Forkhead	Current study	CAP-SELEX	300001	1.49598
ELK3_GCM1_TGGTAT40NTGA_YACII_NRTGNGGGCGGAAGTN_m2_c3b0u	Ets_GCM	Current study	CAP-SELEX	300001	1.52036
ELK3_HOXA2_TGGTAT40NTGA_YJI_NACCGGAWGTAATTAN_m1_c3b-	Ets_Homeodomain	Current study	CAP-SELEX	300001	1.56138
ELK3_HOXA2_TGGTAT40NTGA_YJI_NTAATTRNNNCGGAARTN_m1_c3b-	Ets_Homeodomain	Current study	CAP-SELEX	300000	1.53175
ELK3_HOXB2_TGGTAT40NTGA_YUI_NTAATTANNNNCGGAAGTN_m2_c3b-	Ets_Homeodomain	Current study	CAP-SELEX	300000	1.51491
ELK3_IRF8_TATTTC40NTGTG_YQIIII_NACCGGAAGYGAAACYN_m1_c3b0	Ets_IRF	Current study	CAP-SELEX	300008	1.56764
ELK3_IRF8_TATTTC40NTGTG_YQIIII_NRYTTCCGGNNCGAAACYN_m2_c3b0	Ets_IRF	Current study	CAP-SELEX	300000	1.48562
ELK3_IRF8_TATTTC40NTGTG_YQIIII_NYGAAASYGAAACCGGAWGYN_m2_c3b0	Ets_IRF	Current study	CAP-SELEX	300000	1.50744
ELK3_ISX_TGGTAT40NTGA_YUIIII_NCGGAAGNNNNYAATTAN_m1_c3b-	Ets_Homeodomain	Current study	CAP-SELEX	300000	1.50173
ELK3_ONECUT1_TGGTAT40NTGA_YJII_NCCGGAAGNNNNNATCGATN_m1_c3b-	Ets_CUT; Homeodomain	Current study	CAP-SELEX	300001	1.4621
ELK3_TBX21_TGGTAT40NTGA_YYI_NAGGTGTGACCGGAAGTN_m2_c3b-	Ets_T-box	Current study	CAP-SELEX	300000	1.46026
ELK3_TBX4_TGGTAT40NTGA_YWII_NCGGAAGTNNAGGTGTNRN_m2_c3b-	Ets_T-box	Current study	CAP-SELEX	300000	1.36548
ELK3_TBX6_TGGTAT40NTGA_YAAII_RSMGGAARYNNRGGTGTNRN_m1_c3b-	Ets_T-box	Current study	CAP-SELEX	300002	1.34259
EN2_SIX6_TTACTT40NGTAT_YVI_NGGTATAAGTAN_m1_c3b0	Homeodomain_Homeodomain	Current study	CAP-SELEX	300425	1.51631
EN2_TBX20_TTACTT40NGTAT_YWIIII_NRGTGTTAATTRN_m1_c3b0	Homeodomain_T-box	Current study	CAP-SELEX	300055	1.75129
EN2_TBX21_TTGAAT40NTAC_YYI_NAGGTGTTAATTRN_m1_c3b0	Homeodomain_T-box	Current study	CAP-SELEX	300018	1.59455
EN2_TBX4_TTGAAT40NTAC_YWII_NTAATTAGGTGTNRN_m1_c3b0	Homeodomain_T-box	Current study	CAP-SELEX	300007	1.55562
EOMES_HOXA2_TTTAGA40NGGC_YJI_NAGGTGTTAATTRN_m1_c3b0	T-box_Homeodomain	Current study	CAP-SELEX	300054	1.6108
EOMES_HOXA2_TTTAGA40NGGC_YJI_NTAATKARGTGTKAN_m1_c3b0	T-box_Homeodomain	Current study	CAP-SELEX	300001	1.61455
EOMES_IRF8_TAGAAA40NCAG_YQIIII_NYGAAACTAACACCYN_m1_c3b0	T-box_IRF	Current study	CAP-SELEX	300000	1.52099
EOMES_OTP_TAGAAA40NCAG_YPIII_NAGGTGTTAATTR_m1_c3b0	T-box_Homeodomain	Current study	CAP-SELEX	300107	1.66123
EOMES_RUNX2_TAGAAA40NCAG_YII_NYMACACCNNNACCGCMM_m1_c3b-	T-box_Runt	Current study	CAP-SELEX	300000	1.48141
EOMES_TEAD4_TAGAAA40NCAG_YJII_AGGYGTGANATTCC_m2_c3b0	T-box_TEA	Current study	CAP-SELEX	300009	1.6469
ERG_FOXO1_TAGGAC40NCGGT_YIII_NMGGAAATAAYAN_m2_c3b0u	Ets_Forkhead	Current study	CAP-SELEX	300125	1.65829
ERG_TBX21_TGAATG40NTAG_YYI_NACCGGAAGTCACACCTN_m2_c3b0	Ets_T-box	Current study	CAP-SELEX	210430	1.48978
ERG_TBX6_TGAATG40NTAG_YAAII_RSMGGAARYNNNRGGTGTNRN_m2_c3b0	Ets_T-box	Current study	CAP-SELEX	300000	1.34449
ERG_TEAD4_TAGGAC40NCGGT_YJII_NRCCGGAMATACCN_m1_c3b0	Ets_TEA	Current study	CAP-SELEX	300009	1.66138
ESR2_TBX21_TCCCGG40NTAC_YYI_NAGGTGTGAGGTCAN_m2_c3b0	Nuclear receptor_T-box	Current study	CAP-SELEX	300008	1.52967
ESRRG_TBX21_TTGAAC40NGCT_YYI_NAGGTGTGAAGGTCAN_m2_c3b0	Nuclear receptor_T-box	Current study	CAP-SELEX	300003	1.53406
ESX1_FOXA1_TTCGTC40NTGCG_YWII_NTAATTANRYAAAYAN_m1_c3b0	Homeodomain_Forkhead	Current study	CAP-SELEX	300012	1.65642
ESX1_FOXD2_TAGCAA40NCGA_YWI_NTAATTANNRYAAACAN_m1_c3b0	Homeodomain_Forkhead	Current study	CAP-SELEX	300002	1.54196
ESX1_IRF8_TTCGTC40NTGCG_YQIIII_NYGAAASYAATTRN_m1_c3b0	Homeodomain_IRF	Current study	CAP-SELEX	300024	1.65855
ESX1_TBX21_TAGCAA40NCGA_YYI_NAGGTGTTAATTRN_m1_c3b0	Homeodomain_T-box	Current study	CAP-SELEX	300010	1.6277
ESX1_TBX4_TAGCAA40NCGA_YWII_NTRATKAGGTGTNRN_m1_c3b0	Homeodomain_T-box	Current study	CAP-SELEX	300001	1.5486
ESX1_TEAD4_TTCGTC40NTGCG_YJII_CATTCCNNNNNTAATTA_m2_c3b0	Homeodomain_TEA	Current study	CAP-SELEX	300000	1.56758
ETV1_FOXO1_TGGACT40NAACT_YIII_NCGGAWGTAAAYAN_m1_c3b0u	Ets_Forkhead	Current study	CAP-SELEX	300022	1.60331
ETV1_FOXO1_TGGACT40NAACT_YIII_NRTAAACAGGAWRYN_m1_c3b0u	Ets_Forkhead	Current study	CAP-SELEX	300052	1.57723
ETV1_FOXO1_TGGACT40NAACT_YIII_NTRTTTACGGAWRYN_m1_c3b0u	Ets_Forkhead	Current study	CAP-SELEX	300000	1.65982
ETV1_IRF8_TGGACT40NAACT_YQIIII_NACCGGAAGYGAAACYN_m1_c3b0	Ets_IRF	Current study	CAP-SELEX	300000	1.56673
ETV1_IRF8_TGGACT40NAACT_YQIIII_NRYTTCCGGNNCGAAACYN_m1_c3b0	Ets_IRF	Current study	CAP-SELEX	300000	1.49669
ETV1_IRF8_TGGACT40NAACT_YQIIII_NYGAAASYGAAACCGGAWGYN_m2_c3b0	Ets_IRF	Current study	CAP-SELEX	300000	1.49854
ETV1_OTP_TGGACT40NAACT_YPIII_NRCCGGAAGTNNNYAATTAN_m2_c3b0	Ets_Homeodomain	Current study	CAP-SELEX	300000	1.45406
ETV1_TBX21_TTATAT40NACC_YYI_AGGTGNGAMCGGAAGT_m2_c3b0	Ets_T-box	Current study	CAP-SELEX	300011	1.49147
ETV1_TBX21_TTATAT40NACC_YYI_NACCGGAAGTAACACCTN_m2_c3b0	Ets_T-box	Current study	CAP-SELEX	200533	1.45599
ETV1_TEAD4_TGGACT40NAACT_YJII_NCCGGAARTNNNNNRMATTCCN_m1_c3b0	Ets_TEA	Current study	CAP-SELEX	300000	1.44021
ETV1_TEAD4_TGGACT40NAACT_YJII_NGGAATNCGGAARN_m1_c3b0	Ets_TEA	Current study	CAP-SELEX	300019	1.63132
ETV1_TEAD4_TGGACT40NAACT_YJII_NRCATWCCGGAART_m1_c3b0	Ets_TEA	Current study	CAP-SELEX	300019	1.62115
ETV2_FOXD2_TCCGAC40NAAC_YWI_NACCGGAWGTTTRYNTWN_m1_c3b0	Ets_Forkhead	Current study	CAP-SELEX	300000	1.47509
ETV2_FOXD2_TCCGAC40NAAC_YWI_NRTAAACAGGAARYN_m1_c3b0	Ets_Forkhead	Current study	CAP-SELEX	300007	1.58827
ETV2_TBX21_TCCGAC40NAAC_YYI_NAGGTGTNAYTTCCGGTN_m2_c3b0u	Ets_T-box	Current study	CAP-SELEX	300000	1.48482
ETV2_TBX21_TCCGAC40NAAC_YYI_NAYTTCCGGTGTGA_m1_c3b0u	Ets_T-box	Current study	CAP-SELEX	300004	1.61605
ETV4_FOXA1_TCCGCG40NGTTC_YWII_NCGGAWGTTTACN_m1_c3b0	Ets_Forkhead	Current study	CAP-SELEX	300012	1.58388
ETV4_FOXD2_TCAGCC40NTTC_YWI_NACCGGAWGTTTRYNTWN_m2_c3b0u	Ets_Forkhead	Current study	CAP-SELEX	300000	1.48168
ETV4_FOXD2_TCAGCC40NTTC_YWI_NSCGGATGTTATTTTWN_m2_c3b0u	Ets_Forkhead	Current study	CAP-SELEX	300000	1.50875
ETV4_FOXO1_TCCGCG40NGTTC_YIII_NCGGAWGTAAAYAN_m1_c3b0u	Ets_Forkhead	Current study	CAP-SELEX	300050	1.62249
ETV4_FOXO1_TCCGCG40NGTTC_YIII_NMCGGATGTTATN_m1_c3b0u	Ets_Forkhead	Current study	CAP-SELEX	300003	1.6148
ETV4_FOXO1_TCCGCG40NGTTC_YIII_NRWAAAYAGGAWRYN_m1_c3b0u	Ets_Forkhead	Current study	CAP-SELEX	300004	1.5663
ETV4_FOXO1_TCCGCG40NGTTC_YIII_NTRTTTACGGAWRYN_m1_c3b0u	Ets_Forkhead	Current study	CAP-SELEX	300001	1.71454
ETV4_GCM1_TCAGCC40NTTC_YACII_NRTGNGGGCGGAWGN_m1_c3b0	Ets_GCM	Current study	CAP-SELEX	300005	1.59857
ETV4_HOXA2_TCAGCC40NTTC_YJI_NRSCGGAAGTAATTAN_m2_c3b0	Ets_Homeodomain	Current study	CAP-SELEX	300004	1.54505
ETV4_HOXA2_TCAGCC40NTTC_YJI_NTAATKACCGGAARYN_m2_c3b0	Ets_Homeodomain	Current study	CAP-SELEX	300001	1.55353
ETV4_HOXC10_TCCGCG40NGTTC_YAEIII_NMGGAAGTMRTAAAN_m1_c3b0	Ets_Homeodomain	Current study	CAP-SELEX	300005	1.5765
ETV4_IRF8_TCCGCG40NGTTC_YQIIII_NCCGGAAGYGAAACYN_m1_c3b0	Ets_IRF	Current study	CAP-SELEX	300000	1.59094
ETV4_IRF8_TCCGCG40NGTTC_YQIIII_NYGAAASYGAAACCGGAWNYN_m2_c3b0	Ets_IRF	Current study	CAP-SELEX	300000	1.52149
ETV4_RFX3_TCAGCC40NTTC_YSII_NMGGAAGNGTTGYYAN_m1_c3b0	Ets_RFX	Current study	CAP-SELEX	300001	1.49462
ETV4_TBX21_TCAGCC40NTTC_YYI_NAGGTGTGANCGGAAGT_m2_c3b0u	Ets_T-box	Current study	CAP-SELEX	300002	1.43656
ETV4_TBX21_TCAGCC40NTTC_YYI_NAGGTGTNANWTCCGGN_m1_c3b0u	Ets_T-box	Current study	CAP-SELEX	300001	1.44896
ETV4_TBX4_TCAGCC40NTTC_YWII_NAGGTGTNRCMGGAWGN_m1_c3b0	Ets_T-box	Current study	CAP-SELEX	300001	1.4088
ETV4_TEAD4_TCCGCG40NGTTC_YJII_NCCGGAAATWCCN_m1_c3b0u	Ets_TEA	Current study	CAP-SELEX	300205	1.6961
ETV4_TGIF2LX_TCAGCC40NTTC_YVII_NRCCGGATGTCAN_m1_c3b0	Ets_Homeodomain	Current study	CAP-SELEX	300060	1.62456
ETV4_TGIF2LX_TCAGCC40NTTC_YVII_NTGACAGGAWGTN_m1_c3b0	Ets_Homeodomain	Current study	CAP-SELEX	300002	1.65819
ETV5_FOXO1_TCATGA40NCCTG_YIII_NCCGTAAACAN_m1_c3b1	Ets_Forkhead	Current study	CAP-SELEX	300962	1.71926
ETV5_ISX_TTCGCC40NGAC_YUIIII_NCGGAWRNNNNYAATTAN_m1_c3b-	Ets_Homeodomain	Current study	CAP-SELEX	300000	1.52028
ETV5_ONECUT1_TTCGCC40NGAC_YJII_NATCGATNNNNNCCGGAWGYN_m1_c3b-	Ets_CUT; Homeodomain	Current study	CAP-SELEX	300000	1.42842
ETV5_ONECUT1_TTCGCC40NGAC_YJII_NCCGGAAGNNNNNNATCGATN_m1_c3b-	Ets_CUT; Homeodomain	Current study	CAP-SELEX	300000	1.41967
ETV5_RUNX2_TCATGA40NCCTG_YII_NCCGCANNCCGGAWGYN_m1_c3b-	Ets_Runt	Current study	CAP-SELEX	300000	1.50655
ETV5_TBX21_TTCGCC40NGAC_YYI_NAGGTGTGAMCGGAAGTN_m2_c3b0	Ets_T-box	Current study	CAP-SELEX	300000	1.44617
ETV5_TBX21_TTCGCC40NGAC_YYI_NAGGTGTTACTTCCGGYN_m2_c3b0	Ets_T-box	Current study	CAP-SELEX	159541	1.43608
ETV5_TBX4_TTCGCC40NGAC_YWII_NACCGGAWGTNACACCTN_m2_c3b-	Ets_T-box	Current study	CAP-SELEX	300000	1.45779
ETV5_TEAD4_TCATGA40NCCTG_YJII_NYTTCCGNATTCCN_m1_c3b0	Ets_TEA	Current study	CAP-SELEX	300013	1.64244
EVX1_ELF1_TGAATT40NTAA_YADIIII_MGGAAGTAATTAN_m2_c3b0	Homeodomain_Ets	Current study	CAP-SELEX	300018	1.67107
EVX1_FLI1_TGAATT40NTAA_YYIII_NCCGGAWRYNNNTAATTAN_m1_c3b0	Homeodomain_Ets	Current study	CAP-SELEX	300000	1.48009
EVX1_PAX2_TGAATT40NTAA_YZII_NGTCACGSNYMATTAN_m2_c3b0	Homeodomain_Homeodomain; Paired box	Current study	CAP-SELEX	300001	1.58169
EVX1_PAX2_TGAATT40NTAA_YZII_YMATTACACGSNYSANYRN_m2_c3b0	Homeodomain_Homeodomain; Paired box	Current study	CAP-SELEX	300000	1.52535
EVX1_TBX20_TGAATT40NTAA_YWIIII_NGGTGTTAATGTGTTN_m2_c3b0	Homeodomain_T-box	Current study	CAP-SELEX	300001	1.57692
EVX1_TBX21_TTCATC40NCTT_YYI_AGGTGNTAATKAGGTGTNAN_m1_c3b0	Homeodomain_T-box	Current study	CAP-SELEX	300000	1.45351
EVX1_TBX21_TTCATC40NCTT_YYI_NTAATKAGGTGTNAN_m1_c3b0	Homeodomain_T-box	Current study	CAP-SELEX	300010	1.59929
EVX1_TBX4_TTCATC40NCTT_YWII_NTAAYKAGGTGNRN_m2_c3b0	Homeodomain_T-box	Current study	CAP-SELEX	300053	1.61825
EVX1_TEAD4_TGAATT40NTAA_YJII_YAATTANNNNNNNNATTCC_m1_c3b0	Homeodomain_TEA	Current study	CAP-SELEX	300001	1.46319
EVX2_ELF1_TCGCTT40NTCT_YADIIII_NMGGAAGTAATTAN_m2_c3b0	Homeodomain_Ets	Current study	CAP-SELEX	300038	1.60155
EVX2_ELK3_TCCTGT40NGGC_YAFI_NCCGGAAGYAATTAN_m1_c3b0	Homeodomain_Ets	Current study	CAP-SELEX	300018	1.57106
EVX2_FOXA1_TCGCTT40NTCT_YWII_NTAATTRNNNNNNRYAAAYAN_m1_c3b0	Homeodomain_Forkhead	Current study	CAP-SELEX	300000	1.44651
EVX2_GMEB2_TCGCTT40NTCT_YRI_NACGTCAATTAN_m1_c3b0	Homeodomain_SAND	Current study	CAP-SELEX	300095	1.77505
EVX2_PAX2_TCGCTT40NTCT_YZII_NGTCACGSNYCATTAN_m1_c3b0	Homeodomain_Homeodomain; Paired box	Current study	CAP-SELEX	300000	1.58561
EVX2_PAX2_TCGCTT40NTCT_YZII_YMATTACACGSNYSANYRN_m2_c3b0	Homeodomain_Homeodomain; Paired box	Current study	CAP-SELEX	300000	1.53405
EVX2_TBX20_TCGCTT40NTCT_YWIIII_NAGGTGNTAATKAN_m1_c3b0	Homeodomain_T-box	Current study	CAP-SELEX	300002	1.67698
EVX2_TBX21_TCCTGT40NGGC_YYI_NAGGTGTTAATTAN_m2_c3b0u	Homeodomain_T-box	Current study	CAP-SELEX	300002	1.63403
EVX2_TBX21_TCCTGT40NGGC_YYI_NTAATKAGGTGTNAWN_m2_c3b0u	Homeodomain_T-box	Current study	CAP-SELEX	300000	1.56171
FEV_HOXA2_TCGTAT40NTTA_YJI_NWCCGGAAGTAATTAN_m2_c3b0	Ets_Homeodomain	Current study	CAP-SELEX	300006	1.54003
FEV_TBX21_TCGTAT40NTTA_YYI_NACCGGAWRTNACACCTN_m1_c3b0	Ets_T-box	Current study	CAP-SELEX	179338	1.47731
FEV_TBX4_TCGTAT40NTTA_YWII_NACCGGAWRTNACACCTN_m2_c3b0	Ets_T-box	Current study	CAP-SELEX	300000	1.47231
FEV_TEAD4_TTGCTC40NGAA_YJII_NCCGGAAATNNNNNRMATTCCN_m1_c3b0	Ets_TEA	Current study	CAP-SELEX	300000	1.44937
FIGLA_BACH2_TTAGCG40NAGA_YACIIII_NCACCTGNNRTGASTCAN_m1_c3b0	bHLH_bZIP	Current study	CAP-SELEX	300000	1.48981
FIGLA_ERG_TTAGCG40NAGA_YYII_NCGGAARCAGGTN_m1_c3b0	bHLH_Ets	Current study	CAP-SELEX	300004	1.57627
FIGLA_ETV1_TTAGCG40NAGA_YRIIII_NCAGGTGNCGGAWRYN_m1_c3b0u	bHLH_Ets	Current study	CAP-SELEX	300001	1.44164
FIGLA_ETV1_TTAGCG40NAGA_YRIIII_NCAGGTGNNCGGAWRYN_m1_c3b0u	bHLH_Ets	Current study	CAP-SELEX	300008	1.41344
FIGLA_ETV1_TTAGCG40NAGA_YRIIII_NRSCGGAWRCAGGTGN_m1_c3b0	bHLH_Ets	Current study	CAP-SELEX	300001	1.49889
FIGLA_ETV4_TTAGCG40NAGA_YSIII_NCGGAWRCAGGTGN_m1_c3b0	bHLH_Ets	Current study	CAP-SELEX	300034	1.54217
FIGLA_EVX2_TTAGCG40NAGA_YZIIII_CAGGTRATTA_m1_c3b0	bHLH_Homeodomain	Current study	CAP-SELEX	301277	1.78474
FIGLA_FLI1_TTAGCG40NAGA_YYIII_NCGGAARCACCTGN_m1_c3b0	bHLH_Ets	Current study	CAP-SELEX	300000	1.52949
FIGLA_FLI1_TTAGCG40NAGA_YYIII_NCGGAARCAGGTGN_m1_c3b0	bHLH_Ets	Current study	CAP-SELEX	300032	1.55769
FIGLA_FOXD2_TGACGG40NCTC_YWI_NCACCTGNRYAAACAN_m1_c3b0	bHLH_Forkhead	Current study	CAP-SELEX	300002	1.51395
FIGLA_FOXD3_TGACGG40NCTC_YWIIII_NCACCTGNRYAAAYAN_m1_c3b0	bHLH_Forkhead	Current study	CAP-SELEX	300000	1.52482
FIGLA_GABPA_TGACGG40NCTC_YYIIII_NCGGAAGCAGGTN_m1_c3b0	bHLH_Ets	Current study	CAP-SELEX	300009	1.5649
FIGLA_ONECUT1_TGACGG40NCTC_YJII_CASSTGNNNNNNATCGAT_m1_c3b0	bHLH_CUT; Homeodomain	Current study	CAP-SELEX	300000	1.46717
FIGLA_TEAD4_TTAGCG40NAGA_YJII_NCASSTGNNNATTCCN_m1_c3b0	bHLH_TEA	Current study	CAP-SELEX	300000	1.47996
FLI1_FOXO1_TCCTTC40NCGAT_YIII_NMGGAAATAAYAN_m1_c3b0	Ets_Forkhead	Current study	CAP-SELEX	300156	1.64045
FLI1_FOXO1_TCCTTC40NCGAT_YIII_NRTAAACMGGAWRYN_m1_c3b0	Ets_Forkhead	Current study	CAP-SELEX	300018	1.554
FLI1_HOXA2_TTAAAT40NAAT_YJI_NACCGGAWGTAATTAN_m2_c3b0	Ets_Homeodomain	Current study	CAP-SELEX	300001	1.60498
FLI1_TBX21_TTAAAT40NAAT_YYI_NCCGGAWRTNACACCTN_m2_c3b0	Ets_T-box	Current study	CAP-SELEX	300000	1.49143
FLI1_TEAD4_TCCTTC40NCGAT_YJII_NCCGGAMATACCN_m1_c3b0	Ets_TEA	Current study	CAP-SELEX	300139	1.68896
FOS_CEBPD_TAAATC40NGTT_YKIII_NRTTGCGTCAYN_m1_c3b0	bZIP_bZIP	Current study	CAP-SELEX	300245	1.68537
FOS_FLI1_TGACTG40NATG_YYIII_NCGGAWRTGACGTN_m1_c3b0	bZIP_Ets	Current study	CAP-SELEX	300028	1.62355
FOSB_CEBPD_TCCGAA40NGGC_YKIII_NRTTGCGTCAYN_m1_c3b0	bZIP_bZIP	Current study	CAP-SELEX	300027	1.68145
FOSL1_FLI1_TTGTGA40NGGC_YYIII_NCGGAARTGACGN_m1_c3b0	bZIP_Ets	Current study	CAP-SELEX	300010	1.65654
FOXA2_FLI1_TAGGTC40NACG_YYIII_NRTAAACATCCGGYN_m1_c3b0	Forkhead_Ets	Current study	CAP-SELEX	300000	1.55902
FOXA2_GABPA_TCACCA40NATG_YYIIII_NRMCGGAWRTAAAYAN_m1_c3b0	Forkhead_Ets	Current study	CAP-SELEX	300012	1.54523
FOXA2_ISX_TCACCA40NATG_YUIIII_NTAATTRNNNNGYAAAYAN_m1_c3b0	Forkhead_Homeodomain	Current study	CAP-SELEX	300000	1.48012
FOXA2_ISX_TCACCA40NATG_YUIIII_NTAATTRNNNNNGYAAAYAN_m1_c3b0	Forkhead_Homeodomain	Current study	CAP-SELEX	300000	1.46013
FOXA2_ONECUT1_TCACCA40NATG_YJII_GTAAAYANATCRAT_m1_c3b0	Forkhead_CUT; Homeodomain	Current study	CAP-SELEX	300027	1.6344
FOXA2_POU3F1_TCACCA40NATG_YXIIII_NTMATTWGCATANRYAAAYAN_m2_c3b0	Forkhead_Homeodomain; POU	Current study	CAP-SELEX	300000	1.53095
FOXA2_TEAD4_TAGGTC40NACG_YJII_TRTTTNNNNNNNNCATTCC_m1_c3b0	Forkhead_TEA	Current study	CAP-SELEX	300000	1.51195
FOXB1_ELF2_TGCCGG40NCAG_YSIII_NWRNRYAAAYAMGGAAGTN_m2_c3b0	Forkhead_Ets	Current study	CAP-SELEX	300000	1.46483
FOXB1_ELF5_TAAGGG40NACC_YYI_NRYAAATAAGGAARTN_m2_c3b0	Forkhead_Ets	Current study	CAP-SELEX	300001	1.53946
FOXB1_ETV4_TAAGGG40NACC_YSIII_NRTAAACATCCGNN_m1_c3b0	Forkhead_Ets	Current study	CAP-SELEX	300012	1.55563
FOXB1_FLI1_TAAGGG40NACC_YYIII_NRTAAACATCCGGYN_m1_c3b-	Forkhead_Ets	Current study	CAP-SELEX	300000	1.55448
FOXB1_GABPA_TGCCGG40NCAG_YYIIII_NCCGGATGTTTACWNWN_m1_c3b0	Forkhead_Ets	Current study	CAP-SELEX	300000	1.50408
FOXB1_GCM1_TGCCGG40NCAG_YACII_NWRWGYAAATANGGGYN_m1_c3b0	Forkhead_GCM	Current study	CAP-SELEX	300000	1.49116
FOXB1_ISX_TGCCGG40NCAG_YUIIII_NTAATGNNNNGTAAAYAN_m1_c3b0	Forkhead_Homeodomain	Current study	CAP-SELEX	300000	1.49762
FOXB1_ISX_TGCCGG40NCAG_YUIIII_NTAATGNNNNNNGTAAAYAN_m1_c3b0	Forkhead_Homeodomain	Current study	CAP-SELEX	300000	1.45069
FOXB1_ONECUT1_TGCCGG40NCAG_YJII_ATCGATNNNNYAAACA_m2_c3b0	Forkhead_CUT; Homeodomain	Current study	CAP-SELEX	300003	1.53724
FOXB1_ONECUT2_TAAGGG40NACC_YXIII_NATCGATNNNGTAAACAN_m1_c3b-	Forkhead_CUT; Homeodomain	Current study	CAP-SELEX	294229	1.52003
FOXB1_OTP_TAAGGG40NACC_YPIII_NTAATTRNNNNNNTAAAYAN_m1_c3b-	Forkhead_Homeodomain	Current study	CAP-SELEX	300000	1.45882
FOXB1_RUNX2_TAAGGG40NACC_YII_NAACCGCANNNNRYAAAYAN_m2_c3b-	Forkhead_Runt	Current study	CAP-SELEX	300000	1.43397
FOXB1_SOX11_TAAGGG40NACC_YUIII_NGYAAACAAWGN_m1_c3b0	Forkhead_HMG/Sox	Current study	CAP-SELEX	300426	1.73618
FOXB1_TBX21_TGCCGG40NCAG_YYI_NAGGTGTTRTTTACWYWN_m2_c3b0u	Forkhead_T-box	Current study	CAP-SELEX	300000	1.47616
FOXB1_TBX21_TGCCGG40NCAG_YYI_NAGGTGTWRWGTAAAYA_m2_c3b0u	Forkhead_T-box	Current study	CAP-SELEX	300001	1.51234
FOXB1_TBX4_TGCCGG40NCAG_YWII_NAGGTGTTRTTTRYN_m1_c3b0	Forkhead_T-box	Current study	CAP-SELEX	300022	1.57383
FOXB1_TCF12_TAAGGG40NACC_YADIII_NCACCTGTGYAAAYAN_m2_c3b0	Forkhead_bHLH	Current study	CAP-SELEX	300003	1.5498
FOXB1_TCF3_TGCCGG40NCAG_YIII_NCACCTGNRYAAACAN_m1_c3b0	Forkhead_bHLH	Current study	CAP-SELEX	300000	1.54963
FOXB1_TCF4_TAAGGG40NACC_YACII_NRCACCTGTGYAAAYAN_m2_c3b0	Forkhead_bHLH	Current study	CAP-SELEX	300002	1.52107
FOXB1_TEAD4_TAAGGG40NACC_YJII_NGGWATKYNNNNNGTAAAYAN_m1_c3b0	Forkhead_TEA	Current study	CAP-SELEX	300000	1.46088
FOXB1_TFAP2C_TAAGGG40NACC_YXIIII_NGTAAATAGCCNNNGGCN_m2_c3b0	Forkhead_AP-2	Current study	CAP-SELEX	300000	1.49596
FOXB1_TGIF2LX_TGCCGG40NCAG_YVII_NYMAATATTGACAN_m1_c3b0	Forkhead_Homeodomain	Current study	CAP-SELEX	300006	1.6653
FOXC2_ELF2_TGACGT40NAGC_YSIII_NAGAAAACCGAAWN_m2_c3b0	Forkhead_Ets	Current study	CAP-SELEX	300075	1.65951
FOXC2_ELK3_TGACGT40NAGC_YAFI_NRMMGGAARNRHAAAYAN_m1_c3b0	Forkhead_Ets	Current study	CAP-SELEX	300003	1.50854
FOXC2_TBX21_TGACGT40NAGC_YYI_NWRNRYAAACATNACACCTN_m2_c3b0	Forkhead_T-box	Current study	CAP-SELEX	300000	1.44796
FOXC2_TCF12_TGCCTC40NCAA_YADIII_NCACCTGTRYAAAYAN_m2_c3b0	Forkhead_bHLH	Current study	CAP-SELEX	300004	1.49129
FOXC2_TCF3_TGACGT40NAGC_YIII_NCACCTGNAATAAYAN_m1_c3b0u	Forkhead_bHLH	Current study	CAP-SELEX	300000	1.52214
FOXC2_TCF3_TGACGT40NAGC_YIII_NCACCTGNRTAAAYAN_m1_c3b0u	Forkhead_bHLH	Current study	CAP-SELEX	300000	1.52239
FOXC2_TGIF2LX_TGACGT40NAGC_YVII_NYMAATATTGACAN_m1_c3b0	Forkhead_Homeodomain	Current study	CAP-SELEX	300021	1.62503
FOXD2_TBX6_TGTTTC40NTTA_YAAII_NTGTTTNYNNNNNNGGTGTGRN_m2_c3b0	Forkhead_T-box	Current study	CAP-SELEX	300000	1.38037
FOXD2_TCF3_TGTTTC40NTTA_YIII_NCACCTGNRYAAACAN_m1_c3b0	Forkhead_bHLH	Current study	CAP-SELEX	300009	1.51089
FOXI1_ELF1_TGATCA40NAGG_YADIIII_NTGTTKMCGGAAGTN_m2_c3b0	Forkhead_Ets	Current study	CAP-SELEX	300003	1.6811
FOXI1_ELF2_TTATAA40NGTG_YSIII_NAGAAAACCGAAWN_m2_c3b0u	Forkhead_Ets	Current study	CAP-SELEX	300006	1.63862
FOXI1_ELF2_TTATAA40NGTG_YSIII_NAYTTCCGKMAACAN_m2_c3b0u	Forkhead_Ets	Current study	CAP-SELEX	300000	1.62923
FOXI1_ELF2_TTATAA40NGTG_YSIII_NRTAAACAGGAAGTN_m2_c3b0u	Forkhead_Ets	Current study	CAP-SELEX	300004	1.56816
FOXI1_ELK3_TTATAA40NGTG_YAFI_NACCGGAAACAN_m1_c3b0	Forkhead_Ets	Current study	CAP-SELEX	300107	1.67674
FOXI1_ELK3_TTATAA40NGTG_YAFI_NMCGGAANYRTAAACAN_m1_c3b0	Forkhead_Ets	Current study	CAP-SELEX	300005	1.49207
FOXI1_ELK3_TTATAA40NGTG_YAFI_NMCGGATGTTTAYN_m1_c3b0	Forkhead_Ets	Current study	CAP-SELEX	300013	1.58425
FOXI1_ETV1_TGATCA40NAGG_YRIIII_NGTAAACAGGAWRYN_m1_c3b0	Forkhead_Ets	Current study	CAP-SELEX	300077	1.56852
FOXI1_ETV4_TGATCA40NAGG_YSIII_NRYTTCCGTAAAYAN_m1_c3b0	Forkhead_Ets	Current study	CAP-SELEX	300003	1.65047
FOXI1_ETV5_TGATCA40NAGG_YKII_NGTAAACATCCGGN_m2_c3b0	Forkhead_Ets	Current study	CAP-SELEX	300000	1.57264
FOXI1_FLI1_TGATCA40NAGG_YYIII_NRTAAACAGGAAGTN_m1_c3b0	Forkhead_Ets	Current study	CAP-SELEX	300007	1.55182
FOXI1_GABPA_TTATAA40NGTG_YYIIII_NRTAAACAGGAAGTN_m1_c3b-	Forkhead_Ets	Current study	CAP-SELEX	300008	1.5853
FOXI1_GCM1_TTATAA40NGTG_YACII_NRTAAATANGGGYN_m1_c3b0u	Forkhead_GCM	Current study	CAP-SELEX	300030	1.53911
FOXI1_TCF3_TTATAA40NGTG_YIII_NRTAAACAGGTGN_m1_c3b0	Forkhead_bHLH	Current study	CAP-SELEX	300030	1.6317
FOXI1_TGIF2LX_TTATAA40NGTG_YVII_NRTMAATATTGACAN_m1_c3b-	Forkhead_Homeodomain	Current study	CAP-SELEX	300050	1.71577
FOXK1_ELF2_TCGTAG40NACT_YSIII_NAGAAAACCGAAWN_m2_c3b0u	Forkhead_Ets	Current study	CAP-SELEX	300001	1.65943
FOXK2_ELF1_TTGAAC40NTAGC_YADIIII_NNGAAAACCGAAWNN_m1_c3b0	Forkhead_Ets	Current study	CAP-SELEX	300008	1.60284
FOXO1_ELF2_TTTGCG40NGCT_YSIII_NAGAAAACCGAAWN_m2_c3b0u	Forkhead_Ets	Current study	CAP-SELEX	300000	1.66313
FOXO1_TBX21_TTTGCG40NGCT_YYI_NAGGTGTNATAAACAN_m1_c3b0	Forkhead_T-box	Current study	CAP-SELEX	300001	1.52133
FOXO3A_ELF2_TGTCTC40NTCA_YSIII_NAGAAAACCGAAWN_m2_c3b0u	Forkhead_Ets	Current study	CAP-SELEX	300041	1.67956
FOXO6_ELF2_TCCCAT40NTGT_YSIII_NAGAAAACCGAAWN_m2_c3b0	Forkhead_Ets	Current study	CAP-SELEX	300000	1.66011
FOXO6_TBX21_TCCCAT40NTGT_YYI_NAGGTGTNATAAACAN_m1_c3b0	Forkhead_T-box	Current study	CAP-SELEX	300038	1.51482
GATA2_ELF5_TGAGTC40NAAC_YYI_NGATAAGGAAGTN_m1_c3b0	GATA_Ets	Current study	CAP-SELEX	300143	1.62509
GATA2_ONECUT1_TCTTCG40NGAT_YJII_MGATAANATCGAT_m1_c3b0	GATA_CUT; Homeodomain	Current study	CAP-SELEX	300083	1.67881
GATA2_TEAD4_TGAGTC40NAAC_YJII_MGATAANNRCATTCCWN_m1_c3b0	GATA_TEA	Current study	CAP-SELEX	300000	1.48091
GATA3_ELF5_TGCGGA40NCGA_YYI_NGATAAGGAAGTN_m1_c3b0	GATA_Ets	Current study	CAP-SELEX	300145	1.62862
GATA3_FLI1_TGCGGA40NCGA_YYIII_NRSCGGAWRNAGATAAN_m1_c3b0	GATA_Ets	Current study	CAP-SELEX	300001	1.51496
GATA3_ONECUT1_TAACTG40NGTA_YJII_MGATAANNNNNNATCGATN_m1_c3b0	GATA_CUT; Homeodomain	Current study	CAP-SELEX	300000	1.48188
GATA3_TEAD4_TGCGGA40NCGA_YJII_MGATAANNRMATWCC_m1_c3b0	GATA_TEA	Current study	CAP-SELEX	300008	1.57132
GATA4_ONECUT1_TTATGA40NCAG_YJII_ATCGATNNNMGATAA_m1_c3b0	GATA_CUT; Homeodomain	Current study	CAP-SELEX	300000	1.63781
GATA4_TBX20_TATAAC40NCGG_YWIIII_NHGATAACACCN_m1_c3b0	GATA_T-box	Current study	CAP-SELEX	300073	1.63674
GATA4_TBX21_TTATGA40NCAG_YYI_NAGGTGTGAGATAAN_m1_c3b-	GATA_T-box	Current study	CAP-SELEX	300001	1.5604
GATA4_TBX6_TTATGA40NCAG_YAAII_NTTATCNNNNNNNNGGTGTNRN_m1_c3b0	GATA_T-box	Current study	CAP-SELEX	300000	1.38973
GATA4_TEAD4_TATAAC40NCGG_YJII_TTATCTNNCATWCC_m1_c3b0	GATA_TEA	Current study	CAP-SELEX	300132	1.62148
GATA5_FLI1_TTAGAC40NCAG_YYIII_NCGGAANNNNNNNNNNGATAAN_m1_c3b0	GATA_Ets	Current study	CAP-SELEX	300000	1.36496
GATA5_IRF8_TTAGAC40NCAG_YQIIII_NGAAACYGAAACYNNGATAA_m2_c3b0	GATA_IRF	Current study	CAP-SELEX	300000	1.48419
GATA5_ONECUT1_TCAGCG40NATG_YJII_NATCGATNNNNNNNNMGATAAN_m1_c3b0	GATA_CUT; Homeodomain	Current study	CAP-SELEX	300000	1.55763
GATA5_TBX20_TTAGAC40NCAG_YWIIII_RGGTGTTATCG_m1_c3b0	GATA_T-box	Current study	CAP-SELEX	300359	1.66448
GATA5_TEAD4_TTAGAC40NCAG_YJII_NMGATAANNRCATWCCN_m1_c3b0	GATA_TEA	Current study	CAP-SELEX	300001	1.51044
GATA6_ELF5_TCGCGA40NCATT_YYI_NGATAAGGAAGTN_m1_c3b0	GATA_Ets	Current study	CAP-SELEX	300000	1.61566
GATA6_FOXA1_TCGCGA40NCATT_YWII_NGATAARYAAAYAN_m1_c3b0	GATA_Forkhead	Current study	CAP-SELEX	300005	1.61918
GATA6_FOXA1_TCGCGA40NCATT_YWII_NWAGATAAACAN_m1_c3b0	GATA_Forkhead	Current study	CAP-SELEX	310734	1.69081
GATA6_FOXD2_TGACCA40NTCC_YWI_NWAGATAAACAN_m1_c3b0	GATA_Forkhead	Current study	CAP-SELEX	300404	1.67156
GATA6_SOX11_TCGCGA40NCATT_YUIII_NAGATAACAAWRN_m1_c3b0	GATA_HMG/Sox	Current study	CAP-SELEX	300350	1.64591
GATA6_TBX21_TGACCA40NTCC_YYI_AGGTGTGATAA_m1_c3b0	GATA_T-box	Current study	CAP-SELEX	300074	1.69642
GATA6_TBX21_TGACCA40NTCC_YYI_NAGGTGTTATCN_m1_c3b0	GATA_T-box	Current study	CAP-SELEX	300388	1.64053
GATA6_TBX21_TGACCA40NTCC_YYI_NGATAAGGTGTNRN_m1_c3b0	GATA_T-box	Current study	CAP-SELEX	300021	1.52743
GATA6_TBX6_TGACCA40NTCC_YAAII_NGATAAGGTGTNR_m1_c3b0u	GATA_T-box	Current study	CAP-SELEX	300040	1.54439
GATA6_TGIF2LX_TGACCA40NTCC_YVII_NTGWCAGATAAN_m1_c3b0	GATA_Homeodomain	Current study	CAP-SELEX	300135	1.70251
GCM1_ERG_TTGTGA40NTCCC_YYII_NRTGCGGGCGGAWGN_m1_c3b0	GCM_Ets	Current study	CAP-SELEX	300015	1.54857
GCM1_ETV1_TTGTGA40NTCCC_YRIIII_NRTGCGGGCGGAWRN_m1_c3b0u	GCM_Ets	Current study	CAP-SELEX	300003	1.53302
GCM1_ETV4_TTGTGA40NTCCC_YSIII_NRTGCGGGCGGAWGN_m1_c3b0	GCM_Ets	Current study	CAP-SELEX	300004	1.53216
GCM1_ETV5_TTGTGA40NTCCC_YKII_NATGCGGGCGGAAGTN_m2_c3b0	GCM_Ets	Current study	CAP-SELEX	56845	1.53836
GCM1_FLI1_TTGTGA40NTCCC_YYIII_NATGCGGGCGGAWRYN_m2_c3b0	GCM_Ets	Current study	CAP-SELEX	300001	1.5069
GCM1_FLI1_TTGTGA40NTCCC_YYIII_NSCGGATGCGGGYN_m1_c3b0	GCM_Ets	Current study	CAP-SELEX	300072	1.48639
GCM1_FOXO1_TTGTGA40NTCCC_YIII_NRWAAATANGGGTAN_m2_c3b0u	GCM_Forkhead	Current study	CAP-SELEX	300008	1.49357
GCM1_GABPA_TGAGAG40NCGC_YYIIII_NRTGCGGGCGGAWGN_m1_c3b0	GCM_Ets	Current study	CAP-SELEX	300038	1.55433
GCM1_HOXA2_TGAGAG40NCGC_YJI_NWRYKGGTAGYAATTAN_m2_c3b0	GCM_Homeodomain	Current study	CAP-SELEX	300000	1.56621
GLI2_FLI1_TCGTCT40NGGTG_YYIII_NGACCACCCANNCTTCCGN_m2_c3b0	C2H2 ZF_Ets	Current study	CAP-SELEX	300002	1.38396
GLI2_FLI1_TCGTCT40NGGTG_YYIII_NRYWTCCGGNCCACMCACN_m2_c3b0	C2H2 ZF_Ets	Current study	CAP-SELEX	300000	1.40374
GLI2_SOX11_TCGTCT40NGGTG_YUIII_NRCCCACCGAACAMN_m2_c3b0	C2H2 ZF_HMG/Sox	Current study	CAP-SELEX	300000	1.53779
GLI3_FLI1_TTAGGA40NTCT_YYIII_NYTTCCGGNCCACCCACN_m2_c3b0	C2H2 ZF_Ets	Current study	CAP-SELEX	300000	1.41747
GLI3_GABPA_TTTGCT40NCGT_YYIIII_NCTTCCGGNCCACCCRCN_m2_c3b0	C2H2 ZF_Ets	Current study	CAP-SELEX	300000	1.41173
GLI3_RFX3_TTTGCT40NCGT_YSII_NCCACCCACGTTGYYAYRNNNNN_m2_c3b0	C2H2 ZF_RFX	Current study	CAP-SELEX	300000	1.35205
GLI3_RFX3_TTTGCT40NCGT_YSII_NRCCACMCACGTTGYYAN_m2_c3b0	C2H2 ZF_RFX	Current study	CAP-SELEX	300000	1.39613
GLI3_SOX11_TTAGGA40NTCT_YUIII_NRCCCACCGAACAMN_m2_c3b0	C2H2 ZF_HMG/Sox	Current study	CAP-SELEX	300014	1.50737
gntR_ATF7_TACAGA40NCGGA_YJI_TGACGTMATNATGTTA_m1_c3b0	GntR-type HTH_bZIP	Current study	CAP-SELEX	300002	1.68407
gntR_TEAD4_TACAGA40NCGGA_YJII_TGTTAHGGWATGY_m1_c3b0	GntR-type HTH_TEA	Current study	CAP-SELEX	300206	1.64091
GSC_FLI1_TATAGT40NATAA_YYIII_NTAATMCTTCCGGTN_m1_c3b0	Homeodomain_Ets	Current study	CAP-SELEX	300015	1.58614
GSC_MEIS3_TGCCAC40NGCC_YRIIII_NTGACANTAATCYN_m1_c3b0	Homeodomain_Homeodomain	Current study	CAP-SELEX	300008	1.62459
GSC_ONECUT1_TGCCAC40NGCC_YJII_ATCGATNNNTAATCC_m1_c3b0	Homeodomain_CUT; Homeodomain	Current study	CAP-SELEX	300002	1.58028
GSC_TBX20_TATAGT40NATAA_YWIIII_NGTGTTAATCCN_m1_c3b0	Homeodomain_T-box	Current study	CAP-SELEX	300046	1.72569
GSC_TBX21_TGCCAC40NGCC_YYI_NAGGTGTGANGGATTAN_m1_c3b0	Homeodomain_T-box	Current study	CAP-SELEX	300000	1.48178
GSC_TBX4_TGCCAC40NGCC_YWII_NTAATCCNTNACACCTN_m1_c3b0	Homeodomain_T-box	Current study	CAP-SELEX	300001	1.48653
GSC_TEAD4_TATAGT40NATAA_YJII_NGGWATGTTAATCCN_m1_c3b0	Homeodomain_TEA	Current study	CAP-SELEX	300046	1.63401
GSC2_FLI1_TTTCTA40NCAT_YYIII_NTAATMCTTCCGGTN_m1_c3b0	Homeodomain_Ets	Current study	CAP-SELEX	300002	1.56689
GSC2_TEAD4_TTTCTA40NCAT_YJII_NMRTTAACATTCCN_m1_c3b0	Homeodomain_TEA	Current study	CAP-SELEX	300045	1.65609
GSX1_FLI1_TCTCTC40NTTG_YYIII_NCCGGAWRTAATTAN_m1_c3b0	Homeodomain_Ets	Current study	CAP-SELEX	300000	1.57884
GSX1_PAX2_TCTCTC40NTTG_YZII_YMATTAGTCACGSNYSANYRN_m2_c3b0	Homeodomain_Homeodomain; Paired box	Current study	CAP-SELEX	300000	1.469
GSX1_TBX20_TCTCTC40NTTG_YWIIII_NAGGTGTTAATGTGNNRN_m2_c3b0	Homeodomain_T-box	Current study	CAP-SELEX	300000	1.53593
GSX1_TBX21_TCAAAG40NGAG_YYI_NAGGTGTTAATTRN_m1_c3b0	Homeodomain_T-box	Current study	CAP-SELEX	300031	1.62945
GSX1_TBX21_TCAAAG40NGAG_YYI_NTAATTAGGTGTNAN_m1_c3b0	Homeodomain_T-box	Current study	CAP-SELEX	300023	1.57967
GSX1_TBX4_TCAAAG40NGAG_YWII_NAGGTGTTAATKAGGTGTN_m2_c3b0u	Homeodomain_T-box	Current study	CAP-SELEX	300000	1.49221
GSX1_TBX4_TCAAAG40NGAG_YWII_NAGGTGTTAATTRN_m1_c3b0u	Homeodomain_T-box	Current study	CAP-SELEX	300027	1.63504
GSX1_TBX4_TCAAAG40NGAG_YWII_NTAATKAGGTGTNRN_m1_c3b0u	Homeodomain_T-box	Current study	CAP-SELEX	300015	1.57079
GSX2_ELF1_TCGCGT40NCGG_YADIIII_MGGAARYMATTAN_m1_c3b0	Homeodomain_Ets	Current study	CAP-SELEX	301500	1.70566
GSX2_FLI1_TCGCGT40NCGG_YYIII_NCCGGAWRTAATTAN_m1_c3b0	Homeodomain_Ets	Current study	CAP-SELEX	300005	1.58683
GSX2_ONECUT1_TTGTAG40NTCT_YJII_ATCGATWAATTR_m1_c3b0	Homeodomain_CUT; Homeodomain	Current study	CAP-SELEX	300765	1.96354
GSX2_TBX20_TCGCGT40NCGG_YWIIII_NGTGTTAATGTGN_m1_c3b0	Homeodomain_T-box	Current study	CAP-SELEX	300096	1.72684
GSX2_TBX21_TTGTAG40NTCT_YYI_NAGGTGTTAATTRN_m1_c3b0	Homeodomain_T-box	Current study	CAP-SELEX	300025	1.63506
GSX2_TBX21_TTGTAG40NTCT_YYI_NTAATTAGGTGTNAN_m1_c3b0	Homeodomain_T-box	Current study	CAP-SELEX	300002	1.59237
GSX2_TBX4_TTGTAG40NTCT_YWII_NAGGTGTTAATTRN_m1_c3b0u	Homeodomain_T-box	Current study	CAP-SELEX	300028	1.6494
GSX2_TBX4_TTGTAG40NTCT_YWII_NAGGTGTTAAYKAGGTGN_m2_c3b0u	Homeodomain_T-box	Current study	CAP-SELEX	300000	1.51093
GSX2_TBX4_TTGTAG40NTCT_YWII_NTAATKAGGTGTNRN_m1_c3b0u	Homeodomain_T-box	Current study	CAP-SELEX	300003	1.59766
GSX2_TCF7L1_TCGCGT40NCGG_YAFII_NATCAAANNNYAATTAN_m1_c3b0	Homeodomain_HMG/Sox	Current study	CAP-SELEX	300004	1.60691
GSX2_TEAD4_TCGCGT40NCGG_YJII_NYAATTAAMATTCCWN_m1_c3b0	Homeodomain_TEA	Current study	CAP-SELEX	300001	1.60297
GSX2_TGIF2LX_TTGTAG40NTCT_YVII_NMTGTCAAATTAN_m1_c3b0	Homeodomain_Homeodomain	Current study	CAP-SELEX	300074	1.68384
GSX2_TGIF2LX_TTGTAG40NTCT_YVII_NMTGTCAATTAN_m1_c3b0	Homeodomain_Homeodomain	Current study	CAP-SELEX	300078	1.66514
HES5_TEAD4_TCTACG40NCTC_YJII_NCACGYGNNNNNNCATTCCN_m1_c3b0	bHLH_TEA	Current study	CAP-SELEX	300000	1.48633
HES7_ETV5_TCTCTA40NCGAT_YJII_NGGCACGYGNCCGGAASYN_m2_c3b0	bHLH_Ets	Current study	CAP-SELEX	300000	1.46435
HMX1_ELF1_TTTACT40NACA_YADIIII_MGGAAGYAATTAN_m1_c3b0	Homeodomain_Ets	Current study	CAP-SELEX	300032	1.6644
HMX3_RUNX2_TACTGG40NGGA_YII_NRACCGCAATTAMN_m1_c3b-	Homeodomain_Runt	Current study	CAP-SELEX	300022	1.59582
HOXA10_ETV1_TTTCTA40NCCAG_YRIIII_NTTTACGACCGGAWRN_m1_c3b0	Homeodomain_Ets	Current study	CAP-SELEX	300003	1.573
HOXA10_FLI1_TTTCTA40NCCAG_YYIII_NCCGGAARYNNNTTTAYKN_m1_c3b0	Homeodomain_Ets	Current study	CAP-SELEX	300000	1.49001
HOXA10_FLI1_TTTCTA40NCCAG_YYIII_NCGGAARYMRTAAAN_m1_c3b0	Homeodomain_Ets	Current study	CAP-SELEX	300010	1.58871
HOXA10_GABPA_TGCGGT40NTCA_YYIIII_NCGGAARYMRTAAAN_m1_c3b0	Homeodomain_Ets	Current study	CAP-SELEX	300007	1.59048
HOXA10_ONECUT1_TGCGGT40NTCA_YJII_NYMRTAAAWATYGAYY_m1_c3b0	Homeodomain_CUT; Homeodomain	Current study	CAP-SELEX	300002	1.60433
HOXA10_PAX2_TTTCTA40NCCAG_YZII_GTCACGSNYMATTAANYN_m2_c3b0	Homeodomain_Homeodomain; Paired box	Current study	CAP-SELEX	300000	1.55543
HOXA10_PAX5_TTTCTA40NCCAG_YXII_NYGTYACGSNYMATTAANYN_m2_c3b0	Homeodomain_Paired box	Current study	CAP-SELEX	300000	1.49931
HOXA10_SOX11_TTTCTA40NCCAG_YUIII_NAACAATAAAAMN_m1_c3b0	Homeodomain_HMG/Sox	Current study	CAP-SELEX	300045	1.65721
HOXA10_SOX11_TTTCTA40NCCAG_YUIII_NACAAWRNNYMRTAAAN_m1_c3b0	Homeodomain_HMG/Sox	Current study	CAP-SELEX	300004	1.521
HOXA10_TBX20_TTTCTA40NCCAG_YWIIII_NTTTAYKANGTGTNRN_m1_c3b0	Homeodomain_T-box	Current study	CAP-SELEX	300021	1.57417
HOXA10_TBX21_TGCGGT40NTCA_YYI_NTTTAYKAGGTGTGAN_m2_c3b0u	Homeodomain_T-box	Current study	CAP-SELEX	300001	1.5605
HOXA10_TBX4_TGCGGT40NTCA_YWII_NAGGTGTNANRTCGTAAAN_m2_c3b0u	Homeodomain_T-box	Current study	CAP-SELEX	300000	1.4442
HOXA10_TBX4_TGCGGT40NTCA_YWII_NTTTAYKAGGTGNNRN_m1_c3b0u	Homeodomain_T-box	Current study	CAP-SELEX	300000	1.54291
HOXA10_TBX4_TGCGGT40NTCA_YWII_NYMRTWAAAAAGGTGTNRN_m2_c3b0u	Homeodomain_T-box	Current study	CAP-SELEX	300000	1.4264
HOXA10_TBX6_TGCGGT40NTCA_YAAII_NYNRTWAAAWNGGTGTNRN_m1_c3b0u	Homeodomain_T-box	Current study	CAP-SELEX	300000	1.44064
HOXA10_TEAD4_TTTCTA40NCCAG_YJII_NYMRTAAANNNNNNNNATTCCWN_m1_c3b0	Homeodomain_TEA	Current study	CAP-SELEX	300000	1.37823
HOXA10_TGIF2LX_TGCGGT40NTCA_YVII_NYMRTAAANNYGTCAN_m1_c3b0	Homeodomain_Homeodomain	Current study	CAP-SELEX	300010	1.58958
HOXA2_ONECUT1_TCGTGC40NACC_YJII_ATCGATNNNTAATTA_m1_c3b0	Homeodomain_CUT; Homeodomain	Current study	CAP-SELEX	300011	1.74056
HOXA2_TBX20_TCACCC40NTGC_YWIIII_NANGTGTTAATTRN_m1_c3b0	Homeodomain_T-box	Current study	CAP-SELEX	300010	1.6936
HOXA2_TBX21_TCGTGC40NACC_YYI_NAGGTGNTAATKAGGTGTNAN_m1_c3b0	Homeodomain_T-box	Current study	CAP-SELEX	300001	1.41861
HOXA2_TBX21_TCGTGC40NACC_YYI_NTAATKAGGTGTNAN_m1_c3b0	Homeodomain_T-box	Current study	CAP-SELEX	300001	1.57928
HOXA2_TBX4_TCGTGC40NACC_YWII_NTAATKAGGTGTNAN_m1_c3b0	Homeodomain_T-box	Current study	CAP-SELEX	300013	1.56612
HOXA4_CREM_TAGACT40NGTG_YLIII_ACGTCATTAA_m1_c3b0	Homeodomain_bZIP	Current study	CAP-SELEX	300367	1.82584
HOXA4_TBX20_TGCCCT40NTCG_YWIIII_NGTGTTAATGTGTN_m2_c3b0	Homeodomain_T-box	Current study	CAP-SELEX	300000	1.66418
HOXA4_TBX21_TAGACT40NGTG_YYI_NAGGTGTTAATTRN_m1_c3b0	Homeodomain_T-box	Current study	CAP-SELEX	300011	1.60354
HOXA4_TBX4_TAGACT40NGTG_YWII_NTAATKAGGTGNNRN_m1_c3b0	Homeodomain_T-box	Current study	CAP-SELEX	300001	1.6082
HOXA6_ATF7_TCTGAT40NCTA_YJI_NTGACGTAATKRN_m1_c3b0	Homeodomain_bZIP	Current study	CAP-SELEX	300026	2.04104
HOXA6_FLI1_TCTGAT40NCTA_YYIII_NCCGGAAGTAATTAN_m1_c3b0	Homeodomain_Ets	Current study	CAP-SELEX	300003	1.58195
HOXA6_TBX20_TCTGAT40NCTA_YWIIII_NANGTGNTAATKRN_m1_c3b0	Homeodomain_T-box	Current study	CAP-SELEX	300037	1.6798
HOXA6_TBX21_TGAAAT40NCAA_YYI_NAGGTGTTAATTAN_m1_c3b0	Homeodomain_T-box	Current study	CAP-SELEX	300109	1.60476
HOXA6_TBX21_TGAAAT40NCAA_YYI_NTAATKAGGTGTNAWN_m1_c3b0	Homeodomain_T-box	Current study	CAP-SELEX	300000	1.55345
HOXA6_TBX4_TGAAAT40NCAA_YWII_NAGGTGTTAATTRN_m1_c3b0	Homeodomain_T-box	Current study	CAP-SELEX	300003	1.61303
HOXA6_TBX4_TGAAAT40NCAA_YWII_NTAATKAGGTGTNRN_m1_c3b0	Homeodomain_T-box	Current study	CAP-SELEX	300000	1.5554
HOXA9_FLI1_TACGAC40NGCTA_YYIII_NCCGGAAGTAATTAN_m1_c3b0	Homeodomain_Ets	Current study	CAP-SELEX	300001	1.57569
HOXA9_TEAD4_TACGAC40NGCTA_YJII_GAATGNNAATTA_m1_c3b0	Homeodomain_TEA	Current study	CAP-SELEX	300068	1.76597
HOXB13_ETV1_TCCCGC40NCGTA_YRIIII_NMGGAWRYMRTAAAN_m1_c3b0	Homeodomain_Ets	Current study	CAP-SELEX	300000	1.57329
HOXB13_ETV5_TCCCGC40NCGTA_YKII_NMGGAWGYMRTAAAN_m1_c3b0	Homeodomain_Ets	Current study	CAP-SELEX	300005	1.58855
HOXB13_FLI1_TCCCGC40NCGTA_YYIII_NCGGAWRTMRTAAAN_m1_c3b0	Homeodomain_Ets	Current study	CAP-SELEX	300000	1.59326
HOXB13_MEF2C_TCCCGC40NCGTA_YAFIII_CYWWATTAGGAAAC_m1_c3b0	Homeodomain_MADS box	Current study	CAP-SELEX	300110	1.68824
HOXB13_MEIS3_TGCGAT40NGAT_YRIIII_MATAAANNTGTCA_m1_c3b0u	Homeodomain_Homeodomain	Current study	CAP-SELEX	300051	1.68628
HOXB13_ONECUT1_TGCGAT40NGAT_YJII_NNNRTAAAWATYGAYY_m1_c3b0	Homeodomain_CUT; Homeodomain	Current study	CAP-SELEX	300000	1.57792
HOXB13_SOX11_TCCCGC40NCGTA_YUIII_NAACAATAAAAN_m1_c3b0u	Homeodomain_HMG/Sox	Current study	CAP-SELEX	300026	1.70224
HOXB13_SOX11_TCCCGC40NCGTA_YUIII_NACAAWRNNYMRTAAAN_m1_c3b0u	Homeodomain_HMG/Sox	Current study	CAP-SELEX	300004	1.52061
HOXB13_TBX21_TGCGAT40NGAT_YYI_NTNACACCNNATAAAN_m1_c3b0	Homeodomain_T-box	Current study	CAP-SELEX	300000	1.52459
HOXB13_TBX4_TGCGAT40NGAT_YWII_NTTTAYGABGTGNNRN_m1_c3b0u	Homeodomain_T-box	Current study	CAP-SELEX	300000	1.52641
HOXB13_TEAD4_TCCCGC40NCGTA_YJII_NRGWATKYNCGTAAAWN_m1_c3b0	Homeodomain_TEA	Current study	CAP-SELEX	300000	1.54534
HOXB13_TGIF2LX_TGCGAT40NGAT_YVII_NYMRTAAANNTGTCAN_m1_c3b0u	Homeodomain_Homeodomain	Current study	CAP-SELEX	300001	1.60341
HOXB5_TBX20_TAAGGC40NTGA_YWIIII_NRNGTGTTAATGTGTNRN_m2_c3b0	Homeodomain_T-box	Current study	CAP-SELEX	300000	1.53378
HOXB5_TBX21_TAGCAC40NTTG_YYI_NAGGTGTTAATTRN_m1_c3b0	Homeodomain_T-box	Current study	CAP-SELEX	300003	1.59394
HOXB5_TBX21_TAGCAC40NTTG_YYI_NAGGTGTTRATKRGGTGNNRN_m2_c3b0	Homeodomain_T-box	Current study	CAP-SELEX	300000	1.43688
HOXB5_TBX21_TAGCAC40NTTG_YYI_NTAATKAGGTGTNRN_m1_c3b0	Homeodomain_T-box	Current study	CAP-SELEX	300003	1.58139
HOXB5_TBX4_TAGCAC40NTTG_YWII_NTAATKAGGTGNNRN_m1_c3b0	Homeodomain_T-box	Current study	CAP-SELEX	300012	1.57347
HOXB7_FLI1_TCTTAA40NGCA_YYIII_NCCGGAAGTAATTAN_m1_c3b0	Homeodomain_Ets	Current study	CAP-SELEX	300133	1.55049
HOXB7_ONECUT1_TATTCT40NCTC_YJII_NTAATTRNNNATCGATYN_m1_c3b0	Homeodomain_CUT; Homeodomain	Current study	CAP-SELEX	300003	1.71377
HOXB7_TBX20_TCTTAA40NGCA_YWIIII_NGGTGTTAATGTGTN_m2_c3b0	Homeodomain_T-box	Current study	CAP-SELEX	300006	1.5925
HOXB7_TBX21_TATTCT40NCTC_YYI_NTAATKAGGTGTNAN_m1_c3b0	Homeodomain_T-box	Current study	CAP-SELEX	300003	1.56161
HOXB7_TBX4_TATTCT40NCTC_YWII_NAGGTGTTAATKRN_m1_c3b0	Homeodomain_T-box	Current study	CAP-SELEX	300056	1.64134
HOXB7_TBX4_TATTCT40NCTC_YWII_NTAATKAGGTGTNRN_m1_c3b0	Homeodomain_T-box	Current study	CAP-SELEX	300003	1.5657
HOXB7_TEAD4_TCTTAA40NGCA_YJII_NYAATTRNCATWCYN_m1_c3b0	Homeodomain_TEA	Current study	CAP-SELEX	300000	1.62631
HOXC10_ELF2_TGTATG40NCGG_YSIII_NMGGAAGYMRTWAAN_m1_c3b0	Homeodomain_Ets	Current study	CAP-SELEX	300004	1.58527
HOXC10_FLI1_TTGTTC40NTCTA_YYIII_NRMCGGAWRTMRTAAAN_m1_c3b0	Homeodomain_Ets	Current study	CAP-SELEX	300000	1.52677
HOXC10_GABPA_TGTATG40NCGG_YYIIII_NCGGAARYMRTAAAN_m1_c3b0	Homeodomain_Ets	Current study	CAP-SELEX	300005	1.57645
HOXC10_IRF7_TTGTTC40NTCTA_YAEIIII_NATAAANCGAAAN_m1_c3b0	Homeodomain_IRF	Current study	CAP-SELEX	300089	1.73782
HOXC10_ONECUT1_TGTATG40NCGG_YJII_NYMRTAAAWATYGAYY_m1_c3b0	Homeodomain_CUT; Homeodomain	Current study	CAP-SELEX	300000	1.59735
HOXC10_PAX5_TTGTTC40NTCTA_YXII_NYGTYACGSNYMATTAANYN_m2_c3b0	Homeodomain_Paired box	Current study	CAP-SELEX	300000	1.5044
HOXC10_SOX11_TTGTTC40NTCTA_YUIII_NAACAATAAAAMN_m1_c3b0u	Homeodomain_HMG/Sox	Current study	CAP-SELEX	300074	1.6648
HOXC10_SOX11_TTGTTC40NTCTA_YUIII_NACAAWRNNYMRTAAAN_m1_c3b0u	Homeodomain_HMG/Sox	Current study	CAP-SELEX	300002	1.52449
HOXC10_TBX20_TTGTTC40NTCTA_YWIIII_NARGTGTTAATTGN_m1_c3b0	Homeodomain_T-box	Current study	CAP-SELEX	300064	1.63735
HOXC10_TBX21_TGTATG40NCGG_YYI_NAGGTGTNRTAAAWN_m1_c3b0	Homeodomain_T-box	Current study	CAP-SELEX	300007	1.57127
HOXC10_TBX21_TGTATG40NCGG_YYI_NTTTAYKAGGTGTGAN_m2_c3b0	Homeodomain_T-box	Current study	CAP-SELEX	300000	1.52997
HOXC10_TBX21_TGTATG40NCGG_YYI_NYMRTAAAAGGTGTNAN_m2_c3b0	Homeodomain_T-box	Current study	CAP-SELEX	300001	1.49413
HOXC10_TBX4_TGTATG40NCGG_YWII_NCACCTMRTAAAN_m1_c3b0	Homeodomain_T-box	Current study	CAP-SELEX	300075	1.65618
HOXC10_TEAD4_TTGTTC40NTCTA_YJII_NYMRTAAAWNNNNNRMATTCCN_m2_c3b0	Homeodomain_TEA	Current study	CAP-SELEX	300000	1.40205
HOXC10_TGIF2LX_TGTATG40NCGG_YVII_NYMRTAAANNYGTCAN_m1_c3b0	Homeodomain_Homeodomain	Current study	CAP-SELEX	300001	1.59497
HOXC11_ETV1_TCTTGT40NGATC_YRIIII_NMGGAWGTCGTAAAN_m1_c3b0	Homeodomain_Ets	Current study	CAP-SELEX	300002	1.55478
HOXC11_ETV4_TCTTGT40NGATC_YSIII_NCGGAWGTCGTAAAN_m1_c3b0	Homeodomain_Ets	Current study	CAP-SELEX	300005	1.58204
HOXC11_FLI1_TCTTGT40NGATC_YYIII_NMCGGAAGTCGTAAAN_m1_c3b0u	Homeodomain_Ets	Current study	CAP-SELEX	300002	1.52698
HOXC11_FLI1_TCTTGT40NGATC_YYIII_NRYTTCCGGWNRTCGTAAAN_m2_c3b0u	Homeodomain_Ets	Current study	CAP-SELEX	300000	1.45929
HOXC11_FLI1_TCTTGT40NGATC_YYIII_NYMRTAAAANRCCGGAARTN_m2_c3b0u	Homeodomain_Ets	Current study	CAP-SELEX	300000	1.4569
HOXC11_FLI1_TCTTGT40NGATC_YYIII_NYMRTAAANNRYTTCCGGYN_m1_c3b0u	Homeodomain_Ets	Current study	CAP-SELEX	300000	1.46077
HOXC11_GABPA_TTTACA40NGCT_YYIIII_NCGGAARYMRTAAAN_m1_c3b0	Homeodomain_Ets	Current study	CAP-SELEX	300010	1.57985
HOXC11_IRF8_TCTTGT40NGATC_YQIIII_NYRAAANYKAAANNNNTTTTAYGAN_m2_c3b0	Homeodomain_IRF	Current study	CAP-SELEX	300000	1.38638
HOXC11_LMX1B_TTTACA40NGCT_YVIIII_NGTAATWAAAAN_m1_c3b0	Homeodomain_Homeodomain	Current study	CAP-SELEX	300368	1.79011
HOXC11_MEF2C_TTGGGC40NTTTC_YAFIII_CYWWATTAGGAAAC_m1_c3b0	Homeodomain_MADS box	Current study	CAP-SELEX	300588	1.72239
HOXC11_MEIS3_TCTAAC40NACC_YRIIII_NYMRTAAANNTGTCAN_m1_c3b0	Homeodomain_Homeodomain	Current study	CAP-SELEX	300003	1.58437
HOXC11_MEIS3_TTTACA40NGCT_YRIIII_NYMRTAAANNTGTCAN_m1_c3b0	Homeodomain_Homeodomain	Current study	CAP-SELEX	300000	1.60865
HOXC11_ONECUT1_TTTACA40NGCT_YJII_NATCGATNNNNNMRTAAAN_m1_c3b0	Homeodomain_CUT; Homeodomain	Current study	CAP-SELEX	300000	1.51387
HOXC11_PAX2_TTGGGC40NTTTC_YZII_GTCACGSNYMATTAANYN_m2_c3b0	Homeodomain_Homeodomain; Paired box	Current study	CAP-SELEX	300001	1.55957
HOXC11_PAX5_TTGGGC40NTTTC_YXII_NYGTYACGSNYMATTAANYN_m2_c3b0u	Homeodomain_Paired box	Current study	CAP-SELEX	300000	1.50469
HOXC11_RUNX2_TCTTGT40NGATC_YII_NMRTAAAACCGCAN_m1_c3b0	Homeodomain_Runt	Current study	CAP-SELEX	300036	1.65291
HOXC11_SOX11_TCTTGT40NGATC_YUIII_NAACAATAAAAMN_m1_c3b0u	Homeodomain_HMG/Sox	Current study	CAP-SELEX	300031	1.65863
HOXC11_SOX11_TCTTGT40NGATC_YUIII_NACAAWRNNYMRTAAAN_m1_c3b0u	Homeodomain_HMG/Sox	Current study	CAP-SELEX	300020	1.52588
HOXC11_TBX20_TCTTGT40NGATC_YWIIII_NANGTGTTTACGAYN_m1_c3b0	Homeodomain_T-box	Current study	CAP-SELEX	300000	1.58102
HOXC11_TBX20_TCTTGT40NGATC_YWIIII_NARGTGTTAATTGN_m1_c3b0	Homeodomain_T-box	Current study	CAP-SELEX	300022	1.62842
HOXC11_TBX20_TCTTGT40NGATC_YWIIII_NTTTAYKANGTGTNRN_m1_c3b0	Homeodomain_T-box	Current study	CAP-SELEX	300005	1.56415
HOXC11_TBX20_TCTTGT40NGATC_YWIIII_NYNRTAAAANGTGTNRN_m1_c3b0	Homeodomain_T-box	Current study	CAP-SELEX	300000	1.51325
HOXC11_TBX21_TTTACA40NGCT_YYI_NAGGTGTNANGTCGTAAAN_m2_c3b0u	Homeodomain_T-box	Current study	CAP-SELEX	300000	1.43798
HOXC11_TBX21_TTTACA40NGCT_YYI_NAGGTGTNRTAAAWN_m1_c3b0u	Homeodomain_T-box	Current study	CAP-SELEX	300000	1.55538
HOXC11_TBX21_TTTACA40NGCT_YYI_NTTTAYKAGGTGTGAN_m1_c3b0	Homeodomain_T-box	Current study	CAP-SELEX	300000	1.53825
HOXC11_TBX4_TTTACA40NGCT_YWII_NRGGTGYNRTAAAN_m1_c3b0u	Homeodomain_T-box	Current study	CAP-SELEX	300004	1.60857
HOXC11_TBX4_TTTACA40NGCT_YWII_NTTTAYGABGTGNNRN_m1_c3b0u	Homeodomain_T-box	Current study	CAP-SELEX	300002	1.55315
HOXC11_TEAD4_TCTTGT40NGATC_YJII_NYMRTAAAANNNRMATTCCN_m1_c3b0	Homeodomain_TEA	Current study	CAP-SELEX	300000	1.43987
HOXC11_TGIF2LX_TTTACA40NGCT_YVII_NRYMRTAAANNTGTCAN_m1_c3b0u	Homeodomain_Homeodomain	Current study	CAP-SELEX	300000	1.55113
HOXD1_FLI1_TGCAAA40NGTCA_YYIII_NCCGGAAGTAATTAN_m1_c3b0	Homeodomain_Ets	Current study	CAP-SELEX	300000	1.57321
HOXD1_TBX21_TCCCTA40NGAA_YYI_NTAATKAGGTGTNAN_m1_c3b0	Homeodomain_T-box	Current study	CAP-SELEX	300000	1.55437
HOXD1_TBX4_TCCCTA40NGAA_YWII_NTRATKAGGTGTNRN_m1_c3b0	Homeodomain_T-box	Current study	CAP-SELEX	300000	1.5346
HOXD10_ETV1_TAGCTG40NCTA_YRIIII_NMGGAAGYMRTAAAN_m1_c3b0	Homeodomain_Ets	Current study	CAP-SELEX	300000	1.58881
HOXD10_ETV4_TAGCTG40NCTA_YSIII_NCGGAWGYMRTAAAN_m1_c3b0	Homeodomain_Ets	Current study	CAP-SELEX	300008	1.57394
HOXD10_FLI1_TAGCTG40NCTA_YYIII_NCGGAARYMRTAAAN_m1_c3b0	Homeodomain_Ets	Current study	CAP-SELEX	300019	1.5814
HOXD10_FOXO1_TAGCTG40NCTA_YIII_NRTAAAYANNNYMRTAAAN_m1_c3b0	Homeodomain_Forkhead	Current study	CAP-SELEX	300001	1.49183
HOXD10_GABPA_TCTACT40NACA_YYIIII_NCGGAARYMRTAAAN_m1_c3b0	Homeodomain_Ets	Current study	CAP-SELEX	300009	1.57734
HOXD10_LMX1B_TCTACT40NACA_YVIIII_NGTAATWAAAAN_m1_c3b0	Homeodomain_Homeodomain	Current study	CAP-SELEX	300550	1.76756
HOXD10_MEIS3_TCTACT40NACA_YRIIII_NYMRATAAANNTGTCAN_m1_c3b0	Homeodomain_Homeodomain	Current study	CAP-SELEX	300000	1.56781
HOXD10_ONECUT1_TCTACT40NACA_YJII_NATCGATNNNNYAATAAAN_m2_c3b0	Homeodomain_CUT; Homeodomain	Current study	CAP-SELEX	300000	1.52955
HOXD10_PAX2_TAGCTG40NCTA_YZII_NGTCACGSNYNATTAANYN_m1_c3b0	Homeodomain_Homeodomain; Paired box	Current study	CAP-SELEX	300000	1.50468
HOXD10_RUNX2_TAGCTG40NCTA_YII_NACCGCAATAAAN_m1_c3b1	Homeodomain_Runt	Current study	CAP-SELEX	300095	1.68382
HOXD10_TBX20_TAGCTG40NCTA_YWIIII_NRNGTGTTAACGAN_m1_c3b0	Homeodomain_T-box	Current study	CAP-SELEX	300007	1.63061
HOXD10_TBX20_TAGCTG40NCTA_YWIIII_NTTTAYKANGTGTNRN_m1_c3b0	Homeodomain_T-box	Current study	CAP-SELEX	300014	1.57624
HOXD10_TBX20_TAGCTG40NCTA_YWIIII_NYMRTAAAANAGGTGTNRN_m2_c3b0	Homeodomain_T-box	Current study	CAP-SELEX	300000	1.44042
HOXD10_TBX21_TCTACT40NACA_YYI_NAGGTGYMATAAAWN_m1_c3b0u	Homeodomain_T-box	Current study	CAP-SELEX	300014	1.57658
HOXD10_TBX21_TCTACT40NACA_YYI_NTTTAYKAGGTGTGAWN_m2_c3b0u	Homeodomain_T-box	Current study	CAP-SELEX	300001	1.53013
HOXD10_TBX21_TCTACT40NACA_YYI_NYMRTAAAAANAGGTGTNAN_m2_c3b0u	Homeodomain_T-box	Current study	CAP-SELEX	300000	1.41618
HOXD10_TBX4_TCTACT40NACA_YWII_NAGGTGTMRTAAAWN_m1_c3b0u	Homeodomain_T-box	Current study	CAP-SELEX	300019	1.56441
HOXD10_TBX4_TCTACT40NACA_YWII_NAGGTGTNRNNTTWAYKRN_m1_c3b0u	Homeodomain_T-box	Current study	CAP-SELEX	300000	1.45907
HOXD10_TBX4_TCTACT40NACA_YWII_NWTTTAYKAGGTGTNRN_m1_c3b0u	Homeodomain_T-box	Current study	CAP-SELEX	300000	1.52505
HOXD10_TBX4_TCTACT40NACA_YWII_NYMRTAAAANAGGTGNNRN_m1_c3b0u	Homeodomain_T-box	Current study	CAP-SELEX	300000	1.43106
HOXD10_TBX6_TCTACT40NACA_YAAII_NRGGTGTMRTAAAN_m1_c3b0	Homeodomain_T-box	Current study	CAP-SELEX	300016	1.59462
HOXD10_TBX6_TCTACT40NACA_YAAII_NYMRTAAAANAGGTGTNA_m1_c3b0	Homeodomain_T-box	Current study	CAP-SELEX	300001	1.45471
HOXD10_TEAD4_TAGCTG40NCTA_YJII_NYMRTAAANNNNNNCATTCCN_m2_c3b0	Homeodomain_TEA	Current study	CAP-SELEX	300000	1.43038
HOXD10_TFEC_TAGCTG40NCTA_YAGIIII_MRTAAANNNNNNNCACGTG_m1_c3b0	Homeodomain_bHLH	Current study	CAP-SELEX	300001	1.42718
HOXD10_TGIF2LX_TCTACT40NACA_YVII_NTGTCATAAAAN_m1_c3b0	Homeodomain_Homeodomain	Current study	CAP-SELEX	300487	1.70125
HOXD10_TGIF2LX_TCTACT40NACA_YVII_NYMRTAAANNTGTCAN_m1_c3b0	Homeodomain_Homeodomain	Current study	CAP-SELEX	300008	1.60502
HOXD12_ELK3_TCACTG40NACC_YAFI_NRCCGGAAGTMRTAAAN_m2_c3b0	Homeodomain_Ets	Current study	CAP-SELEX	300001	1.51468
HOXD12_ETV1_TCGGAC40NCCA_YRIIII_NCGGAWGYMRTAAAN_m1_c3b0	Homeodomain_Ets	Current study	CAP-SELEX	300000	1.57281
HOXD12_ETV5_TCGGAC40NCCA_YKII_NCGGAWGTMRTWAAN_m1_c3b0	Homeodomain_Ets	Current study	CAP-SELEX	300017	1.56737
HOXD12_GABPA_TCACTG40NACC_YYIIII_NCGGAARYMRTAAAN_m1_c3b0	Homeodomain_Ets	Current study	CAP-SELEX	300003	1.57655
HOXD12_IRF7_TCGGAC40NCCA_YAEIIII_NATAAANCGAAAN_m1_c3b0	Homeodomain_IRF	Current study	CAP-SELEX	300880	1.72768
HOXD12_LMX1B_TCACTG40NACC_YVIIII_NGTAATWAAAAN_m1_c3b0	Homeodomain_Homeodomain	Current study	CAP-SELEX	300172	1.80178
HOXD12_SOX11_TCGGAC40NCCA_YUIII_NAACAATAAAAMN_m1_c3b0	Homeodomain_HMG/Sox	Current study	CAP-SELEX	300471	1.65955
HOXD12_TEAD3_TCGGAC40NCCA_YZI_NYMRTAAATTCC_m1_c3b0	Homeodomain_TEA	Current study	CAP-SELEX	300195	1.71269
HOXD12_TEAD4_TCGGAC40NCCA_YJII_GYCRTAAATWCCN_m1_c3b0	Homeodomain_TEA	Current study	CAP-SELEX	300062	1.66592
HOXD12_TGIF2LX_TCACTG40NACC_YVII_NTGTCATAAAAN_m1_c3b0	Homeodomain_Homeodomain	Current study	CAP-SELEX	300301	1.70618
HOXD12_TGIF2LX_TCACTG40NACC_YVII_NYMRTAAANNTGTCAN_m1_c3b0	Homeodomain_Homeodomain	Current study	CAP-SELEX	300003	1.61294
HOXD12_TGIF2LX_TCACTG40NACC_YVII_NYMRTAAATGTCAN_m1_c3b0	Homeodomain_Homeodomain	Current study	CAP-SELEX	300031	1.66535
HOXD13_MEIS3_TTTAAA40NTAT_YRIIII_NATAAATGTCAN_m1_c3b0	Homeodomain_Homeodomain	Current study	CAP-SELEX	300316	1.7437
HOXD13_ONECUT1_TTTAAA40NTAT_YJII_NYAATAAANATCGATN_m2_c3b0	Homeodomain_CUT; Homeodomain	Current study	CAP-SELEX	300000	1.62396
HOXD13_TBX21_TTTAAA40NTAT_YYI_NTTTAYKAGGTGTNAN_m1_c3b0	Homeodomain_T-box	Current study	CAP-SELEX	300000	1.53666
HOXD13_TBX4_TTTAAA40NTAT_YWII_NTTTAYGAGGTGNNRN_m1_c3b0u	Homeodomain_T-box	Current study	CAP-SELEX	300000	1.52009
HOXD13_TBX6_TTTAAA40NTAT_YAAII_NYMRTAAAANAGGTGTNRN_m2_c3b0	Homeodomain_T-box	Current study	CAP-SELEX	300000	1.42765
HOXD13_TEAD4_TACAGC40NCTT_YJII_NCCAATAAANNNCATTCCN_m2_c3b0	Homeodomain_TEA	Current study	CAP-SELEX	300000	1.46433
HOXD13_TEAD4_TACAGC40NCTT_YJII_NGGAATKCTCGTAAAN_m2_c3b0	Homeodomain_TEA	Current study	CAP-SELEX	300008	1.58619
HOXD3_CREM_TGTAAG40NACT_YLIII_NKACGTCATTAN_m1_c3b0	Homeodomain_bZIP	Current study	CAP-SELEX	300030	1.78272
HOXD3_GABPA_TGTAAG40NACT_YYIIII_NCCGGAWRYAATTAN_m1_c3b0	Homeodomain_Ets	Current study	CAP-SELEX	300012	1.56107
HOXD3_SOX11_TAAAGT40NTTCG_YUIII_NYAATTAACAAWGN_m1_c3b0	Homeodomain_HMG/Sox	Current study	CAP-SELEX	300010	1.61128
HOXD3_TBX20_TAAAGT40NTTCG_YWIIII_NRGTGTTAATTRN_m1_c3b0	Homeodomain_T-box	Current study	CAP-SELEX	300213	1.79107
HOXD3_TBX21_TGTAAG40NACT_YYI_NAGGTGTTAATTRN_m1_c3b0	Homeodomain_T-box	Current study	CAP-SELEX	300049	1.57295
HOXD3_TBX4_TGTAAG40NACT_YWII_NAGGTGTTAATKRN_m1_c3b0u	Homeodomain_T-box	Current study	CAP-SELEX	300014	1.60041
HOXD3_TBX4_TGTAAG40NACT_YWII_NAGGTGTTRATKRGGTGNNRN_m2_c3b0u	Homeodomain_T-box	Current study	CAP-SELEX	300000	1.40118
HOXD3_TBX4_TGTAAG40NACT_YWII_NTAATKAGGTGTNRN_m1_c3b0u	Homeodomain_T-box	Current study	CAP-SELEX	300003	1.55742
HOXD4_CREM_TTCTGG40NTGC_YLIII_NKACGTCATTAN_m1_c3b0	Homeodomain_bZIP	Current study	CAP-SELEX	300492	1.72111
HOXD4_GABPA_TTCTGG40NTGC_YYIIII_NCCGGAYAATTAN_m1_c3b0	Homeodomain_Ets	Current study	CAP-SELEX	300027	1.70516
HOXD4_TBX20_TAGGTT40NAAG_YWIIII_NGGTGTTAATGTGTN_m2_c3b0	Homeodomain_T-box	Current study	CAP-SELEX	300007	1.61669
HOXD4_TBX21_TTCTGG40NTGC_YYI_NTAATKAGGTGTNAN_m1_c3b0	Homeodomain_T-box	Current study	CAP-SELEX	300004	1.58333
HOXD4_TBX4_TTCTGG40NTGC_YWII_NAGGTGTTRATKAGGTGNKRN_m2_c3b0	Homeodomain_T-box	Current study	CAP-SELEX	300000	1.41041
HOXD4_TBX4_TTCTGG40NTGC_YWII_NAGGTGWKTMATTAN_m1_c3b0	Homeodomain_T-box	Current study	CAP-SELEX	300000	1.60383
HOXD4_TBX4_TTCTGG40NTGC_YWII_NAGGTGWTAATKRN_m1_c3b0	Homeodomain_T-box	Current study	CAP-SELEX	300013	1.61858
HOXD4_TBX4_TTCTGG40NTGC_YWII_NTAATKAGGTGNNRN_m1_c3b0	Homeodomain_T-box	Current study	CAP-SELEX	300002	1.58532
HOXD9_FLI1_TACTAA40NTGTT_YYIII_NRMCGGAARYMRTAAAN_m1_c3b0	Homeodomain_Ets	Current study	CAP-SELEX	300000	1.52838
HOXD9_ONECUT1_TAGGCT40NACC_YJII_NYNRTAAANATCGATYN_m1_c3b0u	Homeodomain_CUT; Homeodomain	Current study	CAP-SELEX	300000	1.57806
HOXD9_SOX11_TACTAA40NTGTT_YUIII_NAACAATAAAAMN_m1_c3b0	Homeodomain_HMG/Sox	Current study	CAP-SELEX	300040	1.66805
HOXD9_SOX11_TACTAA40NTGTT_YUIII_NACAAWRNNYMRTAAAN_m1_c3b0	Homeodomain_HMG/Sox	Current study	CAP-SELEX	300000	1.51858
HOXD9_TBX20_TACTAA40NTGTT_YWIIII_NAGGTGTTAATKN_m1_c3b0	Homeodomain_T-box	Current study	CAP-SELEX	300036	1.66431
HOXD9_TBX21_TAGGCT40NACC_YYI_NAGGTGTNAWTTTAYKN_m1_c3b0	Homeodomain_T-box	Current study	CAP-SELEX	300001	1.4758
HOXD9_TBX21_TAGGCT40NACC_YYI_NTTTAYKAGGTGTGAN_m1_c3b0	Homeodomain_T-box	Current study	CAP-SELEX	300006	1.55685
HOXD9_TBX4_TAGGCT40NACC_YWII_NAGGTGTKANTTTTATKRN_m2_c3b0u	Homeodomain_T-box	Current study	CAP-SELEX	300000	1.44557
HOXD9_TBX4_TAGGCT40NACC_YWII_NRGGTGYNRTAAAN_m1_c3b0u	Homeodomain_T-box	Current study	CAP-SELEX	300030	1.59722
HOXD9_TBX4_TAGGCT40NACC_YWII_NTTTAYKAGGTGNNRN_m1_c3b0u	Homeodomain_T-box	Current study	CAP-SELEX	300000	1.52005
HOXD9_TGIF2LX_TAGGCT40NACC_YVII_NYMRTAAANNYGTCAN_m1_c3b0	Homeodomain_Homeodomain	Current study	CAP-SELEX	300004	1.61025
HSF5_FOXA1_TTCGCT40NCTT_YWII_NCGTTCTAWRYAAACAN_m2_c3b0	HSF_Forkhead	Current study	CAP-SELEX	300003	1.50672
IRF8_FLI1_TACGGT40NTAC_YYIII_NYGAAACCGGAAGYN_m1_c3b0	IRF_Ets	Current study	CAP-SELEX	300009	1.61465
IRF8_FOXD3_TCGTAA40NCGG_YWIIII_NYGAAASNNNNNTGTTTRYN_m1_c3b0	IRF_Forkhead	Current study	CAP-SELEX	300000	1.43143
IRF8_GABPA_TCGTAA40NCGG_YYIIII_NACCGGANNCGAAACN_m1_c3b0	IRF_Ets	Current study	CAP-SELEX	300000	1.62895
IRF8_HOXB5_TCGTAA40NCGG_YVIII_NYGAAACTAATTAN_m1_c3b0	IRF_Homeodomain	Current study	CAP-SELEX	300014	1.63369
IRF8_TBX21_TCGTAA40NCGG_YYI_NAGGTGTTASTTTCRN_m2_c3b0u	IRF_T-box	Current study	CAP-SELEX	300000	1.51997
IRF8_TBX4_TCGTAA40NCGG_YWII_NYGAAASTANCACCTN_m1_c3b0	IRF_T-box	Current study	CAP-SELEX	300001	1.53636
IRF8_TEAD4_TACGGT40NTAC_YJII_CGAAACNNNNNNNNCATTCC_m1_c3b0	IRF_TEA	Current study	CAP-SELEX	300000	1.45856
IRX1_TBX20_TATATG40NCTA_YWIIII_NGTGTNAACATN_m1_c3b0	Homeodomain_T-box	Current study	CAP-SELEX	300379	1.67152
IRX5_HOXA2_TACGAA40NAGA_YJI_TACRCTAATTA_m1_c3b0	Homeodomain_Homeodomain	Current study	CAP-SELEX	300107	1.94525
IRX5_TBX20_TTGGCG40NGGGA_YWIIII_TACAAGGTGTNR_m1_c3b0	Homeodomain_T-box	Current study	CAP-SELEX	300461	1.68289
ISL1_FLI1_TTCTAA40NCACA_YYIII_NCCGGAAGTAATTAN_m1_c3b0	Homeodomain_Ets	Current study	CAP-SELEX	300041	1.58627
JDP2_EVX1_TGCTTT40NAGA_YPIIII_TGACTCNNNNNNNNNNNTAATTA_m1_c3b0	bZIP_Homeodomain	Current study	CAP-SELEX	17215	1.3831
JDP2_SOX11_TGCTTT40NAGA_YUIII_NACAATGACGTMAN_m1_c3b0	bZIP_HMG/Sox	Current study	CAP-SELEX	300012	1.73355
JDP2_SOX11_TGCTTT40NAGA_YUIII_NTKACGTMACAATRN_m1_c3b0	bZIP_HMG/Sox	Current study	CAP-SELEX	300000	1.76277
JDP2_TBX4_TAGATT40NACA_YWII_NAGGTGACGTGTYRN_m1_c3b0u	bZIP_T-box	Current study	CAP-SELEX	300006	1.44605
JDP2_TEAD4_TGCTTT40NAGA_YJII_NCATWCCNNNNNNNTGACGTCAN_m1_c3b0	bZIP_TEA	Current study	CAP-SELEX	300000	1.45222
KLF13_FLI1_TGATGA40NCATT_YYIII_NCGGAARYGCCACGCCCN_m2_c3b0	C2H2 ZF_Ets	Current study	CAP-SELEX	300000	1.45727
KLF13_FLI1_TGATGA40NCATT_YYIII_NRNCACGCCCCTTCCGNYN_m2_c3b0	C2H2 ZF_Ets	Current study	CAP-SELEX	300000	1.40903
KLF14_FLI1_TGTCCT40NATTT_YYIII_NCGGAARYGCCACGCCCN_m2_c3b0	C2H2 ZF_Ets	Current study	CAP-SELEX	300000	1.44247
KLF14_FLI1_TGTCCT40NATTT_YYIII_NRNCACGCCCCTTCCGNYN_m2_c3b0	C2H2 ZF_Ets	Current study	CAP-SELEX	300000	1.4163
LBX2_ELK3_TCATAC40NTTA_YAFI_NCCGGAAGYAATTAN_m1_c3b0	Homeodomain_Ets	Current study	CAP-SELEX	300022	1.56507
LBX2_ELK3_TCATAC40NTTA_YAFI_NYAATTAMCGGAWRYN_m1_c3b0	Homeodomain_Ets	Current study	CAP-SELEX	300003	1.60267
LBX2_SOX11_TTCAGT40NAAC_YUIII_NMACAAWGNYAATTAN_m1_c3b0u	Homeodomain_HMG/Sox	Current study	CAP-SELEX	300004	1.57275
LBX2_TBX21_TCATAC40NTTA_YYI_NTAATKAGGTGTNAN_m1_c3b0	Homeodomain_T-box	Current study	CAP-SELEX	300001	1.56245
LBX2_TBX4_TCATAC40NTTA_YWII_NAGGTGTTAATTAN_m1_c3b0	Homeodomain_T-box	Current study	CAP-SELEX	300015	1.60451
LBX2_TBX4_TCATAC40NTTA_YWII_NTAACGAGGTGNNRN_m1_c3b0	Homeodomain_T-box	Current study	CAP-SELEX	300005	1.52636
LBX2_TBX4_TCATAC40NTTA_YWII_NTAATTAGGTGNNRN_m1_c3b0	Homeodomain_T-box	Current study	CAP-SELEX	300006	1.55043
LBX2_TEAD4_TTCAGT40NAAC_YJII_NYAATTARCATTCCN_m1_c3b0	Homeodomain_TEA	Current study	CAP-SELEX	300016	1.6307
LEF1_TEAD4_TGTCGA40NCCGA_YJII_NSWTCAAAGCATTCCN_m2_c3b0	HMG/Sox_TEA	Current study	CAP-SELEX	300000	1.56588
LHX5_ELF1_TTTGAC40NGGT_YADIIII_MGGAWGYAATTAN_m1_c3b0	Homeodomain_Ets	Current study	CAP-SELEX	300129	1.76855
LHX5_ELK3_TTACGG40NCGC_YAFI_NMMGGAWGYAATTAN_m1_c3b0u	Homeodomain_Ets	Current study	CAP-SELEX	300030	1.63386
LHX5_TGIF2LX_TTACGG40NCGC_YVII_NMTGTCAATTAN_m1_c3b0	Homeodomain_Homeodomain	Current study	CAP-SELEX	300152	1.68005
LMX1A_BACH2_TTATTT40NCGT_YACIIII_NRTGASTCANNNNNNNNNNTAATTRN_m1_c3b0	Homeodomain_bZIP	Current study	CAP-SELEX	300000	1.43627
LMX1A_ELK3_TCTTAC40NGCG_YAFI_NMMGGAWGYAATTAN_m1_c3b0u	Homeodomain_Ets	Current study	CAP-SELEX	300002	1.65021
LMX1A_GABPA_TCTTAC40NGCG_YYIIII_NCCGGAWRYAATTAN_m1_c3b0	Homeodomain_Ets	Current study	CAP-SELEX	300000	1.59114
LMX1A_TBX21_TCTTAC40NGCG_YYI_NAGGTGTTAATTAN_m1_c3b0	Homeodomain_T-box	Current study	CAP-SELEX	300011	1.63489
LMX1A_TBX4_TCTTAC40NGCG_YWII_NAGGTGTTMATTAN_m1_c3b0	Homeodomain_T-box	Current study	CAP-SELEX	300023	1.65412
LMX1A_TBX4_TCTTAC40NGCG_YWII_NAGGTGTTTMATTAN_m1_c3b0	Homeodomain_T-box	Current study	CAP-SELEX	300008	1.60675
LMX1A_TEAD4_TTATTT40NCGT_YJII_NTAATTRNNATTCCWN_m1_c3b0	Homeodomain_TEA	Current study	CAP-SELEX	300003	1.62034
LMX1A_TGIF2LX_TCTTAC40NGCG_YVII_NMTGTCAAATTAN_m1_c3b0	Homeodomain_Homeodomain	Current study	CAP-SELEX	300007	1.67896
LMX1A_TGIF2LX_TCTTAC40NGCG_YVII_NMTGTCAATTAN_m1_c3b0	Homeodomain_Homeodomain	Current study	CAP-SELEX	300044	1.69968
LMX1A_TGIF2LX_TCTTAC40NGCG_YVII_NYAATTANNTGTCAN_m1_c3b0	Homeodomain_Homeodomain	Current study	CAP-SELEX	300007	1.64937
LMX1B_ETV4_TACGGG40NCTT_YSIII_NSCGGAAATTRN_m1_c3b0	Homeodomain_Ets	Current study	CAP-SELEX	300395	1.73627
LMX1B_FLI1_TACGGG40NCTT_YYIII_NCCGGAWRTAATTAN_m1_c3b0	Homeodomain_Ets	Current study	CAP-SELEX	300001	1.59478
LMX1B_GCM1_TAGGTA40NGAT_YACII_NRTRCGGGTMATTAN_m1_c3b0u	Homeodomain_GCM	Current study	CAP-SELEX	300051	1.57417
LMX1B_IRF7_TACGGG40NCTT_YAEIIII_NTAATTAANNCGAAANYN_m2_c3b0	Homeodomain_IRF	Current study	CAP-SELEX	300002	1.60563
LMX1B_SOX11_TACGGG40NCTT_YUIII_NYAATTAACAAWGN_m1_c3b0	Homeodomain_HMG/Sox	Current study	CAP-SELEX	300178	1.66524
LMX1B_TBX20_TACGGG40NCTT_YWIIII_NAGGTGTTAATTRN_m1_c3b0	Homeodomain_T-box	Current study	CAP-SELEX	300022	1.77857
LMX1B_TBX4_TAGGTA40NGAT_YWII_NAGGTGTTMATTAN_m1_c3b0	Homeodomain_T-box	Current study	CAP-SELEX	300008	1.69342
LMX1B_TBX4_TAGGTA40NGAT_YWII_NTAATTAGGTGTNRN_m1_c3b0	Homeodomain_T-box	Current study	CAP-SELEX	300004	1.64546
LMX1B_TEAD3_TACGGG40NCTT_YZI_NTAATTACATTCCN_m1_c3b0	Homeodomain_TEA	Current study	CAP-SELEX	300009	1.70918
LMX1B_TEAD4_TACGGG40NCTT_YJII_NTAATTANMATTCCN_m1_c3b0	Homeodomain_TEA	Current study	CAP-SELEX	300006	1.6628
LMX1B_TEF_TACGGG40NCTT_YSII_NTAATTACGTAAYN_m1_c3b0	Homeodomain_bZIP	Current study	CAP-SELEX	300002	1.69795
LMX1B_TGIF2LX_TAGGTA40NGAT_YVII_NMTGTCAATTAN_m1_c3b0	Homeodomain_Homeodomain	Current study	CAP-SELEX	300114	1.73383
MAF_ATF7_TGCTCC40NCCG_YJI_NTGACGTMAGCAN_m1_c3b0	bZIP_bZIP	Current study	CAP-SELEX	300000	1.68231
MAF_ELK3_TGATCT40NATG_YAFI_NGTCAGCGGAAWYN_m1_c3b0	bZIP_Ets	Current study	CAP-SELEX	300145	1.6303
MAF_FLI1_TGCTCC40NCCG_YYIII_NCGGAARTGCTGACN_m1_c3b0	bZIP_Ets	Current study	CAP-SELEX	300012	1.5906
MAF_FOSB_TGATCT40NATG_YWIII_WWWNTGCTGACGTCAYN_m2_c3b0u	bZIP_bZIP	Current study	CAP-SELEX	300000	1.61465
MAF_FOSB_TGATCT40NATG_YWIII_WWWNTGCTGAGTCAYN_m2_c3b0u	bZIP_bZIP	Current study	CAP-SELEX	300000	1.63505
MAF_FOXA1_TGCTCC40NCCG_YWII_NTGCTGARYAAAYAN_m2_c3b0	bZIP_Forkhead	Current study	CAP-SELEX	300000	1.6157
MAF_FOXD2_TGATCT40NATG_YWI_NYGCTGANTAAACAN_m1_c3b0	bZIP_Forkhead	Current study	CAP-SELEX	300002	1.61715
MAF_FOXD3_TGATCT40NATG_YWIIII_NYGCTGARYAAAYAN_m1_c3b0	bZIP_Forkhead	Current study	CAP-SELEX	300004	1.59991
MAF_IRF8_TGCTCC40NCCG_YQIIII_NCGAAACNNNNNNNTCAGCAN_m1_c3b0	bZIP_IRF	Current study	CAP-SELEX	300000	1.46741
MAF_NFATC1_TGATCT40NATG_YADI_WWWNYGCTGAYGGAAHN_m2_c3b0u	bZIP_Rel	Current study	CAP-SELEX	300000	1.53214
MAF_TBX21_TGATCT40NATG_YYI_NTGCTGACACCTN_m1_c3b0	bZIP_T-box	Current study	CAP-SELEX	300052	1.6518
MAF_TBX4_TGATCT40NATG_YWII_NTGCTGAGGTGTNRN_m1_c3b0	bZIP_T-box	Current study	CAP-SELEX	300000	1.53862
MAF_TEAD4_TGCTCC40NCCG_YJII_NTCAGCAMATTCCN_m1_c3b0	bZIP_TEA	Current study	CAP-SELEX	300005	1.6622
MAFA_FLI1_TTACAG40NGTG_YYIII_NTGCTGACGGAWRN_m1_c3b0	bZIP_Ets	Current study	CAP-SELEX	300190	1.62923
MAFA_FOSB_TTACTT40NTAT_YWIII_YGCTGASTCAY_m1_c3b0	bZIP_bZIP	Current study	CAP-SELEX	300438	1.80651
MAFA_IRF7_TTACAG40NGTG_YAEIIII_NCGAAANYNGCTGAYN_m2_c3b0	bZIP_IRF	Current study	CAP-SELEX	300004	1.54245
MAFA_NFATC1_TTACTT40NTAT_YADI_WWWNYGCTGAYGGAAWN_m2_c3b0	bZIP_Rel	Current study	CAP-SELEX	300000	1.53699
MAFF_FOSB_TATACC40NGCC_YWIII_WWWNTGCTGACGTCAYN_m2_c3b0u	bZIP_bZIP	Current study	CAP-SELEX	300001	1.63722
MAFF_FOSB_TATACC40NGCC_YWIII_WWWNTGCTGAGTCAYN_m2_c3b0u	bZIP_bZIP	Current study	CAP-SELEX	300006	1.66749
MAFF_FOXD2_TATACC40NGCC_YWI_NTGCTTACGTAAGCAN_m1_c3b0	bZIP_Forkhead	Current study	CAP-SELEX	300000	1.54674
MAFF_HOXB5_TATACC40NGCC_YVIII_NTAATTANTGCTGAN_m1_c3b0	bZIP_Homeodomain	Current study	CAP-SELEX	300025	1.62084
MAFF_NFATC1_TATACC40NGCC_YADI_NYGCTGAYGGAAMN_m1_c3b0u	bZIP_Rel	Current study	CAP-SELEX	300007	1.63402
MAFF_TBX21_TATACC40NGCC_YYI_NTGCTGASGTGTNAWWN_m1_c3b0	bZIP_T-box	Current study	CAP-SELEX	300001	1.5382
MAFF_TBX4_TATACC40NGCC_YWII_NTGCTGAGGTGTNAN_m1_c3b0	bZIP_T-box	Current study	CAP-SELEX	300002	1.52803
MAFF_TEAD4_TAAGCA40NGTC_YJII_NTCAGCAMATTCCN_m1_c3b0	bZIP_TEA	Current study	CAP-SELEX	300002	1.67822
MAFG_ATF7_TGTCGA40NGCA_YJI_TGCTGACGTCA_m1_c3b0	bZIP_bZIP	Current study	CAP-SELEX	300389	1.75461
MAFG_ELF1_TGTCGA40NGCA_YADIIII_NMGGAWRTGCTGAN_m1_c3b0	bZIP_Ets	Current study	CAP-SELEX	300125	1.6517
MAFG_FOSB_TGTTAA40NACT_YWIII_WWWNTGCTGACGTCAYN_m2_c3b0u	bZIP_bZIP	Current study	CAP-SELEX	300000	1.61795
MAFG_FOSB_TGTTAA40NACT_YWIII_WWWNTGCTGAGTCAYN_m2_c3b0u	bZIP_bZIP	Current study	CAP-SELEX	300004	1.61487
MAFG_FOXA1_TGTCGA40NGCA_YWII_NTGCTGARYAAAYAN_m2_c3b0	bZIP_Forkhead	Current study	CAP-SELEX	300057	1.5851
MAFG_FOXD2_TGTTAA40NACT_YWI_NTGCTGARTAAACAN_m1_c3b0	bZIP_Forkhead	Current study	CAP-SELEX	300000	1.61026
MAFG_HOXB5_TGTTAA40NACT_YVIII_NYAATTANTGCTGAN_m1_c3b0	bZIP_Homeodomain	Current study	CAP-SELEX	300004	1.61895
MAFG_NFATC1_TGTTAA40NACT_YADI_WWWNYGCTGAYGGAAHN_m2_c3b0u	bZIP_Rel	Current study	CAP-SELEX	300004	1.52755
MAFG_TBX21_TGTTAA40NACT_YYI_NTGCTGAGGTGTNRN_m1_c3b0	bZIP_T-box	Current study	CAP-SELEX	300006	1.56639
MAFG_TBX4_TGTTAA40NACT_YWII_NTGCTGAGGTGTNRN_m1_c3b0	bZIP_T-box	Current study	CAP-SELEX	300001	1.51266
MAFG_TEAD4_TGTCGA40NGCA_YJII_NTCAGCAMATTCCN_m1_c3b0	bZIP_TEA	Current study	CAP-SELEX	300008	1.6678
MAX_FLI1_TCTGCA40NAGAC_YYIII_NRSCGGAARCACGTGN_m2_c3b0	bHLH_Ets	Current study	CAP-SELEX	300000	1.52055
MAX_TEAD4_TCTGCA40NAGAC_YJII_NCACGTGNNMATACCN_m1_c3b0	bHLH_TEA	Current study	CAP-SELEX	300001	1.53204
MEIS2_MSX2_TGATTC40NTAT_YSIIII_NTGACAAATTGN_m1_c3b0	Homeodomain_Homeodomain	Current study	CAP-SELEX	300283	1.78224
MEIS2_ONECUT1_TAAATA40NTAT_YJII_NTGACANNNAATCGATW_m1_c3b0	Homeodomain_CUT; Homeodomain	Current study	CAP-SELEX	300002	1.51947
MEIS2_TBX20_TGATTC40NTAT_YWIIII_NRGGTGWTGACAN_m1_c3b0u	Homeodomain_T-box	Current study	CAP-SELEX	300023	1.61854
MEIS2_TEAD4_TGATTC40NTAT_YJII_NCATTCCNNNNTGWCAN_m1_c3b0	Homeodomain_TEA	Current study	CAP-SELEX	300000	1.53777
MEIS3_TBX20_TGACGC40NTGTT_YWIIII_NAGGTGNTGACAN_m1_c3b0u	Homeodomain_T-box	Current study	CAP-SELEX	300027	1.63709
MIXL1_ETV1_TTGGCC40NTCG_YRIIII_NCGGAWRNNNNYAATTAN_m1_c3b0	Homeodomain_Ets	Current study	CAP-SELEX	300000	1.49134
MIXL1_PAX5_TTGGCC40NTCG_YXII_NYAATTWCACGCNYNRNYRN_m1_c3b0	Homeodomain_Paired box	Current study	CAP-SELEX	300000	1.47184
MIXL1_TBX20_TTGGCC40NTCG_YWIIII_NRGGTGTNAATTAN_m1_c3b0	Homeodomain_T-box	Current study	CAP-SELEX	300004	1.68333
MIXL1_TBX21_TTGAGT40NCGC_YYI_NTAATTAGGTGTNAN_m1_c3b0	Homeodomain_T-box	Current study	CAP-SELEX	300006	1.58496
MIXL1_TEAD4_TTGGCC40NTCG_YJII_TAATTANNNNNNCATTC_m1_c3b0	Homeodomain_TEA	Current study	CAP-SELEX	300000	1.59079
MLX_ELF1_TCCAGC40NGTCC_YADIIII_NCACGTGNNCGGAAGTN_m2_c3b0	bHLH_Ets	Current study	CAP-SELEX	300000	1.44778
MLX_ELF2_TTGTCT40NGCT_YSIII_NCACGTGNNCGGAAGTN_m1_c3b0	bHLH_Ets	Current study	CAP-SELEX	300000	1.40774
MLX_ERG_TCCAGC40NGTCC_YYII_NCGGAARCACGTGN_m1_c3b0	bHLH_Ets	Current study	CAP-SELEX	300021	1.57054
MLX_ETV1_TCCAGC40NGTCC_YRIIII_NCACGTGNNCGGAWRYN_m1_c3b0	bHLH_Ets	Current study	CAP-SELEX	300001	1.47006
MLX_ETV4_TCCAGC40NGTCC_YSIII_NCACGTGNNCGGAWRYN_m1_c3b0u	bHLH_Ets	Current study	CAP-SELEX	300000	1.42882
MLX_ETV4_TCCAGC40NGTCC_YSIII_NSCGGAWRCACGTGN_m1_c3b0	bHLH_Ets	Current study	CAP-SELEX	300000	1.498
MLX_ETV4_TCCAGC40NGTCC_YSIII_NSCGGAWRNCACGTGN_m1_c3b0	bHLH_Ets	Current study	CAP-SELEX	300000	1.46807
MLX_FLI1_TCCAGC40NGTCC_YYIII_NCCGGAARCACGTGN_m1_c3b0	bHLH_Ets	Current study	CAP-SELEX	300014	1.52464
MLX_FOXA1_TCCAGC40NGTCC_YWII_NCACGTGNNNNNNNNRTAAAYAN_m1_c3b0	bHLH_Forkhead	Current study	CAP-SELEX	300000	1.39382
MLX_FOXD2_TTGTCT40NGCT_YWI_NCACGTGNNNNNWRNRTAAACAN_m1_c3b0	bHLH_Forkhead	Current study	CAP-SELEX	300000	1.3916
MLX_GABPA_TTGTCT40NGCT_YYIIII_NACCGGAARCACGTGN_m1_c3b0	bHLH_Ets	Current study	CAP-SELEX	192759	1.46085
MLX_GABPA_TTGTCT40NGCT_YYIIII_NCAYGTGANCGGAAGTN_m1_c3b0	bHLH_Ets	Current study	CAP-SELEX	300004	1.46662
MLX_GCM1_TTGTCT40NGCT_YACII_NRTGCGGGNNNCACGTGN_m1_c3b0	bHLH_GCM	Current study	CAP-SELEX	300000	1.37508
MLX_ONECUT1_TTGTCT40NGCT_YJII_NCACGTGNNNNNNATCGATN_m1_c3b0	bHLH_CUT; Homeodomain	Current study	CAP-SELEX	300000	1.43294
MLX_TEAD4_TCCAGC40NGTCC_YJII_NCATTCCNNNNNNNNCACGTGN_m1_c3b0	bHLH_TEA	Current study	CAP-SELEX	300000	1.38965
MNX1_FOXO1_TCCTAC40NGAA_YIII_NRTAAACAAATTAN_m2_c3b0	Homeodomain_Forkhead	Current study	CAP-SELEX	300001	1.62332
MNX1_GABPA_TTGCAG40NGAC_YYIIII_NCCGGAWRYAATTAN_m1_c3b0	Homeodomain_Ets	Current study	CAP-SELEX	300002	1.58208
MNX1_PAX2_TCCTAC40NGAA_YZII_YMATTAGTCACGSNYSANYRN_m2_c3b0	Homeodomain_Homeodomain; Paired box	Current study	CAP-SELEX	300000	1.47551
MNX1_TBX21_TTGCAG40NGAC_YYI_NTAATKAGGTGTNAN_m1_c3b0	Homeodomain_T-box	Current study	CAP-SELEX	300001	1.58094
MNX1_TBX4_TTGCAG40NGAC_YWII_NAGGTGTNATAATTRN_m1_c3b0	Homeodomain_T-box	Current study	CAP-SELEX	300003	1.50681
MNX1_TBX4_TTGCAG40NGAC_YWII_NAGGTGTTAATKRN_m1_c3b0	Homeodomain_T-box	Current study	CAP-SELEX	300017	1.64924
MNX1_TBX4_TTGCAG40NGAC_YWII_NTAATKAGGTGNNRN_m1_c3b0	Homeodomain_T-box	Current study	CAP-SELEX	300000	1.62698
MNX1_TEAD4_TCCTAC40NGAA_YJII_YAATTANNATTCC_m1_c3b0	Homeodomain_TEA	Current study	CAP-SELEX	300032	1.70948
MSX1_ELF5_TCTTAT40NACA_YYI_NMGGAAGTAATTAN_m1_c3b0	Homeodomain_Ets	Current study	CAP-SELEX	300048	1.65471
MSX1_ELK3_TTACAA40NTAC_YAFI_NCCGGAAGYAATTAN_m2_c3b0	Homeodomain_Ets	Current study	CAP-SELEX	300002	1.57151
MSX1_FLI1_TCTTAT40NACA_YYIII_NCCGGAWRYAATTAN_m1_c3b0	Homeodomain_Ets	Current study	CAP-SELEX	300011	1.58358
MSX1_GABPA_TTACAA40NTAC_YYIIII_NCCGGAWRYAATTAN_m1_c3b0	Homeodomain_Ets	Current study	CAP-SELEX	300013	1.59912
MSX1_IRF8_TCTTAT40NACA_YQIIII_NYGAAASYAATTAN_m1_c3b0	Homeodomain_IRF	Current study	CAP-SELEX	300021	1.67349
MSX1_MEIS3_TTACAA40NTAC_YRIIII_NTGWCAAATTRN_m1_c3b0	Homeodomain_Homeodomain	Current study	CAP-SELEX	300000	1.77102
MSX1_ONECUT1_TTACAA40NTAC_YJII_ATCGATNNNAATTA_m1_c3b0	Homeodomain_CUT; Homeodomain	Current study	CAP-SELEX	300006	1.76566
MSX1_PAX2_TCTTAT40NACA_YZII_YMATTACACGSNYSANYRN_m2_c3b0	Homeodomain_Homeodomain; Paired box	Current study	CAP-SELEX	300000	1.51615
MSX1_TBX21_TTACAA40NTAC_YYI_NTAATTAGGTGTGAN_m1_c3b0	Homeodomain_T-box	Current study	CAP-SELEX	300017	1.58039
MSX1_TBX4_TTACAA40NTAC_YWII_NTAATTAGGTGTNRN_m1_c3b0	Homeodomain_T-box	Current study	CAP-SELEX	300000	1.6152
MSX1_TEAD4_TCTTAT40NACA_YJII_YAATTANCATTCC_m1_c3b0	Homeodomain_TEA	Current study	CAP-SELEX	300054	1.71666
MSX2_ELF5_TCGAAA40NAAT_YYI_NAYSMGGAAGTAATTAN_m1_c3b0	Homeodomain_Ets	Current study	CAP-SELEX	300002	1.5358
MSX2_ELK3_TGTGAC40NGTC_YAFI_NAATTANCGGAARYN_m1_c3b0	Homeodomain_Ets	Current study	CAP-SELEX	300020	1.62989
MSX2_ELK3_TGTGAC40NGTC_YAFI_NMMGGAWGYAATTAN_m1_c3b0	Homeodomain_Ets	Current study	CAP-SELEX	300001	1.63707
MSX2_FLI1_TCGAAA40NAAT_YYIII_NRCCGGAAGYAATTAN_m1_c3b0	Homeodomain_Ets	Current study	CAP-SELEX	300000	1.56914
MSX2_IRF8_TCGAAA40NAAT_YQIIII_NYGAAACYAATTAN_m1_c3b0u	Homeodomain_IRF	Current study	CAP-SELEX	300027	1.61311
MSX2_MEIS3_TGTGAC40NGTC_YRIIII_NTGACAAATTRN_m1_c3b0	Homeodomain_Homeodomain	Current study	CAP-SELEX	300266	1.78528
MSX2_PAX2_TCGAAA40NAAT_YZII_YMATTACACGSNYSANYRN_m2_c3b0	Homeodomain_Homeodomain; Paired box	Current study	CAP-SELEX	300000	1.5277
MSX2_PAX5_TCGAAA40NAAT_YXII_NYMATTACAYGCNYNRNYRN_m1_c3b0	Homeodomain_Paired box	Current study	CAP-SELEX	300000	1.47196
MSX2_TBX21_TGTGAC40NGTC_YYI_NAGGTGTTAATTRN_m1_c3b0	Homeodomain_T-box	Current study	CAP-SELEX	300004	1.62954
MSX2_TBX21_TGTGAC40NGTC_YYI_NTAATKAGGTGTNAN_m1_c3b0	Homeodomain_T-box	Current study	CAP-SELEX	300000	1.59832
MSX2_TBX4_TGTGAC40NGTC_YWII_NAGGTGTTAATTRN_m1_c3b0	Homeodomain_T-box	Current study	CAP-SELEX	300001	1.61757
MSX2_TBX4_TGTGAC40NGTC_YWII_NTAATKAGGTGTNRN_m1_c3b0	Homeodomain_T-box	Current study	CAP-SELEX	300001	1.57022
MYOG_FLI1_TGCTTC40NGTCA_YYIII_NCCGGAAACANNTGTTN_m1_c3b0	bHLH_Ets	Current study	CAP-SELEX	300000	1.55269
MYOG_TBX21_TAGTAG40NGTT_YYI_NAGGTGTGNNCAGCTGNYN_m1_c3b0	bHLH_T-box	Current study	CAP-SELEX	300001	1.42758
MYOG_TEAD4_TGCTTC40NGTCA_YJII_RACAGCTGTYNNNRCATTCC_m2_c3b0	bHLH_TEA	Current study	CAP-SELEX	300000	1.49128
NEUROG1_FLI1_TCGAAT40NTCGT_YYIII_NCGGAWRTNNNNNCATATG_m1_c3b0	bHLH_Ets	Current study	CAP-SELEX	300000	1.43056
NEUROG1_FOXA1_TCGAAT40NTCGT_YWII_NRYAAAYANNNNCATATGN_m1_c3b0	bHLH_Forkhead	Current study	CAP-SELEX	300000	1.44742
NEUROG1_FOXD2_TCGCAC40NCCT_YWI_NRYAAAYANNNNCATAWGN_m1_c3b0	bHLH_Forkhead	Current study	CAP-SELEX	300001	1.47927
NEUROG1_ONECUT1_TCGCAC40NCCT_YJII_NCATATGNNNNNNATCGATN_m2_c3b0	bHLH_CUT; Homeodomain	Current study	CAP-SELEX	300000	1.41783
NEUROG1_OTP_TCGAAT40NTCGT_YPIII_NCATATGNNNNYAATTAN_m1_c3b0	bHLH_Homeodomain	Current study	CAP-SELEX	300000	1.47768
NEUROG1_TCF3_TCGCAC40NCCT_YIII_NMCATCTGYYN_m1_c3b0u	bHLH_bHLH	Current study	CAP-SELEX	300304	1.80454
NEUROG1_TCF4_TCGAAT40NTCGT_YACII_NMCATCTGTYN_m1_c3b0	bHLH_bHLH	Current study	CAP-SELEX	302128	1.84204
NEUROG1_TEAD4_TCGAAT40NTCGT_YJII_NNCATATGNNNNNNRMATTCCWN_m1_c3b0	bHLH_TEA	Current study	CAP-SELEX	300000	1.40331
NEUROG2_EVX2_TCACAT40NATG_YZIIII_NYMATTANNNNNCATATGN_m1_c3b0	bHLH_Homeodomain	Current study	CAP-SELEX	300000	1.51088
NEUROG2_FOXD2_TAGGAG40NAGT_YWI_NCATATGNNNNNNGTAAACAN_m2_c3b0	bHLH_Forkhead	Current study	CAP-SELEX	300000	1.40175
NEUROG2_ONECUT1_TAGGAG40NAGT_YJII_ATCGATNNNNNCATATG_m1_c3b0	bHLH_CUT; Homeodomain	Current study	CAP-SELEX	300000	1.49469
NEUROG2_TCF3_TAGGAG40NAGT_YIII_NCCATCTGTCA_m1_c3b0	bHLH_bHLH	Current study	CAP-SELEX	300319	2.14849
NEUROG2_TEAD4_TCACAT40NATG_YJII_CATATGNNNNNNNCATTCC_m1_c3b0	bHLH_TEA	Current study	CAP-SELEX	300000	1.48701
NFAT5_HOXC10_TCATTC40NAGGC_YAEIII_NGGAAANTTTTTAN_m1_c3b0	Rel_Homeodomain	Current study	CAP-SELEX	300010	1.63537
NFATC1_HOXB5_TGACGC40NCAC_YVIII_NTAATGYGGAAAN_m2_c3b0	Rel_Homeodomain	Current study	CAP-SELEX	300017	1.70551
NFATC1_MSX2_TAGGTC40NACCA_YSIIII_NYGGAAANNNNYAATTAN_m2_c3b0	Rel_Homeodomain	Current study	CAP-SELEX	300000	1.48846
NFATC1_ONECUT1_TGACGC40NCAC_YJII_NATCGATNNNYGGAAAN_m1_c3b0	Rel_CUT; Homeodomain	Current study	CAP-SELEX	300000	1.53859
NFATC1_OTP_TAGGTC40NACCA_YPIII_NYGGAAANNYAATTAN_m1_c3b0	Rel_Homeodomain	Current study	CAP-SELEX	300013	1.59109
NFATC1_POU2F2_TAGGTC40NACCA_YAAIIII_NYGGAAANTATGCAAAN_m2_c3b0u	Rel_Homeodomain; POU	Current study	CAP-SELEX	300000	1.53958
NFATC4_EVX2_TGGCCT40NATTT_YZIIII_NYGGAAANNYAATTAN_m1_c3b0	Rel_Homeodomain	Current study	CAP-SELEX	300009	1.58868
NFATC4_HOXB5_TCCGTC40NGTT_YVIII_NTAATKYGGAAWN_m1_c3b0	Rel_Homeodomain	Current study	CAP-SELEX	300933	1.70612
NFATC4_MSX2_TGGCCT40NATTT_YSIIII_NYGGAAANNNNYAATTAN_m1_c3b0	Rel_Homeodomain	Current study	CAP-SELEX	300001	1.48505
NFATC4_NKX2-6_TGGCCT40NATTT_YQII_NGGAAANNCACTTN_m1_c3b0	Rel_Homeodomain	Current study	CAP-SELEX	300001	1.62559
NFATC4_ONECUT1_TCCGTC40NGTT_YJII_NRYGGAAANNNATCGATYKN_m2_c3b0	Rel_CUT; Homeodomain	Current study	CAP-SELEX	300000	1.44616
NFATC4_OTP_TGGCCT40NATTT_YPIII_NYGGAAANNYAATTAN_m1_c3b0	Rel_Homeodomain	Current study	CAP-SELEX	300007	1.58452
NHLH1_EVX2_TGCGCG40NTAG_YZIIII_NMNCAKSTGNNNNNNTAATTAN_m1_c3b0	bHLH_Homeodomain	Current study	CAP-SELEX	300000	1.45972
NHLH1_EVX2_TGCGCG40NTAG_YZIIII_NMNCAKSTGNNNNNTAATTAN_m1_c3b0	bHLH_Homeodomain	Current study	CAP-SELEX	300000	1.48157
NHLH1_HOXD8_TGAGAA40NGCG_YZIII_NCASCTGNNNNNNNNYAATTRN_m1_c3b0	bHLH_Homeodomain	Current study	CAP-SELEX	300001	1.43487
NHLH1_TEAD4_TGCGCG40NTAG_YJII_NMNCAGCTGNNNNNNRCATWCCWN_m2_c3b0	bHLH_TEA	Current study	CAP-SELEX	300000	1.35
NKX2-3_FLI1_TTCTCC40NTCTC_YYIII_NACCGGAWRNNNNCACTTAN_m1_c3b0	Homeodomain_Ets	Current study	CAP-SELEX	300000	1.47126
NKX2-3_TEAD4_TTCTCC40NTCTC_YJII_CACTTAACATTCC_m2_c3b0	Homeodomain_TEA	Current study	CAP-SELEX	300079	1.70696
NKX2-3_TGIF2LX_TACGTA40NATC_YVII_NCCACTTGACAN_m1_c3b0	Homeodomain_Homeodomain	Current study	CAP-SELEX	300051	1.71914
NKX2-4_TBX4_TCCAGC40NGGC_YWII_AGGTGTNAAGTG_m1_c3b0	Homeodomain_T-box	Current study	CAP-SELEX	300203	1.65112
NKX6-2_ATF7_TCTGCA40NATA_YJI_NTGACGTAATKRN_m1_c3b0	Homeodomain_bZIP	Current study	CAP-SELEX	300586	1.95927
NKX6-2_TBX21_TAAAGG40NGAC_YYI_NAGGTGTTAATTRN_m1_c3b0	Homeodomain_T-box	Current study	CAP-SELEX	300011	1.6139
NR2C1_FOXD2_TTACCG40NATC_YWI_NTGACCYNNNNNNRYAAACAN_m1_c3b0	Nuclear receptor_Forkhead	Current study	CAP-SELEX	300000	1.41537
NR2F1_TBX21_TCGGCA40NAGC_YYI_NAGGTCACACACCYN_m1_c3b0	Nuclear receptor_T-box	Current study	CAP-SELEX	300000	1.48874
NR2F1_TBX4_TCGGCA40NAGC_YWII_NAGGTCACACACCYN_m1_c3b0	Nuclear receptor_T-box	Current study	CAP-SELEX	300001	1.49817
NR4A1_HOXA2_TGAACA40NAAT_YJI_NAAAGGTTAATKRN_m1_c3b0	Nuclear receptor_Homeodomain	Current study	CAP-SELEX	300000	1.66611
NRL_FLI1_TTTCTT40NTTTA_YYIII_NRMCGGAWRNNNGTCAGCAN_m2_c3b0	bZIP_Ets	Current study	CAP-SELEX	300000	1.45445
NRL_FOSB_TTCTAA40NAAT_YWIII_WWWNTGCTGACGTCAYN_m2_c3b0u	bZIP_bZIP	Current study	CAP-SELEX	300000	1.5991
NRL_FOSB_TTCTAA40NAAT_YWIII_WWWNTGCTGAGTCAYN_m2_c3b0u	bZIP_bZIP	Current study	CAP-SELEX	300000	1.61989
NRL_NFATC1_TTCTAA40NAAT_YADI_WWWNYGCTGAYGGAAHN_m2_c3b0u	bZIP_Rel	Current study	CAP-SELEX	300004	1.52867
NRL_TEAD4_TTTCTT40NTTTA_YJII_NGTCAGCAMATTCCN_m2_c3b0	bZIP_TEA	Current study	CAP-SELEX	300000	1.61826
OLIG2_EVX2_TGGCCG40NCTTT_YZIIII_NTAATTANNNNCATATGN_m1_c3b0	bHLH_Homeodomain	Current study	CAP-SELEX	300004	1.53038
OLIG2_EVX2_TGGCCG40NCTTT_YZIIII_NTAATTANNNNNCATATGN_m1_c3b0	bHLH_Homeodomain	Current study	CAP-SELEX	300000	1.4787
OLIG2_FLI1_TGGCCG40NCTTT_YYIII_NCGGAAGTNNNNCATATGN_m1_c3b0	bHLH_Ets	Current study	CAP-SELEX	300000	1.4333
OLIG2_FOXA1_TGGCCG40NCTTT_YWII_NRYAAAYANNNNNCATATGN_m1_c3b0	bHLH_Forkhead	Current study	CAP-SELEX	300000	1.42209
OLIG2_HOXB5_TCTAAA40NCGC_YVIII_NCATATGNNNNNNYMATTAN_m1_c3b0	bHLH_Homeodomain	Current study	CAP-SELEX	300000	1.43029
OLIG2_IRF8_TGGCCG40NCTTT_YQIIII_NYGAAANYGAAACYNNNNNCATATGN_m2_c3b0	bHLH_IRF	Current study	CAP-SELEX	201520	1.34396
OLIG2_ISX_TCTAAA40NCGC_YUIIII_NTAATTRNNNNCAKMTGN_m1_c3b0	bHLH_Homeodomain	Current study	CAP-SELEX	300000	1.51442
OLIG2_MEIS3_TCTAAA40NCGC_YRIIII_NCATATGNNNNNTGTCAN_m1_c3b0	bHLH_Homeodomain	Current study	CAP-SELEX	300000	1.44924
OLIG2_NKX6-1_TGGCCG40NCTTT_YVIII_NTAATKRNNNNNNCATATGKYN_m2_c3b0	bHLH_Homeodomain	Current study	CAP-SELEX	300000	1.4152
OLIG2_OTP_TGGCCG40NCTTT_YPIII_NTAATTANNNNCATATGN_m1_c3b0	bHLH_Homeodomain	Current study	CAP-SELEX	300000	1.50674
OLIG2_RUNX2_TGGCCG40NCTTT_YII_NWACCGCNNNNCATATGN_m1_c3b1	bHLH_Runt	Current study	CAP-SELEX	300005	1.46578
OLIG2_TEAD4_TGGCCG40NCTTT_YJII_NCATATGNNNNNNCATTCCN_m1_c3b0	bHLH_TEA	Current study	CAP-SELEX	300000	1.43446
OLIG2_TGIF2LX_TCTAAA40NCGC_YVII_NCATATGNNNNNTGTCAN_m1_c3b0	bHLH_Homeodomain	Current study	CAP-SELEX	300002	1.48379
OLIG3_ONECUT1_TCTACC40NTAG_YJII_NATCGATNNNNNNCATATGN_m2_c3b0	bHLH_CUT; Homeodomain	Current study	CAP-SELEX	300000	1.41665
OLIG3_TEAD4_TCCTCA40NTATT_YJII_NRMCATATGKTNNNNRCATTCCWN_m2_c3b0	bHLH_TEA	Current study	CAP-SELEX	300000	1.38574
ONECUT2_FOXD2_TGGCCG40NGCT_YWI_NATCGATNNNRYAAACAN_m1_c3b0	CUT; Homeodomain_Forkhead	Current study	CAP-SELEX	300001	1.50975
ONECUT2_IRF7_TCGTTC40NATA_YAEIIII_NRAATCGAAANYN_m1_c3b0	CUT; Homeodomain_IRF	Current study	CAP-SELEX	300451	1.66747
ONECUT2_ISX_TGGCCG40NGCT_YUIIII_NTAATCAATTAN_m1_c3b0	CUT; Homeodomain_Homeodomain	Current study	CAP-SELEX	300162	1.73354
ONECUT2_POU3F1_TGGCCG40NGCT_YXIIII_NATCGATTATGCWAAN_m1_c3b0	CUT; Homeodomain_Homeodomain; POU	Current study	CAP-SELEX	300000	1.59051
ONECUT2_TGIF2LX_TGGCCG40NGCT_YVII_NATYGATGACAN_m1_c3b0	CUT; Homeodomain_Homeodomain	Current study	CAP-SELEX	300067	1.70388
ONECUT2_TGIF2LX_TGGCCG40NGCT_YVII_NATYGATTGACAN_m1_c3b0	CUT; Homeodomain_Homeodomain	Current study	CAP-SELEX	300099	1.66437
ONECUT2_TGIF2LX_TGGCCG40NGCT_YVII_NMTGTCAATAAN_m1_c3b0	CUT; Homeodomain_Homeodomain	Current study	CAP-SELEX	300305	1.63333
OTX1_ELF1_TTTATT40NGCTG_YADIIII_NAMSMGGAAGKATTAN_m1_c3b0	Homeodomain_Ets	Current study	CAP-SELEX	300001	1.50827
OTX1_FOXD2_TTGCGA40NGTA_YWI_NTAATCCNNNNNRYAAACAN_m1_c3b0	Homeodomain_Forkhead	Current study	CAP-SELEX	300000	1.4321
OTX1_ONECUT1_TTGCGA40NGTA_YJII_ATCGATNNGGATTA_m1_c3b0	Homeodomain_CUT; Homeodomain	Current study	CAP-SELEX	300032	1.58681
OTX1_SOX11_TTTATT40NGCTG_YUIII_NACAAWGGATTAN_m1_c3b0	Homeodomain_HMG/Sox	Current study	CAP-SELEX	300008	1.64977
OTX1_TBX4_TTGCGA40NGTA_YWII_NAGGTGTNATAATCCN_m1_c3b0	Homeodomain_T-box	Current study	CAP-SELEX	300004	1.51858
OTX1_TEAD4_TTTATT40NGCTG_YJII_TAATCNNCATTCC_m1_c3b0	Homeodomain_TEA	Current study	CAP-SELEX	300433	1.68452
OTX2_FLI1_TATGAT40NACA_YYIII_NCGGAARNGATTAN_m1_c3b0	Homeodomain_Ets	Current study	CAP-SELEX	300011	1.60422
OTX2_FOXD2_TGCTAA40NCTG_YWI_NTAATCCNNNNNRYAAACAN_m1_c3b0	Homeodomain_Forkhead	Current study	CAP-SELEX	300000	1.43633
OTX2_ISX_TGCTAA40NCTG_YUIIII_NTAATCCAATTAN_m1_c3b0	Homeodomain_Homeodomain	Current study	CAP-SELEX	300000	1.71306
OTX2_SOX11_TATGAT40NACA_YUIII_NACAAWGGATTAN_m1_c3b0	Homeodomain_HMG/Sox	Current study	CAP-SELEX	300094	1.64764
OTX2_TBX4_TGCTAA40NCTG_YWII_NAGGTGTNATAATCCN_m1_c3b0	Homeodomain_T-box	Current study	CAP-SELEX	300003	1.53431
PAX1_ELK3_TATAGC40NGAC_YAFI_NRCCGGAASYACGCWYSANYKN_m2_c3b0u	Paired box_Ets	Current study	CAP-SELEX	300000	1.3472
PAX1_EVX1_TCCTGC40NTCG_YPIIII_NTMATTACAYGCWYNRNYRN_m2_c3b0	Paired box_Homeodomain	Current study	CAP-SELEX	300000	1.48668
PAX1_EVX2_TCCTGC40NTCG_YZIIII_NGTCACGSNYMATTAN_m1_c3b0	Paired box_Homeodomain	Current study	CAP-SELEX	300001	1.65988
PAX1_FOXD2_TATAGC40NGAC_YWI_NTGTTTRYNNNGTCACGSNYNRNYKN_m2_c3b0	Paired box_Forkhead	Current study	CAP-SELEX	300000	1.35016
PAX1_HOXA2_TATAGC40NGAC_YJI_NKWYACGSNYMATTAN_m1_c3b0u	Paired box_Homeodomain	Current study	CAP-SELEX	300000	1.65328
PAX1_HOXA2_TATAGC40NGAC_YJI_NYMATTAGTCACGSN_m1_c3b0u	Paired box_Homeodomain	Current study	CAP-SELEX	300003	1.65201
PAX1_HOXB2_TATAGC40NGAC_YUI_NGTCAYGSNYMATTAN_m1_c3b0u	Paired box_Homeodomain	Current study	CAP-SELEX	300000	1.63189
PAX1_HOXB2_TATAGC40NGAC_YUI_NYMATTAGTCAYGSN_m1_c3b0u	Paired box_Homeodomain	Current study	CAP-SELEX	300015	1.66037
PAX1_HOXB5_TATAGC40NGAC_YVIII_NSGTCAYGSNYMATTAN_m1_c3b0u	Paired box_Homeodomain	Current study	CAP-SELEX	300003	1.59902
PAX1_HOXC10_TCCTGC40NTCG_YAEIII_NSGTYACGSNYMATTAAN_m2_c3b0u	Paired box_Homeodomain	Current study	CAP-SELEX	300000	1.56409
PAX1_HOXD8_TATAGC40NGAC_YZIII_NSGTYACGSNYMATTAAN_m1_c3b0	Paired box_Homeodomain	Current study	CAP-SELEX	300000	1.55463
PAX1_ISX_TATAGC40NGAC_YUIIII_NGTCAYGSNYMATTAN_m1_c3b0	Paired box_Homeodomain	Current study	CAP-SELEX	300001	1.60881
PAX1_ISX_TATAGC40NGAC_YUIIII_NYAATTRGTCAYGSNYNRN_m1_c3b0	Paired box_Homeodomain	Current study	CAP-SELEX	300000	1.50643
PAX1_MSX2_TCCTGC40NTCG_YSIIII_NGTCAYGSNYMATTAN_m1_c3b0	Paired box_Homeodomain	Current study	CAP-SELEX	300000	1.62394
PAX1_MSX2_TCCTGC40NTCG_YSIIII_NYAATTACAYGSNYMATTRN_m2_c3b0	Paired box_Homeodomain	Current study	CAP-SELEX	300000	1.51445
PAX1_NKX6-1_TCCTGC40NTCG_YVIII_NSGTCAYGSNYMATTAN_m2_c3b0u	Paired box_Homeodomain	Current study	CAP-SELEX	300000	1.58989
PAX1_OTP_TCCTGC40NTCG_YPIII_NYAATTAGTYACGSWYSRNYKN_m2_c3b0	Paired box_Homeodomain	Current study	CAP-SELEX	300000	1.45449
PAX1_TBX21_TATAGC40NGAC_YYI_NTNACACCTTCACGCWYSRNYN_m2_c3b0u	Paired box_T-box	Current study	CAP-SELEX	300000	1.36105
PAX1_TBX4_TATAGC40NGAC_YWII_NACACCTNCACGCWYNRNYRN_m2_c3b0u	Paired box_T-box	Current study	CAP-SELEX	300000	1.36423
PAX1_TBX4_TATAGC40NGAC_YWII_NGTCACGCWYYAACACCTN_m2_c3b0u	Paired box_T-box	Current study	CAP-SELEX	300000	1.395
PAX1_TBX6_TATAGC40NGAC_YAAII_NAGGTGTYRNNGCGTGACN_m2_c3b0	Paired box_T-box	Current study	CAP-SELEX	300000	1.39861
PAX1_TEAD4_TCCTGC40NTCG_YJII_KNCACGCNNNNNNNNNNNNNNGGAATKY_m1_c3b0	Paired box_TEA	Current study	CAP-SELEX	300000	1.31055
PAX1_VSX2_TATAGC40NGAC_YLIIII_NGCTAATTNCACGSNYNRNNK_m2_c3b0	Paired box_Homeodomain	Current study	CAP-SELEX	300000	1.48208
PAX2_ELK3_TTGCTG40NCTA_YAFI_NRCCGGAASYACGCWYSANYN_m2_c3b0u	Homeodomain; Paired box_Ets	Current study	CAP-SELEX	300000	1.37078
PAX2_EVX1_TAAACT40NTGA_YPIIII_NTMATTACAYGCWYNRNYRN_m2_c3b0u	Homeodomain; Paired box_Homeodomain	Current study	CAP-SELEX	300000	1.49721
PAX2_EVX2_TAAACT40NTGA_YZIIII_NGTCACGSNYMATTAN_m1_c3b0	Homeodomain; Paired box_Homeodomain	Current study	CAP-SELEX	300001	1.65358
PAX2_EVX2_TAAACT40NTGA_YZIIII_YMATTACACGSNYSANYRN_m1_c3b0	Homeodomain; Paired box_Homeodomain	Current study	CAP-SELEX	300000	1.55108
PAX2_EVX2_TAAACT40NTGA_YZIIII_YMATTAGTCACGSNYSANYRN_m2_c3b0	Homeodomain; Paired box_Homeodomain	Current study	CAP-SELEX	300000	1.4715
PAX2_FLI1_TAAACT40NTGA_YYIII_NCCGGAWMYACGCNYSRNYRNNYN_m1_c3b0	Homeodomain; Paired box_Ets	Current study	CAP-SELEX	300000	1.30689
PAX2_FOXD2_TTGCTG40NCTA_YWI_NTGTTTRYNNNGTCACGSNYNRNYKN_m2_c3b0	Homeodomain; Paired box_Forkhead	Current study	CAP-SELEX	300000	1.3459
PAX2_GATA4_TTGCTG40NCTA_YII_NGATAGTYACGSNYNRNYRN_m1_c3b0	Homeodomain; Paired box_GATA	Current study	CAP-SELEX	300000	1.42351
PAX2_HOXA2_TTGCTG40NCTA_YJI_NKWYACGSNYMATTAN_m1_c3b0u	Homeodomain; Paired box_Homeodomain	Current study	CAP-SELEX	300001	1.65483
PAX2_HOXA2_TTGCTG40NCTA_YJI_NYMATTAGTCAYGSNYNRNYN_m1_c3b0u	Homeodomain; Paired box_Homeodomain	Current study	CAP-SELEX	300000	1.47432
PAX2_HOXB2_TTGCTG40NCTA_YUI_NGTCAYGSNYMATTAN_m1_c3b0u	Homeodomain; Paired box_Homeodomain	Current study	CAP-SELEX	300000	1.61584
PAX2_HOXB2_TTGCTG40NCTA_YUI_NYMATTAGTCAYGSNNNRN_m1_c3b0u	Homeodomain; Paired box_Homeodomain	Current study	CAP-SELEX	300000	1.5011
PAX2_HOXB5_TTGCTG40NCTA_YVIII_NSGTCAYGSNYMATTAN_m2_c3b0	Homeodomain; Paired box_Homeodomain	Current study	CAP-SELEX	300000	1.59238
PAX2_HOXB5_TTGCTG40NCTA_YVIII_NYMATTAGTYAYGSNYNRNYRN_m2_c3b0	Homeodomain; Paired box_Homeodomain	Current study	CAP-SELEX	300000	1.47754
PAX2_HOXC10_TAAACT40NTGA_YAEIII_NYGTYACGSNYMATTAANYN_m2_c3b0	Homeodomain; Paired box_Homeodomain	Current study	CAP-SELEX	300000	1.52663
PAX2_ISX_TTGCTG40NCTA_YUIIII_NGTCAYGSNYMATTAN_m1_c3b0	Homeodomain; Paired box_Homeodomain	Current study	CAP-SELEX	300000	1.60274
PAX2_MSX2_TAAACT40NTGA_YSIIII_NGTCAYGSNYMATTAN_m1_c3b0u	Homeodomain; Paired box_Homeodomain	Current study	CAP-SELEX	300000	1.61968
PAX2_MSX2_TAAACT40NTGA_YSIIII_NYAATTACAYGSNYNRNNRN_m1_c3b0u	Homeodomain; Paired box_Homeodomain	Current study	CAP-SELEX	300015	1.50386
PAX2_MSX2_TAAACT40NTGA_YSIIII_NYMATTAGTCAYGSN_m1_c3b0	Homeodomain; Paired box_Homeodomain	Current study	CAP-SELEX	300000	1.64999
PAX2_NKX6-1_TAAACT40NTGA_YVIII_NSGTCAYGSNYMATTAN_m2_c3b0u	Homeodomain; Paired box_Homeodomain	Current study	CAP-SELEX	300000	1.57077
PAX2_OTP_TAAACT40NTGA_YPIII_NYMATTAGTYACGSNYSRNYRN_m2_c3b0	Homeodomain; Paired box_Homeodomain	Current study	CAP-SELEX	300000	1.45439
PAX2_RUNX2_TAAACT40NTGA_YII_NGTTCCGCTCCANTGNNYN_m1_c3b1	Homeodomain; Paired box_Runt	Current study	CAP-SELEX	300000	1.43394
PAX2_TBX21_TTGCTG40NCTA_YYI_NGTCACGCWYYAACACCTYN_m2_c3b0u	Homeodomain; Paired box_T-box	Current study	CAP-SELEX	300000	1.3882
PAX2_TBX21_TTGCTG40NCTA_YYI_NYNACACCTTCACGCWYSRNYRNNYN_m2_c3b0u	Homeodomain; Paired box_T-box	Current study	CAP-SELEX	300000	1.28655
PAX2_TBX4_TTGCTG40NCTA_YWII_NACACCTNCACGCN_m1_c3b0u	Homeodomain; Paired box_T-box	Current study	CAP-SELEX	300016	1.55231
PAX2_TBX4_TTGCTG40NCTA_YWII_NGTCACGCWNYAACACCTN_m2_c3b0u	Homeodomain; Paired box_T-box	Current study	CAP-SELEX	300000	1.3997
PAX2_TBX6_TTGCTG40NCTA_YAAII_NAGGTGTYRNNGCGTGACN_m2_c3b0	Homeodomain; Paired box_T-box	Current study	CAP-SELEX	300000	1.39735
PAX2_TEAD4_TAAACT40NTGA_YJII_RCATTCYNCACGCNYN_m1_c3b0	Homeodomain; Paired box_TEA	Current study	CAP-SELEX	300000	1.54022
PAX2_VSX2_TTGCTG40NCTA_YLIIII_NGCYAATTACACGCWYNRNYRN_m2_c3b0	Homeodomain; Paired box_Homeodomain	Current study	CAP-SELEX	300000	1.45598
PAX5_EVX2_TATATT40NTGC_YZIIII_NGTCACGSNYMATTAN_m1_c3b0	Paired box_Homeodomain	Current study	CAP-SELEX	300001	1.59478
PAX5_EVX2_TATATT40NTGC_YZIIII_YMATTACACGSNYSANYRN_m2_c3b0	Paired box_Homeodomain	Current study	CAP-SELEX	300000	1.52909
PAX5_EVX2_TATATT40NTGC_YZIIII_YMATTAGTCACGSNYSANYRN_m2_c3b0	Paired box_Homeodomain	Current study	CAP-SELEX	300000	1.48424
PAX5_FLI1_TATATT40NTGC_YYIII_NCCGGAWMYACGCNYSRNYRNNYN_m1_c3b0	Paired box_Ets	Current study	CAP-SELEX	171939	1.32897
PAX5_FOXD2_TAGCTT40NGAC_YWI_NTGTTTRYNNNGTCACGSNYNRNYKN_m2_c3b-	Paired box_Forkhead	Current study	CAP-SELEX	300000	1.35674
PAX5_GATA4_TAGCTT40NGAC_YII_NGATAGTCACGCNYNRNYRN_m1_c3b-	Paired box_GATA	Current study	CAP-SELEX	300000	1.43945
PAX5_HOXB5_TAGCTT40NGAC_YVIII_NYMATTAGTCAYGSNYNRNYRN_m2_c3b0	Paired box_Homeodomain	Current study	CAP-SELEX	300000	1.4809
PAX5_HOXC10_TATATT40NTGC_YAEIII_NSGTYACGSNYMATTAANYN_m2_c3b0	Paired box_Homeodomain	Current study	CAP-SELEX	300000	1.47873
PAX5_TBX21_TAGCTT40NGAC_YYI_NGTCACGCWYYAACACCTYN_m2_c3b0u	Paired box_T-box	Current study	CAP-SELEX	300000	1.37504
PAX5_TBX21_TAGCTT40NGAC_YYI_NYNACACCTTCACGCWYSRNYRNNYN_m2_c3b0u	Paired box_T-box	Current study	CAP-SELEX	300000	1.27189
PAX5_TBX4_TAGCTT40NGAC_YWII_NACACCTNCACGCWYNRNYRN_m2_c3b0u	Paired box_T-box	Current study	CAP-SELEX	300000	1.35655
PAX5_TBX4_TAGCTT40NGAC_YWII_NGTCACGCWYYAACACCTN_m2_c3b0u	Paired box_T-box	Current study	CAP-SELEX	300000	1.38445
PAX5_TBX6_TAGCTT40NGAC_YAAII_NGTCACGCWYYNNCACCYN_m2_c3b0u	Paired box_T-box	Current study	CAP-SELEX	300001	1.38265
PAX5_TEAD4_TATATT40NTGC_YJII_KYCACGCNNNNNNNNNNNNNNGGAATKY_m2_c3b0	Paired box_TEA	Current study	CAP-SELEX	300004	1.30466
PAX7_FLI1_TAGTAC40NTAG_YYIII_NRCCGGAWMYACGCNYSRNYRN_m1_c3b0	Homeodomain; Paired box_Ets	Current study	CAP-SELEX	300000	1.32552
PAX7_MYBL2_TATGGA40NAGA_YABI_NTAACCGATTAN_m1_c3b0u	Homeodomain; Paired box_Myb/SANT	Current study	CAP-SELEX	300488	1.72624
PAX7_TBX4_TATGGA40NAGA_YWII_NACACCTNCACRCN_m1_c3b0	Homeodomain; Paired box_T-box	Current study	CAP-SELEX	300008	1.5479
PAX7_TBX4_TATGGA40NAGA_YWII_NAGGTGNNATAATYRN_m1_c3b0	Homeodomain; Paired box_T-box	Current study	CAP-SELEX	300002	1.52023
PAX7_TBX4_TATGGA40NAGA_YWII_NAGGTGTTAATTRN_m1_c3b0	Homeodomain; Paired box_T-box	Current study	CAP-SELEX	300074	1.63102
PAX7_TEAD4_TAGTAC40NTAG_YJII_MATWCCNNNNNTAATTR_m1_c3b0	Homeodomain; Paired box_TEA	Current study	CAP-SELEX	300000	1.56662
PAX7_TEAD4_TAGTAC40NTAG_YJII_NWGGAATGTTAATYRN_m1_c3b0	Homeodomain; Paired box_TEA	Current study	CAP-SELEX	300006	1.60349
PBX1_EN2_TGGTAC40NTCT_YRIII_ACATCTNAATTA_m1_c3b0	Homeodomain_Homeodomain	Current study	CAP-SELEX	300012	1.7697
PBX1_EN2_TGGTAC40NTCT_YRIII_TAATTAAGAC_m1_c3b0	Homeodomain_Homeodomain	Current study	CAP-SELEX	300989	1.92013
PBX1_EN2_TGGTAC40NTCT_YRIII_TAATTAANNCATCA_m1_c3b0	Homeodomain_Homeodomain	Current study	CAP-SELEX	300046	1.69835
PBX1_HOXC10_TCCAGA40NGCTC_YAEIII_NRYMRTCATAAATCAN_m1_c3b0	Homeodomain_Homeodomain	Current study	CAP-SELEX	300001	1.57338
PBX1_MEIS3_TGGTAC40NTCT_YRIIII_CTGTCAATCAN_m1_c3b0	Homeodomain_Homeodomain	Current study	CAP-SELEX	300267	1.62974
PBX1_TEAD4_TCCAGA40NGCTC_YJII_GGWATKCMATCAA_m1_c3b0	Homeodomain_TEA	Current study	CAP-SELEX	300149	1.74977
PBX2_EN2_TAAATT40NCTG_YRIII_ACATCTTAATTA_m2_c3b0	Homeodomain_Homeodomain	Current study	CAP-SELEX	300322	1.79263
PBX2_HOXC10_TGATCA40NGGTT_YAEIII_NRYMRTCATAAATCAN_m1_c3b0	Homeodomain_Homeodomain	Current study	CAP-SELEX	300000	1.58778
PDX1_ELK3_TGCCGT40NCTT_YAFI_NRCCGGAAGYAATTAN_m1_c3b0	Homeodomain_Ets	Current study	CAP-SELEX	300001	1.54101
PDX1_FLI1_TAGAGA40NCGC_YYIII_NCCGGAWRYAATTAN_m1_c3b0	Homeodomain_Ets	Current study	CAP-SELEX	300000	1.57313
PDX1_GABPA_TGCCGT40NCTT_YYIIII_NCCGGAWRYAATTAN_m1_c3b0	Homeodomain_Ets	Current study	CAP-SELEX	300000	1.57096
PDX1_TBX20_TAGAGA40NCGC_YWIIII_NAGGTGTTAATKN_m1_c3b0	Homeodomain_T-box	Current study	CAP-SELEX	300024	1.72609
PDX1_TBX21_TGCCGT40NCTT_YYI_NAGGTGTTAATTRN_m1_c3b0	Homeodomain_T-box	Current study	CAP-SELEX	300000	1.61696
PDX1_TBX4_TGCCGT40NCTT_YWII_NAGGTGTTAATKRN_m1_c3b0	Homeodomain_T-box	Current study	CAP-SELEX	300048	1.62241
PDX1_TBX4_TGCCGT40NCTT_YWII_NTAATKAGGTGNNRN_m1_c3b0	Homeodomain_T-box	Current study	CAP-SELEX	300013	1.57336
PDX1_TBX6_TGCCGT40NCTT_YAAII_NAGGTGTTAATTN_m1_c3b0	Homeodomain_T-box	Current study	CAP-SELEX	300067	1.6535
PHOX2B_TBX21_TGCATG40NATG_YYI_NTAATKAGGTGTNAN_m1_c3b0	Homeodomain_T-box	Current study	CAP-SELEX	300001	1.53756
PHOX2B_TBX4_TGCATG40NATG_YWII_NTAATTAGGTGTNRN_m1_c3b0	Homeodomain_T-box	Current study	CAP-SELEX	300001	1.59869
PHOX2B_TEAD4_TCAGAC40NCCAA_YJII_NNNATTAACATTCCN_m1_c3b0	Homeodomain_TEA	Current study	CAP-SELEX	300000	1.65333
PITX1_BACH2_TCACGC40NACT_YACIIII_NTAATCCNNNNNNNTGASTCAN_m1_c3b0	Homeodomain_bZIP	Current study	CAP-SELEX	300000	1.45277
PITX1_FLI1_TCACGC40NACT_YYIII_NTAATCCNNNNNTTCCGGTN_m1_c3b0	Homeodomain_Ets	Current study	CAP-SELEX	300000	1.44113
PITX1_FOXD2_TCGCGA40NGTT_YWI_NTAATCCNNNNRYAAACAN_m1_c3b0	Homeodomain_Forkhead	Current study	CAP-SELEX	300000	1.46989
PITX1_TBX21_TCGCGA40NGTT_YYI_NAGGTGTTAATCCN_m1_c3b0	Homeodomain_T-box	Current study	CAP-SELEX	300002	1.5998
PITX1_TBX4_TCGCGA40NGTT_YWII_NRGGTGTTAATCCN_m1_c3b0u	Homeodomain_T-box	Current study	CAP-SELEX	300004	1.62356
PITX2_FOXD2_TTCGAG40NGCG_YWI_NTAATCCNNNNRYAAACAN_m1_c3b0	Homeodomain_Forkhead	Current study	CAP-SELEX	300013	1.47096
PITX2_TEAD4_TCTCCT40NCGGT_YJII_GGATTAACATTCC_m1_c3b0	Homeodomain_TEA	Current study	CAP-SELEX	300221	1.71071
PITX3_FOXA1_TCCTCT40NGGTC_YWII_NTAATCCNNNNRYAAAYAN_m1_c3b0	Homeodomain_Forkhead	Current study	CAP-SELEX	300000	1.46722
PITX3_TBX21_TCATCT40NATT_YYI_NTAATCCNNNNNNCACACCTN_m2_c3b0	Homeodomain_T-box	Current study	CAP-SELEX	300000	1.38068
POU1F1_FLI1_TCGAGC40NAAT_YYIII_NMGGAARTGCATTAN_m1_c3b0	Homeodomain; POU_Ets	Current study	CAP-SELEX	300001	1.57443
POU1F1_TBX21_TGGCAG40NCCT_YYI_NAGGTGTKAATTAN_m1_c3b0	Homeodomain; POU_T-box	Current study	CAP-SELEX	300021	1.61556
POU2F2_FOXA1_TCCCAA40NGCGC_YWII_NTTTGCATANRYAAACAN_m1_c3b0	Homeodomain; POU_Forkhead	Current study	CAP-SELEX	300000	1.66244
POU2F2_FOXD2_TAACTC40NGTC_YWI_NNTTTGCATANRYAAACAN_m1_c3b0	Homeodomain; POU_Forkhead	Current study	CAP-SELEX	300000	1.51636
POU2F2_FOXD3_TAACTC40NGTC_YWIIII_NTTTGCATANRYAAACAN_m2_c3b0	Homeodomain; POU_Forkhead	Current study	CAP-SELEX	300001	1.53088
POU2F2_FOXO1_TCCCAA40NGCGC_YIII_NWTGCATAAACAN_m1_c3b0	Homeodomain; POU_Forkhead	Current study	CAP-SELEX	300457	1.67298
POU2F2_RUNX2_TCCCAA40NGCGC_YII_NAACCGCAATTAN_m1_c3b0	Homeodomain; POU_Runt	Current study	CAP-SELEX	300034	1.63902
POU2F2_SOX11_TCCCAA40NGCGC_YUIII_NACAATGCAAATN_m1_c3b0	Homeodomain; POU_HMG/Sox	Current study	CAP-SELEX	300204	1.67987
POU2F2_TBX21_TAACTC40NGTC_YYI_NAGGTGTGNNTATGCAWWN_m1_c3b0	Homeodomain; POU_T-box	Current study	CAP-SELEX	300001	1.45698
POU2F2_TEAD4_TCCCAA40NGCGC_YJII_TATGCAGGWATGY_m1_c3b0	Homeodomain; POU_TEA	Current study	CAP-SELEX	300155	1.67171
POU2F3_SOX11_TCGCCT40NAGT_YUIII_NWATGYAAACAATRN_m1_c3b0	Homeodomain; POU_HMG/Sox	Current study	CAP-SELEX	300016	1.59379
POU2F3_SOX11_TCGCCT40NAGT_YUIII_NWWWGCATAACAATRN_m1_c3b0	Homeodomain; POU_HMG/Sox	Current study	CAP-SELEX	300001	1.56399
POU2F3_TGIF2LX_TGTGGG40NAAC_YVII_NATGCAAATGACAN_m2_c3b0	Homeodomain; POU_Homeodomain	Current study	CAP-SELEX	300047	1.69091
POU2F3_TGIF2LX_TGTGGG40NAAC_YVII_TGACANATGCAAAWN_m2_c3b0	Homeodomain; POU_Homeodomain	Current study	CAP-SELEX	300017	1.64749
POU3F2_FOXA1_TGGTTT40NTCTG_YWII_NATTWGCATANRYAAAYAN_m1_c3b0	Homeodomain; POU_Forkhead	Current study	CAP-SELEX	300000	1.53146
POU3F2_MEF2C_TGGTTT40NTCTG_YAFIII_CCTAATTAGG_m1_c3b0	Homeodomain; POU_MADS box	Current study	CAP-SELEX	309471	1.91201
POU3F2_MEIS3_TTGTCC40NTAG_YRIIII_NTGACANTAATKWN_m1_c3b0	Homeodomain; POU_Homeodomain	Current study	CAP-SELEX	300046	1.64084
POU3F2_TGIF2LX_TTGTCC40NTAG_YVII_NATGYWAATGWCAN_m1_c3b0	Homeodomain; POU_Homeodomain	Current study	CAP-SELEX	300016	1.70286
POU3F4_FLI1_TCCGTA40NGCC_YYIII_NTWTGCAWANCGGAAGT_m1_c3b0	Homeodomain; POU_Ets	Current study	CAP-SELEX	300001	1.54745
POU3F4_FOXA1_TCCGTA40NGCC_YWII_NTTWGCATANRYAAAYAN_m1_c3b0	Homeodomain; POU_Forkhead	Current study	CAP-SELEX	300000	1.60649
POU3F4_TBX21_TCCCAA40NGAA_YYI_NTAATTAGGTGTNAN_m1_c3b0	Homeodomain; POU_T-box	Current study	CAP-SELEX	300001	1.56797
POU4F1_FOXD2_TAACGC40NGTG_YWI_NATGCAYWANRYAAACAN_m1_c3b0	Homeodomain; POU_Forkhead	Current study	CAP-SELEX	300000	1.49984
POU4F1_ONECUT2_TCGAAC40NGAT_YXIII_NTRAATAATCGAT_m1_c3b0	Homeodomain; POU_CUT; Homeodomain	Current study	CAP-SELEX	300127	1.67521
POU4F1_SOX11_TCGAAC40NGAT_YUIII_NTNAWTAAACAATRN_m1_c3b0	Homeodomain; POU_HMG/Sox	Current study	CAP-SELEX	300007	1.57443
POU4F1_TBX21_TAACGC40NGTG_YYI_NAGGTGTGAATTAN_m1_c3b0	Homeodomain; POU_T-box	Current study	CAP-SELEX	300092	1.60914
POU4F1_TEAD4_TCGAAC40NGAT_YJII_NTATGCATWCCN_m1_c3b0	Homeodomain; POU_TEA	Current study	CAP-SELEX	300319	1.70643
POU4F1_TGIF2LX_TAACGC40NGTG_YVII_NTGTCAATWATGNAN_m1_c3b0	Homeodomain; POU_Homeodomain	Current study	CAP-SELEX	300018	1.6693
POU4F2_FOXD2_TCTTGC40NTTC_YWI_NATGCAYWANRYAAACAN_m2_c3b0	Homeodomain; POU_Forkhead	Current study	CAP-SELEX	300000	1.48826
POU4F2_ONECUT2_TATGGT40NATA_YXIII_NTRAATAATCGAT_m1_c3b0	Homeodomain; POU_CUT; Homeodomain	Current study	CAP-SELEX	300044	1.69028
POU4F2_PAX2_TATGGT40NATA_YZII_NGTYACGCATGANTAANY_m2_c3b0	Homeodomain; POU_Homeodomain; Paired box	Current study	CAP-SELEX	300000	1.574
POU4F2_SOX11_TATGGT40NATA_YUIII_NWTNAWTAAACAATRN_m1_c3b0	Homeodomain; POU_HMG/Sox	Current study	CAP-SELEX	300003	1.52659
POU4F2_TGIF2LX_TCTTGC40NTTC_YVII_NTGTCAATWATGNAN_m1_c3b0u	Homeodomain; POU_Homeodomain	Current study	CAP-SELEX	300025	1.82206
POU4F2_TGIF2LX_TCTTGC40NTTC_YVII_TGTCATNAATAANNNAN_m2_c3b0	Homeodomain; POU_Homeodomain	Current study	CAP-SELEX	300001	1.6332
POU4F3_CREM_TAAGTT40NGAT_YLIII_GACGTCNNNNNNNNNNNNTATGCA_m1_c3b0u	Homeodomain; POU_bZIP	Current study	CAP-SELEX	300000	1.34401
POU4F3_FOXD2_TAAGTT40NGAT_YWI_NATGCAYWANRYAAACAN_m1_c3b0u	Homeodomain; POU_Forkhead	Current study	CAP-SELEX	300000	1.47958
POU4F3_SOX11_TACCAT40NGCG_YUIII_NTNAWTAAACAATRN_m1_c3b0	Homeodomain; POU_HMG/Sox	Current study	CAP-SELEX	300038	1.56503
POU4F3_TBX21_TAAGTT40NGAT_YYI_NAGGTGTNAATTATTNAN_m1_c3b0u	Homeodomain; POU_T-box	Current study	CAP-SELEX	300000	1.50174
POU4F3_TGIF2LX_TAAGTT40NGAT_YVII_NTGTCAATWATKCAN_m1_c3b0u	Homeodomain; POU_Homeodomain	Current study	CAP-SELEX	300000	1.79514
POU4F3_TGIF2LX_TAAGTT40NGAT_YVII_TGTCATNAATAANNNAN_m2_c3b0u	Homeodomain; POU_Homeodomain	Current study	CAP-SELEX	300000	1.63539
PRDM1_FOXD2_TGCGAG40NTTC_YWI_NWANRYAAACAAKNGAAAGT_m2_c3b0	C2H2 ZF_Forkhead	Current study	CAP-SELEX	300000	1.43662
PROP1_FLI1_TCCCTT40NCTCC_YYIII_NCCGGAAGTAATTAN_m1_c3b0	Homeodomain_Ets	Current study	CAP-SELEX	300000	1.5984
PROP1_PAX2_TCCCTT40NCTCC_YZII_YRWTTAGTCACGSNYNRNYRN_m2_c3b0	Homeodomain_Homeodomain; Paired box	Current study	CAP-SELEX	300000	1.5073
PROP1_TBX21_TGTAGC40NCCT_YYI_NAGGTGTTAATTRN_m1_c3b0	Homeodomain_T-box	Current study	CAP-SELEX	300002	1.64579
PROX1_HOXA2_TCATAA40NAGC_YJI_NTAATTAAAGAN_m1_c3b0	Prospero_Homeodomain	Current study	CAP-SELEX	300515	1.76386
PROX1_HOXB2_TCATAA40NAGC_YUI_NYMATTWAAGNNNNCTTN_m1_c3b0u	Prospero_Homeodomain	Current study	CAP-SELEX	300000	1.53279
PROX1_RUNX2_TGATGC40NTAA_YII_NACCRCANNNNAAGANNYCTTN_m2_c3b0	Prospero_Runt	Current study	CAP-SELEX	300000	1.45235
PROX2_HOXA2_TAACCT40NCGG_YJI_NTAATTWAAGNNNNCTTN_m1_c3b0	Prospero_Homeodomain	Current study	CAP-SELEX	300001	1.53867
PROX2_HOXB2_TAACCT40NCGG_YUI_NYMATTWAAGNNNNCTTN_m1_c3b0u	Prospero_Homeodomain	Current study	CAP-SELEX	300000	1.54794
PROX2_MAFK_TAACCT40NCGG_YPIIII_NGTAAGGCGTCATCN_m2_c3b0	Prospero_bZIP	Current study	CAP-SELEX	300005	1.55018
PRRX1_ELF1_TACATC40NCAAG_YADIIII_NCGGAANYAATTAN_m1_c3b0	Homeodomain_Ets	Current study	CAP-SELEX	300004	1.74552
PRRX1_FLI1_TACATC40NCAAG_YYIII_NCCGGAAGTAATTAN_m1_c3b0	Homeodomain_Ets	Current study	CAP-SELEX	300010	1.5808
PRRX1_NFKB2_TACATC40NCAAG_YADI_NTAATTANNNNNNNNNNNTTYCCCN_m1_c3b0	Homeodomain_Rel	Current study	CAP-SELEX	300000	1.38713
PRRX1_ONECUT1_TACTGA40NACC_YJII_NTAATTRNNNATCGATN_m1_c3b0	Homeodomain_CUT; Homeodomain	Current study	CAP-SELEX	300000	1.62768
PRRX1_TBX21_TACTGA40NACC_YYI_NAGGTGTTAATTRN_m1_c3b0	Homeodomain_T-box	Current study	CAP-SELEX	300001	1.66666
PRRX1_TEAD4_TACATC40NCAAG_YJII_YAATTAACATTCC_m1_c3b0	Homeodomain_TEA	Current study	CAP-SELEX	300621	1.71896
PTF1A_NKX6-1_TCTGCC40NCAC_YVIII_NCASCTGNNNTMATTAN_m1_c3b0	bHLH_Homeodomain	Current study	CAP-SELEX	300000	1.54634
RAX_TGIF2LX_TGCATA40NTCA_YVII_NMTGTCAATTAN_m1_c3b0	Homeodomain_Homeodomain	Current study	CAP-SELEX	300387	1.68264
RFX5_CREM_TCCCTT40NCAT_YLIII_NTGACGTCANNNGTTGCYRN_m1_c3b0u	RFX_bZIP	Current study	CAP-SELEX	300001	1.43774
RFX5_HOXA2_TCCCTT40NCAT_YJI_NGTTGCTAATTRN_m1_c3b0	RFX_Homeodomain	Current study	CAP-SELEX	300052	1.70701
RFX5_OTP_TTGCAT40NTGG_YPIII_NGTTGCYNNNNNYAATTAN_m1_c3b0	RFX_Homeodomain	Current study	CAP-SELEX	300000	1.51675
RFX5_TBX6_TCCCTT40NCAT_YAAII_NGTTGYYRNNNNGGTGTNRN_m1_c3b0	RFX_T-box	Current study	CAP-SELEX	300000	1.39885
RFX5_TCF3_TCCCTT40NCAT_YIII_NGTTGCYAGGTGN_m1_c3b0	RFX_bHLH	Current study	CAP-SELEX	300021	1.56438
RUNX3_FOXD2_TCATGT40NCTG_YWI_NWAACCGCAAARTAAACAN_m2_c3b0	Runt_Forkhead	Current study	CAP-SELEX	300000	1.47182
RUNX3_TBX6_TCATGT40NCTG_YAAII_NACCGCAAAAAGGTGTNAN_m2_c3b0u	Runt_T-box	Current study	CAP-SELEX	300000	1.40432
SCRT2_FLI1_TCTTTA40NTAGC_YYIII_NSCGGAAGYGCAACAGGTN_m2_c3b0	C2H2 ZF_Ets	Current study	CAP-SELEX	300000	1.43857
SCRT2_TEAD4_TCTTTA40NTAGC_YJII_NKCAACAGGTGCATTCCN_m2_c3b0	C2H2 ZF_TEA	Current study	CAP-SELEX	300000	1.44623
SHOX_FLI1_TGGTCG40NTCGG_YYIII_NCCGGAAGTAATTAN_m1_c3b0	Homeodomain_Ets	Current study	CAP-SELEX	300009	1.60108
SHOX_MEF2D_TGGTCG40NTCGG_YAEII_CCAATTATGG_m1_c3b0	Homeodomain_MADS box	Current study	CAP-SELEX	301773	1.98382
SHOX_TBX4_TCCAAG40NAAC_YWII_NAGGTGTTAATTRN_m1_c3b0	Homeodomain_T-box	Current study	CAP-SELEX	300001	1.62642
SHOX_TBX4_TCCAAG40NAAC_YWII_NTAATTAGGTGTNRN_m1_c3b0	Homeodomain_T-box	Current study	CAP-SELEX	300006	1.56881
SHOX_TEAD4_TGGTCG40NTCGG_YJII_YAATTAACATTCC_m1_c3b0	Homeodomain_TEA	Current study	CAP-SELEX	300785	1.7125
SHOX_TGIF2LX_TCCAAG40NAAC_YVII_NTGTCAATTAN_m1_c3b0	Homeodomain_Homeodomain	Current study	CAP-SELEX	300647	1.70481
SIX4_FLI1_TCCGAG40NAGCG_YYIII_NMGGAAGTATCN_m1_c3b0	Homeodomain_Ets	Current study	CAP-SELEX	300039	1.66319
SOHLH2_FLI1_TGGTCG40NTAA_YYIII_NCCGGAWRCACGTGN_m1_c3b0	bHLH_Ets	Current study	CAP-SELEX	300009	1.51143
SOX11_TBX4_TGCCAG40NATA_YWII_NACAAWRNNNAGGTGTNRN_m2_c3b0u	HMG/Sox_T-box	Current study	CAP-SELEX	300000	1.40843
SOX14_TBX4_TGGTGC40NTAG_YWII_NACAAWRNNNAGGTGTNRN_m2_c3b0u	HMG/Sox_T-box	Current study	CAP-SELEX	300000	1.40918
SOX3_TBX4_TCAGTA40NACC_YWII_NACAAWRNNNAGGTGTNRN_m2_c3b0u	HMG/Sox_T-box	Current study	CAP-SELEX	300000	1.42128
SOX30_TBX4_TACCCA40NTGT_YWII_NRACAATNNNNAGGTGTNRN_m2_c3b0u	HMG/Sox_T-box	Current study	CAP-SELEX	300002	1.39821
SOX9_TBX21_TGCCCG40NCTG_YYI_NAGGTGTKGYATTGTTN_m2_c3b0u	HMG/Sox_T-box	Current study	CAP-SELEX	300001	1.50469
SOX9_TBX6_TGCCCG40NCTG_YAAII_NRACAATAGGTGTNRN_m1_c3b0	HMG/Sox_T-box	Current study	CAP-SELEX	300001	1.47441
SPIB_FOXD2_TTAGTG40NACC_YWI_NRNGGAWGTTTRTTTWN_m1_c3b0	Ets_Forkhead	Current study	CAP-SELEX	300000	1.51829
SPIB_HOXC10_TGGCTA40NTGCG_YAEIII_NWWWRHGGAAGTMRTAAAN_m1_c3b0	Ets_Homeodomain	Current study	CAP-SELEX	300000	1.45423
SPIB_HOXC10_TGGCTA40NTGCG_YAEIII_YMATAAANNNACTTCCBCWWWN_m2_c3b0	Ets_Homeodomain	Current study	CAP-SELEX	300000	1.40775
SPIB_TBX21_TTAGTG40NACC_YYI_NRGGTGTNANRNGGAAG_m1_c3b0	Ets_T-box	Current study	CAP-SELEX	300004	1.43287
SPIB_TBX4_TTAGTG40NACC_YWII_NAGGTGTNNNNNNNNGGAAGTN_m1_c3b0	Ets_T-box	Current study	CAP-SELEX	300000	1.35545
SPIB_TEAD4_TGGCTA40NTGCG_YJII_NGGAATGCGGAAGTN_m2_c3b0	Ets_TEA	Current study	CAP-SELEX	300008	1.56445
SREBF2_FLI1_TTCAGT40NTTTC_YYIII_NTCACGCCACCGGAWRYN_m2_c3b0	bHLH_Ets	Current study	CAP-SELEX	300000	1.4628
SRF_FOXA1_TTCGAG40NCATT_YWII_NCAAATATTGAN_m1_c3b0	MADS box_Forkhead	Current study	CAP-SELEX	302823	1.69146
SRF_NKX6-1_TTCGAG40NCATT_YVIII_NCYWWWWWWGGNNATAATTRN_m1_c3b0	MADS box_Homeodomain	Current study	CAP-SELEX	300000	1.47372
SRF_TBX21_TAGGAC40NACA_YYI_CCWWWWWAGGTGTGAN_m1_c3b0	MADS box_T-box	Current study	CAP-SELEX	300003	1.48148
SRF_TEAD4_TTCGAG40NCATT_YJII_CATTCCNNNCCWWWWWWGG_m1_c3b0	MADS box_TEA	Current study	CAP-SELEX	300000	1.53065
TBX2_HOXB2_TTACTA40NAGG_YUI_AGGTGTTAATKR_m1_c3b0	T-box_Homeodomain	Current study	CAP-SELEX	300100	1.79036
TBX20_HOXA2_TAACCA40NGGT_YJI_NAGGTGYTAATTRN_m1_c3b0	T-box_Homeodomain	Current study	CAP-SELEX	300008	1.72707
TBX20_NKX6-1_TGTTCG40NGAC_YVIII_NAGGTGWTAATTRN_m1_c3b0u	T-box_Homeodomain	Current study	CAP-SELEX	300014	1.65897
TBX21_HOXA2_TACCTG40NACG_YJI_NTAATKARGTGTKAN_m1_c3b0	T-box_Homeodomain	Current study	CAP-SELEX	300001	1.5999
TBX21_HOXB2_TACCTG40NACG_YUI_NAGGTGYTAATKRN_m1_c3b0	T-box_Homeodomain	Current study	CAP-SELEX	300013	1.6958
TBX21_OTP_TTTAAG40NAGC_YPIII_NAGGTGTTAATTR_m1_c3b0	T-box_Homeodomain	Current study	CAP-SELEX	300200	1.70529
TBX21_RUNX2_TTTAAG40NAGC_YII_NACCGCANNNAGGTGYNAN_m2_c3b0	T-box_Runt	Current study	CAP-SELEX	300000	1.43647
TBX21_TEAD4_TTTAAG40NAGC_YJII_AGGYGTGANATTCC_m2_c3b0	T-box_TEA	Current study	CAP-SELEX	300006	1.68859
TBX3_FLI1_TAACAT40NATG_YYIII_NCCGGAWRTNACACCYN_m1_c3b-	T-box_Ets	Current study	CAP-SELEX	300001	1.4725
TBX3_GABPA_TCACGA40NTTA_YYIIII_NCCGGAAGTNACACCTN_m1_c3b0	T-box_Ets	Current study	CAP-SELEX	300000	1.46589
TBX3_HOXA2_TCACGA40NTTA_YJI_NAGGTGTTAATTRN_m1_c3b0	T-box_Homeodomain	Current study	CAP-SELEX	300010	1.61516
TBX3_IRF7_TAACAT40NATG_YAEIIII_YGAAASTNACACCT_m1_c3b0	T-box_IRF	Current study	CAP-SELEX	300000	1.59525
TBX3_ONECUT1_TCACGA40NTTA_YJII_NAGGTGTKANNNNNATCGATN_m2_c3b0	T-box_CUT; Homeodomain	Current study	CAP-SELEX	300000	1.4239
TBX3_TEAD4_TAACAT40NATG_YJII_NASGTGTGAMATTCCN_m2_c3b0	T-box_TEA	Current study	CAP-SELEX	300008	1.55519
TBX4_EVX2_TGCAGG40NTCG_YZIIII_NTAATKAGGTGTNAN_m1_c3b0	T-box_Homeodomain	Current study	CAP-SELEX	300000	1.67234
TBX4_HOXA2_TTAGAT40NGTG_YJI_NTAATKARGTGTNN_m1_c3b0	T-box_Homeodomain	Current study	CAP-SELEX	300004	1.68502
TBX4_IRF8_TGCAGG40NTCG_YQIIII_NCGAAACNNNNNNYNACACCYN_m1_c3b0	T-box_IRF	Current study	CAP-SELEX	300000	1.42698
TBX4_OTP_TGCAGG40NTCG_YPIII_NAGGTGTTAATTR_m1_c3b0	T-box_Homeodomain	Current study	CAP-SELEX	300028	1.69033
TBX4_TEAD4_TGCAGG40NTCG_YJII_NGGAATGYNNNNAGGTGTK_m2_c3b0	T-box_TEA	Current study	CAP-SELEX	300000	1.47777
TCF12_FLI1_TGAACA40NTACT_YYIII_NCGGAWRCACCTGN_m1_c3b0	bHLH_Ets	Current study	CAP-SELEX	300006	1.52497
TCF12_FOXA1_TGAACA40NTACT_YWII_NCACCTGNRYAAAYAN_m1_c3b0	bHLH_Forkhead	Current study	CAP-SELEX	300003	1.5532
TCF12_FOXD2_TGGTCC40NTTC_YWI_NCACCTGWAATAACAN_m1_c3b0	bHLH_Forkhead	Current study	CAP-SELEX	300001	1.52553
TCF12_FOXD2_TGGTCC40NTTC_YWI_NCACCTGWRYAAACAN_m1_c3b0	bHLH_Forkhead	Current study	CAP-SELEX	300000	1.529
TCF12_FOXD3_TGGTCC40NTTC_YWIIII_NCACCTGNAAYAACN_m1_c3b0	bHLH_Forkhead	Current study	CAP-SELEX	300008	1.54882
TCF12_FOXD3_TGGTCC40NTTC_YWIIII_NCACCTGNRYAAACN_m1_c3b0	bHLH_Forkhead	Current study	CAP-SELEX	300018	1.55574
TCF12_NEUROG2_TGAACA40NTACT_YVII_NAMCATCTGTTN_m1_c3b0u	bHLH_bHLH	Current study	CAP-SELEX	300293	1.71751
TCF12_TBX21_TGGTCC40NTTC_YYI_NCACCTGNNNNNNNNNNNTCACACCTN_m1_c3b0	bHLH_T-box	Current study	CAP-SELEX	300000	1.22596
TCF15_TBX21_TCTCTG40NGAA_YYI_NCATATGNNAGGTGTGAN_m1_c3b0	bHLH_T-box	Current study	CAP-SELEX	300000	1.45837
TCF4_FLI1_TTTCAC40NGTG_YYIII_NSCGGAWRCACCTGN_m1_c3b0u	bHLH_Ets	Current study	CAP-SELEX	300005	1.4774
TCF4_FLI1_TTTCAC40NGTG_YYIII_NSCGGAWRCAGGTGN_m1_c3b0u	bHLH_Ets	Current study	CAP-SELEX	300002	1.50867
TCF4_FOXA1_TTTCAC40NGTG_YWII_NCACCTGNRYAAAYAN_m1_c3b0	bHLH_Forkhead	Current study	CAP-SELEX	300000	1.52999
TCF4_FOXD2_TAAGAT40NATG_YWI_NCACCTGWAATAACAN_m1_c3b0u	bHLH_Forkhead	Current study	CAP-SELEX	300001	1.51724
TCF4_FOXD2_TAAGAT40NATG_YWI_NCACCTGWRYAAACAN_m1_c3b0u	bHLH_Forkhead	Current study	CAP-SELEX	300000	1.52652
TCF4_FOXD3_TAAGAT40NATG_YWIIII_NCACCTGNAAYAACN_m1_c3b0	bHLH_Forkhead	Current study	CAP-SELEX	300004	1.54751
TCF4_FOXD3_TAAGAT40NATG_YWIIII_NCACCTGNRYAAACN_m1_c3b0	bHLH_Forkhead	Current study	CAP-SELEX	300003	1.54354
TCF4_NEUROG1_TAAGAT40NATG_YAEII_NMCATCTGTTN_m1_c3b0u	bHLH_bHLH	Current study	CAP-SELEX	300349	1.90781
TCF4_NEUROG2_TTTCAC40NGTG_YVII_NCCATCTGTTN_m1_c3b0u	bHLH_bHLH	Current study	CAP-SELEX	300004	1.78607
TCF4_TEAD4_TTTCAC40NGTG_YJII_NCAGGTGNNNNNNGGWATGN_m1_c3b0	bHLH_TEA	Current study	CAP-SELEX	300000	1.30265
TCF7_FOXD2_TCGGGT40NAAG_YWI_ATCAAANNNNNRTAAACAN_m2_c3b0	HMG/Sox_Forkhead	Current study	CAP-SELEX	300001	1.5224
TCF7_PAX2_TGAAGA40NACAG_YZII_GTCACGCNYSNNYGATCAAA_m2_c3b0	HMG/Sox_Homeodomain; Paired box	Current study	CAP-SELEX	300000	1.45626
TEAD4_CLOCK_TCTAGG40NCTG_YJI_NCACGTGNNNNNNNCATWCC_m1_c3b0	TEA_bHLH	Current study	CAP-SELEX	300000	1.45333
TFAP2B_FOXD2_TTTATT40NATC_YWI_NRYAAACANNGCCNNNGGSN_m1_c3b0	AP-2_Forkhead	Current study	CAP-SELEX	300000	1.47548
TFAP2C_ONECUT1_TCTTTA40NGGA_YJII_NATCGATNNNGCCCNNNGGSN_m1_c3b0	AP-2_CUT; Homeodomain	Current study	CAP-SELEX	300000	1.47586
TFAP2C_TBX21_TCTTTA40NGGA_YYI_NTGCCCNNNGGGTGTKAN_m1_c3b0	AP-2_T-box	Current study	CAP-SELEX	300000	1.38787
TFAP4_ETV4_TCTGAA40NAACT_YSIII_NCAGCTGNCGGAWRTN_m1_c3b0	bHLH_Ets	Current study	CAP-SELEX	300000	1.48613
TFAP4_ETV4_TCTGAA40NAACT_YSIII_NRSCGGAANCAGCTGN_m1_c3b0	bHLH_Ets	Current study	CAP-SELEX	300000	1.50212
TFAP4_FLI1_TCTGAA40NAACT_YYIII_NCGGAWRCAGCTGN_m1_c3b0	bHLH_Ets	Current study	CAP-SELEX	300023	1.57748
TFAP4_FLI1_TCTGAA40NAACT_YYIII_NCGGAWRYCAGCTGN_m1_c3b0	bHLH_Ets	Current study	CAP-SELEX	300000	1.54981
TFAP4_FOXA1_TCTGAA40NAACT_YWII_NCAGCTGNRYAAAYAN_m1_c3b0	bHLH_Forkhead	Current study	CAP-SELEX	300001	1.60587
TFAP4_FOXD2_TACTGT40NCGC_YWI_NCAGCTGWAATAACAN_m2_c3b0u	bHLH_Forkhead	Current study	CAP-SELEX	300002	1.56517
TFAP4_FOXD2_TACTGT40NCGC_YWI_NCAGCTGWRYAAACAN_m2_c3b0u	bHLH_Forkhead	Current study	CAP-SELEX	300001	1.56933
TFAP4_FOXD3_TACTGT40NCGC_YWIIII_NCAGCTGNAATAACN_m2_c3b0u	bHLH_Forkhead	Current study	CAP-SELEX	300001	1.60576
TFAP4_FOXD3_TACTGT40NCGC_YWIIII_NCAGCTGNRYAAACN_m2_c3b0u	bHLH_Forkhead	Current study	CAP-SELEX	300002	1.62081
TFAP4_FOXD3_TACTGT40NCGC_YWIIII_NCANNTGWAATAACN_m1_c3b0	bHLH_Forkhead	Current study	CAP-SELEX	300013	1.58822
TFAP4_GABPA_TACTGT40NCGC_YYIIII_NACCGGAWRCAGCTGN_m1_c3b0	bHLH_Ets	Current study	CAP-SELEX	300001	1.51194
TFAP4_IRF7_TCTGAA40NAACT_YAEIIII_NCAGCTGNNCGAAAN_m2_c3b0	bHLH_IRF	Current study	CAP-SELEX	300004	1.6718
TFAP4_ONECUT1_TACTGT40NCGC_YJII_ATCGATNNNNNNCAGCTG_m1_c3b0	bHLH_CUT; Homeodomain	Current study	CAP-SELEX	300000	1.47037
TFAP4_TBX21_TACTGT40NCGC_YYI_NAGGTGTCAGCTGN_m1_c3b0u	bHLH_T-box	Current study	CAP-SELEX	300038	1.60156
TFAP4_TGIF2LX_TACTGT40NCGC_YVII_NCAGCTGACAN_m1_c3b0	bHLH_Homeodomain	Current study	CAP-SELEX	300345	1.91424
TFE3_CUX2_TACAGA40NTATT_YKI_CACGTGATCGAT_m1_c3b0	bHLH_CUT; Homeodomain	Current study	CAP-SELEX	300236	1.6234
TFE3_ETV4_TACAGA40NTATT_YSIII_NCACGTGNNMGGAWRYN_m1_c3b0	bHLH_Ets	Current study	CAP-SELEX	300000	1.44304
TFE3_FLI1_TACAGA40NTATT_YYIII_NRMCGGAAACACGTGN_m1_c3b0	bHLH_Ets	Current study	CAP-SELEX	300000	1.48684
TFE3_FLI1_TACAGA40NTATT_YYIII_NRMCGGAARTCACGTGN_m1_c3b0	bHLH_Ets	Current study	CAP-SELEX	300000	1.48226
TFE3_GABPA_TGCAGT40NAAG_YYIIII_NCACGTGACCGGAWRN_m1_c3b0	bHLH_Ets	Current study	CAP-SELEX	300001	1.50202
TFEC_ETV5_TTATGG40NCGTT_YKII_NCACGTGACCGGAWGTN_m2_c3b0	bHLH_Ets	Current study	CAP-SELEX	300002	1.49869
TGIF2_ATF7_TGGACT40NAAT_YJI_NTGACGTATGTCAN_m1_c3b0	Homeodomain_bZIP	Current study	CAP-SELEX	300024	1.61421
TGIF2_ELK3_TGGGTC40NAAG_YAFI_NRCMGGAAGTGACAN_m1_c3b0	Homeodomain_Ets	Current study	CAP-SELEX	300002	1.57452
TGIF2_EVX2_TGGACT40NAAT_YZIIII_MTGTCATTAN_m1_c3b0	Homeodomain_Homeodomain	Current study	CAP-SELEX	302153	1.87306
TGIF2_GCM1_TGGGTC40NAAG_YACII_NRTRCKGGYTGTCAN_m1_c3b0	Homeodomain_GCM	Current study	CAP-SELEX	300006	1.48557
TGIF2_HOXB2_TGGGTC40NAAG_YUI_NMTGTCATTAN_m1_c3b0	Homeodomain_Homeodomain	Current study	CAP-SELEX	303387	1.7713
TGIF2_HOXB5_TGGGTC40NAAG_YVIII_NTGTCATTAN_m1_c3b0	Homeodomain_Homeodomain	Current study	CAP-SELEX	301077	1.84306
TGIF2_HOXC10_TGGACT40NAAT_YAEIII_NYGTCATWAAN_m1_c3b0	Homeodomain_Homeodomain	Current study	CAP-SELEX	305223	1.76885
TGIF2_ISL2_TGGGTC40NAAG_YUIII_NCTGTCAATTAN_m1_c3b0	Homeodomain_Homeodomain	Current study	CAP-SELEX	300248	1.67131
TGIF2_LMX1B_TGGGTC40NAAG_YVIIII_NTGTCAATTAAN_m1_c3b0	Homeodomain_Homeodomain	Current study	CAP-SELEX	300351	1.68795
TGIF2_MYBL2_TGGGTC40NAAG_YABI_TGACANCCGTT_m1_c3b0	Homeodomain_Myb/SANT	Current study	CAP-SELEX	300213	1.79978
TGIF2_SOX11_TGGACT40NAAT_YUIII_NACAATGACAN_m1_c3b0	Homeodomain_HMG/Sox	Current study	CAP-SELEX	303633	1.74539
TGIF2_TBX21_TGGGTC40NAAG_YYI_NAGGTGTCAWN_m1_c3b0	Homeodomain_T-box	Current study	CAP-SELEX	301715	1.75384
TGIF2_TBX21_TGGGTC40NAAG_YYI_NAGGTGTGACAN_m1_c3b0	Homeodomain_T-box	Current study	CAP-SELEX	300278	1.69406
TGIF2_TBX21_TGGGTC40NAAG_YYI_NTGACAGGTGTCAN_m1_c3b0	Homeodomain_T-box	Current study	CAP-SELEX	300002	1.58185
TGIF2_TBX21_TGGGTC40NAAG_YYI_NTGACGTGTGAN_m1_c3b0	Homeodomain_T-box	Current study	CAP-SELEX	300024	1.69121
TGIF2_TBX4_TGGGTC40NAAG_YWII_NAGGTGTGACAN_m1_c3b0	Homeodomain_T-box	Current study	CAP-SELEX	300104	1.6839
TLX2_FLI1_TTGATG40NATC_YYIII_NRMCGGAWRNNNYAATTAN_m1_c3b0	Homeodomain_Ets	Current study	CAP-SELEX	300000	1.50988
TLX2_FOXA1_TTGATG40NATC_YWII_NTAATTRNNNNNRYAAAYAN_m1_c3b0	Homeodomain_Forkhead	Current study	CAP-SELEX	300000	1.47022
TLX2_TBX21_TTCTTT40NCAG_YYI_NAGGTGTTAATTRN_m1_c3b0	Homeodomain_T-box	Current study	CAP-SELEX	300000	1.62159
TLX2_TBX4_TTCTTT40NCAG_YWII_NAGGTGTTAATTRN_m1_c3b0	Homeodomain_T-box	Current study	CAP-SELEX	300001	1.64412
TLX2_TEAD4_TTGATG40NATC_YJII_CATTCCNNNNTAATTA_m1_c3b0	Homeodomain_TEA	Current study	CAP-SELEX	300013	1.61435
USF2_ELK1_TATGAC40NGACC_YRII_NCACGTGNNCGGAARYN_m1_c3b0	bHLH_Ets	Current study	CAP-SELEX	300000	1.46295
USF2_ELK3_TCGGCG40NACG_YAFI_NRSMGGAARCACGTGN_m1_c3b0	bHLH_Ets	Current study	CAP-SELEX	300002	1.5332
USF2_ETV4_TATGAC40NGACC_YSIII_NCACGTGNNCGGAWRYN_m1_c3b0	bHLH_Ets	Current study	CAP-SELEX	300001	1.44691
USF2_ETV4_TATGAC40NGACC_YSIII_NSCGGAWRCACGTGN_m1_c3b0	bHLH_Ets	Current study	CAP-SELEX	300004	1.52477
USF2_ETV4_TATGAC40NGACC_YSIII_NSCGGAWRNCACGTGN_m1_c3b0	bHLH_Ets	Current study	CAP-SELEX	300000	1.4637
USF2_FLI1_TATGAC40NGACC_YYIII_NCACGTGACCGGAARYN_m1_c3b0u	bHLH_Ets	Current study	CAP-SELEX	300000	1.47424
USF2_FLI1_TATGAC40NGACC_YYIII_NSCGGAARCACGTGN_m1_c3b0u	bHLH_Ets	Current study	CAP-SELEX	300005	1.51835
USF2_GABPA_TCGGCG40NACG_YYIIII_NCAYGTGACCGGAAGTN_m1_c3b0	bHLH_Ets	Current study	CAP-SELEX	172554	1.44656
VAX1_ELF1_TCATGA40NAGT_YADIIII_MGGAAGTAATTAN_m1_c3b0	Homeodomain_Ets	Current study	CAP-SELEX	300084	1.68001
VAX1_GCM1_TGGCCA40NTTC_YACII_NTAATKATRCGGGYN_m1_c3b0u	Homeodomain_GCM	Current study	CAP-SELEX	300006	1.49765
VAX1_IRF8_TCATGA40NAGT_YQIIII_NYGAAASYAATTRN_m1_c3b-	Homeodomain_IRF	Current study	CAP-SELEX	300044	1.62888
VAX1_TBX20_TCATGA40NAGT_YWIIII_NGTGTTAATGTGTN_m1_c3b0	Homeodomain_T-box	Current study	CAP-SELEX	300004	1.66559
VAX1_TBX21_TGGCCA40NTTC_YYI_NTAATTAGGTGTNAN_m1_c3b0	Homeodomain_T-box	Current study	CAP-SELEX	300000	1.56776
VAX1_TBX4_TGGCCA40NTTC_YWII_NAGGTGTTMATTAN_m1_c3b0u	Homeodomain_T-box	Current study	CAP-SELEX	300010	1.64383
VAX1_TBX4_TGGCCA40NTTC_YWII_NTAATKAGGTGTNRN_m1_c3b0u	Homeodomain_T-box	Current study	CAP-SELEX	300025	1.5996
VAX2_ELK3_TAACCG40NCAA_YAFI_NRCCGGAAGYAATTAN_m2_c3b0	Homeodomain_Ets	Current study	CAP-SELEX	300000	1.59424
VAX2_ETV4_TTCTAA40NACTG_YSIII_NCGGAWGYAATTAN_m1_c3b0	Homeodomain_Ets	Current study	CAP-SELEX	300048	1.62648
VAX2_FLI1_TTCTAA40NACTG_YYIII_NCCGGAAGTAATTAN_m1_c3b0	Homeodomain_Ets	Current study	CAP-SELEX	300002	1.57687
VAX2_GABPA_TAACCG40NCAA_YYIIII_NCCGGAWRYAATTAN_m1_c3b0	Homeodomain_Ets	Current study	CAP-SELEX	300000	1.61878
VAX2_IRF8_TTCTAA40NACTG_YQIIII_NYGAAASYAATTRN_m1_c3b0	Homeodomain_IRF	Current study	CAP-SELEX	300028	1.6335
VAX2_RUNX2_TTCTAA40NACTG_YII_NACCGCAATTAN_m1_c3b0u	Homeodomain_Runt	Current study	CAP-SELEX	300226	1.78644
VAX2_TBX20_TTCTAA40NACTG_YWIIII_NGGTGTTAATTRN_m1_c3b0	Homeodomain_T-box	Current study	CAP-SELEX	300052	1.72809
VAX2_TBX20_TTCTAA40NACTG_YWIIII_NRGTGTTAATGTGTNRN_m1_c3b0	Homeodomain_T-box	Current study	CAP-SELEX	300000	1.54679
VAX2_TBX21_TAACCG40NCAA_YYI_NTAATKAGGTGTNAN_m1_c3b0	Homeodomain_T-box	Current study	CAP-SELEX	300001	1.53351
VAX2_TBX4_TAACCG40NCAA_YWII_NAGGTGTTAATTRN_m1_c3b0	Homeodomain_T-box	Current study	CAP-SELEX	300010	1.62068
VAX2_TBX4_TAACCG40NCAA_YWII_NTAATKAGGTGTNRN_m1_c3b0	Homeodomain_T-box	Current study	CAP-SELEX	300000	1.5646
VAX2_TEAD4_TTCTAA40NACTG_YJII_NYAATTAACATTCCN_m2_c3b0	Homeodomain_TEA	Current study	CAP-SELEX	300076	1.64983
VAX2_TGIF2LX_TAACCG40NCAA_YVII_NTGTCAATTAN_m1_c3b0	Homeodomain_Homeodomain	Current study	CAP-SELEX	300521	1.74786
VAX2_TGIF2LX_TAACCG40NCAA_YVII_NTGTCATTAN_m1_c3b0	Homeodomain_Homeodomain	Current study	CAP-SELEX	301513	1.84448
VENTX_FLI1_TTCGGC40NAGC_YYIII_NMGGAARTNNNYAATTAN_m1_c3b0	Homeodomain_Ets	Current study	CAP-SELEX	300000	1.48462
VENTX_PAX2_TTCGGC40NAGC_YZII_NGTCACGSNYMATTAN_m1_c3b0	Homeodomain_Homeodomain; Paired box	Current study	CAP-SELEX	300001	1.55621
VENTX_TBX4_TGATGA40NCCA_YWII_NAGGTGTTAATTRN_m1_c3b0u	Homeodomain_T-box	Current study	CAP-SELEX	300001	1.60969
VENTX_TBX4_TGATGA40NCCA_YWII_NTAATKAGGTGTNRN_m1_c3b0u	Homeodomain_T-box	Current study	CAP-SELEX	300001	1.58055
VSX1_ELK3_TGGGCC40NGGA_YAFI_NYAATTAMCGGAWRYN_m1_c3b0	Homeodomain_Ets	Current study	CAP-SELEX	300003	1.60296
VSX1_SIX6_TTGAGC40NGTC_YVI_NTAATTAGCNNTATCAN_m1_c3b0	Homeodomain_Homeodomain	Current study	CAP-SELEX	300000	1.58157
VSX1_TBX21_TGGGCC40NGGA_YYI_NAGGTGNTAATTRN_m1_c3b0	Homeodomain_T-box	Current study	CAP-SELEX	300010	1.6046
VSX1_TBX4_TGGGCC40NGGA_YWII_NAGGTGTTAATKRN_m1_c3b0	Homeodomain_T-box	Current study	CAP-SELEX	300005	1.61208
VSX1_TGIF2LX_TGGGCC40NGGA_YVII_NMTGTCAATTAN_m1_c3b0	Homeodomain_Homeodomain	Current study	CAP-SELEX	300158	1.69043
VSX2_FLI1_TCGCCG40NTGC_YYIII_NCCGGAWRTAATTAN_m1_c3b0	Homeodomain_Ets	Current study	CAP-SELEX	300002	1.61486
VSX2_SIX6_TCGCCG40NTGC_YVI_NTAATTAGCNNTATCAN_m1_c3b0	Homeodomain_Homeodomain	Current study	CAP-SELEX	300003	1.6126
VSX2_SOX11_TCGCCG40NTGC_YUIII_NTAATTRNNNNACAAWRN_m1_c3b0	Homeodomain_HMG/Sox	Current study	CAP-SELEX	300002	1.49359
VSX2_TBX21_TTTCGG40NAGA_YYI_NAGGTGNTAATTRN_m1_c3b0	Homeodomain_T-box	Current study	CAP-SELEX	300011	1.65886
VSX2_TBX4_TTTCGG40NAGA_YWII_NAGGTGTTAATTRN_m1_c3b0	Homeodomain_T-box	Current study	CAP-SELEX	300006	1.64887
VSX2_TBX6_TTTCGG40NAGA_YAAII_NAGGTGTTAATTN_m1_c3b0	Homeodomain_T-box	Current study	CAP-SELEX	300488	1.67993
VSX2_TCF12_TCGCCG40NTGC_YADIII_NCACCTGNNNNYAATTAN_m1_c3b0	Homeodomain_bHLH	Current study	CAP-SELEX	300000	1.50021
VSX2_TCF12_TCGCCG40NTGC_YADIII_NYAATTANNNNCACCTGN_m1_c3b0	Homeodomain_bHLH	Current study	CAP-SELEX	300000	1.49129
VSX2_TCF4_TCGCCG40NTGC_YACII_NCACCTGNNNNYAATTAN_m1_c3b0	Homeodomain_bHLH	Current study	CAP-SELEX	300000	1.50363
XBP1_ETV5_TCCAGG40NTAG_YKII_NCGGAARNNNTGACGTN_m1_c3b0	bZIP_Ets	Current study	CAP-SELEX	300015	1.40321
XBP1_FLI1_TCCAGG40NTAG_YYIII_NCCGGAARTGACGTN_m1_c3b0	bZIP_Ets	Current study	CAP-SELEX	300021	1.57311
XBP1_HOXB5_TTGAAG40NCTC_YVIII_NACGTGTCATTAN_m1_c3b0	bZIP_Homeodomain	Current study	CAP-SELEX	300010	1.59259
XBP1_TBX4_TTGAAG40NCTC_YWII_NAGGTGACGTGTNRN_m1_c3b0u	bZIP_T-box	Current study	CAP-SELEX	300001	1.47004
ZBTB20_FLI1_TTCTAC40NCGA_YYIII_NSCGGAAGCTATASRYYN_m2_c3b0	C2H2 ZF_Ets	Current study	CAP-SELEX	300000	1.41495
ZBTB33_TEAD4_TCCGCT40NGGAC_YJII_NWGGWATGYNAARWATKYN_m1_c3b0	C2H2 ZF_TEA	Current study	CAP-SELEX	300000	1.50425
ZBTB7A_FLI1_TCTGGC40NTAG_YYIII_NGACCCNCTTCCGNYN_m1_c3b0	C2H2 ZF_Ets	Current study	CAP-SELEX	300000	1.49561
ZNF238_FLI1_TGTGAA40NTAC_YYIII_NRSCGGAAGCACATSTGN_m2_c3b0	C2H2 ZF_Ets	Current study	CAP-SELEX	300000	1.44151
ARNT_TGGTCG40NTAA_YT_NGTCACGTGACN_m1_c3	bHLH	Current study	HT-SELEX	300205	1.54292
ESR2_TTCATA40NTCA_YT_NGGTCANNNNNNNNTGACCN_m1_c3b0	Nuclear receptor	Current study	HT-SELEX	300000	1.44646
FOXK2_TTGAAC40NTAGC_YJI_NRTAAAYAAAYAN_m1_c3b0	Forkhead	Current study	HT-SELEX	301983	1.69505
FOXM1_TGACTG40NATG_YT_NGTAAACAAYRN_m1_c3	Forkhead	Current study	HT-SELEX	303289	1.71593
FOXM1_TGACTG40NATG_YT_NRYAAAYAAACAN_m1_c3	Forkhead	Current study	HT-SELEX	300217	1.72437
FOXM1_TGACTG40NATG_YT_NYGCATCAYAACRN_m1_c3	Forkhead	Current study	HT-SELEX	300544	1.62394
FOXP2_TCGATT40NTTG_YT_NRCGTAAACAAN_m1_c3	Forkhead	Current study	HT-SELEX	300161	1.67615
HELT_TAAGCC40NAGT_YT_NTCACGTGAC_m1_c3	bHLH	Current study	HT-SELEX	306472	1.70352
OTP_TAGATG40NTAT_YPIII_NTAATTRNNNNTAATTRN_m1_c3b0	Homeodomain	Current study	HT-SELEX	300000	1.58707
SOX11_TAGCCC40NGTA_YT_NACAATNNNNATTGTN_m1_c3	HMG/Sox	Current study	HT-SELEX	300007	1.52609
TCF23_TGTTTA40NACG_YT_NGCCATTTGGTN_m1_c3b0	bHLH	Current study	HT-SELEX	300122	1.74368
THHEX_TCGAG40NCATT_YT_NCAATTNNNNNNNNNNAATTGN_m1_c3b0	NA	Current study	HT-SELEX	300000	1.43518
Alx1_HT-SELEX_TAAAGC20NCG_Z_NNYAATTANN_1_3	Homeodomain	Jolma2013	HT-SELEX	320683	1.92857
Alx1_HT-SELEX_TAAAGC20NCG_Z_NTAATYNRATTAN_1_3	Homeodomain	Jolma2013	HT-SELEX	300369	1.73798
ALX3_HT-SELEX_TGCAAG20NGA_AE_NNYAATTANN_1_2	Homeodomain	Jolma2013	HT-SELEX	300895	1.92129
ALX3_HT-SELEX_TGCAAG20NGA_AE_NTAATYNRATTAN_1_2	Homeodomain	Jolma2013	HT-SELEX	300026	1.7308
ALX3_HT-SELEX_TGTAAA20NAAG_Z_NNYAATTANN_1_2	Homeodomain	Jolma2013	HT-SELEX	301846	1.98345
Alx4_HT-SELEX_TGGTAG20NCG_P_NTAATYNRATTAN_1_2	Homeodomain	Jolma2013	HT-SELEX	300080	1.75054
ALX4_HT-SELEX_TGTGTC20NGA_W_NTAATYNRATTAN_1_2	Homeodomain	Jolma2013	HT-SELEX	300023	1.73667
Ar_HT-SELEX_TCTAAT20NCG_P_RRGNACANNNTGTNCYY_2_4	Nuclear receptor	Jolma2013	HT-SELEX	300000	1.51823
AR_HT-SELEX_TCTTCT20NCTG_AD_RRGWACANNNTGTWCYY_2_4	Nuclear receptor	Jolma2013	HT-SELEX	300000	1.51132
AR_HT-SELEX_TGCTCG20NGA_AF_RRGWACANNNTGTWCYY_2_3	Nuclear receptor	Jolma2013	HT-SELEX	300000	1.52762
ARNTL_HT-SELEX_TCAAAA20NCG_W_GTCACGTGAC_2_3	bHLH	Jolma2013	HT-SELEX	301849	1.71082
Arx_HT-SELEX_TCGCAT20NACT_AC_NTAATYNRATTAN_1_2	Homeodomain	Jolma2013	HT-SELEX	300010	1.74829
ARX_HT-SELEX_TGCGTT20NTGC_Z_NTAATYNRATTAN_1_2	Homeodomain	Jolma2013	HT-SELEX	300051	1.74581
Ascl2_HT-SELEX_TAGGGC20NCG_Z_RRCAGCTGYY_1_4	bHLH	Jolma2013	HT-SELEX	307680	1.87233
Atf4_HT-SELEX_TGCCGC20NGA_Z_NGGATGATGCAATM_2_4	bZIP	Jolma2013	HT-SELEX	157245	1.60462
ATF4_HT-SELEX_TGGAAT20NGA_W_NNATGAYGCAATN_2_3	bZIP	Jolma2013	HT-SELEX	300065	1.62227
ATF7_HT-SELEX_TGGGCG30NCGT_AI_NNATGACGTCATNN_1_4	bZIP	Jolma2013	HT-SELEX	300020	1.55262
Atoh1_HT-SELEX_TAGTCC20NCTT_Z_RNCATATGNY_1_3	bHLH	Jolma2013	HT-SELEX	302980	1.8837
Barhl1_HT-SELEX_TCAGTC20NCG_AC_NNTAAACGNN_1_2	Homeodomain	Jolma2013	HT-SELEX	300043	1.79902
Barhl1_HT-SELEX_TCAGTC20NCG_AC_NNTAATTGNN_1_2	Homeodomain	Jolma2013	HT-SELEX	301555	1.88281
Barhl1_HT-SELEX_TCAGTC20NCG_AC_TAAWYGNNNNTAAWYG_1_3	Homeodomain	Jolma2013	HT-SELEX	300003	1.60129
BARHL2_HT-SELEX_TATTGT20NGTG_AC_NNTAAACGNN_1_2	Homeodomain	Jolma2013	HT-SELEX	301226	1.7849
BARHL2_HT-SELEX_TATTGT20NGTG_AC_NNTAATTGNN_1_2	Homeodomain	Jolma2013	HT-SELEX	300483	1.91414
BARHL2_HT-SELEX_TATTGT20NGTG_AC_TAAWYGNNNNTAAWYG_1_3	Homeodomain	Jolma2013	HT-SELEX	300001	1.59824
BARHL2_HT-SELEX_TCCAGT40NGAC_AI_NNTAAACGNN_1_3	Homeodomain	Jolma2013	HT-SELEX	306273	1.78976
BARHL2_HT-SELEX_TCCAGT40NGAC_AI_NNTAATTGNN_1_3	Homeodomain	Jolma2013	HT-SELEX	300497	1.87759
BARHL2_HT-SELEX_TCCAGT40NGAC_AI_TAAWYGNNNNTAAWYG_1_4	Homeodomain	Jolma2013	HT-SELEX	300000	1.59874
BARX1_HT-SELEX_TATTCG20NCTG_AC_CNATTAAAWANCNATTA_2_3	Homeodomain	Jolma2013	HT-SELEX	300000	1.58607
BARX1_HT-SELEX_TATTCG20NCTG_AC_NYNATTAN_1_3	Homeodomain	Jolma2013	HT-SELEX	336725	2.10436
BATF3_HT-SELEX_TAAGAC20NAGA_AC_TGATGACGTCATCA_2_4	bZIP	Jolma2013	HT-SELEX	63217	1.55229
BCL6B_HT-SELEX_TGCGGG20NGA_AC_TGCTTTCTAGGAATTMM_2_4	C2H2 ZF	Jolma2013	HT-SELEX	2867	1.53972
BHLHA15_HT-SELEX_TCCGTG20NCG_Y_NNCATATGNN_1_4	bHLH	Jolma2013	HT-SELEX	303971	1.8021
Bhlhb2_HT-SELEX_TCAAGG20NGAA_Z_NKCACGTGMN_1_2	bHLH	Jolma2013	HT-SELEX	302830	1.57808
BHLHB2_HT-SELEX_TGGGAC20NGA_Y_NKCACGTGMN_1_2	bHLH	Jolma2013	HT-SELEX	300040	1.5769
BHLHB3_HT-SELEX_TCAAAA20NCG_AD_NKCACGTGMN_1_2	bHLH	Jolma2013	HT-SELEX	301386	1.62545
BHLHE22_HT-SELEX_TCTTGA20NGTG_Y_NANCATATGNTN_1_3	bHLH	Jolma2013	HT-SELEX	300122	1.61405
BHLHE23_HT-SELEX_TATATC20NCG_Y_ANCATATGNT_1_4	bHLH	Jolma2013	HT-SELEX	300735	1.77753
BHLHE41_HT-SELEX_TGTGCT20NCGG_AD_GTCACGTGAC_1_3	bHLH	Jolma2013	HT-SELEX	300983	1.66434
BSX_HT-SELEX_TATGAA20NCG_Y_NYNATTAN_1_3	Homeodomain	Jolma2013	HT-SELEX	317253	2.12411
CART1_HT-SELEX_TGCGCC20NGA_Y_NTAAYYYAATTAN_1_2	Homeodomain	Jolma2013	HT-SELEX	300575	1.77038
CDX1_HT-SELEX_TCAACC20NCAA_Y_NYMATAAAN_1_3	Homeodomain	Jolma2013	HT-SELEX	309533	1.89203
CDX2_HT-SELEX_TACTTG20NCG_Y_NYMATAAAN_1_4	Homeodomain	Jolma2013	HT-SELEX	309533	1.89187
CEBPB_HT-SELEX_TCAACC20NCAA_W_NTTRCGCAAY_1_4	bZIP	Jolma2013	HT-SELEX	304332	1.79311
Cebpb_HT-SELEX_TCCTAA20NATC_Z_NTTRCGCAAY_1_2	bZIP	Jolma2013	HT-SELEX	300497	1.796
CEBPB_HT-SELEX_TGGACA20NGA_W_NTTRCGCAAY_1_2	bZIP	Jolma2013	HT-SELEX	300091	1.80158
CEBPD_HT-SELEX_TAATGA20NCG_Y_NTTRCGCAAY_1_3	bZIP	Jolma2013	HT-SELEX	304366	1.793
CEBPE_HT-SELEX_TGAGGC20NGA_W_NTTRCGCAAY_1_2	bZIP	Jolma2013	HT-SELEX	300548	1.80387
CEBPG_HT-SELEX_TAAAAT20NCG_AC_NTTRCGCAAY_1_2	bZIP	Jolma2013	HT-SELEX	303895	1.79747
CEBPG_HT-SELEX_TAGACG20NTA_Q_NTTRCGCAAY_1_2	bZIP	Jolma2013	HT-SELEX	300141	1.77923
CENPB_HT-SELEX_TGCTGT20NGTC_AD_CCCGCNTNNNRCGAA_1_3	CENPB	Jolma2013	HT-SELEX	300001	1.57596
CLOCK_HT-SELEX_TGAGAT20NAGA_Z_NACACGTGTN_1_3	bHLH	Jolma2013	HT-SELEX	301493	1.72009
CPEB1_HT-SELEX_TAACCC20NCG_AC_RATAAAAR_1_3	RRM	Jolma2013	HT-SELEX	454583	1.99538
CREB3_HT-SELEX_TAGAAC20NCG_AD_NNRTGACGTCAYCN_1_4	bZIP	Jolma2013	HT-SELEX	287289	1.568
CREB3_HT-SELEX_TAGAAC20NCG_AD_NTGCCACGTCAYCN_2_4	bZIP	Jolma2013	HT-SELEX	300005	1.48168
CREB3L1_HT-SELEX_TAAACA20NCAA_Y_NTGCCACGTCANCA_1_4	bZIP	Jolma2013	HT-SELEX	300000	1.48448
CREB3L1_HT-SELEX_TAAACA20NCAA_Y_TGCCACGTGGCA_2_4	bZIP	Jolma2013	HT-SELEX	300264	1.55245
CREB3L1_HT-SELEX_TAGAGT20NCG_AD_NTGCCACGTCANCA_1_4	bZIP	Jolma2013	HT-SELEX	53134	1.44942
CREB3L1_HT-SELEX_TAGAGT20NCG_AD_TGCCACGTGGCA_2_4	bZIP	Jolma2013	HT-SELEX	300278	1.63609
Creb3l2_HT-SELEX_TAACGG20NGCA_Z_TGCCACGTCATCA_2_4	bZIP	Jolma2013	HT-SELEX	61990	1.5347
Creb3l2_HT-SELEX_TAACGG20NGCA_Z_TGCCACGTGGCA_2_4	bZIP	Jolma2013	HT-SELEX	276360	1.52026
Creb5_HT-SELEX_TATCGC20NCG_Z_NATGACGTCAYN_1_3	bZIP	Jolma2013	HT-SELEX	300012	1.65842
CTCF_HT-SELEX_TAGCGA20NGCT_AJ_NGCGCCMYCTAGYGGTN_2_4	C2H2 ZF	Jolma2013	HT-SELEX	177144	1.33626
CUX1_HT-SELEX_TAGCAG40NACT_AI_ATCRATNNNNNATCRAT_1_3	CUT; Homeodomain	Jolma2013	HT-SELEX	300000	1.55772
CUX1_HT-SELEX_TAGCAG40NACT_AI_ATCRATNNNNNNATCRAT_1_3	CUT; Homeodomain	Jolma2013	HT-SELEX	300000	1.50212
CUX1_HT-SELEX_TAGCAG40NACT_AI_TAATCRATAN_1_3	CUT; Homeodomain	Jolma2013	HT-SELEX	302624	1.75331
CUX2_HT-SELEX_TAGCCT40NCCT_AI_ATCRATNNNNNNATCRAT_1_3	CUT; Homeodomain	Jolma2013	HT-SELEX	300001	1.4612
CUX2_HT-SELEX_TAGCCT40NCCT_AI_TAATCRATAN_1_3	CUT; Homeodomain	Jolma2013	HT-SELEX	305067	1.76639
Dbp_HT-SELEX_TAAATG20NCG_Z_NRTTACGTAAYN_1_2	bZIP	Jolma2013	HT-SELEX	300411	1.57356
DBP_HT-SELEX_TAACTT20NCG_W_NRTTACGTAAYN_1_2	bZIP	Jolma2013	HT-SELEX	300256	1.58602
DBP_HT-SELEX_TGCGGG20NGGC_AE_NRTTACGTAAYN_1_2	bZIP	Jolma2013	HT-SELEX	300086	1.57194
DLX1_HT-SELEX_TCTTGA20NGA_AC_NNYAATTANN_1_4	Homeodomain	Jolma2013	HT-SELEX	313539	1.88072
Dlx1_HT-SELEX_TGAGAT20NCG_P_NYAATTAN_1_2	Homeodomain	Jolma2013	HT-SELEX	339021	2.09301
Dlx2_HT-SELEX_TCGCCA20NCCT_AA_NYAATTAN_1_3	Homeodomain	Jolma2013	HT-SELEX	328907	2.08243
DLX2_HT-SELEX_TTCATG20NTA_AF_NYAATTAN_1_2	Homeodomain	Jolma2013	HT-SELEX	330034	2.08113
DLX3_HT-SELEX_TATGTT20NCG_Y_NYAATTAN_1_2	Homeodomain	Jolma2013	HT-SELEX	345252	2.08579
DLX4_HT-SELEX_TCTTCT20NGA_AC_NYAATTAN_1_3	Homeodomain	Jolma2013	HT-SELEX	345252	2.08585
DLX5_HT-SELEX_AGGGC14N_S_NYAATTAN_1_3	Homeodomain	Jolma2013	HT-SELEX	373787	1.97425
DLX6_HT-SELEX_TGCGGG20NGA_Y_NYAATTAN_1_3	Homeodomain	Jolma2013	HT-SELEX	307092	2.10361
DMBX1_HT-SELEX_TAACCC20NCCA_AC_NNGGATTANN_1_4	Homeodomain	Jolma2013	HT-SELEX	301563	1.806
DPRX_HT-SELEX_TCGAAG30NAAT_AI_NNGGATTANN_1_2	Homeodomain	Jolma2013	HT-SELEX	302245	1.76858
DPRX_HT-SELEX_TCGAAG30NAAT_AI_NRGATAATCYN_1_2	Homeodomain	Jolma2013	HT-SELEX	300217	1.70323
DRGX_HT-SELEX_TCCCTC20NCG_Y_NTAAYYNAATTAN_1_2	Homeodomain	Jolma2013	HT-SELEX	300166	1.74832
DUXA_HT-SELEX_TTCACA20NTA_AF_NTRAYNTAATCAN_1_2	Homeodomain	Jolma2013	HT-SELEX	300157	1.72164
E2F1_HT-SELEX_CAATT14N_U_AATGGCGCCAAA_2_4	E2F	Jolma2013	HT-SELEX	300079	1.59767
E2F1_HT-SELEX_CAATT14N_U_TTTGGCGCCAAA_2_4	E2F	Jolma2013	HT-SELEX	300005	1.59471
E2F2_HT-SELEX_TACTCA20NCG_W_AAAAATGGCGCCAAAANN_2_4	E2F	Jolma2013	HT-SELEX	15981	1.49887
E2F2_HT-SELEX_TACTCA20NCG_W_AAAATGGCGCCATTTT_2_4	E2F	Jolma2013	HT-SELEX	16547	1.5998
E2F2_HT-SELEX_TACTCA20NCG_W_NNTTTTGGCGCCAAAANN_2_4	E2F	Jolma2013	HT-SELEX	10718	1.52355
E2F3_HT-SELEX_TTACAT20NACA_AF_NNAAATGGCGCCAAAANN_2_4	E2F	Jolma2013	HT-SELEX	38462	1.50316
E2F3_HT-SELEX_TTACAT20NACA_AF_NNAAATGGCGCCATTTNN_2_4	E2F	Jolma2013	HT-SELEX	26840	1.46343
E2F3_HT-SELEX_TTACAT20NACA_AF_NNTTTTGGCGCCAAAANN_2_4	E2F	Jolma2013	HT-SELEX	20080	1.54644
E2F4_HT-SELEX_AGCAG14N_U_AATGGCGCCAAA_1_4	E2F	Jolma2013	HT-SELEX	15303	1.57447
E2F4_HT-SELEX_AGCAG14N_U_TTTGGCGCCAAA_1_4	E2F	Jolma2013	HT-SELEX	16499	1.7227
E2F7_HT-SELEX_TCACAC20NACA_Y_TTTTCCCGCCAAAW_2_4	E2F	Jolma2013	HT-SELEX	19008	1.68237
E2F8_HT-SELEX_GGCTT14N_U_TTTCCCGCCAAA_2_4	E2F	Jolma2013	HT-SELEX	233039	1.80499
EBF1_HT-SELEX_TATAAG20NCG_AC_NNTCCCNNGGGANN_1_3	EBF1	Jolma2013	HT-SELEX	300006	1.69648
EGR1_HT-SELEX_TACTAT20NATC_AA_NACGCCCACGCANN_2_4	C2H2 ZF	Jolma2013	HT-SELEX	65542	1.63001
EGR1_HT-SELEX_TCTCTT20NGA_Y_NMCGCCCMCGCANN_2_2	C2H2 ZF	Jolma2013	HT-SELEX	300001	1.60512
Egr1_HT-SELEX_TGCGCC20NCG_P_NNMCGCCCMCTCANNN_1_4	C2H2 ZF	Jolma2013	HT-SELEX	300000	1.62601
EGR2_HT-SELEX_TCATCA20NCTA_W_NNMCGCCCACGCANN_2_2	C2H2 ZF	Jolma2013	HT-SELEX	300004	1.57683
EGR2_HT-SELEX_TCGGCC20NGA_W_MCGCCCACGCA_2_3	C2H2 ZF	Jolma2013	HT-SELEX	300033	1.70591
Egr3_HT-SELEX_TCATGC20NGTA_Z_NACGCCCACGCANNN_2_3	C2H2 ZF	Jolma2013	HT-SELEX	244883	1.55888
EGR3_HT-SELEX_TTAAGA20NGAA_AF_NNACGCCCACGCANN_2_3	C2H2 ZF	Jolma2013	HT-SELEX	300004	1.66006
EGR4_HT-SELEX_TAGCGA40NGCT_AI_NNMCGCCCACGCANNN_2_4	C2H2 ZF	Jolma2013	HT-SELEX	300000	1.53529
EHF_HT-SELEX_TCTTGA20NGTG_AG_NACCCGGAAGTA_2_3	Ets	Jolma2013	HT-SELEX	300984	1.66138
ELF1_HT-SELEX_TATGGG20NCG_W_AACCCGGAAGTR_2_4	Ets	Jolma2013	HT-SELEX	300053	1.62003
ELF1_HT-SELEX_TGGGTA20NGA_O_AACCCGGAAGTN_1_7	Ets	Jolma2013	HT-SELEX	300181	1.67326
ELF3_HT-SELEX_TCCGTG20NTGC_Y_WACCCGGAAGTA_2_3	Ets; AT hook	Jolma2013	HT-SELEX	300219	1.6705
ELF3_HT-SELEX_TGACCT20NCCA_AG_NACCCGGAAGTAN_2_4	Ets; AT hook	Jolma2013	HT-SELEX	300795	1.62175
ELF4_HT-SELEX_TGACTC20NTCA_AG_AACCCGGAAGTR_2_3	Ets	Jolma2013	HT-SELEX	300170	1.65041
Elf5_HT-SELEX_TATTGT20NCG_Z_ACCCGGAAGTN_2_2	Ets	Jolma2013	HT-SELEX	300153	1.7097
ELF5_HT-SELEX_TCTCGG20NGA_AF_ACCCGGAAGTN_2_2	Ets	Jolma2013	HT-SELEX	300183	1.71715
ELF5_HT-SELEX_TGCCGC20NCG_V_ACCCGGAAGTN_2_2	Ets	Jolma2013	HT-SELEX	301449	1.70972
ELK1_HT-SELEX_TCGGAA20NAGT_AG_ACCGGAAGTN_1_2	Ets	Jolma2013	HT-SELEX	300439	1.74444
ELK1_HT-SELEX_TGAGTG20NTGA_AG_ACCGGAAGTN_1_2	Ets	Jolma2013	HT-SELEX	305068	1.74675
ELK1_HT-SELEX_TGAGTG20NTGA_AG_NACTTCCGSCGGAARMN_2_3	Ets	Jolma2013	HT-SELEX	40256	1.4931
ELK3_HT-SELEX_TCGGGG20NGGT_AG_ACCGGAAGTN_1_2	Ets	Jolma2013	HT-SELEX	303478	1.74298
Elk3_HT-SELEX_TGAGTG20NTGA_AC_ACCGGAAGTN_1_3	Ets	Jolma2013	HT-SELEX	301776	1.7504
ELK4_HT-SELEX_TAGGGC40NGGT_AK_ACCGGAARTN_1_3	Ets	Jolma2013	HT-SELEX	307305	1.7575
EMX1_HT-SELEX_TCGCAT30NACT_AI_NNYAATTANN_1_3	Homeodomain	Jolma2013	HT-SELEX	302341	2.03697
EMX1_HT-SELEX_TCGCAT30NACT_AI_YMATTARYTAATKR_1_3	Homeodomain	Jolma2013	HT-SELEX	300013	1.67328
EMX2_HT-SELEX_TGGTTC30NTTT_AI_NNYAATTANN_1_4	Homeodomain	Jolma2013	HT-SELEX	300147	2.01961
EMX2_HT-SELEX_TGGTTC30NTTT_AI_YMATTARYTAATKR_1_4	Homeodomain	Jolma2013	HT-SELEX	300004	1.68186
EN1_HT-SELEX_TGACCT20NCCA_W_NYAATTAN_1_3	Homeodomain	Jolma2013	HT-SELEX	340149	2.15338
EN1_HT-SELEX_TGACCT20NCCA_W_TAATTRSNYAATTA_2_4	Homeodomain	Jolma2013	HT-SELEX	300186	1.66777
EN1_HT-SELEX_TGTAGG20NGA_Y_NNYAATTANN_1_3	Homeodomain	Jolma2013	HT-SELEX	300158	1.96352
EN1_HT-SELEX_TGTAGG20NGA_Y_TAATTRSNYAATTA_2_3	Homeodomain	Jolma2013	HT-SELEX	300033	1.66977
En2_HT-SELEX_TCAGCT20NCG_Z_NNYAATTANN_1_4	Homeodomain	Jolma2013	HT-SELEX	301362	2.00373
EN2_HT-SELEX_TGCCAT20NGA_AE_NNYAATTANN_1_3	Homeodomain	Jolma2013	HT-SELEX	302379	1.94398
EN2_HT-SELEX_TTGAGG20NGA_R_NNYAATTANN_1_3	Homeodomain	Jolma2013	HT-SELEX	300573	1.94363
EOMES_HT-SELEX_TGTAAA30NAAG_AI_NAGGTGTGAAAWN_1_3	T-box	Jolma2013	HT-SELEX	300096	1.63355
EOMES_HT-SELEX_TGTAAA30NAAG_AI_TCACACCTNNNNAGGTGTGA_2_3	T-box	Jolma2013	HT-SELEX	300002	1.40593
ERF_HT-SELEX_TCAGAG20NCG_W_ACCGGAAGTN_1_4	Ets	Jolma2013	HT-SELEX	306743	1.75666
ERG_HT-SELEX_TCTACA20NCAG_AG_ACCGGAARTN_1_2	Ets	Jolma2013	HT-SELEX	302397	1.79887
ERG_HT-SELEX_TCTACA20NCAG_AG_NCCGGAWATCCGGN_1_3	Ets	Jolma2013	HT-SELEX	240752	1.60373
ERG_HT-SELEX_TGCAAG20NAAC_AG_ACCGGAARTN_1_2	Ets	Jolma2013	HT-SELEX	301174	1.76606
ERG_HT-SELEX_TGCAAG20NAAC_AG_ACCGGAWATCCGGT_1_3	Ets	Jolma2013	HT-SELEX	116564	1.59759
ESR1_HT-SELEX_TAGAGT20NCG_W_NAGGTCAMSRTGACCTN_2_4	Nuclear receptor	Jolma2013	HT-SELEX	60578	1.45226
Esrra_HT-SELEX_TAGCTC20NCG_AC_RAGGTCANTCAAGGTCA_2_4	Nuclear receptor	Jolma2013	HT-SELEX	43848	1.53645
Esrra_HT-SELEX_TAGCTC20NCG_AC_TTCAAGGTCAN_1_4	Nuclear receptor	Jolma2013	HT-SELEX	300132	1.7996
ESRRA_HT-SELEX_TGACGA30NGCA_AI_NTCAAGGTCAN_2_4	Nuclear receptor	Jolma2013	HT-SELEX	300204	1.78894
ESRRA_HT-SELEX_TGACGA30NGCA_AI_RAGGTCANTCAAGGTCA_2_4	Nuclear receptor	Jolma2013	HT-SELEX	300000	1.51877
ESRRA_HT-SELEX_TGACGA30NGCA_AI_SAAGGTCANNTSAAGGTCA_2_4	Nuclear receptor	Jolma2013	HT-SELEX	300000	1.48275
ESRRB_HT-SELEX_ATTAC14N_U_TCAAGGTCAWN_1_4	Nuclear receptor	Jolma2013	HT-SELEX	300421	1.77685
ESRRG_HT-SELEX_TGACGA20NGCA_AF_AAGGTCANNNNAAGGTCA_2_4	Nuclear receptor	Jolma2013	HT-SELEX	300000	1.50574
ESRRG_HT-SELEX_TGACGA20NGCA_AF_RAGGTCANTCAAGGTCA_2_4	Nuclear receptor	Jolma2013	HT-SELEX	160825	1.52765
ESRRG_HT-SELEX_TGACGA20NGCA_AF_TSAAGGTCAN_1_4	Nuclear receptor	Jolma2013	HT-SELEX	302279	1.84252
ESX1_HT-SELEX_TCTCGG20NGA_AC_NNYAATTANN_1_2	Homeodomain	Jolma2013	HT-SELEX	302114	1.98109
ESX1_HT-SELEX_TCTTCT20NGA_AE_NNYAATTANN_1_2	Homeodomain	Jolma2013	HT-SELEX	303414	1.96608
ETS1_HT-SELEX_TGTAAA20NGA_AF_ACCGGAARYN_1_2	Ets	Jolma2013	HT-SELEX	302021	1.76358
ETS1_HT-SELEX_TGTAAA20NGA_AF_NCCGGAWRYRYWTCCGGN_2_3	Ets	Jolma2013	HT-SELEX	32923	1.46695
ETS1_HT-SELEX_TGTACC30NCAG_AI_ACCGGAARYN_1_2	Ets	Jolma2013	HT-SELEX	300236	1.77391
ETS1_HT-SELEX_TGTACC30NCAG_AI_NCCGGAWRYRYWTCCGGN_1_3	Ets	Jolma2013	HT-SELEX	244094	1.46471
ETV1_HT-SELEX_TCGTTA20NTTT_AG_ACCGGAARYN_1_2	Ets	Jolma2013	HT-SELEX	300114	1.74426
ETV2_HT-SELEX_TGGAGC20NGAT_AK_AACCGGAARTR_1_3	Ets	Jolma2013	HT-SELEX	302837	1.74892
ETV3_HT-SELEX_TCAGGA20NCG_W_ACCGGAAGTN_1_4	Ets	Jolma2013	HT-SELEX	300471	1.72738
ETV4_HT-SELEX_TCTATG20NTAG_AG_ACCGGAAGTN_1_2	Ets	Jolma2013	HT-SELEX	305999	1.73468
ETV5_HT-SELEX_TGCACT20NGA_AF_ACCGGAWGYN_1_2	Ets	Jolma2013	HT-SELEX	300886	1.74151
ETV6_HT-SELEX_TGAGTG20NGA_AF_CCGGAASCGGAAGTN_2_3	Ets	Jolma2013	HT-SELEX	300002	1.60924
ETV6_HT-SELEX_TGAGTG20NGA_AF_KSYGGAAGTN_1_3	Ets	Jolma2013	HT-SELEX	300421	1.74982
EVX1_HT-SELEX_TGGGAC20NAGT_Z_NNTNATTANN_1_3	Homeodomain	Jolma2013	HT-SELEX	300145	1.97242
EVX2_HT-SELEX_TCAAGG20NGAA_Y_NNTNATTANN_1_3	Homeodomain	Jolma2013	HT-SELEX	301467	1.98054
FEV_HT-SELEX_TGATCC20NCTA_Z_ACCGGAAGTN_1_3	Ets	Jolma2013	HT-SELEX	300416	1.74965
FIGLA_HT-SELEX_AGATA14N_U_NNCACCTGNN_1_4	bHLH	Jolma2013	HT-SELEX	302004	1.74716
FLI1_HT-SELEX_TAGGAT20NAGT_AC_ACCGGAARYN_1_3	Ets	Jolma2013	HT-SELEX	302077	1.7841
FLI1_HT-SELEX_TAGGAT20NAGT_AC_ACCGGAWATCCGGT_1_4	Ets	Jolma2013	HT-SELEX	80646	1.60845
FLI1_HT-SELEX_TCTAAT20NCG_V_ACCGGAARYN_1_2	Ets	Jolma2013	HT-SELEX	300189	1.77525
FLI1_HT-SELEX_TCTAAT20NCG_V_ACCGGAWATCCGGN_1_3	Ets	Jolma2013	HT-SELEX	295220	1.60586
FOXB1_HT-SELEX_TCTGGT20NGGG_AE_WGTAAAYAN_1_4	Forkhead	Jolma2013	HT-SELEX	324750	1.88028
FOXB1_HT-SELEX_TGAGCA30NCGA_AI_GAATGACACRGCGN_2_3	Forkhead	Jolma2013	HT-SELEX	300009	1.58868
FOXB1_HT-SELEX_TGAGCA30NCGA_AI_WNWGTMAATATTRACWNW_2_3	Forkhead	Jolma2013	HT-SELEX	300000	1.48042
FOXB1_HT-SELEX_TGAGCA30NCGA_AI_WRWGTMAAYAN_1_3	Forkhead	Jolma2013	HT-SELEX	316856	1.67885
Foxc1_HT-SELEX_CCCCT14N_T_GTAAAYAAACA_2_4	Forkhead	Jolma2013	HT-SELEX	306798	1.80412
Foxc1_HT-SELEX_CCCCT14N_T_RTAAAYA_1_4	Forkhead	Jolma2013	HT-SELEX	504363	2.00116
FOXC1_HT-SELEX_TGAGGC30NGGA_AI_ANRTAAAYAAACA_1_3	Forkhead	Jolma2013	HT-SELEX	300889	1.79007
FOXC1_HT-SELEX_TGAGGC30NGGA_AI_NRTMAATATTKAYN_2_3	Forkhead	Jolma2013	HT-SELEX	300145	1.60437
FOXC1_HT-SELEX_TGAGGC30NGGA_AI_WRWRTMAAYAW_1_3	Forkhead	Jolma2013	HT-SELEX	310720	1.68917
FOXC2_HT-SELEX_TGAGTG30NTGA_AI_NRTMAATATTKAYN_2_3	Forkhead	Jolma2013	HT-SELEX	300016	1.6103
FOXC2_HT-SELEX_TGAGTG30NTGA_AI_RTAAAYAAACA_1_3	Forkhead	Jolma2013	HT-SELEX	300025	1.8193
FOXC2_HT-SELEX_TGAGTG30NTGA_AI_WAWRTAAAYAWW_1_3	Forkhead	Jolma2013	HT-SELEX	300897	1.71587
FOXD2_HT-SELEX_TGCTCG20NCTC_Z_NRNWAAYRTTKNYN_1_2	Forkhead	Jolma2013	HT-SELEX	300141	1.59554
FOXD2_HT-SELEX_TGCTCG20NCTC_Z_RTAAAYA_1_2	Forkhead	Jolma2013	HT-SELEX	758738	2.02242
FOXD3_HT-SELEX_TGGGGT20NGGT_Z_NRNWAAYRTTKNYN_2_3	Forkhead	Jolma2013	HT-SELEX	300003	1.59864
FOXD3_HT-SELEX_TGGGGT20NGGT_Z_RTAAAYA_1_3	Forkhead	Jolma2013	HT-SELEX	616153	2.0052
Foxg1_HT-SELEX_TATCTG20NTCG_AF_ATAAACAAGTRTAAACA_2_4	Forkhead	Jolma2013	HT-SELEX	24115	1.47568
Foxg1_HT-SELEX_TATCTG20NTCG_AF_NMGGACACAATC_2_4	Forkhead	Jolma2013	HT-SELEX	300021	1.62875
Foxg1_HT-SELEX_TATCTG20NTCG_AF_RTAAAYA_1_4	Forkhead	Jolma2013	HT-SELEX	758738	2.02242
FOXG1_HT-SELEX_TGGTTC20NGA_AA_ATAAACAANWGTAAACA_2_4	Forkhead	Jolma2013	HT-SELEX	23180	1.50896
FOXG1_HT-SELEX_TGGTTC20NGA_AA_RCGGACACAATR_2_4	Forkhead	Jolma2013	HT-SELEX	300004	1.61536
FOXI1_HT-SELEX_TCGGAA20NGA_AF_GTAAACA_1_4	Forkhead	Jolma2013	HT-SELEX	616153	2.00487
FOXI1_HT-SELEX_TCGGAA20NGA_AF_NTGTTTACRGTAAAYAN_2_4	Forkhead	Jolma2013	HT-SELEX	152302	1.50063
FOXJ2_HT-SELEX_TGACGA20NGA_W_RTAAACAA_1_2	Forkhead	Jolma2013	HT-SELEX	301961	1.92038
FOXJ2_HT-SELEX_TGACGA20NGA_W_RTAAACAATAAAYA_2_3	Forkhead	Jolma2013	HT-SELEX	300517	1.63343
FOXJ2_HT-SELEX_TGACGA20NGA_W_RTAAACAWMAACA_2_3	Forkhead	Jolma2013	HT-SELEX	300019	1.64557
Foxj3_HT-SELEX_TAAACA20NCAA_AF_ACGGACACAAT_1_4	Forkhead	Jolma2013	HT-SELEX	300753	1.72553
Foxj3_HT-SELEX_TAAACA20NCAA_AF_RTAAACAA_1_3	Forkhead	Jolma2013	HT-SELEX	301961	1.92012
Foxj3_HT-SELEX_TAAACA20NCAA_AF_RTAAACAATAAACA_2_4	Forkhead	Jolma2013	HT-SELEX	300004	1.62737
Foxj3_HT-SELEX_TAAACA20NCAA_AF_RTAAACATMAACA_1_4	Forkhead	Jolma2013	HT-SELEX	301130	1.66597
FOXJ3_HT-SELEX_TAGTGG20NGTT_AC_RTAAACAA_1_4	Forkhead	Jolma2013	HT-SELEX	350766	1.86835
FOXJ3_HT-SELEX_TAGTGG20NGTT_AC_RTAAACARTAAACA_2_4	Forkhead	Jolma2013	HT-SELEX	300003	1.63313
FOXJ3_HT-SELEX_TAGTGG20NGTT_AC_RTAAACATAAACA_2_4	Forkhead	Jolma2013	HT-SELEX	300338	1.66195
FOXK1_HT-SELEX_GACAG14N_S_CGGACACAAT_2_4	Forkhead	Jolma2013	HT-SELEX	304746	1.72747
Foxk1_HT-SELEX_TGGGTA20NCG_Q_CGGACACAATC_2_4	Forkhead	Jolma2013	HT-SELEX	281721	1.69825
Foxk1_HT-SELEX_TGGGTA20NCG_Q_RTAAACA_1_4	Forkhead	Jolma2013	HT-SELEX	758738	2.02247
FOXL1_HT-SELEX_TGCTCG20NCTC_W_RTAAAYA_1_2	Forkhead	Jolma2013	HT-SELEX	758738	2.0224
FOXL1_HT-SELEX_TGCTCG20NCTC_W_WRTAAAYAAACAA_2_2	Forkhead	Jolma2013	HT-SELEX	300242	1.70195
FOXO1_HT-SELEX_TTCAGC20NTA_AF_GTAAACAA_1_3	Forkhead	Jolma2013	HT-SELEX	301961	1.92043
FOXO1_HT-SELEX_TTCAGC20NTA_AF_GTAAACATGTTTAC_2_3	Forkhead	Jolma2013	HT-SELEX	300173	1.57795
FOXO1_HT-SELEX_TTCAGC20NTA_AF_TTTCCCCACACG_2_3	Forkhead	Jolma2013	HT-SELEX	300316	1.66312
FOXO3_HT-SELEX_TGTTGC20NGTG_W_GTAAACATGTTTAC_2_4	Forkhead	Jolma2013	HT-SELEX	48467	1.59944
FOXO3_HT-SELEX_TGTTGC20NGTG_W_GTAAACAW_1_4	Forkhead	Jolma2013	HT-SELEX	357735	1.9253
FOXO3_HT-SELEX_TGTTGC20NGTG_W_TTTCCCCACAC_2_4	Forkhead	Jolma2013	HT-SELEX	301397	1.71885
FOXO4_HT-SELEX_TGACTC20NGA_AC_GTAAACA_1_3	Forkhead	Jolma2013	HT-SELEX	758738	2.02219
FOXO4_HT-SELEX_TGACTC20NGA_AC_GTAAACATGTTTAC_2_3	Forkhead	Jolma2013	HT-SELEX	300020	1.56637
FOXO4_HT-SELEX_TGACTC20NGA_AC_TTTCCCCACACG_2_3	Forkhead	Jolma2013	HT-SELEX	300300	1.65076
FOXO6_HT-SELEX_TCGTGT30NGTT_AH_GTAAACA_1_3	Forkhead	Jolma2013	HT-SELEX	758738	2.02238
FOXO6_HT-SELEX_TCGTGT30NGTT_AH_GTAAACATGTTTAC_2_4	Forkhead	Jolma2013	HT-SELEX	300002	1.58535
FOXO6_HT-SELEX_TCGTGT30NGTT_AH_TTTCCCCACACRAC_2_4	Forkhead	Jolma2013	HT-SELEX	300016	1.57502
FOXP3_HT-SELEX_TCAATT20NTAA_Y_RTAAACA_1_4	Forkhead	Jolma2013	HT-SELEX	758738	2.02219
GABPA_HT-SELEX_TGGCCC20NCCT_AG_ACCGGAAGTN_1_4	Ets	Jolma2013	HT-SELEX	300591	1.75685
GATA3_HT-SELEX_TCATGC20NCG_AC_AGATAANN_1_2	GATA	Jolma2013	HT-SELEX	300319	1.86
GATA3_HT-SELEX_TGTCGT20NGA_AC_AGATAANN_1_2	GATA	Jolma2013	HT-SELEX	322584	1.87275
GATA4_HT-SELEX_TAAAAT20NAAA_Y_AGATAANN_1_2	GATA	Jolma2013	HT-SELEX	322584	1.87273
GATA5_HT-SELEX_TAAATG20NTAA_Y_AGATAANN_1_2	GATA	Jolma2013	HT-SELEX	311546	1.86894
GBX1_HT-SELEX_TAGTCC20NCG_Y_NNYAATTANN_1_4	Homeodomain	Jolma2013	HT-SELEX	303612	1.97909
Gbx1_HT-SELEX_TCGGTT20NCG_Q_NNYAATTANN_1_2	Homeodomain	Jolma2013	HT-SELEX	301222	1.94493
Gbx2_HT-SELEX_TACACC20NCAC_Z_NNYAATTANN_1_3	Homeodomain	Jolma2013	HT-SELEX	302214	1.94688
GBX2_HT-SELEX_TCCCGA20NGCC_Y_NNYAATTANN_1_3	Homeodomain	Jolma2013	HT-SELEX	304742	1.95613
GBX2_HT-SELEX_TCCCGA20NGCC_Y_TAATTRNNYAATTA_2_3	Homeodomain	Jolma2013	HT-SELEX	300012	1.637
GBX2_HT-SELEX_TGATTT20NGA_AE_NNYAATTANN_1_2	Homeodomain	Jolma2013	HT-SELEX	301011	1.9341
GCM1_HT-SELEX_TCCAGT20NGAC_AE_ATGCGGGYRCCCGCAT_2_4	GCM	Jolma2013	HT-SELEX	300000	1.3658
GCM1_HT-SELEX_TCCAGT20NGAC_AE_NATGCGGGTAN_1_4	GCM	Jolma2013	HT-SELEX	300567	1.58328
GCM1_HT-SELEX_TGAGCA20NCGA_Y_NATGCGGGTA_1_4	GCM	Jolma2013	HT-SELEX	302293	1.63343
GCM2_HT-SELEX_TGACTC20NTCA_Y_NATGCGGGTN_1_3	GCM	Jolma2013	HT-SELEX	302063	1.6375
GLI2_HT-SELEX_TAAGTA40NTGA_AI_GACCACMCACNNNG_1_3	C2H2 ZF	Jolma2013	HT-SELEX	300010	1.51088
GLI2_HT-SELEX_TAAGTA40NTGA_AI_GCGACCACNCTG_1_3	C2H2 ZF	Jolma2013	HT-SELEX	300287	1.54641
GLIS1_HT-SELEX_TTCGGT20NGA_R_NGACCCCCCACGANGN_2_4	C2H2 ZF	Jolma2013	HT-SELEX	3801	1.52974
GLIS2_HT-SELEX_TACTAT20NATC_Y_GACCCCCCGCGNNG_2_3	C2H2 ZF	Jolma2013	HT-SELEX	300000	1.48391
GLIS3_HT-SELEX_TCGCAT20NGA_O_GACCCCCCGCGNNG_2_4	C2H2 ZF	Jolma2013	HT-SELEX	192887	1.45589
GMEB2_HT-SELEX_TCGCGC20NGA_Y_TTACGTAA_1_4	SAND	Jolma2013	HT-SELEX	303762	1.70152
GMEB2_HT-SELEX_TGGATG20NGA_O_TTACGYAM_1_3	SAND	Jolma2013	HT-SELEX	304742	1.69332
GMEB2_HT-SELEX_TGGATG20NGA_O_WRCGTAACCACGYN_1_4	SAND	Jolma2013	HT-SELEX	51346	1.46479
GMEB2_HT-SELEX_TGGATG20NGA_O_YACGTAACNKACGTA_3_4	SAND	Jolma2013	HT-SELEX	300001	1.47277
GRHL1_HT-SELEX_TCCAAC20NTA_Q_AACCGGWNNNWCCGGTT_2_3	Grainyhead	Jolma2013	HT-SELEX	300001	1.5033
GRHL1_HT-SELEX_TCCAAC20NTA_Q_NAACCGGTTN_1_3	Grainyhead	Jolma2013	HT-SELEX	306298	1.73703
GRHL1_HT-SELEX_TGGACA20NCAT_W_NAAACCGGTTTN_1_3	Grainyhead	Jolma2013	HT-SELEX	300200	1.6375
GSC_HT-SELEX_TGGGAC20NGA_AE_NNTAATCCNN_1_3	Homeodomain	Jolma2013	HT-SELEX	302173	1.80422
GSC2_HT-SELEX_TTAGAA20NTA_AF_NNTAATCCNN_1_3	Homeodomain	Jolma2013	HT-SELEX	306836	1.79722
GSX1_HT-SELEX_TCACAC20NCG_Y_NNYMATTANN_1_4	Homeodomain	Jolma2013	HT-SELEX	304923	1.96705
GSX2_HT-SELEX_TCCAAC20NCG_Y_NNYMATTANN_1_3	Homeodomain	Jolma2013	HT-SELEX	331229	1.92738
HES5_HT-SELEX_TCCACG20NCG_Y_NGGCACGTGCCN_1_4	bHLH	Jolma2013	HT-SELEX	86244	1.61042
HES7_HT-SELEX_AATTC14N_U_NGGCACGTGCCN_1_4	bHLH	Jolma2013	HT-SELEX	87081	1.51994
HESX1_HT-SELEX_TCTTCT20NCTG_Z_NNTAATTRNN_1_3	Homeodomain	Jolma2013	HT-SELEX	306404	1.94212
HESX1_HT-SELEX_TCTTCT20NCTG_Z_NTAATTRGYAATTAN_2_3	Homeodomain	Jolma2013	HT-SELEX	300001	1.63865
HEY1_HT-SELEX_TGAAAC20NGA_Y_NNCACGTGNN_1_3	bHLH	Jolma2013	HT-SELEX	300281	1.65622
HEY2_HT-SELEX_TCGATC20NGA_Y_NNCACGTGCC_1_4	bHLH	Jolma2013	HT-SELEX	300056	1.66387
HEY2_HT-SELEX_TCTCAA20NGA_AF_GNCACGTGYN_1_4	bHLH	Jolma2013	HT-SELEX	300010	1.66319
Hic1_HT-SELEX_TCATCA20NCTA_Z_RTGCCANCYNRTGCCMNC_2_4	C2H2 ZF	Jolma2013	HT-SELEX	249943	1.44902
Hic1_HT-SELEX_TCATCA20NCTA_Z_RTGCCMNCN_1_4	C2H2 ZF	Jolma2013	HT-SELEX	304483	1.79302
HIC2_HT-SELEX_TGAGCA20NGA_AC_RTGCCMNNN_1_4	C2H2 ZF	Jolma2013	HT-SELEX	314210	1.71926
HINFP1_HT-SELEX_TCAAGG20NGAA_W_CAACGTCCGCNN_2_3	C2H2 ZF	Jolma2013	HT-SELEX	300000	1.54336
HINFP1_HT-SELEX_TCAAGG20NGAA_W_GCGGACSNNNNNNSGTCCGC_2_4	C2H2 ZF	Jolma2013	HT-SELEX	641	1.77839
HINFP1_HT-SELEX_TCAAGG20NGAA_W_GCGGACSNNSNNSGTCCGC_2_4	C2H2 ZF	Jolma2013	HT-SELEX	1919	1.89047
HLF_HT-SELEX_TAGCCT20NCG_AD_NRTTACGTAAYN_1_3	bZIP	Jolma2013	HT-SELEX	300745	1.57847
Hlf_HT-SELEX_TCAATT20NTA_P_NRTTACGTAAYN_1_3	bZIP	Jolma2013	HT-SELEX	300564	1.59574
HMBOX1_HT-SELEX_TCCTGG20NCG_Z_NYTAGTTAMN_1_4	Homeodomain	Jolma2013	HT-SELEX	300941	1.76217
HMX1_HT-SELEX_TCGCCA20NCCT_Z_NNCAMTTAANN_1_4	Homeodomain	Jolma2013	HT-SELEX	301774	1.82559
HMX2_HT-SELEX_TAGTGG20NCG_Y_NNCAMTTAANN_1_4	Homeodomain	Jolma2013	HT-SELEX	303976	1.79869
HMX3_HT-SELEX_TGCACT30NCAC_AI_NNCAMTTAANN_1_3	Homeodomain	Jolma2013	HT-SELEX	301089	1.8218
HNF1A_HT-SELEX_TGAGCA20NCGA_W_NRTTAATNATTAACN_1_2	Homeodomain	Jolma2013	HT-SELEX	300004	1.61876
HNF1B_HT-SELEX_TCGACT20NCAT_W_GTTAATNATTAAY_1_2	Homeodomain	Jolma2013	HT-SELEX	300058	1.71024
HNF1B_HT-SELEX_TCGACT20NCAT_W_NRTTAATNATTAACN_1_2	Homeodomain	Jolma2013	HT-SELEX	300002	1.62994
Hnf4a_HT-SELEX_TCCACG20NCG_Z_RRGGTCAAAGTCCRNN_1_4	Nuclear receptor	Jolma2013	HT-SELEX	210147	1.55765
HNF4A_HT-SELEX_TCCGTG40NTGC_AI_NRGTCCAAAGTCCANY_1_3	Nuclear receptor	Jolma2013	HT-SELEX	300001	1.57765
HNF4A_HT-SELEX_TCCGTG40NTGC_AI_RRGGTCAAAGGTCA_1_3	Nuclear receptor	Jolma2013	HT-SELEX	203896	1.66233
HNF4A_HT-SELEX_TCCGTG40NTGC_AI_RRGGTCAAAGTCCRNN_1_3	Nuclear receptor	Jolma2013	HT-SELEX	300001	1.56051
HNF4A_HT-SELEX_TCCGTG40NTGC_AI_RRGTCCAAAGGTCAA_1_3	Nuclear receptor	Jolma2013	HT-SELEX	300001	1.62303
HNF4A_HT-SELEX_TGACAG20NGA_AF_NRGTCCAAAGTCCANY_1_4	Nuclear receptor	Jolma2013	HT-SELEX	300001	1.57598
HNF4A_HT-SELEX_TGACAG20NGA_AF_RRGGTCAAAGTCCRNN_1_4	Nuclear receptor	Jolma2013	HT-SELEX	300000	1.5177
HOMEZ_HT-SELEX_TCGATC20NTAT_Y_NAAACGATNNAN_1_4	Homeodomain	Jolma2013	HT-SELEX	300595	1.66187
HOXA1_HT-SELEX_TGGAAT20NAAT_AF_NNYAATTANN_1_3	Homeodomain	Jolma2013	HT-SELEX	306758	2.00934
HOXA10_HT-SELEX_TAGGAT30NAGT_AI_NGTCGTWAAANN_1_4	Homeodomain	Jolma2013	HT-SELEX	300007	1.70418
HOXA10_HT-SELEX_TAGGAT30NAGT_AI_NGYAATWAAAN_1_4	Homeodomain	Jolma2013	HT-SELEX	301804	1.8044
Hoxa11_HT-SELEX_TCCCCT20NCG_Z_NGTCGTWAAANN_1_4	Homeodomain	Jolma2013	HT-SELEX	300038	1.71166
Hoxa11_HT-SELEX_TCCCCT20NCG_Z_NGYAATWAAAN_1_4	Homeodomain	Jolma2013	HT-SELEX	300703	1.8153
HOXA13_HT-SELEX_TGTGGA20NGGG_AE_CCAATAAAAN_1_4	Homeodomain	Jolma2013	HT-SELEX	303509	1.82922
HOXA13_HT-SELEX_TGTGGA20NGGG_AE_NCTCGTAAAAN_1_4	Homeodomain	Jolma2013	HT-SELEX	300136	1.72556
HOXA13_HT-SELEX_TTCTCT20NTA_AF_CCAATAAAAN_1_3	Homeodomain	Jolma2013	HT-SELEX	300410	1.81564
HOXA13_HT-SELEX_TTCTCT20NTA_AF_NCTCGTAAAAN_1_3	Homeodomain	Jolma2013	HT-SELEX	300962	1.76322
Hoxa2_HT-SELEX_TACCGT20NCG_Z_NNYMATTANN_1_3	Homeodomain	Jolma2013	HT-SELEX	300253	2.02195
HOXA2_HT-SELEX_TTATTA20NTA_AF_NNYMATTANN_1_3	Homeodomain	Jolma2013	HT-SELEX	301683	2.01523
HOXB13_HT-SELEX_TGCCTG20NGA_Y_CCAATAAAAN_1_3	Homeodomain	Jolma2013	HT-SELEX	301808	1.81405
HOXB13_HT-SELEX_TGCCTG20NGA_Y_NCTCGTAAAAN_1_3	Homeodomain	Jolma2013	HT-SELEX	302397	1.77375
HOXB2_HT-SELEX_TAACAA20NACA_Y_NNYMATTANN_1_2	Homeodomain	Jolma2013	HT-SELEX	300946	1.99132
HOXB3_HT-SELEX_TACATT20NTAC_Y_NNYMATTANN_1_3	Homeodomain	Jolma2013	HT-SELEX	309875	1.96367
HOXB5_HT-SELEX_TCTTGA20NGTG_Z_NNYMATTANN_1_3	Homeodomain	Jolma2013	HT-SELEX	308561	1.94913
Hoxc10_HT-SELEX_TATAGA20NGAG_Z_GTCGTWAAAN_1_4	Homeodomain	Jolma2013	HT-SELEX	308419	1.82404
Hoxc10_HT-SELEX_TATAGA20NGAG_Z_GYAATWAAAN_1_4	Homeodomain	Jolma2013	HT-SELEX	320019	1.85209
HOXC10_HT-SELEX_TGGACA20NGA_Y_CCCATWAAAN_1_3	Homeodomain	Jolma2013	HT-SELEX	301716	1.83103
HOXC10_HT-SELEX_TGGACA20NGA_Y_GTAATWAAAN_1_3	Homeodomain	Jolma2013	HT-SELEX	308378	1.86584
HOXC10_HT-SELEX_TGGACA20NGA_Y_GTCGTWAAAN_1_3	Homeodomain	Jolma2013	HT-SELEX	306191	1.82181
HOXC11_HT-SELEX_TCACTA20NTCA_AC_NGTCGTWAAAN_1_4	Homeodomain	Jolma2013	HT-SELEX	300359	1.75805
HOXC11_HT-SELEX_TCACTA20NTCA_AC_NGYAATWAAAN_1_4	Homeodomain	Jolma2013	HT-SELEX	301622	1.78476
HOXC11_HT-SELEX_TGCGAA20NGA_AF_NGTCGTWAAAN_1_4	Homeodomain	Jolma2013	HT-SELEX	300147	1.75578
HOXC11_HT-SELEX_TGCGAA20NGA_AF_NGYAATWAAAN_1_4	Homeodomain	Jolma2013	HT-SELEX	300019	1.79348
HOXC12_HT-SELEX_TCATGC20NGTA_Y_GYAATAAAA_1_4	Homeodomain	Jolma2013	HT-SELEX	319665	1.89363
HOXC12_HT-SELEX_TCATGC20NGTA_Y_NGTCGTAAAAN_1_4	Homeodomain	Jolma2013	HT-SELEX	300220	1.71976
HOXC13_HT-SELEX_TCCCTC20NTCC_Y_CCAATAAAAN_1_3	Homeodomain	Jolma2013	HT-SELEX	310021	1.81448
HOXC13_HT-SELEX_TCCCTC20NTCC_Y_NCTCGTAAAAN_1_3	Homeodomain	Jolma2013	HT-SELEX	300296	1.75344
HOXD11_HT-SELEX_TCCGGC20NGGC_Y_GTCGTWAAAN_1_4	Homeodomain	Jolma2013	HT-SELEX	301218	1.78519
HOXD11_HT-SELEX_TCCGGC20NGGC_Y_NGYAATAAAA_1_4	Homeodomain	Jolma2013	HT-SELEX	301800	1.85617
HOXD12_HT-SELEX_TCAGTC20NCG_Y_GTAATAAAA_1_4	Homeodomain	Jolma2013	HT-SELEX	316214	1.92311
HOXD12_HT-SELEX_TCAGTC20NCG_Y_NGTCGTAAAAN_1_4	Homeodomain	Jolma2013	HT-SELEX	300220	1.75932
HOXD13_HT-SELEX_GTGCT14N_U_CYAATAAAAN_1_4	Homeodomain	Jolma2013	HT-SELEX	301564	1.84636
HOXD13_HT-SELEX_GTGCT14N_U_NCTCGTAAAAN_1_4	Homeodomain	Jolma2013	HT-SELEX	300249	1.76035
Hoxd13_HT-SELEX_TGATAA20NATA_AC_CCAATAAAAN_1_4	Homeodomain	Jolma2013	HT-SELEX	318989	1.82678
Hoxd13_HT-SELEX_TGATAA20NATA_AC_NCTCRTAAAAN_1_4	Homeodomain	Jolma2013	HT-SELEX	301340	1.7657
Hoxd3_HT-SELEX_TGCCAT20NCG_P_NNYAATTANN_1_4	Homeodomain	Jolma2013	HT-SELEX	307848	1.99563
HOXD8_HT-SELEX_TCATAT20NATA_Y_NNTAATTANN_1_4	Homeodomain	Jolma2013	HT-SELEX	300704	1.90098
Hoxd9_HT-SELEX_TCCTAA20NCG_Z_CCCATAAAN_1_4	Homeodomain	Jolma2013	HT-SELEX	308496	1.90891
Hoxd9_HT-SELEX_TCCTAA20NCG_Z_GTAATWAAAN_1_4	Homeodomain	Jolma2013	HT-SELEX	302630	1.86022
Hoxd9_HT-SELEX_TCCTAA20NCG_Z_GTCGTAAAN_1_4	Homeodomain	Jolma2013	HT-SELEX	300704	1.85184
HSF1_HT-SELEX_TACCAC20NACC_AA_TTCTAGAANNTTC_1_3	HSF	Jolma2013	HT-SELEX	301223	1.83207
HSF1_HT-SELEX_TATAGA20NGAG_Y_TTCTAGAANNTTC_1_3	HSF	Jolma2013	HT-SELEX	300075	1.84229
HSF2_HT-SELEX_TGGGGT20NCG_V_TTCTAGAANNTTC_1_3	HSF	Jolma2013	HT-SELEX	300153	1.89768
HSF4_HT-SELEX_TATCAT20NACG_Y_TTCTAGAANNTTC_1_3	HSF	Jolma2013	HT-SELEX	300041	1.79091
HSFY2_HT-SELEX_TCAGAG20NAGA_Y_TTCGAANNNTTCGAA_1_3	HSF	Jolma2013	HT-SELEX	300000	1.56188
HSFY2_HT-SELEX_TCAGAG20NAGA_Y_TTCGAANNNTTCGAA_2_3	HSF	Jolma2013	HT-SELEX	300001	1.5922
HSFY2_HT-SELEX_TCAGAG20NAGA_Y_WTTCGAAYG_1_3	HSF	Jolma2013	HT-SELEX	310376	1.9311
ID4_HT-SELEX_CTACA14N_U_NRCACCTGNN_1_4	bHLH	Jolma2013	HT-SELEX	300380	1.74604
IRF3_HT-SELEX_TCCTAA40NATC_AI_NNRRAAAGGAAACCGAAACTN_2_3	IRF	Jolma2013	HT-SELEX	300000	1.54987
IRF4_HT-SELEX_TCAAGG20NCG_AD_NCGAAACCGAAACYN_1_3	IRF	Jolma2013	HT-SELEX	96595	1.61905
IRF5_HT-SELEX_TAACAA20NCG_AD_CCGAAACCGAAACY_2_3	IRF	Jolma2013	HT-SELEX	300000	1.63218
IRF5_HT-SELEX_TAACAA20NCG_AD_NACCGAAACYN_1_3	IRF	Jolma2013	HT-SELEX	300015	1.72096
IRF7_HT-SELEX_TATCGC20NGCG_AC_NCGAAANYGAAACY_1_3	IRF	Jolma2013	HT-SELEX	300015	1.69317
IRF7_HT-SELEX_TATCGC20NGCG_AC_RAANCGAAAWTCGNTTY_1_3	IRF	Jolma2013	HT-SELEX	300000	1.5819
IRF8_HT-SELEX_TCCCCT20NCCC_AE_NCGAAACCGAAACT_1_4	IRF	Jolma2013	HT-SELEX	67147	1.64721
IRF8_HT-SELEX_TGGCGG20NGCT_Z_NCGAAACCGAAACY_1_3	IRF	Jolma2013	HT-SELEX	300034	1.66458
IRF9_HT-SELEX_TATGTT20NTGG_W_AWCGAAACCGAAACY_1_3	IRF	Jolma2013	HT-SELEX	83285	1.62522
IRX2_HT-SELEX_TGCATC30NTAC_AI_NWACAYRACAWN_1_4	Homeodomain	Jolma2013	HT-SELEX	300104	1.66467
Irx3_HT-SELEX_TACTGC20NCG_Z_NWACATGAMAWN_1_4	Homeodomain	Jolma2013	HT-SELEX	300022	1.69313
IRX5_HT-SELEX_TAAGGT20NTA_Q_NWACAYRACAWN_1_3	Homeodomain	Jolma2013	HT-SELEX	300621	1.66039
ISL2_HT-SELEX_TCTAAT30NAAG_AI_GCACTTAA_1_4	Homeodomain	Jolma2013	HT-SELEX	332445	2.0651
ISX_HT-SELEX_TATTTA20NCG_Y_NTAATYTAATTAN_1_3	Homeodomain	Jolma2013	HT-SELEX	300018	1.86597
ISX_HT-SELEX_TATTTA20NCG_Y_NYAATTAN_1_2	Homeodomain	Jolma2013	HT-SELEX	346380	2.08515
ISX_HT-SELEX_TGAGTG20NTGA_AE_NYAATTAN_1_2	Homeodomain	Jolma2013	HT-SELEX	409227	2.11645
Jdp2_HT-SELEX_TATCTG20NCG_Z_ATGASTCAT_1_3	bZIP	Jolma2013	HT-SELEX	333415	1.86581
Jdp2_HT-SELEX_TATCTG20NCG_Z_NATGACGTCAYN_1_3	bZIP	Jolma2013	HT-SELEX	248432	1.67594
JDP2_HT-SELEX_TCCTTT20NTTC_AC_ATGASTCAT_1_4	bZIP	Jolma2013	HT-SELEX	305986	1.89448
JDP2_HT-SELEX_TCCTTT20NTTC_AC_NATGACGTCAYN_1_4	bZIP	Jolma2013	HT-SELEX	300244	1.67614
JDP2_HT-SELEX_TGTTCA20NGA_AE_ATGASTCAT_1_3	bZIP	Jolma2013	HT-SELEX	338922	1.86287
JDP2_HT-SELEX_TGTTCA20NGA_AE_NATGACGTCAYN_1_3	bZIP	Jolma2013	HT-SELEX	300066	1.67469
Klf12_HT-SELEX_TGATGG20NGA_Z_GRCCACGCCCWNNNN_2_4	C2H2 ZF	Jolma2013	HT-SELEX	300009	1.4651
KLF13_HT-SELEX_TGGACA20NGA_AE_NNGNNACGCCCMYTTTNN_2_4	C2H2 ZF	Jolma2013	HT-SELEX	205483	1.39335
KLF14_HT-SELEX_TTGGGA20NTA_AF_NGCCACGCCCMCNT_2_3	C2H2 ZF	Jolma2013	HT-SELEX	300006	1.53382
KLF16_HT-SELEX_TTGATT20NTA_AF_GCCMCGCCCMC_1_4	C2H2 ZF	Jolma2013	HT-SELEX	301494	1.88912
LBX2_HT-SELEX_TAATTC20NTTA_Y_AATTGGCCAATTA_2_4	Homeodomain	Jolma2013	HT-SELEX	300025	1.71775
LBX2_HT-SELEX_TAATTC20NTTA_Y_NNYAATTANN_1_2	Homeodomain	Jolma2013	HT-SELEX	300874	1.94782
LEF1_HT-SELEX_TCCCGA20NGCC_AC_AAAGATCAAAGGRWW_2_4	HMG/Sox	Jolma2013	HT-SELEX	300001	1.62151
LHX2_HT-SELEX_TCCAGT30NGAC_AI_NCTAATTANN_1_4	Homeodomain	Jolma2013	HT-SELEX	301455	1.97242
LHX2_HT-SELEX_TCCAGT30NGAC_AI_YAATTANNCTAATTR_2_4	Homeodomain	Jolma2013	HT-SELEX	300014	1.66529
Lhx4_HT-SELEX_TAAATG20NTAA_Z_NTAATTAN_1_3	Homeodomain	Jolma2013	HT-SELEX	354142	2.13111
LHX6_HT-SELEX_TCGGGG20NGGT_AF_NYTAATTARN_1_4	Homeodomain	Jolma2013	HT-SELEX	309041	2.00953
LHX6_HT-SELEX_TCGGGG20NGGT_AF_TAATTAGYRYTRATTA_2_4	Homeodomain	Jolma2013	HT-SELEX	300000	1.62199
LHX6_HT-SELEX_TCGGGG20NGGT_AF_YRATTGCAATYR_2_4	Homeodomain	Jolma2013	HT-SELEX	300399	1.75248
Lhx8_HT-SELEX_TGCTCG40NCTC_AI_NTAATTAN_1_3	Homeodomain	Jolma2013	HT-SELEX	326942	2.15539
Lhx8_HT-SELEX_TGCTCG40NCTC_AI_NTAATTANNNNTAATTAN_1_3	Homeodomain	Jolma2013	HT-SELEX	300004	1.58994
Lhx8_HT-SELEX_TGCTCG40NCTC_AI_TRATTGCAATYA_1_3	Homeodomain	Jolma2013	HT-SELEX	300474	1.74293
LHX9_HT-SELEX_TATTGT20NGTG_Y_NYAATTAN_1_2	Homeodomain	Jolma2013	HT-SELEX	313668	2.08033
LHX9_HT-SELEX_TATTGT20NGTG_Y_TAATTRCYAATTA_1_3	Homeodomain	Jolma2013	HT-SELEX	300251	1.73503
LMX1A_HT-SELEX_TCTGGT20NGGG_Z_NTAATTAN_1_3	Homeodomain	Jolma2013	HT-SELEX	355379	2.12299
LMX1B_HT-SELEX_TCGGAA20NAGT_AE_NYAATTAN_1_3	Homeodomain	Jolma2013	HT-SELEX	329593	2.10398
LMX1B_HT-SELEX_TGAGGC20NGGA_Z_NYAATTAN_1_2	Homeodomain	Jolma2013	HT-SELEX	355379	2.12318
Mafb_HT-SELEX_TCGTTA20NTTT_AA_NNNNTGCTGACN_1_3	bZIP	Jolma2013	HT-SELEX	300224	1.70894
Mafb_HT-SELEX_TCGTTA20NTTT_AA_NNTGCTGASTCAGCANN_2_4	bZIP	Jolma2013	HT-SELEX	300000	1.52939
Mafb_HT-SELEX_TCGTTA20NTTT_AA_NNYGCTGACGTMAGCANN_2_4	bZIP	Jolma2013	HT-SELEX	300000	1.48289
MAFF_HT-SELEX_TGGAAT20NAAT_Z_NTGCTGASTCAGCAN_2_4	bZIP	Jolma2013	HT-SELEX	300001	1.60118
MAFG_HT-SELEX_TGTAAA40NAAG_AI_NNNNTGCTGASTCAGCANNNN_2_3	bZIP	Jolma2013	HT-SELEX	300000	1.47362
MAFK_HT-SELEX_TGCCTG30NTCC_AI_NNNNNTGCTGAN_1_2	bZIP	Jolma2013	HT-SELEX	300097	1.72297
MAFK_HT-SELEX_TGCCTG30NTCC_AI_NNNNTGCTGASTCAGCANNNN_2_2	bZIP	Jolma2013	HT-SELEX	300000	1.46661
MAFK_HT-SELEX_TTAAAG20NTA_AE_NNNNNTGCTGAN_1_3	bZIP	Jolma2013	HT-SELEX	300087	1.71032
MAFK_HT-SELEX_TTAAAG20NTA_AE_NTGCTGANTCAGCRN_2_3	bZIP	Jolma2013	HT-SELEX	300001	1.58252
MAX_HT-SELEX_TGACCT20NGA_Y_CACGTGNNNNNCACGTG_1_3	bHLH	Jolma2013	HT-SELEX	246017	1.41065
MAX_HT-SELEX_TGACCT20NGA_Y_NNCACGTGNN_1_2	bHLH	Jolma2013	HT-SELEX	301115	1.62467
MEF2A_HT-SELEX_TAATAG20NTA_Q_KCTAWAAATAGM_1_3	MADS box	Jolma2013	HT-SELEX	301191	1.68803
MEF2B_HT-SELEX_TCGTAC20NATT_AE_RCTAWAAATAGM_1_4	MADS box	Jolma2013	HT-SELEX	301138	1.67989
MEF2D_HT-SELEX_TGCGTT20NGA_Y_NCTAWAAATAGM_1_3	MADS box	Jolma2013	HT-SELEX	300253	1.69645
MEIS1_HT-SELEX_TGACCT20NGA_O_NTGACAN_1_6	Homeodomain	Jolma2013	HT-SELEX	469154	2.01954
Meis2_HT-SELEX_TCAAAA20NTA_P_NTGACAN_1_3	MEIS	Jolma2013	HT-SELEX	469154	2.02
Meis2_HT-SELEX_TCAAAA20NTA_P_TGACAGSTGTCA_2_3	MEIS	Jolma2013	HT-SELEX	300110	1.70227
MEIS2_HT-SELEX_TCGCTG20NGA_AA_TTGACAGS_1_3	Homeodomain	Jolma2013	HT-SELEX	308671	1.95754
MEIS2_HT-SELEX_TCGCTG20NGA_AA_TTGACAGSTGTCAA_2_4	Homeodomain	Jolma2013	HT-SELEX	17066	1.70011
Meis3_HT-SELEX_TGGACA20NGA_AF_NTGACAN_1_2	MEIS	Jolma2013	HT-SELEX	469154	2.02003
Meis3_HT-SELEX_TGGACA20NGA_AF_TGACAGSTGTCA_2_3	MEIS	Jolma2013	HT-SELEX	300340	1.71237
MEIS3_HT-SELEX_TGGGTA20NGA_Y_NTGACAGN_1_2	Homeodomain	Jolma2013	HT-SELEX	300606	1.93633
MEIS3_HT-SELEX_TGGGTA20NGA_Y_TGACAGSTGTCA_2_2	Homeodomain	Jolma2013	HT-SELEX	300001	1.70053
MEOX1_HT-SELEX_TACCTA20NCG_W_NSTAATTANN_1_4	Homeodomain	Jolma2013	HT-SELEX	308170	1.96286
Meox2_HT-SELEX_TACGTC20NTGC_Z_NTAATKAN_1_4	Homeodomain	Jolma2013	HT-SELEX	338296	2.16085
MEOX2_HT-SELEX_TAGTTT30NTTT_AI_NSTAATTANN_1_3	Homeodomain	Jolma2013	HT-SELEX	300912	1.92388
MEOX2_HT-SELEX_TAGTTT30NTTT_AI_NTAATTANNNTAATTAN_1_4	Homeodomain	Jolma2013	HT-SELEX	300007	1.62073
MEOX2_HT-SELEX_TAGTTT30NTTT_AI_NTMATCATCATTAN_1_4	Homeodomain	Jolma2013	HT-SELEX	300568	1.74112
MESP1_HT-SELEX_TACCCG20NCG_Y_NNCACCTGNN_1_3	bHLH	Jolma2013	HT-SELEX	307796	1.75696
MGA_HT-SELEX_TAGGGC20NGGT_Y_AGGTGTGA_1_3	T-box	Jolma2013	HT-SELEX	366400	1.85655
MGA_HT-SELEX_TAGGGC20NGGT_Y_AGGTGTKANNTMACACCT_2_3	T-box	Jolma2013	HT-SELEX	95504	1.47074
MGA_HT-SELEX_TAGGGC20NGGT_Y_GGYGTGANNNNTCACRCC_2_3	T-box	Jolma2013	HT-SELEX	300000	1.51569
MIXL1_HT-SELEX_TGATTT20NTTA_AE_NNYAATTANN_1_3	Homeodomain	Jolma2013	HT-SELEX	305508	1.95053
MLX_HT-SELEX_CATAT14N_S_ATCACGTGAT_2_4	bHLH	Jolma2013	HT-SELEX	300293	1.64641
Mlx_HT-SELEX_CCTGG14N_T_ATCACGTGAT_2_3	bHLH	Jolma2013	HT-SELEX	288848	1.51335
MLXIPL_HT-SELEX_TGTAAA20NAAG_AE_ATCACGTGAT_2_3	bHLH	Jolma2013	HT-SELEX	300389	1.69624
MNT_HT-SELEX_TCTTCT20NGA_Y_NNCACGTGNN_1_3	bHLH	Jolma2013	HT-SELEX	301248	1.59107
MNX1_HT-SELEX_TGGTGA20NGTT_Z_NNYAATTANN_1_4	Homeodomain	Jolma2013	HT-SELEX	303687	1.90975
MSC_HT-SELEX_TAGTCC20NCTT_AA_AACAGCTGTT_1_4	bHLH	Jolma2013	HT-SELEX	301249	1.80183
MSX1_HT-SELEX_TGCGAA30NAGC_AI_NYAATTAAAANNYAATTA_2_3	Homeodomain	Jolma2013	HT-SELEX	300000	1.8434
MSX1_HT-SELEX_TGCGAA30NAGC_AI_NYAATTAN_1_3	Homeodomain	Jolma2013	HT-SELEX	362164	2.11202
MSX1_HT-SELEX_TGCTTA20NGA_AE_NYAATTAN_1_3	Homeodomain	Jolma2013	HT-SELEX	311139	2.11315
MSX2_HT-SELEX_TGCGGG20NGA_W_NYAATTAAAANNYAATTA_2_3	Homeodomain	Jolma2013	HT-SELEX	300000	1.81249
MSX2_HT-SELEX_TGCGGG20NGA_W_NYAATTAN_1_3	Homeodomain	Jolma2013	HT-SELEX	311139	2.11222
Msx3_HT-SELEX_TCGACT20NCAT_AA_NYAATTAAAANNYAATTA_2_3	Homeodomain	Jolma2013	HT-SELEX	300010	1.87894
Msx3_HT-SELEX_TCGACT20NCAT_AA_NYAATTAN_1_3	Homeodomain	Jolma2013	HT-SELEX	311139	2.11303
MTF1_HT-SELEX_TGATCC20NCTA_Y_TTTGCACACGNCAC_2_4	C2H2 ZF	Jolma2013	HT-SELEX	260671	1.57069
MYBL1_HT-SELEX_TTGCGT20NTA_AF_ACNGTTAAACNG_1_4	Myb/SANT	Jolma2013	HT-SELEX	300111	2.01381
MYBL1_HT-SELEX_TTGCGT20NTA_AF_NCCGTTAACGGN_1_4	Myb/SANT	Jolma2013	HT-SELEX	300002	1.66905
MYBL1_HT-SELEX_TTGCGT20NTA_AF_NNAACCGTTNN_1_4	Myb/SANT	Jolma2013	HT-SELEX	300012	1.6659
MYBL1_HT-SELEX_TTGCGT20NTA_AF_NNCNGTTNNNACNGTTN_1_4	Myb/SANT	Jolma2013	HT-SELEX	300000	1.5492
MYBL2_HT-SELEX_TGAGTG20NGA_AC_AACCGTTAACGGNN_1_3	Myb/SANT	Jolma2013	HT-SELEX	300217	1.58021
MYBL2_HT-SELEX_TGAGTG20NGA_AC_ACCGTTARRACCGTTA_2_3	Myb/SANT	Jolma2013	HT-SELEX	300004	1.52872
MYBL2_HT-SELEX_TGAGTG20NGA_AC_NNAACCGTTNN_1_3	Myb/SANT	Jolma2013	HT-SELEX	300642	1.68582
MYBL2_HT-SELEX_TGAGTG20NGA_AC_RACCGTTAAACNGYY_1_3	Myb/SANT	Jolma2013	HT-SELEX	300003	1.5687
MYF6_HT-SELEX_TGACTC20NTCA_AF_AACAVBTGTT_1_4	bHLH	Jolma2013	HT-SELEX	302552	1.83945
NEUROD2_HT-SELEX_TGACCT20NGA_AE_NNCATATGNN_1_4	bHLH	Jolma2013	HT-SELEX	303237	1.77939
NEUROG2_HT-SELEX_TCGCTG20NTCT_Z_RACATATGTY_1_3	bHLH	Jolma2013	HT-SELEX	301060	1.85934
NEUROG2_HT-SELEX_TGGCGG20NGA_AE_RACATATGTY_1_4	bHLH	Jolma2013	HT-SELEX	312367	1.84791
NFAT5_HT-SELEX_TGATAA20NGA_AA_RTGGAAAANTMCNN_1_3	Rel	Jolma2013	HT-SELEX	300112	1.60845
NFATC1_HT-SELEX_TTCGTA20NTGC_AE_NATGGAAANWWWWTTTYCMN_2_4	Rel	Jolma2013	HT-SELEX	300000	2.04728
NFATC1_HT-SELEX_TTCGTA20NTGC_AE_TTTCCAYNRTGGAAA_2_4	Rel	Jolma2013	HT-SELEX	300011	1.65894
NFATC1_HT-SELEX_TTCGTA20NTGC_AE_TTTTCCATGGAAAA_2_4	Rel	Jolma2013	HT-SELEX	300008	1.69694
NFE2_HT-SELEX_TGTAGG20NGA_AC_NATGASTCATN_1_4	bZIP	Jolma2013	HT-SELEX	300507	1.70473
NFIA_HT-SELEX_TACGTC20NTGC_AA_TTGGCANNNTGCCAR_2_3	SMAD	Jolma2013	HT-SELEX	300000	1.6102
NFIB_HT-SELEX_TCATCA20NCG_AD_TTGGCANNNTGCCAR_2_3	SMAD	Jolma2013	HT-SELEX	300001	1.61398
NFIL3_HT-SELEX_TAGACG20NCG_Y_NRTTACRTAAYN_1_2	bZIP	Jolma2013	HT-SELEX	300145	1.64684
NFIX_HT-SELEX_TCAACC20NCG_AC_YTGGCNNNNTGCCAA_2_3	SMAD	Jolma2013	HT-SELEX	300000	1.61042
NFKB1_HT-SELEX_TCTCAA20NGA_AA_NGGGGAWTCCCCN_2_3	Rel	Jolma2013	HT-SELEX	160516	1.73772
NFKB2_HT-SELEX_TTCAAT20NGA_R_NGGGGAWTCCCCN_2_3	Rel	Jolma2013	HT-SELEX	300009	1.86736
NHLH1_HT-SELEX_TGATGG20NGTA_W_CGCAGCTGCG_1_4	bHLH	Jolma2013	HT-SELEX	304872	1.82504
NHLH1_HT-SELEX_TGGGCG20NGA_W_CGCAGCTGCG_1_4	bHLH	Jolma2013	HT-SELEX	303116	1.79044
NKX2-3_HT-SELEX_TGCTAC20NGA_Y_NCCACTTRAN_1_4	Homeodomain	Jolma2013	HT-SELEX	300283	1.8416
NKX2-3_HT-SELEX_TGGAAT20NGA_AE_NCCACTTRAN_1_4	Homeodomain	Jolma2013	HT-SELEX	300794	1.8608
NKX2-8_HT-SELEX_TAGGCA20NCG_Y_NCACTTNAN_1_4	Homeodomain	Jolma2013	HT-SELEX	304518	1.88924
NKX2-8_HT-SELEX_TGTTGC20NGTG_AE_NCACTTNAN_1_4	Homeodomain	Jolma2013	HT-SELEX	316710	1.88273
NKX3-1_HT-SELEX_TCCCTC20NCG_AD_NCCACTTAA_1_3	Homeodomain	Jolma2013	HT-SELEX	301524	1.81327
Nkx3-1_HT-SELEX_TCTTAG20NATG_AA_NCCACTTAA_1_4	Homeodomain	Jolma2013	HT-SELEX	300455	1.81125
NKX3-2_HT-SELEX_TCCAGT20NGAC_Y_NCCACTTAA_1_3	Homeodomain	Jolma2013	HT-SELEX	307074	1.85376
Nkx6-1_HT-SELEX_TCGTGT20NGTT_AC_NYMATTAN_1_2	Homeodomain	Jolma2013	HT-SELEX	346848	2.07744
NKX6-1_HT-SELEX_TGAAAC20NAAA_W_NYMATTAN_1_4	Homeodomain	Jolma2013	HT-SELEX	411300	2.0799
NKX6-1_HT-SELEX_TGCGGG30NGGC_AI_NYMATTAN_1_3	Homeodomain	Jolma2013	HT-SELEX	346848	2.07752
NKX6-2_HT-SELEX_TGGCAA20NGA_AE_NYMATTAN_1_3	Homeodomain	Jolma2013	HT-SELEX	308584	2.10493
NKX6-2_HT-SELEX_TTACAT20NTA_AF_NYMATTAN_1_3	Homeodomain	Jolma2013	HT-SELEX	308584	2.10517
NOTO_HT-SELEX_TGCGTT30NTGC_AI_NYTMATTANN_1_4	Homeodomain	Jolma2013	HT-SELEX	306531	1.9978
NR2C2_HT-SELEX_TCGACT20NCAT_Z_RRGGTCAAAGGTCA_2_3	Nuclear receptor	Jolma2013	HT-SELEX	300010	1.65847
NR2E1_HT-SELEX_TAACAA20NACA_W_AAAAGTCAA_1_4	Nuclear receptor	Jolma2013	HT-SELEX	302298	1.8594
NR2E1_HT-SELEX_TAACAA20NACA_W_RAGTCAANAAGTCA_1_4	Nuclear receptor	Jolma2013	HT-SELEX	300048	1.65104
Nr2e1_HT-SELEX_TCGCGC20NGCT_AA_AAAAGTCAA_1_4	Nuclear receptor	Jolma2013	HT-SELEX	302298	1.85934
Nr2e1_HT-SELEX_TCGCGC20NGCT_AA_RAGTCAANAAGTCA_2_4	Nuclear receptor	Jolma2013	HT-SELEX	300001	1.63816
NR2F1_HT-SELEX_TCTGAC20NGA_AE_RRGGTCAN_1_4	Nuclear receptor	Jolma2013	HT-SELEX	333074	1.92976
NR2F1_HT-SELEX_TCTGAC30NAGG_AI_DNNNGGTCANNNH_1_4	Nuclear receptor	Jolma2013	HT-SELEX	300030	1.63509
NR2F1_HT-SELEX_TCTGAC30NAGG_AI_NRGGTCANNGGTCAN_1_4	Nuclear receptor	Jolma2013	HT-SELEX	300001	1.59716
NR2F1_HT-SELEX_TCTGAC30NAGG_AI_RRGGTCANNNGGTCAN_1_4	Nuclear receptor	Jolma2013	HT-SELEX	300001	1.55089
Nr2f6_HT-SELEX_TAGTTT20NCG_Z_RRGGTCAAAAGGTCA_2_4	Nuclear receptor	Jolma2013	HT-SELEX	22851	1.62845
Nr2f6_HT-SELEX_TAGTTT20NCG_Z_RRGGTCAAAGGTCA_2_4	Nuclear receptor	Jolma2013	HT-SELEX	138940	1.64628
NR2F6_HT-SELEX_TCTTGA20NGA_AE_RRGGTCAAAGGTCA_2_3	Nuclear receptor	Jolma2013	HT-SELEX	300004	1.65713
NR2F6_HT-SELEX_TGTGGA20NGA_Y_RRGGTCAAAAGGTCA_2_3	Nuclear receptor	Jolma2013	HT-SELEX	83751	1.61348
NR2F6_HT-SELEX_TGTGGA20NGA_Y_RRGGTCAAAGGTCA_2_3	Nuclear receptor	Jolma2013	HT-SELEX	172225	1.63854
NR3C1_HT-SELEX_TGACGA20NGCA_AG_NRGWACANNNTGTWCYN_2_4	Nuclear receptor	Jolma2013	HT-SELEX	300001	1.52108
NR3C2_HT-SELEX_TCAGAG20NAGA_AC_NRGNACANNNTGTNCYN_2_4	Nuclear receptor	Jolma2013	HT-SELEX	292791	1.51684
NR4A2_HT-SELEX_TCATTG20NTTA_W_AGGTCANNNNNTGACCT_2_4	Nuclear receptor	Jolma2013	HT-SELEX	300000	1.512
NR4A2_HT-SELEX_TCATTG20NTTA_W_TGACCTTTAAAGGTCA_2_4	Nuclear receptor	Jolma2013	HT-SELEX	117708	1.6094
NR4A2_HT-SELEX_TCATTG20NTTA_W_TTTAAAGGTCA_2_4	Nuclear receptor	Jolma2013	HT-SELEX	300809	1.82708
NRF1_HT-SELEX_TAGCGA20NCG_AC_YGCGCATGCGCN_1_2	NRF	Jolma2013	HT-SELEX	246607	1.60735
NRL_HT-SELEX_TGGAGC20NGA_O_NNNNTGCTGAN_1_4	bZIP	Jolma2013	HT-SELEX	300669	1.78348
OLIG1_HT-SELEX_TGCCTG20NTCC_Z_ANCATATGNT_1_3	bHLH	Jolma2013	HT-SELEX	301837	1.76119
OLIG2_HT-SELEX_TCTTTC20NGA_Y_AMCATATGKT_1_3	bHLH	Jolma2013	HT-SELEX	311944	1.7101
OLIG2_HT-SELEX_TGCGCC20NGA_AE_AMCATATGKT_1_4	bHLH	Jolma2013	HT-SELEX	300334	1.71698
OLIG3_HT-SELEX_TGTCCG20NGA_Y_AMCATATGKT_1_3	bHLH	Jolma2013	HT-SELEX	300048	1.72743
ONECUT1_HT-SELEX_TAGCTC20NTCT_Y_NNAAAATCRATAWN_1_3	CUT; Homeodomain	Jolma2013	HT-SELEX	300138	1.62651
ONECUT1_HT-SELEX_TCGCAT20NGA_AE_NNAAAATCRATAWN_1_3	CUT; Homeodomain	Jolma2013	HT-SELEX	300016	1.64153
ONECUT2_HT-SELEX_TGGGCG30NCGT_AH_NNAAAATCRATAWN_1_2	CUT; Homeodomain	Jolma2013	HT-SELEX	300021	1.61696
ONECUT3_HT-SELEX_TAGAAC20NAAT_Y_NNAAAATCRATANN_1_3	CUT; Homeodomain	Jolma2013	HT-SELEX	300019	1.59059
Otx1_HT-SELEX_TCTTAG20NATG_AC_NNTAATCCGATTANN_1_3	Homeodomain	Jolma2013	HT-SELEX	300004	1.59975
Otx1_HT-SELEX_TCTTAG20NATG_AC_NTAATCCN_1_3	Homeodomain	Jolma2013	HT-SELEX	340511	1.93962
OTX1_HT-SELEX_TGATAA20NGA_Y_NNTAATCCGATTANN_1_3	Homeodomain	Jolma2013	HT-SELEX	300060	1.58636
OTX1_HT-SELEX_TGATAA20NGA_Y_NTAATCCN_1_3	Homeodomain	Jolma2013	HT-SELEX	314765	1.92524
OTX2_HT-SELEX_TATGGG20NGGG_AC_NNTAATCCGMTTANN_1_4	Homeodomain	Jolma2013	HT-SELEX	300054	1.59519
OTX2_HT-SELEX_TATGGG20NGGG_AC_NTAATCCN_1_4	Homeodomain	Jolma2013	HT-SELEX	385457	1.95486
PAX1_HT-SELEX_TAACTT20NTCA_Y_SGTCACGCWTGANTGMA_2_4	Paired box	Jolma2013	HT-SELEX	154630	1.46335
PAX2_HT-SELEX_TCCACG20NCAC_Y_NGTCACGCWTSRNTGNNY_2_3	Homeodomain; Paired box	Jolma2013	HT-SELEX	300000	1.48143
PAX3_HT-SELEX_TTCTCT20NCTC_AF_TAATYRATTA_1_2	Homeodomain; Paired box	Jolma2013	HT-SELEX	304821	1.91874
PAX4_HT-SELEX_TATTTA20NTTG_Y_CTAATTAG_1_4	Homeodomain; Paired box	Jolma2013	HT-SELEX	405639	2.13779
PAX4_HT-SELEX_TCGCAT20NACT_W_CTAATTAG_1_4	Homeodomain; Paired box	Jolma2013	HT-SELEX	336697	2.12106
PAX5_HT-SELEX_TACAGG20NGAC_Y_NGTCACGCWTSRNTGNNY_2_3	Paired box	Jolma2013	HT-SELEX	300000	1.48457
PAX6_HT-SELEX_TCCATA20NTAC_Y_TTTYACGCWTGANTGMNYN_2_4	Homeodomain; Paired box	Jolma2013	HT-SELEX	300000	1.49974
PAX7_HT-SELEX_TAGGGC20NGGT_AE_TAATYRATTA_1_3	Homeodomain; Paired box	Jolma2013	HT-SELEX	300009	1.8989
PAX7_HT-SELEX_TCCAAC20NAAC_Y_TAATYRATTA_1_2	Homeodomain; Paired box	Jolma2013	HT-SELEX	302310	1.91743
PAX9_HT-SELEX_TCTAAT20NAAG_AG_SGTCACGCWTGANTGMA_2_4	Paired box	Jolma2013	HT-SELEX	32902	1.49304
PDX1_HT-SELEX_TGGAAT30NAAT_AI_NYAATTARNNNYAATTAN_1_3	Homeodomain	Jolma2013	HT-SELEX	300000	1.59686
PDX1_HT-SELEX_TGGAAT30NAAT_AI_NYMATTAN_1_3	Homeodomain	Jolma2013	HT-SELEX	343219	2.12026
PHOX2A_HT-SELEX_TGACTC20NGA_Y_TAATYYAATTA_1_3	Homeodomain	Jolma2013	HT-SELEX	309868	1.85872
PHOX2B_HT-SELEX_TGCTGT20NGA_AE_TAATYYAATTA_1_3	Homeodomain	Jolma2013	HT-SELEX	303084	1.84994
PHOX2B_HT-SELEX_TGGTCT20NGA_Y_TAATYYAATTA_1_3	Homeodomain	Jolma2013	HT-SELEX	301116	1.85688
PITX1_HT-SELEX_TCATGC20NCG_Y_NYTAATCCN_1_3	Homeodomain	Jolma2013	HT-SELEX	310010	1.8852
PITX1_HT-SELEX_TCTCTT20NTCG_W_NTAATCCN_1_2	Homeodomain	Jolma2013	HT-SELEX	306464	1.97354
PITX1_HT-SELEX_TGAGCA20NCGA_AF_NTTAATCCN_1_3	Homeodomain	Jolma2013	HT-SELEX	311649	1.86871
PITX3_HT-SELEX_TGCATC20NGA_Y_NYTAATCCN_1_2	Homeodomain	Jolma2013	HT-SELEX	307265	1.88634
PKNOX1_HT-SELEX_TCGCAT20NGA_Y_TGACAGSTGTCA_2_3	Homeodomain	Jolma2013	HT-SELEX	241872	1.6882
Pknox2_HT-SELEX_TGCTCG20NCG_Q_TGACAGSTGTCA_2_4	MEIS	Jolma2013	HT-SELEX	111739	1.71307
PKNOX2_HT-SELEX_TGTATT20NGA_Y_TGACAGSTGTCA_2_3	Homeodomain	Jolma2013	HT-SELEX	293589	1.72109
POU1F1_HT-SELEX_TACACC40NCAC_AI_NNYATGMATAATTAATN_2_3	Homeodomain; POU	Jolma2013	HT-SELEX	300009	1.65538
POU1F1_HT-SELEX_TACACC40NCAC_AI_NWTATGCWAATKAG_1_3	Homeodomain; POU	Jolma2013	HT-SELEX	300063	1.69279
POU2F1_HT-SELEX_TCTTTC20NGA_AC_NWTATGCWAATN_1_2	Homeodomain; POU	Jolma2013	HT-SELEX	301821	1.75563
POU2F1_HT-SELEX_TCTTTC20NGA_AC_NWTRMATATKYAWN_1_2	Homeodomain; POU	Jolma2013	HT-SELEX	300103	1.67596
Pou2f2_HT-SELEX_TAGATA20NTAT_Z_NWTRMATATKYAWN_1_3	POU	Jolma2013	HT-SELEX	300011	1.69195
Pou2f2_HT-SELEX_TAGATA20NTAT_Z_TATGCAAAT_1_3	POU	Jolma2013	HT-SELEX	313188	1.91033
POU2F2_HT-SELEX_TGACAG20NGA_AC_NTATGCWAATN_1_2	Homeodomain; POU	Jolma2013	HT-SELEX	300246	1.80384
POU2F2_HT-SELEX_TGACAG20NGA_AC_NWTRMATATKYAWN_1_2	Homeodomain; POU	Jolma2013	HT-SELEX	300053	1.67234
POU2F3_HT-SELEX_TAGACG20NCAT_Y_TATGCWAAT_1_2	Homeodomain; POU	Jolma2013	HT-SELEX	308690	1.93876
POU2F3_HT-SELEX_TAGACG20NCAT_Y_WTRMATATKYAW_1_2	Homeodomain; POU	Jolma2013	HT-SELEX	300439	1.73111
POU3F1_HT-SELEX_TAGCGA20NGCT_Y_WTATGCWAATNW_1_2	Homeodomain; POU	Jolma2013	HT-SELEX	300209	1.75217
POU3F1_HT-SELEX_TAGCGA20NGCT_Y_WTGMATAAWTNA_1_2	Homeodomain; POU	Jolma2013	HT-SELEX	300456	1.9161
POU3F2_HT-SELEX_TGTTCA40NCTG_AI_NWTGMATAAWTNA_1_3	Homeodomain; POU	Jolma2013	HT-SELEX	300283	1.7363
POU3F2_HT-SELEX_TGTTCA40NCTG_AI_WTATGCWAATKA_1_3	Homeodomain; POU	Jolma2013	HT-SELEX	301595	1.75781
POU3F3_HT-SELEX_TCGCAT20NACT_Y_NWTATGCWAATTW_1_4	Homeodomain; POU	Jolma2013	HT-SELEX	300231	1.706
POU3F3_HT-SELEX_TCGCAT20NACT_Y_WTGMATAAWTNA_1_4	Homeodomain; POU	Jolma2013	HT-SELEX	300292	1.7441
POU3F3_HT-SELEX_TCGCAT20NACT_Y_WTRMATATKYAW_1_4	Homeodomain; POU	Jolma2013	HT-SELEX	301140	1.76268
POU3F4_HT-SELEX_TACTGC20NGTC_Y_TATGCWAAT_1_3	Homeodomain; POU	Jolma2013	HT-SELEX	314704	1.95009
POU3F4_HT-SELEX_TACTGC20NGTC_Y_TGMATWWWTNA_1_3	Homeodomain; POU	Jolma2013	HT-SELEX	305983	1.82518
POU4F1_HT-SELEX_TACAAA20NAAC_Y_ATGMATAATTAATG_2_3	Homeodomain; POU	Jolma2013	HT-SELEX	300141	2.04363
POU4F2_HT-SELEX_TACGAG20NAGC_Y_NTGMATAATTAATKAG_2_3	Homeodomain; POU	Jolma2013	HT-SELEX	300004	1.71097
POU4F2_HT-SELEX_TGCGAA20NAGC_W_NTGMATAATTAATKAG_2_3	Homeodomain; POU	Jolma2013	HT-SELEX	300033	1.6541
POU4F3_HT-SELEX_TACCGT20NGCC_Y_NTGMATAATTAATGAN_2_3	Homeodomain; POU	Jolma2013	HT-SELEX	300003	1.87203
POU5F1P1_HT-SELEX_TAGAGT20NGAT_Y_TATGCWAAT_1_2	POU	Jolma2013	HT-SELEX	308690	1.9388
POU5F1P1_HT-SELEX_TAGAGT20NGAT_Y_WTRMATATKYAW_1_3	POU	Jolma2013	HT-SELEX	300104	1.74391
POU6F2_HT-SELEX_TATCAT20NCG_AC_SCTMATTANN_1_4	Homeodomain; POU	Jolma2013	HT-SELEX	303641	1.97338
POU6F2_HT-SELEX_TGCTGT20NCG_V_NSCTMATTAN_1_3	Homeodomain; POU	Jolma2013	HT-SELEX	301908	1.93112
POU6F2_HT-SELEX_TGCTGT20NCG_V_WTAATKAGCTMATTAW_2_3	Homeodomain; POU	Jolma2013	HT-SELEX	300001	1.60861
PRDM1_HT-SELEX_TTGAGG20NGAT_AE_NRAAAGTGAAAGTGN_2_2	C2H2 ZF	Jolma2013	HT-SELEX	300000	1.61428
PRDM4_HT-SELEX_TAGCAG20NCG_AC_TTTCAAGGCYCCC_3_4	C2H2 ZF	Jolma2013	HT-SELEX	64521	1.58488
PROP1_HT-SELEX_TCCCGA30NGCC_AI_TAATYNAATTA_1_4	Homeodomain	Jolma2013	HT-SELEX	307797	1.84676
PROP1_HT-SELEX_TGTATT20NGA_AE_TAAYYNAATTA_1_3	Homeodomain	Jolma2013	HT-SELEX	300924	1.83932
PROX1_HT-SELEX_TGCAGA20NGA_AF_NAAGACGYCTTN_1_4	Prospero	Jolma2013	HT-SELEX	300152	1.65647
PRRX1_HT-SELEX_TAACGG20NGCA_AC_NYAATTAN_1_2	Homeodomain	Jolma2013	HT-SELEX	329593	2.10397
PRRX1_HT-SELEX_TTCCCC20NTA_AD_NYAATTAN_1_2	Homeodomain	Jolma2013	HT-SELEX	388117	2.09811
PRRX1_HT-SELEX_TTCCCC20NTA_AD_TAATYTAATTA_1_2	Homeodomain	Jolma2013	HT-SELEX	301152	1.86395
Prrx2_HT-SELEX_TATGAA20NAGG_Z_NYAATTAN_1_3	Homeodomain	Jolma2013	HT-SELEX	317387	2.14152
PRRX2_HT-SELEX_TGGGGT20NGA_AE_NYAATTAN_1_2	Homeodomain	Jolma2013	HT-SELEX	346380	2.0854
RARA_HT-SELEX_TAAAAT20NTA_Q_ARRGGTCANNNRRGGTCA_2_3	Nuclear receptor	Jolma2013	HT-SELEX	300000	1.46125
RARA_HT-SELEX_TAAAAT20NTA_Q_RAGGTCAAAAGGTCAAKN_2_3	Nuclear receptor	Jolma2013	HT-SELEX	11524	1.48818
RARA_HT-SELEX_TAAAAT20NTA_Q_RGGTCANNNARRGGTCA_2_3	Nuclear receptor	Jolma2013	HT-SELEX	236996	1.4884
RARA_HT-SELEX_TATAGA20NCG_AD_ARGGTCAAAAGGTCA_2_3	Nuclear receptor	Jolma2013	HT-SELEX	148585	1.59658
RARA_HT-SELEX_TATAGA20NCG_AD_ARRGGTCANNNRRGGTCA_2_3	Nuclear receptor	Jolma2013	HT-SELEX	96350	1.45344
RARA_HT-SELEX_TATAGA20NCG_AD_RGGTCANNNARRGGTCA_2_3	Nuclear receptor	Jolma2013	HT-SELEX	149191	1.51988
Rara_HT-SELEX_TCGGTT20NCG_P_ARRGGTCANNNRRGGTCA_2_4	Nuclear receptor	Jolma2013	HT-SELEX	105829	1.46734
Rara_HT-SELEX_TCGGTT20NCG_P_RGGTCANNNARRGGTCA_2_4	Nuclear receptor	Jolma2013	HT-SELEX	159628	1.53992
Rara_HT-SELEX_TCGGTT20NCG_P_RRGGTCAAAAGGTCA_2_4	Nuclear receptor	Jolma2013	HT-SELEX	67783	1.63555
RARB_HT-SELEX_TAGTTT20NTTT_W_AARGGTCAAAAGGTCA_2_4	Nuclear receptor	Jolma2013	HT-SELEX	8113	1.68719
Rarb_HT-SELEX_TCGTGT20NCG_P_AARGGTCAAAAGGTCA_2_4	Nuclear receptor	Jolma2013	HT-SELEX	46157	1.58786
Rarb_HT-SELEX_TCGTGT20NCG_P_ARRGGTCANNNRRGGTCA_2_4	Nuclear receptor	Jolma2013	HT-SELEX	65478	1.45464
Rarb_HT-SELEX_TCGTGT20NCG_P_RGGTCANNNARRGGTCA_2_4	Nuclear receptor	Jolma2013	HT-SELEX	48701	1.54007
Rarg_HT-SELEX_TATCTG20NTCG_Z_GRGGTCAAAAGKTCAC_2_4	Nuclear receptor	Jolma2013	HT-SELEX	62910	1.58936
Rarg_HT-SELEX_TATCTG20NTCG_Z_RRGGTCANNNARAGGTCA_2_4	Nuclear receptor	Jolma2013	HT-SELEX	21743	1.56754
Rarg_HT-SELEX_TATCTG20NTCG_Z_RRGGTCANNNRRGGTCA_2_4	Nuclear receptor	Jolma2013	HT-SELEX	31052	1.4556
RARG_HT-SELEX_TCGGGG20NGA_AE_GRGGTCAAAAGKTCAC_2_3	Nuclear receptor	Jolma2013	HT-SELEX	37735	1.57709
RARG_HT-SELEX_TCGGGG20NGA_AE_RRGGTCANNNARAGGTCA_2_3	Nuclear receptor	Jolma2013	HT-SELEX	235525	1.50137
RARG_HT-SELEX_TCGGGG20NGA_AE_RRGGTCANNNRRGGTCA_2_3	Nuclear receptor	Jolma2013	HT-SELEX	300000	1.52093
RARG_HT-SELEX_TGTTAT20NGA_Y_GRGGTCAAAAGGTCANA_2_3	Nuclear receptor	Jolma2013	HT-SELEX	93467	1.54081
RARG_HT-SELEX_TGTTAT20NGA_Y_RRGGTCANNNARAGGTCA_2_3	Nuclear receptor	Jolma2013	HT-SELEX	145597	1.49236
RARG_HT-SELEX_TGTTAT20NGA_Y_RRGGTCANNNRRGGTCA_2_3	Nuclear receptor	Jolma2013	HT-SELEX	233676	1.49307
RAX_HT-SELEX_TGGTAG20NATT_Z_NNYAATTANN_1_3	Homeodomain	Jolma2013	HT-SELEX	305082	1.97117
RAXL1_HT-SELEX_TACTCA20NTA_Q_NYAATTAN_1_2	Homeodomain	Jolma2013	HT-SELEX	313668	2.07979
RFX2_HT-SELEX_TAACCC20NCCA_Y_NGTTRCCATGGYAACN_2_3	RFX	Jolma2013	HT-SELEX	300003	1.51651
RFX2_HT-SELEX_TAACCC20NCCA_Y_SGTTGCYARGCAACS_2_3	RFX	Jolma2013	HT-SELEX	33753	1.63431
Rfx2_HT-SELEX_TGGTAG20NATT_AC_NGTTRCCATGGYAACN_2_3	RFX	Jolma2013	HT-SELEX	300000	1.50414
Rfx2_HT-SELEX_TGGTAG20NATT_AC_SGTTGCYARGCAACS_2_3	RFX	Jolma2013	HT-SELEX	300000	1.60618
RFX3_HT-SELEX_TGGCTT20NGA_AC_NGTTNCCATGGNAACN_2_3	RFX	Jolma2013	HT-SELEX	300002	1.52272
RFX3_HT-SELEX_TGGCTT20NGA_AC_SGTTGCYARGCAACS_2_3	RFX	Jolma2013	HT-SELEX	217980	1.63526
Rfx3_HT-SELEX_TGGGTA20NCG_P_NGTTNCCATGGNAACN_2_3	RFX	Jolma2013	HT-SELEX	153437	1.47999
RFX4_HT-SELEX_TGACAG20NGA_O_NGTTNCCATGGNAACN_2_3	RFX	Jolma2013	HT-SELEX	300000	1.51222
RFX4_HT-SELEX_TGACAG20NGA_O_SGTTGCYARGCAACS_2_3	RFX	Jolma2013	HT-SELEX	255306	1.61449
RFX5_HT-SELEX_TGGAGC30NGAT_AI_NGTTRCCATGGYAACN_2_2	RFX	Jolma2013	HT-SELEX	300000	1.5436
RFX5_HT-SELEX_TGGAGC30NGAT_AI_SGTTRCCATRGCAACS_2_2	RFX	Jolma2013	HT-SELEX	300003	1.55406
Rhox11_HT-SELEX_TGGCCC20NCG_P_NGCTGTWAN_1_4	Homeodomain	Jolma2013	HT-SELEX	313047	1.82218
RHOXF1_HT-SELEX_TGGATG30NTAT_AI_GGMTNAKCC_1_4	Homeodomain	Jolma2013	HT-SELEX	303700	1.80473
RHOXF1_HT-SELEX_TGGATG30NTAT_AI_NTRAKCCN_1_3	Homeodomain	Jolma2013	HT-SELEX	301060	1.919
RHOXF1_HT-SELEX_TTAGAA20NTA_AE_GGMTNAKCC_1_4	Homeodomain	Jolma2013	HT-SELEX	304993	1.81866
RHOXF1_HT-SELEX_TTAGAA20NTA_AE_NTRAKCCN_1_4	Homeodomain	Jolma2013	HT-SELEX	328496	1.93413
RORA_HT-SELEX_TCTGTA30NTGG_AI_NRAAGGTCAANNNNRGGTCA_2_4	Nuclear receptor	Jolma2013	HT-SELEX	48208	1.42201
RORA_HT-SELEX_TCTGTA30NTGG_AI_WAWNTRGGTYAGTAGGTCA_2_4	Nuclear receptor	Jolma2013	HT-SELEX	20385	1.38792
RUNX2_HT-SELEX_TACCTA40NTCC_AI_NAACCGCAAACCRCAN_2_4	Runt	Jolma2013	HT-SELEX	300000	1.57656
RUNX2_HT-SELEX_TACCTA40NTCC_AI_WAACCRCAAWAACCRCAN_2_4	Runt	Jolma2013	HT-SELEX	300001	1.45359
RUNX2_HT-SELEX_TACCTA40NTCC_AI_WAACCRCAN_1_4	Runt	Jolma2013	HT-SELEX	303895	1.83142
RUNX3_HT-SELEX_TACGGA30NGGC_AI_NAACCGCAAACCRCAN_2_3	Runt	Jolma2013	HT-SELEX	300001	1.56587
RUNX3_HT-SELEX_TACGGA30NGGC_AI_NAACCGCAAN_1_3	Runt	Jolma2013	HT-SELEX	301187	1.78356
RUNX3_HT-SELEX_TACGGA30NGGC_AI_WAACCRCAAWAACCRCAN_2_3	Runt	Jolma2013	HT-SELEX	300000	1.43856
RUNX3_HT-SELEX_TCTCCC20NGA_AE_NAACCRCAAN_1_4	Runt	Jolma2013	HT-SELEX	303731	1.79357
Rxra_HT-SELEX_AAGAC14N_T_GGGGTCAAAGGTCA_2_4	Nuclear receptor	Jolma2013	HT-SELEX	300002	1.64783
Rxra_HT-SELEX_AAGAC14N_T_RGGTCATGACCY_2_4	Nuclear receptor	Jolma2013	HT-SELEX	131633	1.61115
RXRA_HT-SELEX_TCACGT30NGCA_AH_GGGGTCAAAGGTCA_2_3	Nuclear receptor	Jolma2013	HT-SELEX	269691	1.66222
RXRA_HT-SELEX_TCACGT30NGCA_AH_RRGGTCATGACCYY_2_3	Nuclear receptor	Jolma2013	HT-SELEX	300007	1.56727
RXRA_HT-SELEX_TCTACA40NCAG_AI_GGGGTCAAAGGTCA_2_3	Nuclear receptor	Jolma2013	HT-SELEX	239972	1.66828
RXRA_HT-SELEX_TCTACA40NCAG_AI_RRGGTCATGACCYY_2_3	Nuclear receptor	Jolma2013	HT-SELEX	300005	1.57398
Rxrb_HT-SELEX_CAATT14N_T_GGGGTCAAAGGTCA_2_4	Nuclear receptor	Jolma2013	HT-SELEX	56269	1.65048
RXRB_HT-SELEX_TGAGCA20NGA_Y_GGGGTCAAAGGTCA_2_3	Nuclear receptor	Jolma2013	HT-SELEX	140935	1.67734
RXRG_HT-SELEX_TGGAAT20NGA_Y_GGGGTCAAAGGTCA_2_3	Nuclear receptor	Jolma2013	HT-SELEX	177482	1.67635
RXRG_HT-SELEX_TGGAAT20NGA_Y_RRGGTCATGACCYY_2_3	Nuclear receptor	Jolma2013	HT-SELEX	62181	1.61575
RXRG_HT-SELEX_TTCTCT20NTA_AD_GGGGTCAAAGGTCA_2_4	Nuclear receptor	Jolma2013	HT-SELEX	35568	1.66667
SCRT1_HT-SELEX_TCTTAG20NATG_Y_NNGCAACAGGTGGNN_2_4	C2H2 ZF	Jolma2013	HT-SELEX	300002	1.47923
SCRT2_HT-SELEX_TGGGCG20NCGT_Y_NNGCAACAGGTGN_2_3	C2H2 ZF	Jolma2013	HT-SELEX	300147	1.58896
SHOX_HT-SELEX_TAAGGT20NGGA_AC_NYAATTAN_1_2	Homeodomain	Jolma2013	HT-SELEX	409227	2.11521
SHOX2_HT-SELEX_TACGTC20NTGC_Y_NYAATTAN_1_2	Homeodomain	Jolma2013	HT-SELEX	313668	2.07977
Shox2_HT-SELEX_TCCCAG20NACC_Z_NYAATTAN_1_2	Homeodomain	Jolma2013	HT-SELEX	409227	2.1157
SMAD3_HT-SELEX_TGGGTA20NGA_AC_YGTCTAGACA_1_3	SMAD	Jolma2013	HT-SELEX	304843	1.73714
SNAI2_HT-SELEX_TCGTTA20NGA_O_NRCAGGTGN_1_6	C2H2 ZF	Jolma2013	HT-SELEX	300315	1.80906
Sox1_HT-SELEX_TGTCTA20NTCG_AC_NACAATWNCATTGTN_1_4	HMG	Jolma2013	HT-SELEX	232464	1.49896
Sox1_HT-SELEX_TGTCTA20NTCG_AC_NTGAATWNCATTCAN_1_4	HMG	Jolma2013	HT-SELEX	245997	1.60685
Sox1_HT-SELEX_TGTCTA20NTCG_AC_TCAATWNCATTGA_1_4	HMG	Jolma2013	HT-SELEX	300030	1.61776
Sox1_HT-SELEX_TGTCTA20NTCG_AC_TGAATNNNNATTCA_1_4	HMG	Jolma2013	HT-SELEX	219611	1.64361
SOX10_HT-SELEX_TGATTT20NTTA_AF_AACAATNNNAGTGTT_1_4	HMG/Sox	Jolma2013	HT-SELEX	15444	1.49184
SOX10_HT-SELEX_TGATTT20NTTA_AF_AACAATRTKCAGWGTT_1_4	HMG/Sox	Jolma2013	HT-SELEX	1291	1.36613
SOX10_HT-SELEX_TGATTT20NTTA_AF_ATCAATTGCAGTGAT_1_4	HMG/Sox	Jolma2013	HT-SELEX	4132	1.50433
SOX10_HT-SELEX_TGATTT20NTTA_AF_ATGAATTGCAGTCAT_1_4	HMG/Sox	Jolma2013	HT-SELEX	6966	1.64622
SOX10_HT-SELEX_TGATTT20NTTA_AF_TGAATRTKCAGTCA_1_4	HMG/Sox	Jolma2013	HT-SELEX	6360	1.65728
Sox10_HT-SELEX_TGCTGT20NCG_P_AACAATTGCAGTGTT_1_4	HMG	Jolma2013	HT-SELEX	10336	1.52336
Sox10_HT-SELEX_TGCTGT20NCG_P_ATCAATTGCAGTGAT_1_4	HMG	Jolma2013	HT-SELEX	2419	1.54156
Sox10_HT-SELEX_TGCTGT20NCG_P_ATGAATTGCAGTCAT_1_4	HMG	Jolma2013	HT-SELEX	3354	1.68309
Sox11_HT-SELEX_TCTTCT20NGA_AF_AACAATTGCAGTGTT_1_3	HMG	Jolma2013	HT-SELEX	8687	1.49994
SOX14_HT-SELEX_TACCTA30NTCC_AH_ACAATANCATTG_1_4	HMG/Sox	Jolma2013	HT-SELEX	300636	1.80094
SOX14_HT-SELEX_TACCTA30NTCC_AH_NTGAATNNCATTCAN_1_4	HMG/Sox	Jolma2013	HT-SELEX	300121	1.58587
SOX14_HT-SELEX_TACCTA30NTCC_AH_TCAATNNCATTGA_1_4	HMG/Sox	Jolma2013	HT-SELEX	300700	1.64666
SOX15_HT-SELEX_TGTTCA20NCTG_AF_AACAATAMCATTGTT_1_4	HMG/Sox	Jolma2013	HT-SELEX	13855	1.50995
SOX15_HT-SELEX_TGTTCA20NCTG_AF_ATCAATAACATTGAT_1_4	HMG/Sox	Jolma2013	HT-SELEX	14290	1.54168
SOX15_HT-SELEX_TGTTCA20NCTG_AF_ATGAATAACATTCAT_1_4	HMG/Sox	Jolma2013	HT-SELEX	14235	1.56998
Sox17_HT-SELEX_TATTGT20NGTG_AF_AACAATNNCATTGTT_1_3	HMG	Jolma2013	HT-SELEX	233961	1.5267
Sox17_HT-SELEX_TATTGT20NGTG_AF_ATGAATWNCATTCAT_1_3	HMG	Jolma2013	HT-SELEX	300173	1.58359
SOX18_HT-SELEX_TGTGTC20NTGG_AE_AACAATNNCATTGTT_1_4	HMG/Sox	Jolma2013	HT-SELEX	82007	1.53889
SOX18_HT-SELEX_TGTGTC20NTGG_AE_ATCAATNNCATTGAT_1_4	HMG/Sox	Jolma2013	HT-SELEX	38513	1.52314
SOX18_HT-SELEX_TGTGTC20NTGG_AE_ATGAATWYCATTCAT_1_4	HMG/Sox	Jolma2013	HT-SELEX	37014	1.56817
[truncated: 6,156 more rows]
[truncated: 24 more columns]
