# Supplementary material for: DNA-guided transcription factor interactions extend human gene regulatory code
Source: Nature. 2025 Apr 9;641(8065):1329–38. doi: 10.1038/s41586-025-08844-z (PMC12119339; doi:10.1038/s41586-025-08844-z)
Supplement: Supplementary file 7 — Statistics for X-Ray data collection and refinement [file 41586_2025_8844_MOESM7_ESM.xlsx]

## Sheet: Supplementary Table S5
	BARHL2_ homod_D5	BARHL2_ homod_D6	HOXB13_ dimer	HOXB13_ MEIS1	HOXB13_ TEAD4	FOXK1_ELF1
Wavelength	0.9762	0.6199	0.9724	0.9724	0.9724	0.6199
Resolution range	42.75 - 3.26 (3.38 - 3.26)	39.68 - 1.98 (2.05 - 1.98)	29.19 - 3.0 (3.11 - 3.0)	40.27 - 2.97 (3.07 - 2.97)	46.71 - 2.88 (3.06 - 2.88)	39.96 - 2.69 (2.79 - 2.69)
Space group	I 21 3	P 21	P 43 21 2	P 21 21 21	I 2	P 21
Unit cell (Å, °)	159.95 159.95 159.95 90 90 90	45.33 63.17 51.32 90 111.7 90	116.78 116.78 118.06 90 90 90	41.72 56.33 115.15 90 90 90	82.66 56.67 144.99 90 93.80 90	66.18 105.87 68.19 90 112.94 90
Total reflections	230484 (41538)	100538 (8799)	125245 (12974)	28753 (2631)	35234 (5565)	92205 (9314)
Unique reflections	10694 (1007)	18380 (1629)	16850 (1647)	5905 (542)	14625 (2345)	23895 (1971)
Multiplicity	21.5(19.6)	5.5 (5.2)	7.4 (7.9)	4.9 (4.9)	2.4 (2.4)	3.9 (3.9)
Completeness (%)	99.0 (95.50)	96.52 (86.88)	99.11 (99.88)	97.55 (93.91)	95.1 (94.8)	95.45 (81.72)
Mean I/sigma(I)	1.02 (1.01)	8.03 (0.42)	12.52 (0.99)	4.24 (0.41)	12 (0.5)	4.46 (0.34)
Wilson B-factor	141.51	50.66	78.76	53.73	104.43	54.3
R-merge	0.177 (3.52)	0.07605 (2.824)	0.1112 (2.67)	0.2699 (3.182)	0.037 (1.611)	0.1941 (2.266)
R-meas	0.186 (5.219)	0.08424 (3.157)	0.1198 (2.86)	0.3019 (3.555)	0.052 (2.278)	0.2252 (2.624)
R-pim	0.057 (1.603)	0.035 (1.377)	0.044 (1.013)	0.132 (1.542)	0.029 (1.331)	0.113 (1.309)
CC1/2	0.995 (0.836)	0.998 (0.245)	1 (0.535)	1 (0.389)	1 (0.257)	0.998 (0.321)
Reflections used in refinement	10692 (1007)	18088 (1623)	16765 (1645)	5850 (540)	14621 (1415)	22931 (1971)
Reflections used for R-free	521 (43)	892 (85)	835 (107)	305 (32)	765 (75)	1205 (105)
R-work	0.1988 (0.4043)	0.2496 (0.5108)	0.2728 (0.4866)	0.3299 (0.5163)	0.2461 (0.4583	0.3143 (0.4854)
R-free	0.2455 (0.4590)	0.2893 (0.4666)	0.3206 (0.4729)	0.3689 (0.4819)	0.3137 (0.4605)	0.3414 (0.4920)
Number of non-hydrogen atoms	3105	1735	5266	1727	3722	6133
macromolecules	3066	1726	5247	1721	3706	6086
solvent	6	9	19	6	16	47
Protein residues	228	127	356	117	267	553
RMS(bonds)	0.016	0.015	0.013	0.006	0.01	0.021
RMS(angles)	2.24	2.55	1.94	0.89	1.51	2.35
Ramachandran favored (%)	84.55	97.56	91.57	92.04	84.56	82.19
Ramachandran allowed (%)	13.18	0.81	7.27	7.96	12.36	14.1
Ramachandran outliers (%)	2.27	1.63	1.16	0	3.09	3.71
Rotamer outliers (%)	11	9.73	51.88	6.67	17.37	17.25
Clashscore	20.58	7.48	87.77	11.89	10.13	23
Average B-factor	171.21	55.06	119.97	94.68	125.6	28.2
macromolecules	169.96	56.15	137	97.73	136.83	30.77
solvent	137.11	59.72	72.96	54.55	85.43	94.05
*Statistics for the highest-resolution shell are shown in parentheses.
