# Supplementary material for: DNA-guided transcription factor interactions extend human gene regulatory code
Source: Nature. 2025 Apr 9;641(8065):1329–38. doi: 10.1038/s41586-025-08844-z (PMC12119339; doi:10.1038/s41586-025-08844-z)
Supplement: Supplementary file 8 — Prediction of interaction and Chi Square test results [file 41586_2025_8844_MOESM8_ESM.xlsx]

## Sheet: Supplementary Table S6
Section A
This table contains information about all structures generated by RoseTTAFold2NA and AlphaFold 3 used in current study. Columns from left to right:
N	Number of the PDB file
TF1	Name of the first transcription in pair
TF2	Name of the second transcription in pair
TF1_seq	Amino acid sequence of first transcription factor used as input
TF2_seq	Amino acid sequence of second transcription factor used as input
DNA	DNA sequence used as input
kmer1	The most probable kmer for first transcription factor
kmer2	The most probable kmer for second transcription factor
dist	Preferred distance between kmers
mode	Mode of testing reflecting how the DNA input was constructed. The DNA contains two sequences: one preferred and another with changed spacing or orientation. The numbers after "orient" mode indicates which orientation was used for control case. 1 - is preferred by SELEX experiment, 2-4 - three other orientations described in the Methods sections. For the "spac" mode it contains information how dis…
Side_of_preferred_DNA	The side of preferred DNA on the input of DNA sequence. Values: left or right
RoseTTAFold2NA_pdb_file	Name of RoseTTAFold2NA pdb file
RoseTTAFold2NA_extracted_kmers	Kmers extracted from the PDB structures predicted by RoseTTAFold2NA. The length of string equals to the length of the DNA used for input. If the distance between nucleotide and closest atom in amino acids of proteins was bigger than 0.45 nm then this nucleotide masked by symbol "_"
RoseTTAFold2NA_score	The score of spacing or orientation predition by RoseTTAFold2NA. Score was considered as TRUE if number of symbols "_" in the part corresponding to the preferred DNA sequence was less than in the competing, FALSE for the opposite
AlphaFold3_pdb_file	The core of names of AlphaFold 3 pdb files. AlphaFold 3 generates 5 models per TF-TF-DNA structure prediction request, each pdb file has name in the form of {core}_model_{x}.pdb, where x is from 1 to 5
AlphaFold3_extracted_kmers	Kmers extracted from the PDB structures predicted by AlphaFold 3. The length of string equals to the length of the DNA used for input. If the distance between nucleotide and closest atom in amino acids of proteins was bigger than 0.45 nm then this nucleotide masked by symbol "_" . There are 5 values, each for every pdb prediction generated by AlphaFold 3
AlphaFold3_scores	The scores of spacing or orientation predition by AlphaFold 3. Score was considered as TRUE if number of symbols "_" in the part corresponding to the preferred DNA sequence was less than in the competing, FALSE for the opposite. There are 5 values, each for every extracted kmer from cooresponding pdb file from AlphaFold 3 predictions
AlphaFold3_final_score	The score was considered as True if there were 3 or more True predictions across 5 models generated by AlphaFold 3 per request of TF-TF-DNA structure prediction
Section B
This tables contains p-values of two-sided binomial test for fractions of right and wrong prediction across different modes. The probability of success was considered as 0.5. Columns from left to right contain:
Modes	Mode of testing reflecting how the DNA input was constructed and described in Section A
RoseTTAFold2NA	P-value of two-sided binomial test for RoseTTAFold2NA
AlphaFold 3	P-value of two-sided binomial test for AlphaFold 3
Side_of_preferred_DNA	The side of preferred DNA on the input of DNA sequence. Values: left or right
Section A: DNA sequences and protein names used for generating protein-DNA structures by RoseTTAFold2NA and AlphaFold 3, extracted kmers from these structures and TRUE/FALSE score for these kmers
Protein sequences are in Ref. Yimeng et al., 2017
N	TF1	TF2	TF1_seq	TF2_seq	DNA	kmer1	kmer2	dist	mode	Side_of_preferred_DNA	RoseTTAFold2NA_pdb_file	RoseTTAFold2NA_extracted_kmers	RoseTTAFold2NA_score	AlphaFold3_pdb_file	AlphaFold3_extracted_kmers	AlphaFold3_scores	AlphaFold3_final_score
1	ATF2	RUNX2	SARQYKDLWNMSDDKPFLCTAPGCGQRFTNEDHLAVHKHKHEMTLKFGPARNDSVIVADQTPTPTRFLKNCEEVGLFNELASPFENEFKKASEDDIKKMPLDLSPLATPIIRSKIEEPSVVETTHQDSPLPHPESTTSDEKEVPLAQTAQPTSAIVRPASLQVPNVLLTSSDSSVIIQQAVPSPTSSTVITQAPSSNRPIVPVPGPFPLLLHLPNGQTMPVAIPASITSSNVHVPAAVPLVRPVTMVPSVPGIPGPSSPQPVQSEAKMRLKAALTQQHPPVTNGDTVKGHGSGLVRTQSEESRPQSLQQPATSTTETPASPAHTTPQTQSTSGRRRRAANEDPDEKRRKFLERNRAAASRCRQKRKVWVQSLEKKAEDLSSLNGQLQSEVTLLRNEVAQ…	AAAAVPRLRPPHDNRTMVEIIADHPAELVRTDSPNFLCSVLPSHWRCNKTLPVAFKVVALGEVPDGTVVTVMAGNDENYSAELRNASAVMKNQVARFNDLRFVGRSGRGKSFTLTITVFTNPPQVATYHRAIKVTVDGPREPRRHRQKLDDSKPSL	GCGAGACCGCAAGTGACGTGCGAGTGACGTGACCGCAAGCGAG	TGACGT	ACCGCAA	1N	orient_1_2	right	ATF2_RUNX2_TGACGT_ACCGCAA_1N---ATF2_RUNX2_GCGAGACCGCAAGTGACGTGCGAGTGACGTGACCGCAAGCGAG_CTCGCTTGCGGTCACGTCACTCGCACGTCACTTGCGGTCTCGC_orient_2_1.pdb	__________A__________________T_________CGAG	FALSE	fold_atf2_runx2_tgacgt_accgcaa_1n_orient_2_1	['__________AAGTGACG__________GTGACCGCAA_____', '________________CG_GCGAGTGACGTGACCGCAAG____', '________________CG__CGAGTGACGTGACCGCAA_____', '________________CG__CGAGTGACGTGACCGCAA_____', '____________________CGAGTGACGTGACCGCAAG____']	[True, True, True, True, True]	TRUE
2	ATF2	RUNX2	SARQYKDLWNMSDDKPFLCTAPGCGQRFTNEDHLAVHKHKHEMTLKFGPARNDSVIVADQTPTPTRFLKNCEEVGLFNELASPFENEFKKASEDDIKKMPLDLSPLATPIIRSKIEEPSVVETTHQDSPLPHPESTTSDEKEVPLAQTAQPTSAIVRPASLQVPNVLLTSSDSSVIIQQAVPSPTSSTVITQAPSSNRPIVPVPGPFPLLLHLPNGQTMPVAIPASITSSNVHVPAAVPLVRPVTMVPSVPGIPGPSSPQPVQSEAKMRLKAALTQQHPPVTNGDTVKGHGSGLVRTQSEESRPQSLQQPATSTTETPASPAHTTPQTQSTSGRRRRAANEDPDEKRRKFLERNRAAASRCRQKRKVWVQSLEKKAEDLSSLNGQLQSEVTLLRNEVAQ…	AAAAVPRLRPPHDNRTMVEIIADHPAELVRTDSPNFLCSVLPSHWRCNKTLPVAFKVVALGEVPDGTVVTVMAGNDENYSAELRNASAVMKNQVARFNDLRFVGRSGRGKSFTLTITVFTNPPQVATYHRAIKVTVDGPREPRRHRQKLDDSKPSL	GCGAGACGTCAGACCGCAAGCGAGTGACGTGACCGCAAGCGAG	TGACGT	ACCGCAA	1N	orient_1_3	right	ATF2_RUNX2_TGACGT_ACCGCAA_1N---ATF2_RUNX2_GCGAGACGTCAGACCGCAAGCGAGTGACGTGACCGCAAGCGAG_CTCGCTTGCGGTCACGTCACTCGCTTGCGGTCTGACGTCTCGC_orient_3_1.pdb	_______GTC__________CGAG_____________AGCG__	FALSE	fold_atf2_runx2_tgacgt_accgcaa_1n_orient_3_1	['________________CA___GAGTGACGTGACCGCAA__GAG', '_______________GC___CGAGTGACGTGACCGCAA_CG_G', '_______________GC____GAGTGACGTGACCGCAAG___G', '_____________________GAGTGACGTGACCGCAA_____', '_____________________GAGTGACGTGACCGCAA_____']	[True, True, True, True, True]	TRUE
3	ATF2	RUNX2	SARQYKDLWNMSDDKPFLCTAPGCGQRFTNEDHLAVHKHKHEMTLKFGPARNDSVIVADQTPTPTRFLKNCEEVGLFNELASPFENEFKKASEDDIKKMPLDLSPLATPIIRSKIEEPSVVETTHQDSPLPHPESTTSDEKEVPLAQTAQPTSAIVRPASLQVPNVLLTSSDSSVIIQQAVPSPTSSTVITQAPSSNRPIVPVPGPFPLLLHLPNGQTMPVAIPASITSSNVHVPAAVPLVRPVTMVPSVPGIPGPSSPQPVQSEAKMRLKAALTQQHPPVTNGDTVKGHGSGLVRTQSEESRPQSLQQPATSTTETPASPAHTTPQTQSTSGRRRRAANEDPDEKRRKFLERNRAAASRCRQKRKVWVQSLEKKAEDLSSLNGQLQSEVTLLRNEVAQ…	AAAAVPRLRPPHDNRTMVEIIADHPAELVRTDSPNFLCSVLPSHWRCNKTLPVAFKVVALGEVPDGTVVTVMAGNDENYSAELRNASAVMKNQVARFNDLRFVGRSGRGKSFTLTITVFTNPPQVATYHRAIKVTVDGPREPRRHRQKLDDSKPSL	GCGAGTGACGTACCGCAAGCGAGTGACGTGACCGCAAGCGAG	TGACGT	ACCGCAA	1N	spac_m1	right	ATF2_RUNX2_TGACGT_ACCGCAA_1N---ATF2_RUNX2_GCGAGTGACGTACCGCAAGCGAGTGACGTGACCGCAAGCGAG_CTCGCTTGCGGTCACGTCACTCGCTTGCGGTACGTCACTCGC_spac_m1_r.pdb	GCG_________________________________AGCG__	TRUE	fold_atf2_runx2_tgacgt_accgcaa_1n_spac_m1_r	['______________GCA_GCGAGTGACGTGACCGCAA_____', '_______________C____GAGTGACGTGACCGCAA_____', '______________GC___CGAGTGACGTGACCGCAAG____', '_______________CA__CGAGTGACGTGACCGCAA_____', '_______________C____GAGTGACGTGACCGCAA_____']	[True, True, True, True, True]	TRUE
4	ATF2	RUNX2	SARQYKDLWNMSDDKPFLCTAPGCGQRFTNEDHLAVHKHKHEMTLKFGPARNDSVIVADQTPTPTRFLKNCEEVGLFNELASPFENEFKKASEDDIKKMPLDLSPLATPIIRSKIEEPSVVETTHQDSPLPHPESTTSDEKEVPLAQTAQPTSAIVRPASLQVPNVLLTSSDSSVIIQQAVPSPTSSTVITQAPSSNRPIVPVPGPFPLLLHLPNGQTMPVAIPASITSSNVHVPAAVPLVRPVTMVPSVPGIPGPSSPQPVQSEAKMRLKAALTQQHPPVTNGDTVKGHGSGLVRTQSEESRPQSLQQPATSTTETPASPAHTTPQTQSTSGRRRRAANEDPDEKRRKFLERNRAAASRCRQKRKVWVQSLEKKAEDLSSLNGQLQSEVTLLRNEVAQ…	AAAAVPRLRPPHDNRTMVEIIADHPAELVRTDSPNFLCSVLPSHWRCNKTLPVAFKVVALGEVPDGTVVTVMAGNDENYSAELRNASAVMKNQVARFNDLRFVGRSGRGKSFTLTITVFTNPPQVATYHRAIKVTVDGPREPRRHRQKLDDSKPSL	GCGAGTGACGTGACCGCAAGCGAGACCGCAAGTGACGTGCGAG	TGACGT	ACCGCAA	1N	orient_1_2	left	ATF2_RUNX2_TGACGT_ACCGCAA_1N---ATF2_RUNX2_GCGAGTGACGTGACCGCAAGCGAGACCGCAAGTGACGTGCGAG_CTCGCACGTCACTTGCGGTCTCGCTTGCGGTCACGTCACTCGC_orient_1_2.pdb	GCG___G___T______A____________A___________G	TRUE	fold_atf2_runx2_tgacgt_accgcaa_1n_orient_1_2	['__GAGTGACGTGACCGCAA________________________', '__GAGTGACGTGACCGCAA________________________', 'G_GAGTGACGTGACCGCAA______C___________TGCGAG', '__GAGTGACGTGACCGCAA________________________', 'G_GAGTGACGTGACCGCAA________________________']	[True, True, True, True, True]	TRUE
5	ATF2	RUNX2	SARQYKDLWNMSDDKPFLCTAPGCGQRFTNEDHLAVHKHKHEMTLKFGPARNDSVIVADQTPTPTRFLKNCEEVGLFNELASPFENEFKKASEDDIKKMPLDLSPLATPIIRSKIEEPSVVETTHQDSPLPHPESTTSDEKEVPLAQTAQPTSAIVRPASLQVPNVLLTSSDSSVIIQQAVPSPTSSTVITQAPSSNRPIVPVPGPFPLLLHLPNGQTMPVAIPASITSSNVHVPAAVPLVRPVTMVPSVPGIPGPSSPQPVQSEAKMRLKAALTQQHPPVTNGDTVKGHGSGLVRTQSEESRPQSLQQPATSTTETPASPAHTTPQTQSTSGRRRRAANEDPDEKRRKFLERNRAAASRCRQKRKVWVQSLEKKAEDLSSLNGQLQSEVTLLRNEVAQ…	AAAAVPRLRPPHDNRTMVEIIADHPAELVRTDSPNFLCSVLPSHWRCNKTLPVAFKVVALGEVPDGTVVTVMAGNDENYSAELRNASAVMKNQVARFNDLRFVGRSGRGKSFTLTITVFTNPPQVATYHRAIKVTVDGPREPRRHRQKLDDSKPSL	GCGAGTGACGTGACCGCAAGCGAGACGTCAGACCGCAAGCGAG	TGACGT	ACCGCAA	1N	orient_1_3	left	ATF2_RUNX2_TGACGT_ACCGCAA_1N---ATF2_RUNX2_GCGAGTGACGTGACCGCAAGCGAGACGTCAGACCGCAAGCGAG_CTCGCTTGCGGTCTGACGTCTCGCTTGCGGTCACGTCACTCGC_orient_1_3.pdb	___________________________________________	FALSE	fold_atf2_runx2_tgacgt_accgcaa_1n_orient_1_3	['__GAGTGACGTGACCGCAAG___GACG________________', '__GAGTGACGTGACCGCAA_____A__________________', '__GAGTGACGTGACCGCAA_____ACG________________', '__GAGTGACGTGACCGCAA________________________', '_CGAGTGACGTGACCGCAA_____AC_________________']	[True, True, True, True, True]	TRUE
6	ATF2	RUNX2	SARQYKDLWNMSDDKPFLCTAPGCGQRFTNEDHLAVHKHKHEMTLKFGPARNDSVIVADQTPTPTRFLKNCEEVGLFNELASPFENEFKKASEDDIKKMPLDLSPLATPIIRSKIEEPSVVETTHQDSPLPHPESTTSDEKEVPLAQTAQPTSAIVRPASLQVPNVLLTSSDSSVIIQQAVPSPTSSTVITQAPSSNRPIVPVPGPFPLLLHLPNGQTMPVAIPASITSSNVHVPAAVPLVRPVTMVPSVPGIPGPSSPQPVQSEAKMRLKAALTQQHPPVTNGDTVKGHGSGLVRTQSEESRPQSLQQPATSTTETPASPAHTTPQTQSTSGRRRRAANEDPDEKRRKFLERNRAAASRCRQKRKVWVQSLEKKAEDLSSLNGQLQSEVTLLRNEVAQ…	AAAAVPRLRPPHDNRTMVEIIADHPAELVRTDSPNFLCSVLPSHWRCNKTLPVAFKVVALGEVPDGTVVTVMAGNDENYSAELRNASAVMKNQVARFNDLRFVGRSGRGKSFTLTITVFTNPPQVATYHRAIKVTVDGPREPRRHRQKLDDSKPSL	GCGAGTGACGTGACCGCAAGCGAGTGACGTACCGCAAGCGAG	TGACGT	ACCGCAA	1N	spac_m1	left	ATF2_RUNX2_TGACGT_ACCGCAA_1N---ATF2_RUNX2_GCGAGTGACGTGACCGCAAGCGAGTGACGTACCGCAAGCGAG_CTCGCTTGCGGTACGTCACTCGCTTGCGGTCACGTCACTCGC_spac_m1.pdb	__________________________________________	FALSE	fold_atf2_runx2_tgacgt_accgcaa_1n_spac_m1	['GCGAGTGACGTGACCGCAA_______________________', '__GAGTGACGTGACCGCAA_______________________', '__GAGTGACGTGACCGCAA_______________________', 'GCGAGTGACGTGACCGCAA_______________________', '_CGAGTGACGTGACCGCAA_______________________']	[True, True, True, True, True]	TRUE
7	ATF2	RUNX2	SARQYKDLWNMSDDKPFLCTAPGCGQRFTNEDHLAVHKHKHEMTLKFGPARNDSVIVADQTPTPTRFLKNCEEVGLFNELASPFENEFKKASEDDIKKMPLDLSPLATPIIRSKIEEPSVVETTHQDSPLPHPESTTSDEKEVPLAQTAQPTSAIVRPASLQVPNVLLTSSDSSVIIQQAVPSPTSSTVITQAPSSNRPIVPVPGPFPLLLHLPNGQTMPVAIPASITSSNVHVPAAVPLVRPVTMVPSVPGIPGPSSPQPVQSEAKMRLKAALTQQHPPVTNGDTVKGHGSGLVRTQSEESRPQSLQQPATSTTETPASPAHTTPQTQSTSGRRRRAANEDPDEKRRKFLERNRAAASRCRQKRKVWVQSLEKKAEDLSSLNGQLQSEVTLLRNEVAQ…	AAAAVPRLRPPHDNRTMVEIIADHPAELVRTDSPNFLCSVLPSHWRCNKTLPVAFKVVALGEVPDGTVVTVMAGNDENYSAELRNASAVMKNQVARFNDLRFVGRSGRGKSFTLTITVFTNPPQVATYHRAIKVTVDGPREPRRHRQKLDDSKPSL	GCGAGTGACGTGACCGCAAGCGAGTGACGTGCACCGCAAGCGAG	TGACGT	ACCGCAA	1N	spac_p1	left	ATF2_RUNX2_TGACGT_ACCGCAA_1N---ATF2_RUNX2_GCGAGTGACGTGACCGCAAGCGAGTGACGTGCACCGCAAGCGAG_CTCGCTTGCGGTGCACGTCACTCGCTTGCGGTCACGTCACTCGC_spac_p1.pdb	____________________________________________	FALSE	fold_atf2_runx2_tgacgt_accgcaa_1n_spac_p1	['__GAGTGACGTGACCGCAA_____TG__________________', '__GAGTGACGTGACCGCAAG___GTGA_________________', '__GAGTGACGTGACCGCAAG___GTGA_________________', '_CGAGTGACGTGACCGCAAG____TG__________________', '__GAGTGACGTGACCGCAA_____TG__________________']	[True, True, True, True, True]	TRUE
8	ATF2	RUNX2	SARQYKDLWNMSDDKPFLCTAPGCGQRFTNEDHLAVHKHKHEMTLKFGPARNDSVIVADQTPTPTRFLKNCEEVGLFNELASPFENEFKKASEDDIKKMPLDLSPLATPIIRSKIEEPSVVETTHQDSPLPHPESTTSDEKEVPLAQTAQPTSAIVRPASLQVPNVLLTSSDSSVIIQQAVPSPTSSTVITQAPSSNRPIVPVPGPFPLLLHLPNGQTMPVAIPASITSSNVHVPAAVPLVRPVTMVPSVPGIPGPSSPQPVQSEAKMRLKAALTQQHPPVTNGDTVKGHGSGLVRTQSEESRPQSLQQPATSTTETPASPAHTTPQTQSTSGRRRRAANEDPDEKRRKFLERNRAAASRCRQKRKVWVQSLEKKAEDLSSLNGQLQSEVTLLRNEVAQ…	AAAAVPRLRPPHDNRTMVEIIADHPAELVRTDSPNFLCSVLPSHWRCNKTLPVAFKVVALGEVPDGTVVTVMAGNDENYSAELRNASAVMKNQVARFNDLRFVGRSGRGKSFTLTITVFTNPPQVATYHRAIKVTVDGPREPRRHRQKLDDSKPSL	GCGAGTGACGTGACCGCAAGCGAGTGACGTGCGACCGCAAGCGAG	TGACGT	ACCGCAA	1N	spac_p2	left	ATF2_RUNX2_TGACGT_ACCGCAA_1N---ATF2_RUNX2_GCGAGTGACGTGACCGCAAGCGAGTGACGTGCGACCGCAAGCGAG_CTCGCTTGCGGTCGCACGTCACTCGCTTGCGGTCACGTCACTCGC_spac_p2.pdb	GCGA___ACGTG__________________GCG_C_GCAAGC___	FALSE	fold_atf2_runx2_tgacgt_accgcaa_1n_spac_p2	['__GAGTGACGT___________________GCGACCGCAAG____', '__GAGTGACG_____GC___C_________GCGACCGCAA_____', '__GAGTGACG____________________GCGACCGCAA_____', '__GAGTGACG_GA_________________GCGACCGCAA_____', '__GAGTGACGT___________________GCGACCGCAA_____']	[False, False, False, False, False]	FALSE
9	ATF2	RUNX2	SARQYKDLWNMSDDKPFLCTAPGCGQRFTNEDHLAVHKHKHEMTLKFGPARNDSVIVADQTPTPTRFLKNCEEVGLFNELASPFENEFKKASEDDIKKMPLDLSPLATPIIRSKIEEPSVVETTHQDSPLPHPESTTSDEKEVPLAQTAQPTSAIVRPASLQVPNVLLTSSDSSVIIQQAVPSPTSSTVITQAPSSNRPIVPVPGPFPLLLHLPNGQTMPVAIPASITSSNVHVPAAVPLVRPVTMVPSVPGIPGPSSPQPVQSEAKMRLKAALTQQHPPVTNGDTVKGHGSGLVRTQSEESRPQSLQQPATSTTETPASPAHTTPQTQSTSGRRRRAANEDPDEKRRKFLERNRAAASRCRQKRKVWVQSLEKKAEDLSSLNGQLQSEVTLLRNEVAQ…	AAAAVPRLRPPHDNRTMVEIIADHPAELVRTDSPNFLCSVLPSHWRCNKTLPVAFKVVALGEVPDGTVVTVMAGNDENYSAELRNASAVMKNQVARFNDLRFVGRSGRGKSFTLTITVFTNPPQVATYHRAIKVTVDGPREPRRHRQKLDDSKPSL	GCGAGTGACGTGACCGCAAGCGAGTGACGTGTTGCGGTGCGAG	TGACGT	ACCGCAA	1N	orient_1_4	left	ATF2_RUNX2_TGACGT_ACCGCAA_1N---ATF2_RUNX2_GCGAGTGACGTGACCGCAAGCGAGTGACGTGTTGCGGTGCGAG_CTCGCACCGCAACACGTCACTCGCTTGCGGTCACGTCACTCGC_orient_1_4.pdb	GCGA___ACGT____GCAA_____TGA______GCGGTGCG__	FALSE	fold_atf2_runx2_tgacgt_accgcaa_1n_orient_1_4	['__GAGTGACGTGACCGCAA______G_________________', 'GCGAGTGACGTGACCGCAAG____TG_________________', '_CGAGTGACGTGACCGCAA______G_________________', '__GAGTGACGTGACCGCAA_C______________________', 'G_GAGTGACGTGACCGCAAG_______________________']	[True, True, True, True, True]	TRUE
10	ATF2	RUNX2	SARQYKDLWNMSDDKPFLCTAPGCGQRFTNEDHLAVHKHKHEMTLKFGPARNDSVIVADQTPTPTRFLKNCEEVGLFNELASPFENEFKKASEDDIKKMPLDLSPLATPIIRSKIEEPSVVETTHQDSPLPHPESTTSDEKEVPLAQTAQPTSAIVRPASLQVPNVLLTSSDSSVIIQQAVPSPTSSTVITQAPSSNRPIVPVPGPFPLLLHLPNGQTMPVAIPASITSSNVHVPAAVPLVRPVTMVPSVPGIPGPSSPQPVQSEAKMRLKAALTQQHPPVTNGDTVKGHGSGLVRTQSEESRPQSLQQPATSTTETPASPAHTTPQTQSTSGRRRRAANEDPDEKRRKFLERNRAAASRCRQKRKVWVQSLEKKAEDLSSLNGQLQSEVTLLRNEVAQ…	AAAAVPRLRPPHDNRTMVEIIADHPAELVRTDSPNFLCSVLPSHWRCNKTLPVAFKVVALGEVPDGTVVTVMAGNDENYSAELRNASAVMKNQVARFNDLRFVGRSGRGKSFTLTITVFTNPPQVATYHRAIKVTVDGPREPRRHRQKLDDSKPSL	GCGAGTGACGTGCACCGCAAGCGAGTGACGTGACCGCAAGCGAG	TGACGT	ACCGCAA	1N	spac_p1	right	ATF2_RUNX2_TGACGT_ACCGCAA_1N---ATF2_RUNX2_GCGAGTGACGTGCACCGCAAGCGAGTGACGTGACCGCAAGCGAG_CTCGCTTGCGGTCACGTCACTCGCTTGCGGTGCACGTCACTCGC_spac_p1_r.pdb	____________________________________________	FALSE	fold_atf2_runx2_tgacgt_accgcaa_1n_spac_p1_r	['______________________G_GTGACGTGACCGCAA_____', '_________________CA__CGAGTGACGTGACCGCAA_____', '_CGAGTGACG____________________TGACCGCAA_____', '_CGAGTGACG___________________GTGACCGCAA_____', '__GAGTGACGT____________AGTG_CGTGACCGCAA_____']	[True, True, True, True, True]	TRUE
11	ATF2	RUNX2	SARQYKDLWNMSDDKPFLCTAPGCGQRFTNEDHLAVHKHKHEMTLKFGPARNDSVIVADQTPTPTRFLKNCEEVGLFNELASPFENEFKKASEDDIKKMPLDLSPLATPIIRSKIEEPSVVETTHQDSPLPHPESTTSDEKEVPLAQTAQPTSAIVRPASLQVPNVLLTSSDSSVIIQQAVPSPTSSTVITQAPSSNRPIVPVPGPFPLLLHLPNGQTMPVAIPASITSSNVHVPAAVPLVRPVTMVPSVPGIPGPSSPQPVQSEAKMRLKAALTQQHPPVTNGDTVKGHGSGLVRTQSEESRPQSLQQPATSTTETPASPAHTTPQTQSTSGRRRRAANEDPDEKRRKFLERNRAAASRCRQKRKVWVQSLEKKAEDLSSLNGQLQSEVTLLRNEVAQ…	AAAAVPRLRPPHDNRTMVEIIADHPAELVRTDSPNFLCSVLPSHWRCNKTLPVAFKVVALGEVPDGTVVTVMAGNDENYSAELRNASAVMKNQVARFNDLRFVGRSGRGKSFTLTITVFTNPPQVATYHRAIKVTVDGPREPRRHRQKLDDSKPSL	GCGAGTGACGTGCGACCGCAAGCGAGTGACGTGACCGCAAGCGAG	TGACGT	ACCGCAA	1N	spac_p2	right	ATF2_RUNX2_TGACGT_ACCGCAA_1N---ATF2_RUNX2_GCGAGTGACGTGCGACCGCAAGCGAGTGACGTGACCGCAAGCGAG_CTCGCTTGCGGTCACGTCACTCGCTTGCGGTCGCACGTCACTCGC_spac_p2_r.pdb	GCGAG________________________________________	FALSE	fold_atf2_runx2_tgacgt_accgcaa_1n_spac_p2_r	['_CGAGTGACG____________________GTGACCGCAAG____', '__________________CA___GAGTGACGTGACCGCAA_____', '__________________C___CGAGTGACGTGACCGCAA_____', '_______________________GAGTGACGTGACCGCAAG____', '_______________________GAGTGACGTGACCGCAA_____']	[True, True, True, True, True]	TRUE
12	ATF2	RUNX2	SARQYKDLWNMSDDKPFLCTAPGCGQRFTNEDHLAVHKHKHEMTLKFGPARNDSVIVADQTPTPTRFLKNCEEVGLFNELASPFENEFKKASEDDIKKMPLDLSPLATPIIRSKIEEPSVVETTHQDSPLPHPESTTSDEKEVPLAQTAQPTSAIVRPASLQVPNVLLTSSDSSVIIQQAVPSPTSSTVITQAPSSNRPIVPVPGPFPLLLHLPNGQTMPVAIPASITSSNVHVPAAVPLVRPVTMVPSVPGIPGPSSPQPVQSEAKMRLKAALTQQHPPVTNGDTVKGHGSGLVRTQSEESRPQSLQQPATSTTETPASPAHTTPQTQSTSGRRRRAANEDPDEKRRKFLERNRAAASRCRQKRKVWVQSLEKKAEDLSSLNGQLQSEVTLLRNEVAQ…	AAAAVPRLRPPHDNRTMVEIIADHPAELVRTDSPNFLCSVLPSHWRCNKTLPVAFKVVALGEVPDGTVVTVMAGNDENYSAELRNASAVMKNQVARFNDLRFVGRSGRGKSFTLTITVFTNPPQVATYHRAIKVTVDGPREPRRHRQKLDDSKPSL	GCGAGTGACGTGTTGCGGTGCGAGTGACGTGACCGCAAGCGAG	TGACGT	ACCGCAA	1N	orient_1_4	right	ATF2_RUNX2_TGACGT_ACCGCAA_1N---ATF2_RUNX2_GCGAGTGACGTGTTGCGGTGCGAGTGACGTGACCGCAAGCGAG_CTCGCTTGCGGTCACGTCACTCGCACCGCAACACGTCACTCGC_orient_4_1.pdb	__GAG_GAC_TGTT_____________________________	FALSE	fold_atf2_runx2_tgacgt_accgcaa_1n_orient_4_1	['_____________________GAGTGACGTGACCGCAAG___G', '__GAGTGACGT__________________TGACCGCAAG____', '________________G__GCGAGTGACGTGACCGCAAGCGAG', '___________________GCGAGTGACGTGACCGCAA_CG__', '___________________GCGAGTGACGTGACCGCAA_____']	[True, True, True, True, True]	TRUE
13	ATF3	ONECUT1	SLVFEDFANLTPFVKEELRFAIQNKHLCHRMSSALESVTVSDRPLGVSITKAEVAPEEDERKKRRRERNKIAAAKCRNKKKEKTECLQKESEKLESVNAELKAQIEELKNEKQHLIYMLNLHRPTCIVRAQNGRTPEDE	QLLGTAREPNPSVTGAQVSNGSNSGQMEEINTKEVAQRITTELKRYSIPQAIFAQRVLCRSQGTLSDLLRNPKPWSKLKSGRETFRRMWKWLQEPEFQRMSALRLAACKRKEQEHGKDRGNTPKKPRLVFTDVQRRTLHAIFKENKRPSKELQITISQQLGLELSTVSNFFMNARRRSLDKWQDEGSSNSGNSSSSSSTCTKA	GCGAGATCGATGCGATGACGTCAGCGAGTGACGTCAGCGAATCGATGCGAG	TGACGTCA	ATCGAT	4N	orient_1_2	right	ATF3_ONECUT1_TGACGTCA_ATCGAT_4N---ATF3_ONECUT1_GCGAGATCGATGCGATGACGTCAGCGAGTGACGTCAGCGAATCGATGCGAG_CTCGCATCGATTCGCTGACGTCACTCGCTGACGTCATCGCATCGATCTCGC_orient_2_1.pdb	_______CGATGCGATGAC_____C__GTGACG__________________	FALSE	fold_atf3_onecut1_tgacgtca_atcgat_4n_orient_2_1	['___AGATCGATGCGATGACG_______________________________', '__GAGATCGATGCGATGACG_______________________________', '__GAGATCGATGCGATGACG_______________________________', '___AGATCGATGCGATGACG_______________________________', '___AGATCGATGCGATGACG_______________________________']	[False, False, False, False, False]	FALSE
14	ATF3	ONECUT1	SLVFEDFANLTPFVKEELRFAIQNKHLCHRMSSALESVTVSDRPLGVSITKAEVAPEEDERKKRRRERNKIAAAKCRNKKKEKTECLQKESEKLESVNAELKAQIEELKNEKQHLIYMLNLHRPTCIVRAQNGRTPEDE	QLLGTAREPNPSVTGAQVSNGSNSGQMEEINTKEVAQRITTELKRYSIPQAIFAQRVLCRSQGTLSDLLRNPKPWSKLKSGRETFRRMWKWLQEPEFQRMSALRLAACKRKEQEHGKDRGNTPKKPRLVFTDVQRRTLHAIFKENKRPSKELQITISQQLGLELSTVSNFFMNARRRSLDKWQDEGSSNSGNSSSSSSTCTKA	GCGAGTGACGTCAGCATCGATGCGAGTGACGTCAGCGAATCGAT	TGACGTCA	ATCGAT	4N	spac_m2	right	ATF3_ONECUT1_TGACGTCA_ATCGAT_4N---ATF3_ONECUT1_GCGAGTGACGTCAGCATCGATGCGAGTGACGTCAGCGAATCGAT_ATCGATTCGCTGACGTCACTCGCATCGATGCTGACGTCACTCGC_spac_m2_r.pdb	_________________CGATGCGAGTGACGTCAGC________	TRUE	fold_atf3_onecut1_tgacgtca_atcgat_4n_spac_m2_r	['__GAGTGACG___GCATCGATGC_____________________', '__GAGTGACG___GCATCGATGC_____________________', '__G_GTGACG___GCATCGATGC_____________________', '__GAGTGACG___GCATCGATGC_____________________', '__GAGTGACG___GCATCGATGC_AG__________________']	[False, False, False, False, False]	FALSE
15	ATF3	ONECUT1	SLVFEDFANLTPFVKEELRFAIQNKHLCHRMSSALESVTVSDRPLGVSITKAEVAPEEDERKKRRRERNKIAAAKCRNKKKEKTECLQKESEKLESVNAELKAQIEELKNEKQHLIYMLNLHRPTCIVRAQNGRTPEDE	QLLGTAREPNPSVTGAQVSNGSNSGQMEEINTKEVAQRITTELKRYSIPQAIFAQRVLCRSQGTLSDLLRNPKPWSKLKSGRETFRRMWKWLQEPEFQRMSALRLAACKRKEQEHGKDRGNTPKKPRLVFTDVQRRTLHAIFKENKRPSKELQITISQQLGLELSTVSNFFMNARRRSLDKWQDEGSSNSGNSSSSSSTCTKA	GCGAGTGACGTCAGCGAATCGATGCGAGATCGATGCGATGACGTCAGCGAG	TGACGTCA	ATCGAT	4N	orient_1_2	left	ATF3_ONECUT1_TGACGTCA_ATCGAT_4N---ATF3_ONECUT1_GCGAGTGACGTCAGCGAATCGATGCGAGATCGATGCGATGACGTCAGCGAG_CTCGCTGACGTCATCGCATCGATCTCGCATCGATTCGCTGACGTCACTCGC_orient_1_2.pdb	_________________A___ATGC_____CGATGCGATGAC_________	FALSE	fold_atf3_onecut1_tgacgtca_atcgat_4n_orient_1_2	['_________________________GAGATCGATGCGATGACG________', '__________________________AGATCGATGCGATGACG________', '_________________________GAGATCGATGCGATGACG________', '_________________________GAGATCGATGCGATGACG________', '__________________________AGATCGATGCGATGACG________']	[False, False, False, False, False]	FALSE
16	ATF3	ONECUT1	SLVFEDFANLTPFVKEELRFAIQNKHLCHRMSSALESVTVSDRPLGVSITKAEVAPEEDERKKRRRERNKIAAAKCRNKKKEKTECLQKESEKLESVNAELKAQIEELKNEKQHLIYMLNLHRPTCIVRAQNGRTPEDE	QLLGTAREPNPSVTGAQVSNGSNSGQMEEINTKEVAQRITTELKRYSIPQAIFAQRVLCRSQGTLSDLLRNPKPWSKLKSGRETFRRMWKWLQEPEFQRMSALRLAACKRKEQEHGKDRGNTPKKPRLVFTDVQRRTLHAIFKENKRPSKELQITISQQLGLELSTVSNFFMNARRRSLDKWQDEGSSNSGNSSSSSSTCTKA	GCGAGTGACGTCAGCGAATCGATGCGAGTGACGTCAGCATCGATGCGAG	TGACGTCA	ATCGAT	4N	spac_m2	left	ATF3_ONECUT1_TGACGTCA_ATCGAT_4N---ATF3_ONECUT1_GCGAGTGACGTCAGCGAATCGATGCGAGTGACGTCAGCATCGATGCGAG_CTCGCATCGATGCTGACGTCACTCGCATCGATTCGCTGACGTCACTCGC_spac_m2.pdb	_____________GC__A__GATGCGAGTG___________________	TRUE	fold_atf3_onecut1_tgacgtca_atcgat_4n_spac_m2	['_______________GAATCGATGCGAGTGACG________________', '_____________GCGAATCGATGCGAGTGACG________________', '_______________GAATCGATGCG_GTGACG________________', '______________CGAATCGATGCG_GTGACG________________', '________CGTCAG_GAATCGATGC________________________']	[True, True, True, True, True]	TRUE
17	ATF3	ONECUT1	SLVFEDFANLTPFVKEELRFAIQNKHLCHRMSSALESVTVSDRPLGVSITKAEVAPEEDERKKRRRERNKIAAAKCRNKKKEKTECLQKESEKLESVNAELKAQIEELKNEKQHLIYMLNLHRPTCIVRAQNGRTPEDE	QLLGTAREPNPSVTGAQVSNGSNSGQMEEINTKEVAQRITTELKRYSIPQAIFAQRVLCRSQGTLSDLLRNPKPWSKLKSGRETFRRMWKWLQEPEFQRMSALRLAACKRKEQEHGKDRGNTPKKPRLVFTDVQRRTLHAIFKENKRPSKELQITISQQLGLELSTVSNFFMNARRRSLDKWQDEGSSNSGNSSSSSSTCTKA	GCGAGTGACGTCAGCGAATCGATGCGAGTGACGTCAGCGAATCGATGCGAG	TGACGTCA	ATCGAT	4N	orient_1_3	left	ATF3_ONECUT1_TGACGTCA_ATCGAT_4N---ATF3_ONECUT1_GCGAGTGACGTCAGCGAATCGATGCGAGTGACGTCAGCGAATCGATGCGAG_CTCGCATCGATTCGCTGACGTCACTCGCATCGATTCGCTGACGTCACTCGC_orient_1_3.pdb	____________________GATGCGAGTG_____________________	TRUE	fold_atf3_onecut1_tgacgtca_atcgat_4n_orient_1_3	['_________________________GAGTGACG___GCGAATCGATGC___', '_______________GAATCGATGCGAGTGACG__________________', '_______________GAATCGATGCGAGTGACG__________________', '__G_GTGACGT__GCGAATCGATGC__________________________', '__GAGTGACG___G_GAATCGATGC__________________________']	[False, True, True, True, True]	TRUE
18	ATF3	ONECUT1	SLVFEDFANLTPFVKEELRFAIQNKHLCHRMSSALESVTVSDRPLGVSITKAEVAPEEDERKKRRRERNKIAAAKCRNKKKEKTECLQKESEKLESVNAELKAQIEELKNEKQHLIYMLNLHRPTCIVRAQNGRTPEDE	QLLGTAREPNPSVTGAQVSNGSNSGQMEEINTKEVAQRITTELKRYSIPQAIFAQRVLCRSQGTLSDLLRNPKPWSKLKSGRETFRRMWKWLQEPEFQRMSALRLAACKRKEQEHGKDRGNTPKKPRLVFTDVQRRTLHAIFKENKRPSKELQITISQQLGLELSTVSNFFMNARRRSLDKWQDEGSSNSGNSSSSSSTCTKA	GCGAGTGACGTCAGCGAATCGATGCGAGTGACGTCAGCGAATCGATGCGAG	TGACGTCA	ATCGAT	4N	orient_1_4	left	ATF3_ONECUT1_TGACGTCA_ATCGAT_4N---ATF3_ONECUT1_GCGAGTGACGTCAGCGAATCGATGCGAGTGACGTCAGCGAATCGATGCGAG_CTCGCATCGATTCGCTGACGTCACTCGCATCGATTCGCTGACGTCACTCGC_orient_1_4.pdb	____________________GATGCGAG_______________________	TRUE	fold_atf3_onecut1_tgacgtca_atcgat_4n_orient_1_4	['__G_GTGACG____________________________GAATCGATGC___', '________CGTCAG_GAATCGATGC__________________________', '__GAGTGACG_____GAATCGATGC__________________________', '__GAGTGACGT__GCGAATCGATGC__________________________', '__GAGTGACG___G_GAATCGATGC__________________________']	[False, True, True, True, True]	TRUE
19	ATF3	ONECUT1	SLVFEDFANLTPFVKEELRFAIQNKHLCHRMSSALESVTVSDRPLGVSITKAEVAPEEDERKKRRRERNKIAAAKCRNKKKEKTECLQKESEKLESVNAELKAQIEELKNEKQHLIYMLNLHRPTCIVRAQNGRTPEDE	QLLGTAREPNPSVTGAQVSNGSNSGQMEEINTKEVAQRITTELKRYSIPQAIFAQRVLCRSQGTLSDLLRNPKPWSKLKSGRETFRRMWKWLQEPEFQRMSALRLAACKRKEQEHGKDRGNTPKKPRLVFTDVQRRTLHAIFKENKRPSKELQITISQQLGLELSTVSNFFMNARRRSLDKWQDEGSSNSGNSSSSSSTCTKA	GCGAGTGACGTCAGCGAATCGATGCGAGTGACGTCAGCGAATCGATGCGAG	TGACGTCA	ATCGAT	4N	orient_1_3	right	ATF3_ONECUT1_TGACGTCA_ATCGAT_4N---ATF3_ONECUT1_GCGAGTGACGTCAGCGAATCGATGCGAGTGACGTCAGCGAATCGATGCGAG_CTCGCATCGATTCGCTGACGTCACTCGCATCGATTCGCTGACGTCACTCGC_orient_3_1.pdb	____________________GATGCGAGT______________________	FALSE	fold_atf3_onecut1_tgacgtca_atcgat_4n_orient_3_1	['_______________GAATCGATGCG__TGACG__________________', '_______________GAATCGATGCGAGTGACG__________________', '_______________GAATCGATGCGAGTGACG__________________', '__GAGTGACG_____GAATCGATGC__________________________', '__GAGTGACG___G_GAATCGATGC__________________________']	[False, False, False, False, False]	FALSE
20	ATF3	ONECUT1	SLVFEDFANLTPFVKEELRFAIQNKHLCHRMSSALESVTVSDRPLGVSITKAEVAPEEDERKKRRRERNKIAAAKCRNKKKEKTECLQKESEKLESVNAELKAQIEELKNEKQHLIYMLNLHRPTCIVRAQNGRTPEDE	QLLGTAREPNPSVTGAQVSNGSNSGQMEEINTKEVAQRITTELKRYSIPQAIFAQRVLCRSQGTLSDLLRNPKPWSKLKSGRETFRRMWKWLQEPEFQRMSALRLAACKRKEQEHGKDRGNTPKKPRLVFTDVQRRTLHAIFKENKRPSKELQITISQQLGLELSTVSNFFMNARRRSLDKWQDEGSSNSGNSSSSSSTCTKA	GCGAGTGACGTCAGCGAATCGATGCGAGTGACGTCAGCGAATCGATGCGAG	TGACGTCA	ATCGAT	4N	orient_1_4	right	ATF3_ONECUT1_TGACGTCA_ATCGAT_4N---ATF3_ONECUT1_GCGAGTGACGTCAGCGAATCGATGCGAGTGACGTCAGCGAATCGATGCGAG_CTCGCATCGATTCGCTGACGTCACTCGCATCGATTCGCTGACGTCACTCGC_orient_4_1.pdb	____________________GATGCGAGT______________________	FALSE	fold_atf3_onecut1_tgacgtca_atcgat_4n_orient_4_1	['_________________________GAGTGACG___G_GAATCGATGC___', '______________CGAATCGATGCGAGTGACG__________________', '______________CGAATCGATGCGAGTGACG__________________', '________CGTCAG_GAATCGATGC__________________________', '__GAGTGACG___GCGAATCGATGC__________________________']	[True, False, False, False, False]	FALSE
21	ATF3	ONECUT1	SLVFEDFANLTPFVKEELRFAIQNKHLCHRMSSALESVTVSDRPLGVSITKAEVAPEEDERKKRRRERNKIAAAKCRNKKKEKTECLQKESEKLESVNAELKAQIEELKNEKQHLIYMLNLHRPTCIVRAQNGRTPEDE	QLLGTAREPNPSVTGAQVSNGSNSGQMEEINTKEVAQRITTELKRYSIPQAIFAQRVLCRSQGTLSDLLRNPKPWSKLKSGRETFRRMWKWLQEPEFQRMSALRLAACKRKEQEHGKDRGNTPKKPRLVFTDVQRRTLHAIFKENKRPSKELQITISQQLGLELSTVSNFFMNARRRSLDKWQDEGSSNSGNSSSSSSTCTKA	GCGAGTGACGTCAGCGAATCGATGCGAGTGACGTCAGCGAGATCGATGCGAG	TGACGTCA	ATCGAT	4N	spac_p1	left	ATF3_ONECUT1_TGACGTCA_ATCGAT_4N---ATF3_ONECUT1_GCGAGTGACGTCAGCGAATCGATGCGAGTGACGTCAGCGAGATCGATGCGAG_CTCGCATCGATCTCGCTGACGTCACTCGCATCGATTCGCTGACGTCACTCGC_spac_p1.pdb	___________________CGATGCGAGT_______________________	TRUE	fold_atf3_onecut1_tgacgtca_atcgat_4n_spac_p1	['_______________GAATCGATGCGAGTGACG___________________', '_______________GAATCGATGCGAGTGACG___________________', '________CGTCAGCGAATCGATGC___________________________', '_______________GAATCGATGC__GTGACG___________________', '__GAGTGACG___G_GAATCGATG____________________________']	[True, True, True, True, True]	TRUE
22	ATF3	ONECUT1	SLVFEDFANLTPFVKEELRFAIQNKHLCHRMSSALESVTVSDRPLGVSITKAEVAPEEDERKKRRRERNKIAAAKCRNKKKEKTECLQKESEKLESVNAELKAQIEELKNEKQHLIYMLNLHRPTCIVRAQNGRTPEDE	QLLGTAREPNPSVTGAQVSNGSNSGQMEEINTKEVAQRITTELKRYSIPQAIFAQRVLCRSQGTLSDLLRNPKPWSKLKSGRETFRRMWKWLQEPEFQRMSALRLAACKRKEQEHGKDRGNTPKKPRLVFTDVQRRTLHAIFKENKRPSKELQITISQQLGLELSTVSNFFMNARRRSLDKWQDEGSSNSGNSSSSSSTCTKA	GCGAGTGACGTCAGCGAATCGATGCGAGTGACGTCAGCGAGCATCGATGCGAG	TGACGTCA	ATCGAT	4N	spac_p2	left	ATF3_ONECUT1_TGACGTCA_ATCGAT_4N---ATF3_ONECUT1_GCGAGTGACGTCAGCGAATCGATGCGAGTGACGTCAGCGAGCATCGATGCGAG_CTCGCATCGATGCTCGCTGACGTCACTCGCATCGATTCGCTGACGTCACTCGC_spac_p2.pdb	_______AC__CAG_____CGATGCGAGT_A______________________	TRUE	fold_atf3_onecut1_tgacgtca_atcgat_4n_spac_p2	['______________CGAATCGATGCGAGTGACG____________________', '_______________GAATCGATGC_____ACGTCAGCG______________', '_______________GAATCGATGCGAGTGACG____________________', '_______________GAATCGATGCGAGTGACG____________________', '_______________GAATCGATGCGAGTGACG____________________']	[True, False, True, True, True]	TRUE
23	ATF3	ONECUT1	SLVFEDFANLTPFVKEELRFAIQNKHLCHRMSSALESVTVSDRPLGVSITKAEVAPEEDERKKRRRERNKIAAAKCRNKKKEKTECLQKESEKLESVNAELKAQIEELKNEKQHLIYMLNLHRPTCIVRAQNGRTPEDE	QLLGTAREPNPSVTGAQVSNGSNSGQMEEINTKEVAQRITTELKRYSIPQAIFAQRVLCRSQGTLSDLLRNPKPWSKLKSGRETFRRMWKWLQEPEFQRMSALRLAACKRKEQEHGKDRGNTPKKPRLVFTDVQRRTLHAIFKENKRPSKELQITISQQLGLELSTVSNFFMNARRRSLDKWQDEGSSNSGNSSSSSSTCTKA	GCGAGTGACGTCAGCGAATCGATGCGAGTGACGTCAGCGATCGATGCGAG	TGACGTCA	ATCGAT	4N	spac_m1	left	ATF3_ONECUT1_TGACGTCA_ATCGAT_4N---ATF3_ONECUT1_GCGAGTGACGTCAGCGAATCGATGCGAGTGACGTCAGCGATCGATGCGAG_CTCGCATCGATCGCTGACGTCACTCGCATCGATTCGCTGACGTCACTCGC_spac_m1.pdb	____________________GATGCGAG_______AG_____________	FALSE	fold_atf3_onecut1_tgacgtca_atcgat_4n_spac_m1	['_________________________GAGTGACG__AGCGATCGATGC___', '_______________GAATCGATGCG_GTGACG_________________', '_____________G_GAATCGATGCGAGTGACG_________________', '________CGTCAG_GAATCGATGC_________________________', '_______________GAATCGATGCG_GTGACG_________________']	[False, True, True, True, True]	TRUE
24	ATF3	ONECUT1	SLVFEDFANLTPFVKEELRFAIQNKHLCHRMSSALESVTVSDRPLGVSITKAEVAPEEDERKKRRRERNKIAAAKCRNKKKEKTECLQKESEKLESVNAELKAQIEELKNEKQHLIYMLNLHRPTCIVRAQNGRTPEDE	QLLGTAREPNPSVTGAQVSNGSNSGQMEEINTKEVAQRITTELKRYSIPQAIFAQRVLCRSQGTLSDLLRNPKPWSKLKSGRETFRRMWKWLQEPEFQRMSALRLAACKRKEQEHGKDRGNTPKKPRLVFTDVQRRTLHAIFKENKRPSKELQITISQQLGLELSTVSNFFMNARRRSLDKWQDEGSSNSGNSSSSSSTCTKA	GCGAGTGACGTCAGCGAGATCGATGCGAGTGACGTCAGCGAATCGATGCGAG	TGACGTCA	ATCGAT	4N	spac_p1	right	ATF3_ONECUT1_TGACGTCA_ATCGAT_4N---ATF3_ONECUT1_GCGAGTGACGTCAGCGAGATCGATGCGAGTGACGTCAGCGAATCGATGCGAG_CTCGCATCGATTCGCTGACGTCACTCGCATCGATCTCGCTGACGTCACTCGC_spac_p1_r.pdb	______GACGTCAGC_____CGATGCGAGTGA____________________	FALSE	fold_atf3_onecut1_tgacgtca_atcgat_4n_spac_p1_r	['________________________________CGTCAG_GAATCGATGC___', '________________________________CGTCAGCGAATCGATGC___', '________________AGATCGATGCG_GTGACG__________________', '________________AGATCGATGCGAGTGACG__________________', '__GAGTGACG____CGAGATCGATGC__________________________']	[True, True, False, False, False]	FALSE
25	ATF3	ONECUT1	SLVFEDFANLTPFVKEELRFAIQNKHLCHRMSSALESVTVSDRPLGVSITKAEVAPEEDERKKRRRERNKIAAAKCRNKKKEKTECLQKESEKLESVNAELKAQIEELKNEKQHLIYMLNLHRPTCIVRAQNGRTPEDE	QLLGTAREPNPSVTGAQVSNGSNSGQMEEINTKEVAQRITTELKRYSIPQAIFAQRVLCRSQGTLSDLLRNPKPWSKLKSGRETFRRMWKWLQEPEFQRMSALRLAACKRKEQEHGKDRGNTPKKPRLVFTDVQRRTLHAIFKENKRPSKELQITISQQLGLELSTVSNFFMNARRRSLDKWQDEGSSNSGNSSSSSSTCTKA	GCGAGTGACGTCAGCGAGCATCGATGCGAGTGACGTCAGCGAATCGATGCGAG	TGACGTCA	ATCGAT	4N	spac_p2	right	ATF3_ONECUT1_TGACGTCA_ATCGAT_4N---ATF3_ONECUT1_GCGAGTGACGTCAGCGAGCATCGATGCGAGTGACGTCAGCGAATCGATGCGAG_CTCGCATCGATTCGCTGACGTCACTCGCATCGATGCTCGCTGACGTCACTCGC_spac_p2_r.pdb	_______ACGTCAGCG___ATCGATGCGAGTGA____________________	FALSE	fold_atf3_onecut1_tgacgtca_atcgat_4n_spac_p2_r	['_________________________________CGTCAGCGAATCGATGC___', '___________________________GAGTGACG___G_GAATCGATGC___', '___________________________GAGTGACG___G_GAATCGATGC___', '___________________________GAGTGACG_____GAATCGATGC___', '_________________________________CGTCAGCGAATCGATGC___']	[True, True, True, True, True]	TRUE
26	ATF3	ONECUT1	SLVFEDFANLTPFVKEELRFAIQNKHLCHRMSSALESVTVSDRPLGVSITKAEVAPEEDERKKRRRERNKIAAAKCRNKKKEKTECLQKESEKLESVNAELKAQIEELKNEKQHLIYMLNLHRPTCIVRAQNGRTPEDE	QLLGTAREPNPSVTGAQVSNGSNSGQMEEINTKEVAQRITTELKRYSIPQAIFAQRVLCRSQGTLSDLLRNPKPWSKLKSGRETFRRMWKWLQEPEFQRMSALRLAACKRKEQEHGKDRGNTPKKPRLVFTDVQRRTLHAIFKENKRPSKELQITISQQLGLELSTVSNFFMNARRRSLDKWQDEGSSNSGNSSSSSSTCTKA	GCGAGTGACGTCAGCGATCGATGCGAGTGACGTCAGCGAATCGATGCGAG	TGACGTCA	ATCGAT	4N	spac_m1	right	ATF3_ONECUT1_TGACGTCA_ATCGAT_4N---ATF3_ONECUT1_GCGAGTGACGTCAGCGATCGATGCGAGTGACGTCAGCGAATCGATGCGAG_CTCGCATCGATTCGCTGACGTCACTCGCATCGATCGCTGACGTCACTCGC_spac_m1_r.pdb	__________________CGATGCGAGTGA__T_________________	FALSE	fold_atf3_onecut1_tgacgtca_atcgat_4n_spac_m1_r	['________________________GAGTGACG___G_GAATCGATGC___', '______________________________CGTCAGCGAATCGATGC___', '________________________GAGTGACG___G_GAATCGATGC___', '________________________GAGTGACG___G_GAATCGATGC___', '________________________GAGTGACG___GCGAATCGATGC___']	[True, True, True, True, True]	TRUE
27	ATF3	TEAD4	SLVFEDFANLTPFVKEELRFAIQNKHLCHRMSSALESVTVSDRPLGVSITKAEVAPEEDERKKRRRERNKIAAAKCRNKKKEKTECLQKESEKLESVNAELKAQIEELKNEKQHLIYMLNLHRPTCIVRAQNGRTPEDE	PEGSTASGGSQALDKPIDNDAEGVWSPDIEQSFQEALAIYPPCGRRKIILSDEGKMYGRNELIARYIKLRTGKTRTRKQVSSHIQVLARRKAREIQAKLKFWQGALPGQ	GCGAGCATTCCGCGAGCGAGTGACGTCAGCGAGCATTCCGCGAGCGTGACGTCAGCGAG	CATTCC	TGACGTCA	7N	spac_p2	right	ATF3_TEAD4_CATTCC_TGACGTCA_7N---ATF3_TEAD4_GCGAGCATTCCGCGAGCGAGTGACGTCAGCGAGCATTCCGCGAGCGTGACGTCAGCGAG_CTCGCTGACGTCACGCTCGCGGAATGCTCGCTGACGTCACTCGCTCGCGGAATGCTCGC_spac_p2_r.pdb	_______________________CGTCAGCGAGCATTCCGCGAG_______________	TRUE	fold_atf3_tead4_cattcc_tgacgtca_7n_spac_p2_r	['______________________________GAGCATTCCGCGAG_____CGTCAGCGA_', '__GAGCATTCCGCGAGCGAGTGACG__________________________________', '__GAGCATTCCGCG_G___________________________GCGTGACG________', '__GAGCATTCCGCGAG___________________________GCGTGACG________', '__GAGCATTCCGCGAG_________________________________CGTCAGCG__']	[True, False, False, False, False]	FALSE
28	ATF3	TEAD4	SLVFEDFANLTPFVKEELRFAIQNKHLCHRMSSALESVTVSDRPLGVSITKAEVAPEEDERKKRRRERNKIAAAKCRNKKKEKTECLQKESEKLESVNAELKAQIEELKNEKQHLIYMLNLHRPTCIVRAQNGRTPEDE	PEGSTASGGSQALDKPIDNDAEGVWSPDIEQSFQEALAIYPPCGRRKIILSDEGKMYGRNELIARYIKLRTGKTRTRKQVSSHIQVLARRKAREIQAKLKFWQGALPGQ	GCGAGCATTCCGCGAGCGATGACGTCAGCGAGCATTCCGCGAGCGTGACGTCAGCGAG	CATTCC	TGACGTCA	7N	spac_p1	right	ATF3_TEAD4_CATTCC_TGACGTCA_7N---ATF3_TEAD4_GCGAGCATTCCGCGAGCGATGACGTCAGCGAGCATTCCGCGAGCGTGACGTCAGCGAG_CTCGCTGACGTCACGCTCGCGGAATGCTCGCTGACGTCATCGCTCGCGGAATGCTCGC_spac_p1_r.pdb	______________________CGTCAGCG_GCATTCCGC_AG_______________	TRUE	fold_atf3_tead4_cattcc_tgacgtca_7n_spac_p1_r	['__GAGCATTCCGCGAGCGATGACG__________________________________', '__GAGCATTCCGCGAGCGATGACG__________________________________', '__GAGCATTCCGCGAGCGATGACG__________________________________', '__GAGCATTCCGCGAGCGATGACG__________________________________', '__GAGCATTCCGCGAGCGATGACG__________________________________']	[False, False, False, False, False]	FALSE
29	ATF3	TEAD4	SLVFEDFANLTPFVKEELRFAIQNKHLCHRMSSALESVTVSDRPLGVSITKAEVAPEEDERKKRRRERNKIAAAKCRNKKKEKTECLQKESEKLESVNAELKAQIEELKNEKQHLIYMLNLHRPTCIVRAQNGRTPEDE	PEGSTASGGSQALDKPIDNDAEGVWSPDIEQSFQEALAIYPPCGRRKIILSDEGKMYGRNELIARYIKLRTGKTRTRKQVSSHIQVLARRKAREIQAKLKFWQGALPGQ	GCGAGCATTCCGCGAGCGTGACGTCAGCGAGCATTCCGCGAGCGAGTGACGTCAGCGAG	CATTCC	TGACGTCA	7N	spac_p2	left	ATF3_TEAD4_CATTCC_TGACGTCA_7N---ATF3_TEAD4_GCGAGCATTCCGCGAGCGTGACGTCAGCGAGCATTCCGCGAGCGAGTGACGTCAGCGAG_CTCGCTGACGTCACTCGCTCGCGGAATGCTCGCTGACGTCACGCTCGCGGAATGCTCGC_spac_p2.pdb	_____CATTCCGCG_GC___ACGTCAGCG______________________________	TRUE	fold_atf3_tead4_cattcc_tgacgtca_7n_spac_p2	['__GAGCATTCCGCGAGCGTGACG____________________________________', '__GAGCATTCCGCGAGCGTGACG____________________________________', '__GAGCATTCCGCGAGCGTGACG____________________________________', '__GAGCATTCCGCGAGCGTGACG____________________________________', '__GAGCATTCCGCGAG___________________________GAGTGACG________']	[True, True, True, True, True]	TRUE
30	ATF3	TEAD4	SLVFEDFANLTPFVKEELRFAIQNKHLCHRMSSALESVTVSDRPLGVSITKAEVAPEEDERKKRRRERNKIAAAKCRNKKKEKTECLQKESEKLESVNAELKAQIEELKNEKQHLIYMLNLHRPTCIVRAQNGRTPEDE	PEGSTASGGSQALDKPIDNDAEGVWSPDIEQSFQEALAIYPPCGRRKIILSDEGKMYGRNELIARYIKLRTGKTRTRKQVSSHIQVLARRKAREIQAKLKFWQGALPGQ	GCGAGCATTCCGCGAGCGTGACGTCAGCGAGCATTCCGCGAGCGATGACGTCAGCGAG	CATTCC	TGACGTCA	7N	spac_p1	left	ATF3_TEAD4_CATTCC_TGACGTCA_7N---ATF3_TEAD4_GCGAGCATTCCGCGAGCGTGACGTCAGCGAGCATTCCGCGAGCGATGACGTCAGCGAG_CTCGCTGACGTCATCGCTCGCGGAATGCTCGCTGACGTCACGCTCGCGGAATGCTCGC_spac_p1.pdb	______ATTCCGCG_GC___ACGTCAGC______________________________	TRUE	fold_atf3_tead4_cattcc_tgacgtca_7n_spac_p1	['____________________________GAGCATTCCGCGAGCGATGACG________', '____________________________GAGCATTCCGCG_GCGATGACG________', '___AGCATTCCGCGAGCGTGACG___________________________________', '__GAGCATTCCGC_AG__________________________CGATGACG________', '__GAGCATTCCGCGAG__________________________CGATGACG________']	[False, False, True, True, True]	TRUE
31	ATF3	TEAD4	SLVFEDFANLTPFVKEELRFAIQNKHLCHRMSSALESVTVSDRPLGVSITKAEVAPEEDERKKRRRERNKIAAAKCRNKKKEKTECLQKESEKLESVNAELKAQIEELKNEKQHLIYMLNLHRPTCIVRAQNGRTPEDE	PEGSTASGGSQALDKPIDNDAEGVWSPDIEQSFQEALAIYPPCGRRKIILSDEGKMYGRNELIARYIKLRTGKTRTRKQVSSHIQVLARRKAREIQAKLKFWQGALPGQ	GCGAGCATTCCGCGAGCGTGACGTCAGCGAGCATTCCGCGAGCGTGACGTCAGCGAG	CATTCC	TGACGTCA	7N	orient_1_4	left	ATF3_TEAD4_CATTCC_TGACGTCA_7N---ATF3_TEAD4_GCGAGCATTCCGCGAGCGTGACGTCAGCGAGCATTCCGCGAGCGTGACGTCAGCGAG_CTCGCTGACGTCACGCTCGCGGAATGCTCGCTGACGTCACGCTCGCGGAATGCTCGC_orient_1_4.pdb	__________CGCGAG____ACGTCAGC_____________________________	TRUE	fold_atf3_tead4_cattcc_tgacgtca_7n_orient_1_4	['__GAGCATTCCGCGAGCGTGACG__________________________________', '__GAGCATTCCGCGAGCGTGACG__________________________________', '__GAGCATTCCGCGAG________________________AGCGTGACG________', '__GAGCATTCCGCGAGCGTGACG__________________________________', '__GAGCATTCCGCGAG_________________________GCGTGACGT_______']	[True, True, True, True, True]	TRUE
32	ATF3	TEAD4	SLVFEDFANLTPFVKEELRFAIQNKHLCHRMSSALESVTVSDRPLGVSITKAEVAPEEDERKKRRRERNKIAAAKCRNKKKEKTECLQKESEKLESVNAELKAQIEELKNEKQHLIYMLNLHRPTCIVRAQNGRTPEDE	PEGSTASGGSQALDKPIDNDAEGVWSPDIEQSFQEALAIYPPCGRRKIILSDEGKMYGRNELIARYIKLRTGKTRTRKQVSSHIQVLARRKAREIQAKLKFWQGALPGQ	GCGAGCATTCCGCGAGCGTGACGTCAGCGAGCATTCCGCGAGCGTGACGTCAGCGAG	CATTCC	TGACGTCA	7N	orient_1_4	right	ATF3_TEAD4_CATTCC_TGACGTCA_7N---ATF3_TEAD4_GCGAGCATTCCGCGAGCGTGACGTCAGCGAGCATTCCGCGAGCGTGACGTCAGCGAG_CTCGCTGACGTCACGCTCGCGGAATGCTCGCTGACGTCACGCTCGCGGAATGCTCGC_orient_4_1.pdb	____GCATTCCGC_AGCGTGACGT_________________________________	FALSE	fold_atf3_tead4_cattcc_tgacgtca_7n_orient_4_1	['__GAGCATTCCGCGAGCGTGACG__________________________________', '__GAGCATTCCGCGAGCGTGACG__________________________________', '__GAGCATTCCGC_AGCGTGACG__________________________________', '__GAGCATTCCGCGAGCGTGACG__________________________________', '__GAGCATTCCGC__GCGTGACG__________________________________']	[False, False, False, False, False]	FALSE
33	ATF3	TEAD4	SLVFEDFANLTPFVKEELRFAIQNKHLCHRMSSALESVTVSDRPLGVSITKAEVAPEEDERKKRRRERNKIAAAKCRNKKKEKTECLQKESEKLESVNAELKAQIEELKNEKQHLIYMLNLHRPTCIVRAQNGRTPEDE	PEGSTASGGSQALDKPIDNDAEGVWSPDIEQSFQEALAIYPPCGRRKIILSDEGKMYGRNELIARYIKLRTGKTRTRKQVSSHIQVLARRKAREIQAKLKFWQGALPGQ	GCGAGCATTCCGCGAGCGTGACGTCAGCGAGCATTCCGCGAGCTGACGTCAGCGAG	CATTCC	TGACGTCA	7N	spac_m1	left	ATF3_TEAD4_CATTCC_TGACGTCA_7N---ATF3_TEAD4_GCGAGCATTCCGCGAGCGTGACGTCAGCGAGCATTCCGCGAGCTGACGTCAGCGAG_CTCGCTGACGTCAGCTCGCGGAATGCTCGCTGACGTCACGCTCGCGGAATGCTCGC_spac_m1.pdb	_____CATTCCGCG_GC___ACGT_AGCG___________________________	TRUE	fold_atf3_tead4_cattcc_tgacgtca_7n_spac_m1	['__GAGCATTCCGCGAGCGTGACG_________________________________', '__GAGCATTCCGCGAGCGTGACG_________________________________', '__GAGCATTCCGCGAGCGTGACG_________________________________', '_____________________CGTCAG_GAGCATTCCGCGAG______________', '__GAGCATTCCGCGAGCGTGACG_________________________________']	[True, True, True, False, True]	TRUE
34	ATF3	TEAD4	SLVFEDFANLTPFVKEELRFAIQNKHLCHRMSSALESVTVSDRPLGVSITKAEVAPEEDERKKRRRERNKIAAAKCRNKKKEKTECLQKESEKLESVNAELKAQIEELKNEKQHLIYMLNLHRPTCIVRAQNGRTPEDE	PEGSTASGGSQALDKPIDNDAEGVWSPDIEQSFQEALAIYPPCGRRKIILSDEGKMYGRNELIARYIKLRTGKTRTRKQVSSHIQVLARRKAREIQAKLKFWQGALPGQ	GCGAGCATTCCGCGAGCGTGACGTCAGCGAGCATTCCGCGAGTGACGTCAGCGAG	CATTCC	TGACGTCA	7N	spac_m2	left	ATF3_TEAD4_CATTCC_TGACGTCA_7N---ATF3_TEAD4_GCGAGCATTCCGCGAGCGTGACGTCAGCGAGCATTCCGCGAGTGACGTCAGCGAG_CTCGCTGACGTCACTCGCGGAATGCTCGCTGACGTCACGCTCGCGGAATGCTCGC_spac_m2.pdb	_____CATTCCGCGAGC___ACGTCAGCG__________________________	TRUE	fold_atf3_tead4_cattcc_tgacgtca_7n_spac_m2	['___AGCATTCCGCGAGCGTGACG________________________________', '__GAGCATTCCGCGAGCGTGACG________________________________', '__GAGCATTCCGCGAGCGTGACG________________________________', '__GAGCATTCCGCGAGCGTGACG________________________________', '__GAGCATTCCGCGAGCGTGACG________________________________']	[True, True, True, True, True]	TRUE
35	ATF3	TEAD4	SLVFEDFANLTPFVKEELRFAIQNKHLCHRMSSALESVTVSDRPLGVSITKAEVAPEEDERKKRRRERNKIAAAKCRNKKKEKTECLQKESEKLESVNAELKAQIEELKNEKQHLIYMLNLHRPTCIVRAQNGRTPEDE	PEGSTASGGSQALDKPIDNDAEGVWSPDIEQSFQEALAIYPPCGRRKIILSDEGKMYGRNELIARYIKLRTGKTRTRKQVSSHIQVLARRKAREIQAKLKFWQGALPGQ	GCGAGCATTCCGCGAGCGTGACGTCAGCGAGGGAATGGCGAGCGTGACGTCAGCGAG	CATTCC	TGACGTCA	7N	orient_1_3	left	ATF3_TEAD4_CATTCC_TGACGTCA_7N---ATF3_TEAD4_GCGAGCATTCCGCGAGCGTGACGTCAGCGAGGGAATGGCGAGCGTGACGTCAGCGAG_CTCGCTGACGTCACGCTCGCCATTCCCTCGCTGACGTCACGCTCGCGGAATGCTCGC_orient_1_3.pdb	_____________G__CGTGACGTCAGC_____________________________	TRUE	fold_atf3_tead4_cattcc_tgacgtca_7n_orient_1_3	['__GAGCATTCCGCGAGCGTGACG__________________________________', '__GAGCATTCCGCGAGCGTGACG__________________________________', '__GAGCATTCCGCGAGCGTGACG__________________________________', '___AGCATTCCGCGAGCGTGACG__________________________________', '__GAGCATTCCGC_AGCGTGACG__________________________________']	[True, True, True, True, True]	TRUE
36	ATF3	TEAD4	SLVFEDFANLTPFVKEELRFAIQNKHLCHRMSSALESVTVSDRPLGVSITKAEVAPEEDERKKRRRERNKIAAAKCRNKKKEKTECLQKESEKLESVNAELKAQIEELKNEKQHLIYMLNLHRPTCIVRAQNGRTPEDE	PEGSTASGGSQALDKPIDNDAEGVWSPDIEQSFQEALAIYPPCGRRKIILSDEGKMYGRNELIARYIKLRTGKTRTRKQVSSHIQVLARRKAREIQAKLKFWQGALPGQ	GCGAGCATTCCGCGAGCGTGACGTCAGCGAGTGACGTCAGCGAGCGCATTCCGCGAG	CATTCC	TGACGTCA	7N	orient_1_2	left	ATF3_TEAD4_CATTCC_TGACGTCA_7N---ATF3_TEAD4_GCGAGCATTCCGCGAGCGTGACGTCAGCGAGTGACGTCAGCGAGCGCATTCCGCGAG_CTCGCGGAATGCGCTCGCTGACGTCACTCGCTGACGTCACGCTCGCGGAATGCTCGC_orient_1_2.pdb	______ATT_CGCGA___TG_CGTCAG______________________________	TRUE	fold_atf3_tead4_cattcc_tgacgtca_7n_orient_1_2	['__GAGCATTCCGCGAG_GTGACG__________________________________', '___AGCATTCCGCGAGCGTGACG__________________________________', '__GAGCATTCCGCGAGCGTGACG__________________________________', '__GAGCATTCCGCGAGCGTGACG__________________________________', '__GAGCATTCCGC_AGCGTGACG__________________________________']	[True, True, True, True, True]	TRUE
37	ATF3	TEAD4	SLVFEDFANLTPFVKEELRFAIQNKHLCHRMSSALESVTVSDRPLGVSITKAEVAPEEDERKKRRRERNKIAAAKCRNKKKEKTECLQKESEKLESVNAELKAQIEELKNEKQHLIYMLNLHRPTCIVRAQNGRTPEDE	PEGSTASGGSQALDKPIDNDAEGVWSPDIEQSFQEALAIYPPCGRRKIILSDEGKMYGRNELIARYIKLRTGKTRTRKQVSSHIQVLARRKAREIQAKLKFWQGALPGQ	GCGAGCATTCCGCGAGCTGACGTCAGCGAGCATTCCGCGAGCGTGACGTCAGCGAG	CATTCC	TGACGTCA	7N	spac_m1	right	ATF3_TEAD4_CATTCC_TGACGTCA_7N---ATF3_TEAD4_GCGAGCATTCCGCGAGCTGACGTCAGCGAGCATTCCGCGAGCGTGACGTCAGCGAG_CTCGCTGACGTCACGCTCGCGGAATGCTCGCTGACGTCAGCTCGCGGAATGCTCGC_spac_m1_r.pdb	____________________CGTCAGCG_GCATTCCGC_AG_______________	TRUE	fold_atf3_tead4_cattcc_tgacgtca_7n_spac_m1_r	['___________________________GAGCATTCCGCGAG_____CGTCAGCG__', '___________________________GAGCATTCCGCGAGCGTGACG________', '___________________________GAGCATTCCGC_AGCGTGACG________', '__GAGCATTCCGCGAG_______________________AGCGTGACG________', '__GAGCATTCCGCGAG__________________________G___CGTCAGCGA_']	[True, True, True, False, False]	TRUE
38	ATF3	TEAD4	SLVFEDFANLTPFVKEELRFAIQNKHLCHRMSSALESVTVSDRPLGVSITKAEVAPEEDERKKRRRERNKIAAAKCRNKKKEKTECLQKESEKLESVNAELKAQIEELKNEKQHLIYMLNLHRPTCIVRAQNGRTPEDE	PEGSTASGGSQALDKPIDNDAEGVWSPDIEQSFQEALAIYPPCGRRKIILSDEGKMYGRNELIARYIKLRTGKTRTRKQVSSHIQVLARRKAREIQAKLKFWQGALPGQ	GCGAGCATTCCGCGAGTGACGTCAGCGAGCATTCCGCGAGCGTGACGTCA	CATTCC	TGACGTCA	7N	spac_m2	right	ATF3_TEAD4_CATTCC_TGACGTCA_7N---ATF3_TEAD4_GCGAGCATTCCGCGAGTGACGTCAGCGAGCATTCCGCGAGCGTGACGTCA_TGACGTCACGCTCGCGGAATGCTCGCTGACGTCACTCGCGGAATGCTCGC_spac_m2_r.pdb	_________CCGCG_____CGTCAGCG_______________________	FALSE	fold_atf3_tead4_cattcc_tgacgtca_7n_spac_m2_r	['___________________CGTCAGCGAGCATTCCGCG____________', '___________________CGTCAGCGAGCATTCCGC_A___________', '__GAGCATTCCGCGAG___CGTCAGCG_______________________', '__GAGCATTCCGCGAG___CGTCAGCG_______________________', '__GAGCATTCCGC_AG___CGTCAGCG_______________________']	[True, True, False, False, False]	FALSE
39	ATF3	TEAD4	SLVFEDFANLTPFVKEELRFAIQNKHLCHRMSSALESVTVSDRPLGVSITKAEVAPEEDERKKRRRERNKIAAAKCRNKKKEKTECLQKESEKLESVNAELKAQIEELKNEKQHLIYMLNLHRPTCIVRAQNGRTPEDE	PEGSTASGGSQALDKPIDNDAEGVWSPDIEQSFQEALAIYPPCGRRKIILSDEGKMYGRNELIARYIKLRTGKTRTRKQVSSHIQVLARRKAREIQAKLKFWQGALPGQ	GCGAGGGAATGGCGAGCGTGACGTCAGCGAGCATTCCGCGAGCGTGACGTCAGCGAG	CATTCC	TGACGTCA	7N	orient_1_3	right	ATF3_TEAD4_CATTCC_TGACGTCA_7N---ATF3_TEAD4_GCGAGGGAATGGCGAGCGTGACGTCAGCGAGCATTCCGCGAGCGTGACGTCAGCGAG_CTCGCTGACGTCACGCTCGCGGAATGCTCGCTGACGTCACGCTCGCCATTCCCTCGC_orient_3_1.pdb	_____________________CGTCAGC_AG__________________________	FALSE	fold_atf3_tead4_cattcc_tgacgtca_7n_orient_3_1	['GCGAGGGAATGGCG_GCGTGACG__________________________________', 'GCGAGGGAATGGCG_GCGTGACG__________________________________', 'G__AGGGAATGGCGAGCGTGACG__________________________________', 'GCGAGGGAATGGCGAGCGTGACGT_________________________________', 'G_GAGGGAATGGCG_GCGTGACG__________________________________']	[False, False, False, False, False]	FALSE
40	ATF3	TEAD4	SLVFEDFANLTPFVKEELRFAIQNKHLCHRMSSALESVTVSDRPLGVSITKAEVAPEEDERKKRRRERNKIAAAKCRNKKKEKTECLQKESEKLESVNAELKAQIEELKNEKQHLIYMLNLHRPTCIVRAQNGRTPEDE	PEGSTASGGSQALDKPIDNDAEGVWSPDIEQSFQEALAIYPPCGRRKIILSDEGKMYGRNELIARYIKLRTGKTRTRKQVSSHIQVLARRKAREIQAKLKFWQGALPGQ	GCGAGTGACGTCAGCGAGCGCATTCCGCGAGCATTCCGCGAGCGTGACGTCAGCGAG	CATTCC	TGACGTCA	7N	orient_1_2	right	ATF3_TEAD4_CATTCC_TGACGTCA_7N---ATF3_TEAD4_GCGAGTGACGTCAGCGAGCGCATTCCGCGAGCATTCCGCGAGCGTGACGTCAGCGAG_CTCGCTGACGTCACGCTCGCGGAATGCTCGCGGAATGCGCTCGCTGACGTCACTCGC_orient_2_1.pdb	_____________________ATTCCG____CATT_CGCG_________________	TRUE	fold_atf3_tead4_cattcc_tgacgtca_7n_orient_2_1	['____________________________GAGCATTCCGCGAGCGTGACG________', '_________________GCGCATTCCGCGAG__________GCGTGACG________', '_CGAGTGACG__________________GAGCATTCCGCGAG_______________', '____________________________GAGCATTCCGCGAGCGTGACG________', '________CGTCAGCG_____________AGCATTCCGCGAG_______________']	[True, False, True, True, True]	TRUE
41	ATOH1	HOXC10	GVVVDELGCSRQRAPSSKQVNGVQKQRRLAANARERRRMHGLNHAFDQLRNVIPSFNNDKKLSKYETLQMAQIYINALSELLQTPSGGEQPPPPPASCKSDHHHLRTAASYEGG	PSESEKERAKAADSSPDTSDNEAKEEIKAENTTGNWLTAKSGRKKRCPYTKHQTLELEKEFLFNMYLTRERRLEISKTINLTDRQVKIWFQNRRMKLKKMNRENRIRELTSNFNFT	GCGAGCATATGTGCGAGGTCATAAAGCGAGGTCATAAAGCGAGCATATGTGCGAG	GTCATAAA	CATATGT	5N	orient_1_2	right	ATOH1_HOXC10_GTCATAAA_CATATGT_5N---ATOH1_HOXC10_GCGAGCATATGTGCGAGGTCATAAAGCGAGGTCATAAAGCGAGCATATGTGCGAG_CTCGCACATATGCTCGCTTTATGACCTCGCTTTATGACCTCGCACATATGCTCGC_orient_2_1.pdb	___A__ATATGTGCGAGGTCATAAAG_____________________________	FALSE	fold_atoh1_hoxc10_gtcataaa_catatgt_5n_orient_2_1	['_C__GCATATGTGC__GGTCATAAAG_____________________________', '____GCATATGTGC__GGTCATAAAG_____________________________', '_____________________________GGTCATAAAG___GCATATGTGC___', '_____________________________GGTCATAAAG___GCATATGTGCG__', '__GAGCATATGT_C___G_____________________________________']	[False, False, True, True, False]	FALSE
42	ATOH1	HOXC10	GVVVDELGCSRQRAPSSKQVNGVQKQRRLAANARERRRMHGLNHAFDQLRNVIPSFNNDKKLSKYETLQMAQIYINALSELLQTPSGGEQPPPPPASCKSDHHHLRTAASYEGG	PSESEKERAKAADSSPDTSDNEAKEEIKAENTTGNWLTAKSGRKKRCPYTKHQTLELEKEFLFNMYLTRERRLEISKTINLTDRQVKIWFQNRRMKLKKMNRENRIRELTSNFNFT	GCGAGGTCATAAAGCGACATATGTGCGAGGTCATAAAGCGAGCATATGTGCGAG	GTCATAAA	CATATGT	5N	spac_m1	right	ATOH1_HOXC10_GTCATAAA_CATATGT_5N---ATOH1_HOXC10_GCGAGGTCATAAAGCGACATATGTGCGAGGTCATAAAGCGAGCATATGTGCGAG_CTCGCACATATGCTCGCTTTATGACCTCGCACATATGTCGCTTTATGACCTCGC_spac_m1_r.pdb	______________CG__ATATGTGCGAGGTCATAAAG________________	FALSE	fold_atoh1_hoxc10_gtcataaa_catatgt_5n_spac_m1_r	['____GGTCATAAAG__ACATATGTGC____________________________', '____________________________GGTCATAAAG___GCATATGTGC___', '____________________________GGTCATAAAG___GCATATGTGCG__', '____________________________GGTCATAAAG___GCATATGTGC___', '________________ACATATGTGC__GGTCATAAA_________________']	[False, True, True, True, False]	TRUE
43	ATOH1	HOXC10	GVVVDELGCSRQRAPSSKQVNGVQKQRRLAANARERRRMHGLNHAFDQLRNVIPSFNNDKKLSKYETLQMAQIYINALSELLQTPSGGEQPPPPPASCKSDHHHLRTAASYEGG	PSESEKERAKAADSSPDTSDNEAKEEIKAENTTGNWLTAKSGRKKRCPYTKHQTLELEKEFLFNMYLTRERRLEISKTINLTDRQVKIWFQNRRMKLKKMNRENRIRELTSNFNFT	GCGAGGTCATAAAGCGAGACATATGGCGAGGTCATAAAGCGAGCATATGTGCGAG	GTCATAAA	CATATGT	5N	orient_1_4	right	ATOH1_HOXC10_GTCATAAA_CATATGT_5N---ATOH1_HOXC10_GCGAGGTCATAAAGCGAGACATATGGCGAGGTCATAAAGCGAGCATATGTGCGAG_CTCGCACATATGCTCGCTTTATGACCTCGCCATATGTCTCGCTTTATGACCTCGC_orient_4_1.pdb	____GGTCATAAAGCGAGACATA________________________________	FALSE	fold_atoh1_hoxc10_gtcataaa_catatgt_5n_orient_4_1	['_______________GAGACATATGG___GGTCATAAAG________________', '____GGTCATAAAG____ACATATGGCG___________________________', '____GGTCATAAAG____ACATATGGCG___________________________', '____GGTCATAAAG____ACATATGGCG___________________________', '____GGTCATAAAG____ACATATGGCG___________________________']	[False, False, False, False, False]	FALSE
44	ATOH1	HOXC10	GVVVDELGCSRQRAPSSKQVNGVQKQRRLAANARERRRMHGLNHAFDQLRNVIPSFNNDKKLSKYETLQMAQIYINALSELLQTPSGGEQPPPPPASCKSDHHHLRTAASYEGG	PSESEKERAKAADSSPDTSDNEAKEEIKAENTTGNWLTAKSGRKKRCPYTKHQTLELEKEFLFNMYLTRERRLEISKTINLTDRQVKIWFQNRRMKLKKMNRENRIRELTSNFNFT	GCGAGGTCATAAAGCGAGCATATGTGCGAGCATATGTGCGAGGTCATAAAGCGAG	GTCATAAA	CATATGT	5N	orient_1_2	left	ATOH1_HOXC10_GTCATAAA_CATATGT_5N---ATOH1_HOXC10_GCGAGGTCATAAAGCGAGCATATGTGCGAGCATATGTGCGAGGTCATAAAGCGAG_CTCGCTTTATGACCTCGCACATATGCTCGCACATATGCTCGCTTTATGACCTCGC_orient_1_2.pdb	____GGTCATAAAG_____ATATGTGCGAGCA_______________________	TRUE	fold_atoh1_hoxc10_gtcataaa_catatgt_5n_orient_1_2	['____GGTCATAAAG___GCATATGTGC____________________________', '_________________________GC__GCATATGTGC__GGTCATAAAG____', '__________________________CGAGCATATGT____GGTCATAAAG____', '____GGTCATAAAGC__GCATATGTGC____________________________', '____GGTCATAAAG___GCATATGTG_____________________________']	[True, False, False, True, True]	TRUE
45	ATOH1	HOXC10	GVVVDELGCSRQRAPSSKQVNGVQKQRRLAANARERRRMHGLNHAFDQLRNVIPSFNNDKKLSKYETLQMAQIYINALSELLQTPSGGEQPPPPPASCKSDHHHLRTAASYEGG	PSESEKERAKAADSSPDTSDNEAKEEIKAENTTGNWLTAKSGRKKRCPYTKHQTLELEKEFLFNMYLTRERRLEISKTINLTDRQVKIWFQNRRMKLKKMNRENRIRELTSNFNFT	GCGAGGTCATAAAGCGAGCATATGTGCGAGGTCATAAAGCGACATATGTGCGAG	GTCATAAA	CATATGT	5N	spac_m1	left	ATOH1_HOXC10_GTCATAAA_CATATGT_5N---ATOH1_HOXC10_GCGAGGTCATAAAGCGAGCATATGTGCGAGGTCATAAAGCGACATATGTGCGAG_CTCGCACATATGTCGCTTTATGACCTCGCACATATGCTCGCTTTATGACCTCGC_spac_m1.pdb	____GGTCATAAAG_GA__ATATGTGCGAGG_______________________	TRUE	fold_atoh1_hoxc10_gtcataaa_catatgt_5n_spac_m1	['____GGTCATAAAGC__GCATATGTGC___________________________', '____GGTCATAAAG___GCATATGTGCG__________________________', '____GGTCATAAAG___GCATATGTGCG__________________________', '____GGTCATAAAG___GCATATGTGCG__________________________', '____GGTCATAAAG___GCATATGTGCG__________________________']	[True, True, True, True, True]	TRUE
46	ATOH1	HOXC10	GVVVDELGCSRQRAPSSKQVNGVQKQRRLAANARERRRMHGLNHAFDQLRNVIPSFNNDKKLSKYETLQMAQIYINALSELLQTPSGGEQPPPPPASCKSDHHHLRTAASYEGG	PSESEKERAKAADSSPDTSDNEAKEEIKAENTTGNWLTAKSGRKKRCPYTKHQTLELEKEFLFNMYLTRERRLEISKTINLTDRQVKIWFQNRRMKLKKMNRENRIRELTSNFNFT	GCGAGGTCATAAAGCGAGCATATGTGCGAGGTCATAAAGCGAGACATATGGCGAG	GTCATAAA	CATATGT	5N	orient_1_4	left	ATOH1_HOXC10_GTCATAAA_CATATGT_5N---ATOH1_HOXC10_GCGAGGTCATAAAGCGAGCATATGTGCGAGGTCATAAAGCGAGACATATGGCGAG_CTCGCCATATGTCTCGCTTTATGACCTCGCACATATGCTCGCTTTATGACCTCGC_orient_1_4.pdb	________________A__ATATGTGC_AGGTCATAAAG________________	FALSE	fold_atoh1_hoxc10_gtcataaa_catatgt_5n_orient_1_4	['_____________________________GGTCATAAAG____ACATATGGCG__', '_____________________________GGTCATAAAG____ACATATGGCG__', '_____________________________GGTCATAAAG____ACATATGGCG__', '_____________________________GGTCATAAAG____ACATATGGCGA_', '_____________________________GGTCATAAAG____ACATATGGCG__']	[False, False, False, False, False]	FALSE
47	ATOH1	HOXC10	GVVVDELGCSRQRAPSSKQVNGVQKQRRLAANARERRRMHGLNHAFDQLRNVIPSFNNDKKLSKYETLQMAQIYINALSELLQTPSGGEQPPPPPASCKSDHHHLRTAASYEGG	PSESEKERAKAADSSPDTSDNEAKEEIKAENTTGNWLTAKSGRKKRCPYTKHQTLELEKEFLFNMYLTRERRLEISKTINLTDRQVKIWFQNRRMKLKKMNRENRIRELTSNFNFT	GCGAGGTCATAAAGCGAGCATATGTGCGAGGTCATAAAGCGAGCCATATGTGCGAG	GTCATAAA	CATATGT	5N	spac_p1	left	ATOH1_HOXC10_GTCATAAA_CATATGT_5N---ATOH1_HOXC10_GCGAGGTCATAAAGCGAGCATATGTGCGAGGTCATAAAGCGAGCCATATGTGCGAG_CTCGCACATATGGCTCGCTTTATGACCTCGCACATATGCTCGCTTTATGACCTCGC_spac_p1.pdb	_______________GA__ATATGTGCGAGGTCATAAAG_________________	FALSE	fold_atoh1_hoxc10_gtcataaa_catatgt_5n_spac_p1	['____GGTCATAAAG___GCATATGTGC_____________________________', '____GGTCATAAAG___GCATATGTGC_____________________________', '____GGTCATAAAG___GCATATGTGCG____________________________', '____GGTCATAAAG___GCATATGTGCG____________________________', '______________CGAGCATATGT____GGTCATAAAG_________________']	[True, True, True, True, True]	TRUE
48	ATOH1	HOXC10	GVVVDELGCSRQRAPSSKQVNGVQKQRRLAANARERRRMHGLNHAFDQLRNVIPSFNNDKKLSKYETLQMAQIYINALSELLQTPSGGEQPPPPPASCKSDHHHLRTAASYEGG	PSESEKERAKAADSSPDTSDNEAKEEIKAENTTGNWLTAKSGRKKRCPYTKHQTLELEKEFLFNMYLTRERRLEISKTINLTDRQVKIWFQNRRMKLKKMNRENRIRELTSNFNFT	GCGAGGTCATAAAGCGAGCATATGTGCGAGGTCATAAAGCGAGCGCATATGTGCGAG	GTCATAAA	CATATGT	5N	spac_p2	left	ATOH1_HOXC10_GTCATAAA_CATATGT_5N---ATOH1_HOXC10_GCGAGGTCATAAAGCGAGCATATGTGCGAGGTCATAAAGCGAGCGCATATGTGCGAG_CTCGCACATATGCGCTCGCTTTATGACCTCGCACATATGCTCGCTTTATGACCTCGC_spac_p2.pdb	_______________GA__ATATGTGCGAGGTCATAAAG__________________	TRUE	fold_atoh1_hoxc10_gtcataaa_catatgt_5n_spac_p2	['____GGTCATAAA____GCATATGTGC______________________________', '____GGTCATAAAG___GCATATGTGC______________________________', '_________________GCATATGTGCG_GGTCATAAA___________________', '____GGTCATAAAG___GCATATGTGCG_____________________________', '____GGTCATAAAG___GCATATGTGC______________________________']	[True, True, True, True, True]	TRUE
49	ATOH1	HOXC10	GVVVDELGCSRQRAPSSKQVNGVQKQRRLAANARERRRMHGLNHAFDQLRNVIPSFNNDKKLSKYETLQMAQIYINALSELLQTPSGGEQPPPPPASCKSDHHHLRTAASYEGG	PSESEKERAKAADSSPDTSDNEAKEEIKAENTTGNWLTAKSGRKKRCPYTKHQTLELEKEFLFNMYLTRERRLEISKTINLTDRQVKIWFQNRRMKLKKMNRENRIRELTSNFNFT	GCGAGGTCATAAAGCGAGCATATGTGCGAGGTCATAAAGCGCATATGTGCGAG	GTCATAAA	CATATGT	5N	spac_m2	left	ATOH1_HOXC10_GTCATAAA_CATATGT_5N---ATOH1_HOXC10_GCGAGGTCATAAAGCGAGCATATGTGCGAGGTCATAAAGCGCATATGTGCGAG_CTCGCACATATGCGCTTTATGACCTCGCACATATGCTCGCTTTATGACCTCGC_spac_m2.pdb	____GGTCATAAAG_GA__ATATGTGCGAGG______________________	TRUE	fold_atoh1_hoxc10_gtcataaa_catatgt_5n_spac_m2	['____GGTCATAAAG___GCATATGTGC__________________________', '____GGTCATAAAG___GCATATGTGCG_________________________', '___AGGTCATAAAG___GCATATGTGC__________________________', '____GGTCATAAAG___GCATATGTGCG_________________________', '___AGGTCATAAAG___GCATATGTGCG_________________________']	[True, True, True, True, True]	TRUE
50	ATOH1	HOXC10	GVVVDELGCSRQRAPSSKQVNGVQKQRRLAANARERRRMHGLNHAFDQLRNVIPSFNNDKKLSKYETLQMAQIYINALSELLQTPSGGEQPPPPPASCKSDHHHLRTAASYEGG	PSESEKERAKAADSSPDTSDNEAKEEIKAENTTGNWLTAKSGRKKRCPYTKHQTLELEKEFLFNMYLTRERRLEISKTINLTDRQVKIWFQNRRMKLKKMNRENRIRELTSNFNFT	GCGAGGTCATAAAGCGAGCATATGTGCGAGTTTATGACGCGAGCATATGTGCGAG	GTCATAAA	CATATGT	5N	orient_1_3	left	ATOH1_HOXC10_GTCATAAA_CATATGT_5N---ATOH1_HOXC10_GCGAGGTCATAAAGCGAGCATATGTGCGAGTTTATGACGCGAGCATATGTGCGAG_CTCGCACATATGCTCGCGTCATAAACTCGCACATATGCTCGCTTTATGACCTCGC_orient_1_3.pdb	____GGTCATAAAG___GCATATGTGCG_G_________________________	TRUE	fold_atoh1_hoxc10_gtcataaa_catatgt_5n_orient_1_3	['____GGTCATAAAG___GCATATGTGC____________________________', '____GGTCATAAAG___GCATATGTGC____________________________', '____GGTCATAAAG___GCATATGTGC____________________________', '____GGTCATAAAG___GCATATGTGCG___________________________', '____GGTCATAAAG___GCATATGTGC____________________________']	[True, True, True, True, True]	TRUE
51	ATOH1	HOXC10	GVVVDELGCSRQRAPSSKQVNGVQKQRRLAANARERRRMHGLNHAFDQLRNVIPSFNNDKKLSKYETLQMAQIYINALSELLQTPSGGEQPPPPPASCKSDHHHLRTAASYEGG	PSESEKERAKAADSSPDTSDNEAKEEIKAENTTGNWLTAKSGRKKRCPYTKHQTLELEKEFLFNMYLTRERRLEISKTINLTDRQVKIWFQNRRMKLKKMNRENRIRELTSNFNFT	GCGAGGTCATAAAGCGAGCCATATGTGCGAGGTCATAAAGCGAGCATATGTGCGAG	GTCATAAA	CATATGT	5N	spac_p1	right	ATOH1_HOXC10_GTCATAAA_CATATGT_5N---ATOH1_HOXC10_GCGAGGTCATAAAGCGAGCCATATGTGCGAGGTCATAAAGCGAGCATATGTGCGAG_CTCGCACATATGCTCGCTTTATGACCTCGCACATATGGCTCGCTTTATGACCTCGC_spac_p1_r.pdb	_________________G__ATATGTGCGAGGTCATAAAGC_______________	TRUE	fold_atoh1_hoxc10_gtcataaa_catatgt_5n_spac_p1_r	['____GGTCATAAA_____CCATATGTGC____________________________', '____GGTCATAAAG_____________________________GCATATGTGCG__', '______________________________GGTCATAAAGC__GCATATGTGCG__', '________________AGCCATATGT____GGTCATAAA_________________', '_______________GAGCCATATGT____GGTCATAAAG________________']	[False, False, True, False, False]	FALSE
52	ATOH1	HOXC10	GVVVDELGCSRQRAPSSKQVNGVQKQRRLAANARERRRMHGLNHAFDQLRNVIPSFNNDKKLSKYETLQMAQIYINALSELLQTPSGGEQPPPPPASCKSDHHHLRTAASYEGG	PSESEKERAKAADSSPDTSDNEAKEEIKAENTTGNWLTAKSGRKKRCPYTKHQTLELEKEFLFNMYLTRERRLEISKTINLTDRQVKIWFQNRRMKLKKMNRENRIRELTSNFNFT	GCGAGGTCATAAAGCGAGCGCATATGTGCGAGGTCATAAAGCGAGCATATGTGCGAG	GTCATAAA	CATATGT	5N	spac_p2	right	ATOH1_HOXC10_GTCATAAA_CATATGT_5N---ATOH1_HOXC10_GCGAGGTCATAAAGCGAGCGCATATGTGCGAGGTCATAAAGCGAGCATATGTGCGAG_CTCGCACATATGCTCGCTTTATGACCTCGCACATATGCGCTCGCTTTATGACCTCGC_spac_p2_r.pdb	__________________C__ATATGTGCGAGGTCATAAAG________________	TRUE	fold_atoh1_hoxc10_gtcataaa_catatgt_5n_spac_p2_r	['_______________________________GGTCATAAAGC__GCATATGTGC___', '_______________________________GGTCATAAAG___GCATATGTGC___', '____GGTCATAAAG__________________________GC__GCATATGTGCG__', '____GGTCATAAAG______________________________GCATATGTGC___', '________________AGCGCATATGT____GGTCATAAAG________________']	[True, True, True, False, False]	TRUE
53	ATOH1	HOXC10	GVVVDELGCSRQRAPSSKQVNGVQKQRRLAANARERRRMHGLNHAFDQLRNVIPSFNNDKKLSKYETLQMAQIYINALSELLQTPSGGEQPPPPPASCKSDHHHLRTAASYEGG	PSESEKERAKAADSSPDTSDNEAKEEIKAENTTGNWLTAKSGRKKRCPYTKHQTLELEKEFLFNMYLTRERRLEISKTINLTDRQVKIWFQNRRMKLKKMNRENRIRELTSNFNFT	GCGAGGTCATAAAGCGCATATGTGCGAGGTCATAAAGCGAGCATATGT	GTCATAAA	CATATGT	5N	spac_m2	right	ATOH1_HOXC10_GTCATAAA_CATATGT_5N---ATOH1_HOXC10_GCGAGGTCATAAAGCGCATATGTGCGAGGTCATAAAGCGAGCATATGT_ACATATGCTCGCTTTATGACCTCGCACATATGCGCTTTATGACCTCGC_spac_m2_r.pdb	____GGTCATAAAGC_CATATGTGCGAGG___________________	FALSE	fold_atoh1_hoxc10_gtcataaa_catatgt_5n_spac_m2_r	['_______________GCATATGTGC__GGTCATAAAG___________', '___AGGTCATAAAG_GCATATGTGC_______________________', '____GGTCATAAAG_GCATATGTGC_______________________', '____GGTCATAAAGCGCATATGTGCG______________________', '____GGTCATAAAG_GCATATGTGC_______________________']	[True, False, False, False, False]	FALSE
54	ATOH1	HOXC10	GVVVDELGCSRQRAPSSKQVNGVQKQRRLAANARERRRMHGLNHAFDQLRNVIPSFNNDKKLSKYETLQMAQIYINALSELLQTPSGGEQPPPPPASCKSDHHHLRTAASYEGG	PSESEKERAKAADSSPDTSDNEAKEEIKAENTTGNWLTAKSGRKKRCPYTKHQTLELEKEFLFNMYLTRERRLEISKTINLTDRQVKIWFQNRRMKLKKMNRENRIRELTSNFNFT	GCGAGTTTATGACGCGAGCATATGTGCGAGGTCATAAAGCGAGCATATGTGCGAG	GTCATAAA	CATATGT	5N	orient_1_3	right	ATOH1_HOXC10_GTCATAAA_CATATGT_5N---ATOH1_HOXC10_GCGAGTTTATGACGCGAGCATATGTGCGAGGTCATAAAGCGAGCATATGTGCGAG_CTCGCACATATGCTCGCTTTATGACCTCGCACATATGCTCGCGTCATAAACTCGC_orient_3_1.pdb	________________A__ATATGTGCGA_GTCATAAAG________________	TRUE	fold_atoh1_hoxc10_gtcataaa_catatgt_5n_orient_3_1	['____GTTTATGACG___GCATATGTGC____________________________', '_______________GAGCATATGT____GGTCATAAAG________________', '____GTTTATGACG____________________________GCATATGTGCG__', '______________CGAGCATATGT____GGTCATAAA_________________', '_________________GCATATGTG___GGTCATAAA_________________']	[False, False, False, False, False]	FALSE
55	ATOH1	ONECUT1	GVVVDELGCSRQRAPSSKQVNGVQKQRRLAANARERRRMHGLNHAFDQLRNVIPSFNNDKKLSKYETLQMAQIYINALSELLQTPSGGEQPPPPPASCKSDHHHLRTAASYEGG	QLLGTAREPNPSVTGAQVSNGSNSGQMEEINTKEVAQRITTELKRYSIPQAIFAQRVLCRSQGTLSDLLRNPKPWSKLKSGRETFRRMWKWLQEPEFQRMSALRLAACKRKEQEHGKDRGNTPKKPRLVFTDVQRRTLHAIFKENKRPSKELQITISQQLGLELSTVSNFFMNARRRSLDKWQDEGSSNSGNSSSSSSTCTKA	GCGAGATCGATGCGAGCCATATGGCGAGCATATGGCGAGCATCGATGCGAG	CATATG	ATCGAT	6N	orient_1_2	right	ATOH1_ONECUT1_CATATG_ATCGAT_6N---ATOH1_ONECUT1_GCGAGATCGATGCGAGCCATATGGCGAGCATATGGCGAGCATCGATGCGAG_CTCGCATCGATGCTCGCCATATGCTCGCCATATGGCTCGCATCGATCTCGC_orient_2_1.pdb	______TCGATGCG____AT__GG_GAGC______________________	FALSE	fold_atoh1_onecut1_catatg_atcgat_6n_orient_2_1	['________________________CGAGCATATGG__AGCATCGATGC___', '___AGATCGATGCG__CCATATGGCG_________________________', '___AGATCGATG_GAGCCATATGG___________________________', '___AGATCGATGC_AGCCATATGG___________________________', '___AGATCGATGC_AGCCATATGG___________________________']	[True, False, False, False, False]	FALSE
56	ATOH1	ONECUT1	GVVVDELGCSRQRAPSSKQVNGVQKQRRLAANARERRRMHGLNHAFDQLRNVIPSFNNDKKLSKYETLQMAQIYINALSELLQTPSGGEQPPPPPASCKSDHHHLRTAASYEGG	QLLGTAREPNPSVTGAQVSNGSNSGQMEEINTKEVAQRITTELKRYSIPQAIFAQRVLCRSQGTLSDLLRNPKPWSKLKSGRETFRRMWKWLQEPEFQRMSALRLAACKRKEQEHGKDRGNTPKKPRLVFTDVQRRTLHAIFKENKRPSKELQITISQQLGLELSTVSNFFMNARRRSLDKWQDEGSSNSGNSSSSSSTCTKA	GCGAGCATATGGCGAATCGATGCGAGCATATGGCGAGCATCGAT	CATATG	ATCGAT	6N	spac_m2	right	ATOH1_ONECUT1_CATATG_ATCGAT_6N---ATOH1_ONECUT1_GCGAGCATATGGCGAATCGATGCGAGCATATGGCGAGCATCGAT_ATCGATGCTCGCCATATGCTCGCATCGATTCGCCATATGCTCGC_spac_m2_r.pdb	______ATATGGCGAATC__TG___GCAT__GG___________	FALSE	fold_atoh1_onecut1_catatg_atcgat_6n_spac_m2_r	['_____________GAATCGATGC__GCATATGGCG_________', '_____________GAATCGATGC__GCATATGGCG_________', '_____________________GCGAGCATATGG__AGCATCGAT', '_____________GAATCGATGCG_GCATATGGCGA________', '_____________GAATCGATGC__GCATATGGCGA________']	[True, True, True, True, True]	TRUE
57	ATOH1	ONECUT1	GVVVDELGCSRQRAPSSKQVNGVQKQRRLAANARERRRMHGLNHAFDQLRNVIPSFNNDKKLSKYETLQMAQIYINALSELLQTPSGGEQPPPPPASCKSDHHHLRTAASYEGG	QLLGTAREPNPSVTGAQVSNGSNSGQMEEINTKEVAQRITTELKRYSIPQAIFAQRVLCRSQGTLSDLLRNPKPWSKLKSGRETFRRMWKWLQEPEFQRMSALRLAACKRKEQEHGKDRGNTPKKPRLVFTDVQRRTLHAIFKENKRPSKELQITISQQLGLELSTVSNFFMNARRRSLDKWQDEGSSNSGNSSSSSSTCTKA	GCGAGCATATGGCGAGATCGATGCGAGCATATGGCGAGCATCGATGCGAG	CATATG	ATCGAT	6N	spac_m1	right	ATOH1_ONECUT1_CATATG_ATCGAT_6N---ATOH1_ONECUT1_GCGAGCATATGGCGAGATCGATGCGAGCATATGGCGAGCATCGATGCGAG_CTCGCATCGATGCTCGCCATATGCTCGCATCGATCTCGCCATATGCTCGC_spac_m1_r.pdb	___________________G_TGCGAGCATA___________________	TRUE	fold_atoh1_onecut1_catatg_atcgat_6n_spac_m1_r	['_______________________CGAGCATATGG__AGCATCGATGC___', '______________AGATCGATGC__GCATATGGCG______________', '______________AGATCGATGC__GCATATGGCGA_____________', '______________AGATCGATGC__GCATATGGCG______________', '______________AGATCGATGC__GCATATGGCG______________']	[True, False, True, False, False]	FALSE
58	ATOH1	ONECUT1	GVVVDELGCSRQRAPSSKQVNGVQKQRRLAANARERRRMHGLNHAFDQLRNVIPSFNNDKKLSKYETLQMAQIYINALSELLQTPSGGEQPPPPPASCKSDHHHLRTAASYEGG	QLLGTAREPNPSVTGAQVSNGSNSGQMEEINTKEVAQRITTELKRYSIPQAIFAQRVLCRSQGTLSDLLRNPKPWSKLKSGRETFRRMWKWLQEPEFQRMSALRLAACKRKEQEHGKDRGNTPKKPRLVFTDVQRRTLHAIFKENKRPSKELQITISQQLGLELSTVSNFFMNARRRSLDKWQDEGSSNSGNSSSSSSTCTKA	GCGAGCATATGGCGAGCATCGATGCGAGATCGATGCGAGCCATATGGCGAG	CATATG	ATCGAT	6N	orient_1_2	left	ATOH1_ONECUT1_CATATG_ATCGAT_6N---ATOH1_ONECUT1_GCGAGCATATGGCGAGCATCGATGCGAGATCGATGCGAGCCATATGGCGAG_CTCGCCATATGGCTCGCATCGATCTCGCATCGATGCTCGCCATATGCTCGC_orient_1_2.pdb	___________________CGATGCGAGATC____________________	TRUE	fold_atoh1_onecut1_catatg_atcgat_6n_orient_1_2	['________________________CGAGATCGATGCG__CCATATGGCG__', '__________________________AGATCGATGCG__CCATATGGCGA_', '__________________________AGATCGATGCG__CCATATGGCGA_', '_________________________GAGATCGATGCG__CCATATGGCGA_', '__________________________AGATCGATGCG__CCATATGGCGA_']	[False, False, False, False, False]	FALSE
59	ATOH1	ONECUT1	GVVVDELGCSRQRAPSSKQVNGVQKQRRLAANARERRRMHGLNHAFDQLRNVIPSFNNDKKLSKYETLQMAQIYINALSELLQTPSGGEQPPPPPASCKSDHHHLRTAASYEGG	QLLGTAREPNPSVTGAQVSNGSNSGQMEEINTKEVAQRITTELKRYSIPQAIFAQRVLCRSQGTLSDLLRNPKPWSKLKSGRETFRRMWKWLQEPEFQRMSALRLAACKRKEQEHGKDRGNTPKKPRLVFTDVQRRTLHAIFKENKRPSKELQITISQQLGLELSTVSNFFMNARRRSLDKWQDEGSSNSGNSSSSSSTCTKA	GCGAGCATATGGCGAGCATCGATGCGAGCATATGGCGAATCGATGCGAG	CATATG	ATCGAT	6N	spac_m2	left	ATOH1_ONECUT1_CATATG_ATCGAT_6N---ATOH1_ONECUT1_GCGAGCATATGGCGAGCATCGATGCGAGCATATGGCGAATCGATGCGAG_CTCGCATCGATTCGCCATATGCTCGCATCGATGCTCGCCATATGCTCGC_spac_m2.pdb	___________________CGATGCGAGCA_A_GG______________	FALSE	fold_atoh1_onecut1_catatg_atcgat_6n_spac_m2	['___________________________GCATATGGCGAATCGATGC___', '___________________________GCATATGGCGAATCGATGC___', '___________________________GCATATGGCGAATCGATGC___', '____GCATATGGCG______________________GAATCGATGC___', '____GCATATGGCG______________________GAATCGATGC___']	[False, False, False, True, True]	FALSE
60	ATOH1	ONECUT1	GVVVDELGCSRQRAPSSKQVNGVQKQRRLAANARERRRMHGLNHAFDQLRNVIPSFNNDKKLSKYETLQMAQIYINALSELLQTPSGGEQPPPPPASCKSDHHHLRTAASYEGG	QLLGTAREPNPSVTGAQVSNGSNSGQMEEINTKEVAQRITTELKRYSIPQAIFAQRVLCRSQGTLSDLLRNPKPWSKLKSGRETFRRMWKWLQEPEFQRMSALRLAACKRKEQEHGKDRGNTPKKPRLVFTDVQRRTLHAIFKENKRPSKELQITISQQLGLELSTVSNFFMNARRRSLDKWQDEGSSNSGNSSSSSSTCTKA	GCGAGCATATGGCGAGCATCGATGCGAGCATATGGCGAGATCGATGCGAG	CATATG	ATCGAT	6N	spac_m1	left	ATOH1_ONECUT1_CATATG_ATCGAT_6N---ATOH1_ONECUT1_GCGAGCATATGGCGAGCATCGATGCGAGCATATGGCGAGATCGATGCGAG_CTCGCATCGATCTCGCCATATGCTCGCATCGATGCTCGCCATATGCTCGC_spac_m1.pdb	___________________CGA_GCGAGCATATGG_______________	FALSE	fold_atoh1_onecut1_catatg_atcgat_6n_spac_m1	['______________AGCATCGATGCG__CATATGGCGA____________', '____GCATATGGCG_GCATCGATGC_________________________', '___________________________GCATATGGCGAGATCGATGC___', '___________________________GCATATGGCGAGATCGATGC___', '___________________________GCATATGGCGAGATCGATGC___']	[False, True, False, False, False]	FALSE
61	ATOH1	ONECUT1	GVVVDELGCSRQRAPSSKQVNGVQKQRRLAANARERRRMHGLNHAFDQLRNVIPSFNNDKKLSKYETLQMAQIYINALSELLQTPSGGEQPPPPPASCKSDHHHLRTAASYEGG	QLLGTAREPNPSVTGAQVSNGSNSGQMEEINTKEVAQRITTELKRYSIPQAIFAQRVLCRSQGTLSDLLRNPKPWSKLKSGRETFRRMWKWLQEPEFQRMSALRLAACKRKEQEHGKDRGNTPKKPRLVFTDVQRRTLHAIFKENKRPSKELQITISQQLGLELSTVSNFFMNARRRSLDKWQDEGSSNSGNSSSSSSTCTKA	GCGAGCATATGGCGAGCATCGATGCGAGCATATGGCGAGCATCGATGCGAG	CATATG	ATCGAT	6N	orient_1_3	left	ATOH1_ONECUT1_CATATG_ATCGAT_6N---ATOH1_ONECUT1_GCGAGCATATGGCGAGCATCGATGCGAGCATATGGCGAGCATCGATGCGAG_CTCGCATCGATGCTCGCCATATGCTCGCATCGATGCTCGCCATATGCTCGC_orient_1_3.pdb	____________________GA__CGAGCATATGG________________	FALSE	fold_atoh1_onecut1_catatg_atcgat_6n_orient_1_3	['________________________CGAGCATATGG__AGCATCGATGC_A_', '___________________________GCATATGGCG_GCATCGATGC_A_', '___________________________GCATATGGCG_GCATCGATGCG__', '___________________________GCATATGGCG_GCATCGATGC_A_', '___________________________GCATATGGCG_GCATCGATGC_A_']	[False, False, False, False, False]	FALSE
62	ATOH1	ONECUT1	GVVVDELGCSRQRAPSSKQVNGVQKQRRLAANARERRRMHGLNHAFDQLRNVIPSFNNDKKLSKYETLQMAQIYINALSELLQTPSGGEQPPPPPASCKSDHHHLRTAASYEGG	QLLGTAREPNPSVTGAQVSNGSNSGQMEEINTKEVAQRITTELKRYSIPQAIFAQRVLCRSQGTLSDLLRNPKPWSKLKSGRETFRRMWKWLQEPEFQRMSALRLAACKRKEQEHGKDRGNTPKKPRLVFTDVQRRTLHAIFKENKRPSKELQITISQQLGLELSTVSNFFMNARRRSLDKWQDEGSSNSGNSSSSSSTCTKA	GCGAGCATATGGCGAGCATCGATGCGAGCATATGGCGAGCATCGATGCGAG	CATATG	ATCGAT	6N	orient_1_4	left	ATOH1_ONECUT1_CATATG_ATCGAT_6N---ATOH1_ONECUT1_GCGAGCATATGGCGAGCATCGATGCGAGCATATGGCGAGCATCGATGCGAG_CTCGCATCGATGCTCGCCATATGCTCGCATCGATGCTCGCCATATGCTCGC_orient_1_4.pdb	_______________GCATCGATG__AGCA____GC_______________	TRUE	fold_atoh1_onecut1_catatg_atcgat_6n_orient_1_4	['___________________________GCATATGGCG_GCATCGATGC_A_', '___________________________GCATATGGCG_GCATCGATGC___', '___________________________GCATATGGCG_GCATCGATGC_A_', '___________________________GCATATGGCG_GCATCGATGC_A_', '___________________________GCATATGGCG_GCATCGATGC_A_']	[False, False, False, False, False]	FALSE
63	ATOH1	ONECUT1	GVVVDELGCSRQRAPSSKQVNGVQKQRRLAANARERRRMHGLNHAFDQLRNVIPSFNNDKKLSKYETLQMAQIYINALSELLQTPSGGEQPPPPPASCKSDHHHLRTAASYEGG	QLLGTAREPNPSVTGAQVSNGSNSGQMEEINTKEVAQRITTELKRYSIPQAIFAQRVLCRSQGTLSDLLRNPKPWSKLKSGRETFRRMWKWLQEPEFQRMSALRLAACKRKEQEHGKDRGNTPKKPRLVFTDVQRRTLHAIFKENKRPSKELQITISQQLGLELSTVSNFFMNARRRSLDKWQDEGSSNSGNSSSSSSTCTKA	GCGAGCATATGGCGAGCATCGATGCGAGCATATGGCGAGCATCGATGCGAG	CATATG	ATCGAT	6N	orient_1_3	right	ATOH1_ONECUT1_CATATG_ATCGAT_6N---ATOH1_ONECUT1_GCGAGCATATGGCGAGCATCGATGCGAGCATATGGCGAGCATCGATGCGAG_CTCGCATCGATGCTCGCCATATGCTCGCATCGATGCTCGCCATATGCTCGC_orient_3_1.pdb	____________________GATGCGAGCATATGG________________	TRUE	fold_atoh1_onecut1_catatg_atcgat_6n_orient_3_1	['___________________________GCATATGGCG_GCATCGATGC_A_', '___________________________GCATATGGCG_GCATCGATGCGA_', '___________________________GCATATGGCG_GCATCGATGCGA_', '___________________________GCATATGGCG_GCATCGATGC_A_', '___________________________GCATATGGCG_GCATCGATGC_A_']	[True, True, True, True, True]	TRUE
64	ATOH1	ONECUT1	GVVVDELGCSRQRAPSSKQVNGVQKQRRLAANARERRRMHGLNHAFDQLRNVIPSFNNDKKLSKYETLQMAQIYINALSELLQTPSGGEQPPPPPASCKSDHHHLRTAASYEGG	QLLGTAREPNPSVTGAQVSNGSNSGQMEEINTKEVAQRITTELKRYSIPQAIFAQRVLCRSQGTLSDLLRNPKPWSKLKSGRETFRRMWKWLQEPEFQRMSALRLAACKRKEQEHGKDRGNTPKKPRLVFTDVQRRTLHAIFKENKRPSKELQITISQQLGLELSTVSNFFMNARRRSLDKWQDEGSSNSGNSSSSSSTCTKA	GCGAGCATATGGCGAGCATCGATGCGAGCATATGGCGAGCATCGATGCGAG	CATATG	ATCGAT	6N	orient_1_4	right	ATOH1_ONECUT1_CATATG_ATCGAT_6N---ATOH1_ONECUT1_GCGAGCATATGGCGAGCATCGATGCGAGCATATGGCGAGCATCGATGCGAG_CTCGCATCGATGCTCGCCATATGCTCGCATCGATGCTCGCCATATGCTCGC_orient_4_1.pdb	________________C___GA_GCGAGCATATGG________________	TRUE	fold_atoh1_onecut1_catatg_atcgat_6n_orient_4_1	['_________________________GAGCATATGG__AGCATCGATGC_A_', '___________________________GCATATGGCG_GCATCGATGC_A_', '___________________________GCATATGGCG__CATCGATGC_A_', '___________________________GCATATGGCG_GCATCGATGC_A_', '___________________________GCATATGGCG_GCATCGATGC_A_']	[True, True, True, True, True]	TRUE
65	ATOH1	ONECUT1	GVVVDELGCSRQRAPSSKQVNGVQKQRRLAANARERRRMHGLNHAFDQLRNVIPSFNNDKKLSKYETLQMAQIYINALSELLQTPSGGEQPPPPPASCKSDHHHLRTAASYEGG	QLLGTAREPNPSVTGAQVSNGSNSGQMEEINTKEVAQRITTELKRYSIPQAIFAQRVLCRSQGTLSDLLRNPKPWSKLKSGRETFRRMWKWLQEPEFQRMSALRLAACKRKEQEHGKDRGNTPKKPRLVFTDVQRRTLHAIFKENKRPSKELQITISQQLGLELSTVSNFFMNARRRSLDKWQDEGSSNSGNSSSSSSTCTKA	GCGAGCATATGGCGAGCATCGATGCGAGCATATGGCGAGCGAATCGATGCGAG	CATATG	ATCGAT	6N	spac_p2	left	ATOH1_ONECUT1_CATATG_ATCGAT_6N---ATOH1_ONECUT1_GCGAGCATATGGCGAGCATCGATGCGAGCATATGGCGAGCGAATCGATGCGAG_CTCGCATCGATTCGCTCGCCATATGCTCGCATCGATGCTCGCCATATGCTCGC_spac_p2.pdb	___________________CGATGCGAGCA___GG__________________	TRUE	fold_atoh1_onecut1_catatg_atcgat_6n_spac_p2	['___________________________GCATATGGCG___GAATCGATGC___', '___________________________GCATATGGCG___GAATCGATGC___', '___________________________GCATATGGCG___GAATCGATGC___', '___________________________GCATATGGCGA__GAATCGATGC___', '____GCATATGGCGA_________________________GAATCGATGC___']	[False, False, False, False, True]	FALSE
66	ATOH1	ONECUT1	GVVVDELGCSRQRAPSSKQVNGVQKQRRLAANARERRRMHGLNHAFDQLRNVIPSFNNDKKLSKYETLQMAQIYINALSELLQTPSGGEQPPPPPASCKSDHHHLRTAASYEGG	QLLGTAREPNPSVTGAQVSNGSNSGQMEEINTKEVAQRITTELKRYSIPQAIFAQRVLCRSQGTLSDLLRNPKPWSKLKSGRETFRRMWKWLQEPEFQRMSALRLAACKRKEQEHGKDRGNTPKKPRLVFTDVQRRTLHAIFKENKRPSKELQITISQQLGLELSTVSNFFMNARRRSLDKWQDEGSSNSGNSSSSSSTCTKA	GCGAGCATATGGCGAGCATCGATGCGAGCATATGGCGAGCGATCGATGCGAG	CATATG	ATCGAT	6N	spac_p1	left	ATOH1_ONECUT1_CATATG_ATCGAT_6N---ATOH1_ONECUT1_GCGAGCATATGGCGAGCATCGATGCGAGCATATGGCGAGCGATCGATGCGAG_CTCGCATCGATCGCTCGCCATATGCTCGCATCGATGCTCGCCATATGCTCGC_spac_p1.pdb	_______________G____GATGCGAGCATAT___________________	FALSE	fold_atoh1_onecut1_catatg_atcgat_6n_spac_p1	['_______________GCATCGATGCG_GCATATGGCGA______________', '______________AGCATCGATGCG_GCATATGGCGA______________', '_______________GCATCGATGC__GCATATGGCGA______________', '____GCATATGGCGAGCATCGATGC___________________________', '___________________________GCATATGGCGA_CGATCGATGC___']	[False, False, False, True, False]	FALSE
67	ATOH1	ONECUT1	GVVVDELGCSRQRAPSSKQVNGVQKQRRLAANARERRRMHGLNHAFDQLRNVIPSFNNDKKLSKYETLQMAQIYINALSELLQTPSGGEQPPPPPASCKSDHHHLRTAASYEGG	QLLGTAREPNPSVTGAQVSNGSNSGQMEEINTKEVAQRITTELKRYSIPQAIFAQRVLCRSQGTLSDLLRNPKPWSKLKSGRETFRRMWKWLQEPEFQRMSALRLAACKRKEQEHGKDRGNTPKKPRLVFTDVQRRTLHAIFKENKRPSKELQITISQQLGLELSTVSNFFMNARRRSLDKWQDEGSSNSGNSSSSSSTCTKA	GCGAGCATATGGCGAGCGAATCGATGCGAGCATATGGCGAGCATCGATGCGAG	CATATG	ATCGAT	6N	spac_p2	right	ATOH1_ONECUT1_CATATG_ATCGAT_6N---ATOH1_ONECUT1_GCGAGCATATGGCGAGCGAATCGATGCGAGCATATGGCGAGCATCGATGCGAG_CTCGCATCGATGCTCGCCATATGCTCGCATCGATTCGCTCGCCATATGCTCGC_spac_p2_r.pdb	___________GC___CGAATCGA__CG__CAT__G_C_______________	FALSE	fold_atoh1_onecut1_catatg_atcgat_6n_spac_p2_r	['_________________________GCGAGCATATGG__AGCATCGATGC___', '_________________GAATCGATGCG_GCATATGGCG______________', '________________CGAATCGATGC__GCATATGGCG______________', '_______________GCGAATCGATGC__GCATATGGCG______________', '_________________GAATCGATGCG_GCATATGGCGA_____________']	[True, True, True, True, True]	TRUE
68	ATOH1	ONECUT1	GVVVDELGCSRQRAPSSKQVNGVQKQRRLAANARERRRMHGLNHAFDQLRNVIPSFNNDKKLSKYETLQMAQIYINALSELLQTPSGGEQPPPPPASCKSDHHHLRTAASYEGG	QLLGTAREPNPSVTGAQVSNGSNSGQMEEINTKEVAQRITTELKRYSIPQAIFAQRVLCRSQGTLSDLLRNPKPWSKLKSGRETFRRMWKWLQEPEFQRMSALRLAACKRKEQEHGKDRGNTPKKPRLVFTDVQRRTLHAIFKENKRPSKELQITISQQLGLELSTVSNFFMNARRRSLDKWQDEGSSNSGNSSSSSSTCTKA	GCGAGCATATGGCGAGCGATCGATGCGAGCATATGGCGAGCATCGATGCGAG	CATATG	ATCGAT	6N	spac_p1	right	ATOH1_ONECUT1_CATATG_ATCGAT_6N---ATOH1_ONECUT1_GCGAGCATATGGCGAGCGATCGATGCGAGCATATGGCGAGCATCGATGCGAG_CTCGCATCGATGCTCGCCATATGCTCGCATCGATCGCTCGCCATATGCTCGC_spac_p1_r.pdb	____________________CGATGC__________________________	FALSE	fold_atoh1_onecut1_catatg_atcgat_6n_spac_p1_r	['_______________GCGATCGATGC__GCATATGGCGA_____________', '_______________GCGATCGATGC__GCATATGGCG______________', '_______________GCGATCGATGCG_GCATATGGCGA_____________', '______________AGCGATCGATGCG_GCATATGGCG______________', '________________CGATCGATGC__GCATATGGCG______________']	[True, True, True, False, True]	TRUE
69	ATOH1	TEAD4	GVVVDELGCSRQRAPSSKQVNGVQKQRRLAANARERRRMHGLNHAFDQLRNVIPSFNNDKKLSKYETLQMAQIYINALSELLQTPSGGEQPPPPPASCKSDHHHLRTAASYEGG	PEGSTASGGSQALDKPIDNDAEGVWSPDIEQSFQEALAIYPPCGRRKIILSDEGKMYGRNELIARYIKLRTGKTRTRKQVSSHIQVLARRKAREIQAKLKFWQGALPGQ	GCGAGCATATGGGCGAGCGCATTCCAGCGAGCCATATGGCGAGCGCATTCCAGCGAG	CCATATG	GCATTCCA	6N	orient_1_3	right	ATOH1_TEAD4_CCATATG_GCATTCCA_6N---ATOH1_TEAD4_GCGAGCATATGGGCGAGCGCATTCCAGCGAGCCATATGGCGAGCGCATTCCAGCGAG_CTCGCTGGAATGCGCTCGCCATATGGCTCGCTGGAATGCGCTCGCCCATATGCTCGC_orient_3_1.pdb	___A__ATATGGGCGAG_GCATTCCAGCGA___________________________	FALSE	fold_atoh1_tead4_ccatatg_gcattcca_6n_orient_3_1	['____GCATATGGGCG___________________________GCGCATTCCAG_G__', '____GCATATGGGCG_GCGCATTCCAGCGA___________________________', '____GCATATGGGCG_GCGCATTCCAGCGA___________________________', '____GCATATGGGC__GCGCATTCCAGCGA___________________________', '____GCATATGGGC__GCGCATTCCAGCGA___________________________']	[False, False, False, False, False]	FALSE
70	ATOH1	TEAD4	GVVVDELGCSRQRAPSSKQVNGVQKQRRLAANARERRRMHGLNHAFDQLRNVIPSFNNDKKLSKYETLQMAQIYINALSELLQTPSGGEQPPPPPASCKSDHHHLRTAASYEGG	PEGSTASGGSQALDKPIDNDAEGVWSPDIEQSFQEALAIYPPCGRRKIILSDEGKMYGRNELIARYIKLRTGKTRTRKQVSSHIQVLARRKAREIQAKLKFWQGALPGQ	GCGAGCCATATGGCGAGCATTCCAGCGAGCCATATGGCGAGCGCATTCCA	CCATATG	GCATTCCA	6N	spac_m2	right	ATOH1_TEAD4_CCATATG_GCATTCCA_6N---ATOH1_TEAD4_GCGAGCCATATGGCGAGCATTCCAGCGAGCCATATGGCGAGCGCATTCCA_TGGAATGCGCTCGCCATATGGCTCGCTGGAATGCTCGCCATATGGCTCGC_spac_m2_r.pdb	________________GCATTCCAGCGAGCCATATGG_____________	TRUE	fold_atoh1_tead4_ccatatg_gcattcca_6n_spac_m2_r	['___________________________AGCCATATGG___GCGCATTCCA', '___AGCCATATGG__AGCATTCCAGCGA______________________', '__GAGCCATATGG__AGCATTCCAGCGA______________________', '_______________AGCATTCCAGCGAGCCATATGG_____________', '_____CCATATGGCGA__________________________________']	[True, False, False, True, False]	FALSE
71	ATOH1	TEAD4	GVVVDELGCSRQRAPSSKQVNGVQKQRRLAANARERRRMHGLNHAFDQLRNVIPSFNNDKKLSKYETLQMAQIYINALSELLQTPSGGEQPPPPPASCKSDHHHLRTAASYEGG	PEGSTASGGSQALDKPIDNDAEGVWSPDIEQSFQEALAIYPPCGRRKIILSDEGKMYGRNELIARYIKLRTGKTRTRKQVSSHIQVLARRKAREIQAKLKFWQGALPGQ	GCGAGCCATATGGCGAGCGAGCATTCCAGCGAGCCATATGGCGAGCGCATTCCAGCGAG	CCATATG	GCATTCCA	6N	spac_p2	right	ATOH1_TEAD4_CCATATG_GCATTCCA_6N---ATOH1_TEAD4_GCGAGCCATATGGCGAGCGAGCATTCCAGCGAGCCATATGGCGAGCGCATTCCAGCGAG_CTCGCTGGAATGCGCTCGCCATATGGCTCGCTGGAATGCTCGCTCGCCATATGGCTCGC_spac_p2_r.pdb	____________________GCATTCCAG_GAGCCATATGG__________________	TRUE	fold_atoh1_tead4_ccatatg_gcattcca_6n_spac_p2_r	['_________________________________CCATATGGCGAGCGCATTCCAG_GA_', '______________________________GAGCCATATGG___GCGCATTCCAGCG__', '_________________________________CCATATGGCGAGCGCATTCCAGCGA_', '______________________________GAGCCATATGG___GCGCATTCCAGCGA_', '______________________________GAGCCATATGG___GCGCATTCCAGCG__']	[True, True, True, True, True]	TRUE
72	ATOH1	TEAD4	GVVVDELGCSRQRAPSSKQVNGVQKQRRLAANARERRRMHGLNHAFDQLRNVIPSFNNDKKLSKYETLQMAQIYINALSELLQTPSGGEQPPPPPASCKSDHHHLRTAASYEGG	PEGSTASGGSQALDKPIDNDAEGVWSPDIEQSFQEALAIYPPCGRRKIILSDEGKMYGRNELIARYIKLRTGKTRTRKQVSSHIQVLARRKAREIQAKLKFWQGALPGQ	GCGAGCCATATGGCGAGCGCATTCCAGCGAGCATATGGGCGAGCGCATTCCAGCGAG	CCATATG	GCATTCCA	6N	orient_1_3	left	ATOH1_TEAD4_CCATATG_GCATTCCA_6N---ATOH1_TEAD4_GCGAGCCATATGGCGAGCGCATTCCAGCGAGCATATGGGCGAGCGCATTCCAGCGAG_CTCGCTGGAATGCGCTCGCCCATATGCTCGCTGGAATGCGCTCGCCATATGGCTCGC_orient_1_3.pdb	__________________GCATTCCAGCGA__ATATGGGCGAG______________	FALSE	fold_atoh1_tead4_ccatatg_gcattcca_6n_orient_1_3	['________________GCGCATTCCAGCGAGCATATGGGC_________________', '________________GCGCATTCCAGCGAGCATATGGGC_________________', '______________________________GCATATGGGCG_GCGCATTCCAGCGA_', '______________________________GCATATGGGC__GCGCATTCCAGCGA_', '___________________________CGAGCATATGG___AGCGCATTCCAGCGA_']	[True, True, False, False, False]	FALSE
73	ATOH1	TEAD4	GVVVDELGCSRQRAPSSKQVNGVQKQRRLAANARERRRMHGLNHAFDQLRNVIPSFNNDKKLSKYETLQMAQIYINALSELLQTPSGGEQPPPPPASCKSDHHHLRTAASYEGG	PEGSTASGGSQALDKPIDNDAEGVWSPDIEQSFQEALAIYPPCGRRKIILSDEGKMYGRNELIARYIKLRTGKTRTRKQVSSHIQVLARRKAREIQAKLKFWQGALPGQ	GCGAGCCATATGGCGAGCGCATTCCAGCGAGCCATATGGCGAGCATTCCAGCGAG	CCATATG	GCATTCCA	6N	spac_m2	left	ATOH1_TEAD4_CCATATG_GCATTCCA_6N---ATOH1_TEAD4_GCGAGCCATATGGCGAGCGCATTCCAGCGAGCCATATGGCGAGCATTCCAGCGAG_CTCGCTGGAATGCTCGCCATATGGCTCGCTGGAATGCGCTCGCCATATGGCTCGC_spac_m2.pdb	__________________GCATTCCAGCGAGCCATATGG________________	FALSE	fold_atoh1_tead4_ccatatg_gcattcca_6n_spac_m2	['_______________________________CCATATGGCGAGCATTCCAGCGA_', '___AGCCATATGG___GCGCATTCCAGCGA_________________________', '__GAGCCATATGG___GCGCATTCCAGCGA_________________________', '___AGCCATATGG___GCGCATTCCAGCGA_________________________', '________________GCGCATTCCAGCGA_CCATATGGCGA_____________']	[False, True, True, True, False]	TRUE
74	ATOH1	TEAD4	GVVVDELGCSRQRAPSSKQVNGVQKQRRLAANARERRRMHGLNHAFDQLRNVIPSFNNDKKLSKYETLQMAQIYINALSELLQTPSGGEQPPPPPASCKSDHHHLRTAASYEGG	PEGSTASGGSQALDKPIDNDAEGVWSPDIEQSFQEALAIYPPCGRRKIILSDEGKMYGRNELIARYIKLRTGKTRTRKQVSSHIQVLARRKAREIQAKLKFWQGALPGQ	GCGAGCCATATGGCGAGCGCATTCCAGCGAGCCATATGGCGAGCGAGCATTCCAGCGAG	CCATATG	GCATTCCA	6N	spac_p2	left	ATOH1_TEAD4_CCATATG_GCATTCCA_6N---ATOH1_TEAD4_GCGAGCCATATGGCGAGCGCATTCCAGCGAGCCATATGGCGAGCGAGCATTCCAGCGAG_CTCGCTGGAATGCTCGCTCGCCATATGGCTCGCTGGAATGCGCTCGCCATATGGCTCGC_spac_p2.pdb	__________________GCATTCCAGCGAGCCATATGG__AG________________	FALSE	fold_atoh1_tead4_ccatatg_gcattcca_6n_spac_p2	['__GAGCCATATGG__AGCGCATTCCA__GA_____________________________', '__GAGCCATATGG___GCGCATTCCAGCGA_____________________________', '_____________________________AGCCATATGG_____GAGCATTCCAGCGA_', '________________GCGCATTCCAGCGA_CCATATGGCGA_________________', '________________GCGCATTCCAGCGA_CCATATGGCG__________________']	[True, True, False, True, True]	TRUE
75	ATOH1	TEAD4	GVVVDELGCSRQRAPSSKQVNGVQKQRRLAANARERRRMHGLNHAFDQLRNVIPSFNNDKKLSKYETLQMAQIYINALSELLQTPSGGEQPPPPPASCKSDHHHLRTAASYEGG	PEGSTASGGSQALDKPIDNDAEGVWSPDIEQSFQEALAIYPPCGRRKIILSDEGKMYGRNELIARYIKLRTGKTRTRKQVSSHIQVLARRKAREIQAKLKFWQGALPGQ	GCGAGCCATATGGCGAGCGCATTCCAGCGAGCCATATGGCGAGCGGCATTCCAGCGAG	CCATATG	GCATTCCA	6N	spac_p1	left	ATOH1_TEAD4_CCATATG_GCATTCCA_6N---ATOH1_TEAD4_GCGAGCCATATGGCGAGCGCATTCCAGCGAGCCATATGGCGAGCGGCATTCCAGCGAG_CTCGCTGGAATGCCGCTCGCCATATGGCTCGCTGGAATGCGCTCGCCATATGGCTCGC_spac_p1.pdb	_____________________________A__CA__TG_______GCATTCCAGCGA_	FALSE	fold_atoh1_tead4_ccatatg_gcattcca_6n_spac_p1	['____________________________GAGCCATATGG____CGGCATTCCAGCGA_', '__GAGCCATATGG___GCGCATTCCAGCGA____________________________', '___AGCCATATGG___GCGCATTCCAGCGA____________________________', '__GAGCCATATGG___GCGCATTCCAGCGA____________________________', '___AGCCATATGG____CGCATTCCAGCGA____________________________']	[False, True, True, True, True]	TRUE
76	ATOH1	TEAD4	GVVVDELGCSRQRAPSSKQVNGVQKQRRLAANARERRRMHGLNHAFDQLRNVIPSFNNDKKLSKYETLQMAQIYINALSELLQTPSGGEQPPPPPASCKSDHHHLRTAASYEGG	PEGSTASGGSQALDKPIDNDAEGVWSPDIEQSFQEALAIYPPCGRRKIILSDEGKMYGRNELIARYIKLRTGKTRTRKQVSSHIQVLARRKAREIQAKLKFWQGALPGQ	GCGAGCCATATGGCGAGCGCATTCCAGCGAGCCATATGGCGAGCTGGAATGCGCGAG	CCATATG	GCATTCCA	6N	orient_1_4	left	ATOH1_TEAD4_CCATATG_GCATTCCA_6N---ATOH1_TEAD4_GCGAGCCATATGGCGAGCGCATTCCAGCGAGCCATATGGCGAGCTGGAATGCGCGAG_CTCGCGCATTCCAGCTCGCCATATGGCTCGCTGGAATGCGCTCGCCATATGGCTCGC_orient_1_4.pdb	__________________GCATTCCAGCGAGCCATATGG__________________	FALSE	fold_atoh1_tead4_ccatatg_gcattcca_6n_orient_1_4	['_____________________________AGCCATATGG_GAGCTGGAATGCGC___', '_____________________________AGCCATATGG_G_GCTGGAATGCGC___', '_____________________________AGCCATATGG_GAGCTGGAATGCGC___', '____________________________GAGCCATATGG_GAGCTGGAATGCG____', '_____________________________AGCCATATGG_GAGCTGGAATGCGC___']	[False, False, False, False, False]	FALSE
77	ATOH1	TEAD4	GVVVDELGCSRQRAPSSKQVNGVQKQRRLAANARERRRMHGLNHAFDQLRNVIPSFNNDKKLSKYETLQMAQIYINALSELLQTPSGGEQPPPPPASCKSDHHHLRTAASYEGG	PEGSTASGGSQALDKPIDNDAEGVWSPDIEQSFQEALAIYPPCGRRKIILSDEGKMYGRNELIARYIKLRTGKTRTRKQVSSHIQVLARRKAREIQAKLKFWQGALPGQ	GCGAGCCATATGGCGAGCGCATTCCAGCGAGCCATATGGCGAGGCATTCCAGCGAG	CCATATG	GCATTCCA	6N	spac_m1	left	ATOH1_TEAD4_CCATATG_GCATTCCA_6N---ATOH1_TEAD4_GCGAGCCATATGGCGAGCGCATTCCAGCGAGCCATATGGCGAGGCATTCCAGCGAG_CTCGCTGGAATGCCTCGCCATATGGCTCGCTGGAATGCGCTCGCCATATGGCTCGC_spac_m1.pdb	__________________GCATTCCAGCGAGCCATATGG_________________	FALSE	fold_atoh1_tead4_ccatatg_gcattcca_6n_spac_m1	['_______________________________CCATATGGCGAGGCATTCCAGCGA_', '____________________________GAGCCATATGG___GGCATTCCAGC___', '___AGCCATATGG___GCGCATTCCAGCGA__________________________', '________________GCGCATTCCAGCGA_CCATATGGCG_______________', '________________GCGCATTCCAGCGA_CCATATGGCG_______________']	[False, False, True, False, False]	FALSE
78	ATOH1	TEAD4	GVVVDELGCSRQRAPSSKQVNGVQKQRRLAANARERRRMHGLNHAFDQLRNVIPSFNNDKKLSKYETLQMAQIYINALSELLQTPSGGEQPPPPPASCKSDHHHLRTAASYEGG	PEGSTASGGSQALDKPIDNDAEGVWSPDIEQSFQEALAIYPPCGRRKIILSDEGKMYGRNELIARYIKLRTGKTRTRKQVSSHIQVLARRKAREIQAKLKFWQGALPGQ	GCGAGCCATATGGCGAGCGCATTCCAGCGAGGCATTCCAGCGAGCCCATATGGCGAG	CCATATG	GCATTCCA	6N	orient_1_2	left	ATOH1_TEAD4_CCATATG_GCATTCCA_6N---ATOH1_TEAD4_GCGAGCCATATGGCGAGCGCATTCCAGCGAGGCATTCCAGCGAGCCCATATGGCGAG_CTCGCCATATGGGCTCGCTGGAATGCCTCGCTGGAATGCGCTCGCCATATGGCTCGC_orient_1_2.pdb	___________________CATTCCAGCG__GCATTCCAGCGA______________	FALSE	fold_atoh1_tead4_ccatatg_gcattcca_6n_orient_1_2	['___AGCCATATGG___GCGCATTCCAGCGA___________________________', '_____________________________AGGCATTCCAGCGA__CCATATGGCGA_', '__GAGCCATATGG___GCGCATTCCAGCGA___________________________', '__GAGCCATATGG________________AGGCATTCCAGCGA______________', '_____________________________AGGCATTCCAGCG___CCATATGGCGA_']	[True, False, True, False, False]	FALSE
79	ATOH1	TEAD4	GVVVDELGCSRQRAPSSKQVNGVQKQRRLAANARERRRMHGLNHAFDQLRNVIPSFNNDKKLSKYETLQMAQIYINALSELLQTPSGGEQPPPPPASCKSDHHHLRTAASYEGG	PEGSTASGGSQALDKPIDNDAEGVWSPDIEQSFQEALAIYPPCGRRKIILSDEGKMYGRNELIARYIKLRTGKTRTRKQVSSHIQVLARRKAREIQAKLKFWQGALPGQ	GCGAGCCATATGGCGAGCGGCATTCCAGCGAGCCATATGGCGAGCGCATTCCAGCGAG	CCATATG	GCATTCCA	6N	spac_p1	right	ATOH1_TEAD4_CCATATG_GCATTCCA_6N---ATOH1_TEAD4_GCGAGCCATATGGCGAGCGGCATTCCAGCGAGCCATATGGCGAGCGCATTCCAGCGAG_CTCGCTGGAATGCGCTCGCCATATGGCTCGCTGGAATGCCGCTCGCCATATGGCTCGC_spac_p1_r.pdb	___________________GCATTCCAGCGAGCCATATGG__________________	TRUE	fold_atoh1_tead4_ccatatg_gcattcca_6n_spac_p1_r	['________________________________CCATATGGCGAGCGCATTCCAGCGA_', '________________________________CCATATGGCGAGCGCATTCCAGCGA_', '______________________________AGCCATATGG___GCGCATTCCAGCG__', '_____________________________GAGCCATATGG___GCGCATTCCAGCGA_', '_____________________________GAGCCATATGG___GCGCATTCCAGCGA_']	[True, True, True, True, True]	TRUE
80	ATOH1	TEAD4	GVVVDELGCSRQRAPSSKQVNGVQKQRRLAANARERRRMHGLNHAFDQLRNVIPSFNNDKKLSKYETLQMAQIYINALSELLQTPSGGEQPPPPPASCKSDHHHLRTAASYEGG	PEGSTASGGSQALDKPIDNDAEGVWSPDIEQSFQEALAIYPPCGRRKIILSDEGKMYGRNELIARYIKLRTGKTRTRKQVSSHIQVLARRKAREIQAKLKFWQGALPGQ	GCGAGCCATATGGCGAGCTGGAATGCGCGAGCCATATGGCGAGCGCATTCCAGCGAG	CCATATG	GCATTCCA	6N	orient_1_4	right	ATOH1_TEAD4_CCATATG_GCATTCCA_6N---ATOH1_TEAD4_GCGAGCCATATGGCGAGCTGGAATGCGCGAGCCATATGGCGAGCGCATTCCAGCGAG_CTCGCTGGAATGCGCTCGCCATATGGCTCGCGCATTCCAGCTCGCCATATGGCTCGC_orient_4_1.pdb	______________GAG_TGGAATGCGC___CCATATGGCGA_______________	FALSE	fold_atoh1_tead4_ccatatg_gcattcca_6n_orient_4_1	['____________________________GAGCCATATGG___GCGCATTCCA_CGA_', '_______________________________CCATATGGCGAGCGCATTCCAGCGA_', '___AGCCATATGG_GAGCTGGAATGCGC_____________________________', '___AGCCATATGG_GAGCTGGAATGCGC_____________________________', '__GAGCCATATGG_GAGCTGGAATGCGC_____________________________']	[True, True, False, False, False]	FALSE
81	ATOH1	TEAD4	GVVVDELGCSRQRAPSSKQVNGVQKQRRLAANARERRRMHGLNHAFDQLRNVIPSFNNDKKLSKYETLQMAQIYINALSELLQTPSGGEQPPPPPASCKSDHHHLRTAASYEGG	PEGSTASGGSQALDKPIDNDAEGVWSPDIEQSFQEALAIYPPCGRRKIILSDEGKMYGRNELIARYIKLRTGKTRTRKQVSSHIQVLARRKAREIQAKLKFWQGALPGQ	GCGAGCCATATGGCGAGGCATTCCAGCGAGCCATATGGCGAGCGCATTCCAGCGAG	CCATATG	GCATTCCA	6N	spac_m1	right	ATOH1_TEAD4_CCATATG_GCATTCCA_6N---ATOH1_TEAD4_GCGAGCCATATGGCGAGGCATTCCAGCGAGCCATATGGCGAGCGCATTCCAGCGAG_CTCGCTGGAATGCGCTCGCCATATGGCTCGCTGGAATGCCTCGCCATATGGCTCGC_spac_m1_r.pdb	_________________GCATTCCAGCGAGCCATATGG__________________	FALSE	fold_atoh1_tead4_ccatatg_gcattcca_6n_spac_m1_r	['____________________________AGCCATATGG___GCGCATTCCAGC_A_', '___________________________GAGCCATATGG___GCGCATTCCAGCGA_', '___________________________GAGCCATATGG___GCGCATTCCAGCGA_', '___________________________GAGCCATATGG___GCGCATTCCAG_GA_', '____________________________AGCCATATGG___GCGCATTCCAG_G__']	[True, True, True, True, True]	TRUE
82	ATOH1	TEAD4	GVVVDELGCSRQRAPSSKQVNGVQKQRRLAANARERRRMHGLNHAFDQLRNVIPSFNNDKKLSKYETLQMAQIYINALSELLQTPSGGEQPPPPPASCKSDHHHLRTAASYEGG	PEGSTASGGSQALDKPIDNDAEGVWSPDIEQSFQEALAIYPPCGRRKIILSDEGKMYGRNELIARYIKLRTGKTRTRKQVSSHIQVLARRKAREIQAKLKFWQGALPGQ	GCGAGGCATTCCAGCGAGCCCATATGGCGAGCCATATGGCGAGCGCATTCCAGCGAG	CCATATG	GCATTCCA	6N	orient_1_2	right	ATOH1_TEAD4_CCATATG_GCATTCCA_6N---ATOH1_TEAD4_GCGAGGCATTCCAGCGAGCCCATATGGCGAGCCATATGGCGAGCGCATTCCAGCGAG_CTCGCTGGAATGCGCTCGCCATATGGCTCGCCATATGGGCTCGCTGGAATGCCTCGC_orient_2_1.pdb	_____GCATTCCAGCGA_C___TATG_______________________________	FALSE	fold_atoh1_tead4_ccatatg_gcattcca_6n_orient_2_1	['_______________________________CCATATGGCG_GCGCATTCCAGCGA_', '_____________________________AGCCATATGG___GCGCATTCCAGCGA_', '___AGGCATTCCAGC_A__CCATATGGCG____________________________', '___AGGCATTCCAGCGAGCCCATATGG______________________________', '___AGGCATTCCAGCGAGCCCATATGG______________________________']	[True, True, False, False, False]	FALSE
83	BARHL1	TEAD4	SDSEYKVKEEGDREISSSRDSPPVRLKKPRKARTAFTDHQLAQLERSFERQKYLSVQDRMELAASLNLTDTQVKTWYQNRRTKWKRQTAVGLELLAEAGNYSALQRMFPSPYFY	PEGSTASGGSQALDKPIDNDAEGVWSPDIEQSFQEALAIYPPCGRRKIILSDEGKMYGRNELIARYIKLRTGKTRTRKQVSSHIQVLARRKAREIQAKLKFWQGALPGQ	GCGAGACATTCCCGTTTAGGCGAGACATTCCGCCGTTTAG	ACATTCC	CGTTTAG	2N	spac_m2	right	BARHL1_TEAD4_ACATTCC_CGTTTAG_2N---BARHL1_TEAD4_GCGAGACATTCCCGTTTAGGCGAGACATTCCGCCGTTTAG_CTAAACGGCGGAATGTCTCGCCTAAACGGGAATGTCTCGC_spac_m2_r.pdb	___________CCGTTTAGG____________________	FALSE	fold_barhl1_tead4_acattcc_cgtttag_2n_spac_m2_r	['______________________AGACATTCCGCCGTTTA_', '______________________AGACATTCCGCCGTTTAG', '______________________AGACATTCCGCCGTTTAG', '______________________AGACATTCCGCCGTTTA_', '______________________AGACATTCCGCCGTTTA_']	[True, True, True, True, True]	TRUE
84	BARHL1	TEAD4	SDSEYKVKEEGDREISSSRDSPPVRLKKPRKARTAFTDHQLAQLERSFERQKYLSVQDRMELAASLNLTDTQVKTWYQNRRTKWKRQTAVGLELLAEAGNYSALQRMFPSPYFY	PEGSTASGGSQALDKPIDNDAEGVWSPDIEQSFQEALAIYPPCGRRKIILSDEGKMYGRNELIARYIKLRTGKTRTRKQVSSHIQVLARRKAREIQAKLKFWQGALPGQ	GCGAGACATTCCGCCGTTTAGGCGAGACATTCCCGTTTAGGCGAG	ACATTCC	CGTTTAG	2N	spac_m2	left	BARHL1_TEAD4_ACATTCC_CGTTTAG_2N---BARHL1_TEAD4_GCGAGACATTCCGCCGTTTAGGCGAGACATTCCCGTTTAGGCGAG_CTCGCCTAAACGGGAATGTCTCGCCTAAACGGCGGAATGTCTCGC_spac_m2.pdb	G____________CCGTTTAGG_______________________	TRUE	fold_barhl1_tead4_acattcc_cgtttag_2n_spac_m2	['___AGACATTCCGCCGTTTA_________________________', '___AGACATTCCGCCGTTTA_________________________', '___AGACATTCCGCCGT_____________TCCCGTTTA______', '___AGACATTCCGCCGT_____________TCCCGTTTA______', '___AGACATTCCGCCGT_____________TCCCGTTTA______']	[True, True, True, True, True]	TRUE
85	BARHL1	TEAD4	SDSEYKVKEEGDREISSSRDSPPVRLKKPRKARTAFTDHQLAQLERSFERQKYLSVQDRMELAASLNLTDTQVKTWYQNRRTKWKRQTAVGLELLAEAGNYSALQRMFPSPYFY	PEGSTASGGSQALDKPIDNDAEGVWSPDIEQSFQEALAIYPPCGRRKIILSDEGKMYGRNELIARYIKLRTGKTRTRKQVSSHIQVLARRKAREIQAKLKFWQGALPGQ	GCGAGACATTCCGCCGTTTAGGCGAGACATTCCGCCTAAACGGCGAG	ACATTCC	CGTTTAG	2N	orient_1_4	left	BARHL1_TEAD4_ACATTCC_CGTTTAG_2N---BARHL1_TEAD4_GCGAGACATTCCGCCGTTTAGGCGAGACATTCCGCCTAAACGGCGAG_CTCGCCGTTTAGGCGGAATGTCTCGCCTAAACGGCGGAATGTCTCGC_orient_1_4.pdb	_CGAGACATTCCGCCGTTTAGG_________________________	TRUE	fold_barhl1_tead4_acattcc_cgtttag_2n_orient_1_4	['___________CGCCGTTTAG___AGACATTCCGCCTA_________', '___AGACATTCCGCCGT___________________TAAACGGCG__', '________________________AGACATTCCGCCTAAACGGCG__', '________________________AGACATTCCG__TAAACGGCG__', '________________________AGACATTCCGCCTAAACGGCG__']	[False, True, False, False, False]	FALSE
86	BARHL1	TEAD4	SDSEYKVKEEGDREISSSRDSPPVRLKKPRKARTAFTDHQLAQLERSFERQKYLSVQDRMELAASLNLTDTQVKTWYQNRRTKWKRQTAVGLELLAEAGNYSALQRMFPSPYFY	PEGSTASGGSQALDKPIDNDAEGVWSPDIEQSFQEALAIYPPCGRRKIILSDEGKMYGRNELIARYIKLRTGKTRTRKQVSSHIQVLARRKAREIQAKLKFWQGALPGQ	GCGAGACATTCCGCCGTTTAGGCGAGACATTCCGCGACGTTTAGGCGAG	ACATTCC	CGTTTAG	2N	spac_p2	left	BARHL1_TEAD4_ACATTCC_CGTTTAG_2N---BARHL1_TEAD4_GCGAGACATTCCGCCGTTTAGGCGAGACATTCCGCGACGTTTAGGCGAG_CTCGCCTAAACGTCGCGGAATGTCTCGCCTAAACGGCGGAATGTCTCGC_spac_p2.pdb	_CGAGACATTCCGC______GGC_AGACATT__________________	TRUE	fold_barhl1_tead4_acattcc_cgtttag_2n_spac_p2	['________________________AGACATTCCGCGACGTTTA______', '________________________AGACATTCCGCGACGTTTA______', '________________________AGACATTCCGCGACGTTTA______', '________________________AGACATTCCGCGACGTTTA______', '________________________AGACATTCCGCGACGTTTA______']	[False, False, False, False, False]	FALSE
87	BARHL1	TEAD4	SDSEYKVKEEGDREISSSRDSPPVRLKKPRKARTAFTDHQLAQLERSFERQKYLSVQDRMELAASLNLTDTQVKTWYQNRRTKWKRQTAVGLELLAEAGNYSALQRMFPSPYFY	PEGSTASGGSQALDKPIDNDAEGVWSPDIEQSFQEALAIYPPCGRRKIILSDEGKMYGRNELIARYIKLRTGKTRTRKQVSSHIQVLARRKAREIQAKLKFWQGALPGQ	GCGAGACATTCCGCCGTTTAGGCGAGACATTCCGCGCGTTTAGGCGAG	ACATTCC	CGTTTAG	2N	spac_p1	left	BARHL1_TEAD4_ACATTCC_CGTTTAG_2N---BARHL1_TEAD4_GCGAGACATTCCGCCGTTTAGGCGAGACATTCCGCGCGTTTAGGCGAG_CTCGCCTAAACGCGCGGAATGTCTCGCCTAAACGGCGGAATGTCTCGC_spac_p1.pdb	___AGACATTCCG_________C___ACATTCCG_GCG__________	FALSE	fold_barhl1_tead4_acattcc_cgtttag_2n_spac_p1	['___AGACATTCCG___________AGACATTCCG_GCG__________', '________________________AGACATTCCGCGCGTTTA______', '________________________AGACATTCCGCGCGTTTA______', '____________GCCGTTTAG___AGACATTCCGCGCG__________', '___________CGCCGTTTAG___AGACATTCCGCGCG__________']	[False, False, False, False, False]	FALSE
88	BARHL1	TEAD4	SDSEYKVKEEGDREISSSRDSPPVRLKKPRKARTAFTDHQLAQLERSFERQKYLSVQDRMELAASLNLTDTQVKTWYQNRRTKWKRQTAVGLELLAEAGNYSALQRMFPSPYFY	PEGSTASGGSQALDKPIDNDAEGVWSPDIEQSFQEALAIYPPCGRRKIILSDEGKMYGRNELIARYIKLRTGKTRTRKQVSSHIQVLARRKAREIQAKLKFWQGALPGQ	GCGAGACATTCCGCCGTTTAGGCGAGACATTCCGCGTTTAGGCGAG	ACATTCC	CGTTTAG	2N	spac_m1	left	BARHL1_TEAD4_ACATTCC_CGTTTAG_2N---BARHL1_TEAD4_GCGAGACATTCCGCCGTTTAGGCGAGACATTCCGCGTTTAGGCGAG_CTCGCCTAAACGCGGAATGTCTCGCCTAAACGGCGGAATGTCTCGC_spac_m1.pdb	_CGAGACATTCCGCCGTTTAGG________________________	TRUE	fold_barhl1_tead4_acattcc_cgtttag_2n_spac_m1	['________________________AGACATTCCGCGTTTA______', '___AGACATTCCGCCGTTTA__________________________', '___AGACATTCCGCCGTTTA__________________________', '___AGACATTCCGCCGTTTA__________________________', '___AGACATTCCGCCGTTTA__________________________']	[False, True, True, True, True]	TRUE
89	BARHL1	TEAD4	SDSEYKVKEEGDREISSSRDSPPVRLKKPRKARTAFTDHQLAQLERSFERQKYLSVQDRMELAASLNLTDTQVKTWYQNRRTKWKRQTAVGLELLAEAGNYSALQRMFPSPYFY	PEGSTASGGSQALDKPIDNDAEGVWSPDIEQSFQEALAIYPPCGRRKIILSDEGKMYGRNELIARYIKLRTGKTRTRKQVSSHIQVLARRKAREIQAKLKFWQGALPGQ	GCGAGACATTCCGCCGTTTAGGCGAGCGTTTAGGCACATTCCGCGAG	ACATTCC	CGTTTAG	2N	orient_1_2	left	BARHL1_TEAD4_ACATTCC_CGTTTAG_2N---BARHL1_TEAD4_GCGAGACATTCCGCCGTTTAGGCGAGCGTTTAGGCACATTCCGCGAG_CTCGCGGAATGTGCCTAAACGCTCGCCTAAACGGCGGAATGTCTCGC_orient_1_2.pdb	_CGAGACATTCCGCCGTTTAGG_________________________	TRUE	fold_barhl1_tead4_acattcc_cgtttag_2n_orient_1_2	['_______________________GAGCGTTTAGGCACATTCCGCGAG', '_______________________GAGCGTTTAG_CACATTCCGC_AG', '___AGACATTCCGCCGTTTA___________________________', '___AGACATTCCGCCGTTTA___________________________', '___AGACATTCCGCCGTTTA___________________________']	[False, False, True, True, True]	TRUE
90	BARHL1	TEAD4	SDSEYKVKEEGDREISSSRDSPPVRLKKPRKARTAFTDHQLAQLERSFERQKYLSVQDRMELAASLNLTDTQVKTWYQNRRTKWKRQTAVGLELLAEAGNYSALQRMFPSPYFY	PEGSTASGGSQALDKPIDNDAEGVWSPDIEQSFQEALAIYPPCGRRKIILSDEGKMYGRNELIARYIKLRTGKTRTRKQVSSHIQVLARRKAREIQAKLKFWQGALPGQ	GCGAGACATTCCGCCGTTTAGGCGAGGGAATGTGCCGTTTAGGCGAG	ACATTCC	CGTTTAG	2N	orient_1_3	left	BARHL1_TEAD4_ACATTCC_CGTTTAG_2N---BARHL1_TEAD4_GCGAGACATTCCGCCGTTTAGGCGAGGGAATGTGCCGTTTAGGCGAG_CTCGCCTAAACGGCACATTCCCTCGCCTAAACGGCGGAATGTCTCGC_orient_1_3.pdb	_CGAGACATTCCGC_________________________________	TRUE	fold_barhl1_tead4_acattcc_cgtttag_2n_orient_1_3	['___AGACATTCC_________GCGAGGGAATGTGC____________', '___________CGCCGTTTA_GCGAGGGAATGTGC____________', '___________CGCCGTTTA_GCGAGGGAATGTGC____________', '___________CGCCGTTTA_GCGAGGGAATGTGC____________', '___________CGCCGTTTAGGCGAGGGAATGTGC____________']	[False, False, False, False, True]	FALSE
91	BARHL1	TEAD4	SDSEYKVKEEGDREISSSRDSPPVRLKKPRKARTAFTDHQLAQLERSFERQKYLSVQDRMELAASLNLTDTQVKTWYQNRRTKWKRQTAVGLELLAEAGNYSALQRMFPSPYFY	PEGSTASGGSQALDKPIDNDAEGVWSPDIEQSFQEALAIYPPCGRRKIILSDEGKMYGRNELIARYIKLRTGKTRTRKQVSSHIQVLARRKAREIQAKLKFWQGALPGQ	GCGAGACATTCCGCCTAAACGGCGAGACATTCCGCCGTTTAGGCGAG	ACATTCC	CGTTTAG	2N	orient_1_4	right	BARHL1_TEAD4_ACATTCC_CGTTTAG_2N---BARHL1_TEAD4_GCGAGACATTCCGCCTAAACGGCGAGACATTCCGCCGTTTAGGCGAG_CTCGCCTAAACGGCGGAATGTCTCGCCGTTTAGGCGGAATGTCTCGC_orient_4_1.pdb	_____________CCTAAACGGC_A__CA_TCC______________	FALSE	fold_barhl1_tead4_acattcc_cgtttag_2n_orient_4_1	['___AGACATTCC____________AGACATTCCGCCG__________', '_______________TAAACGGCGA_ACATTC_______________', '________________________AGACATTCCGCCGTTTA______', '________________________AGACATTCCGCCGTTTA______', '________________________AGACATTCCGCCGTTTA______']	[True, False, True, True, True]	TRUE
92	BARHL1	TEAD4	SDSEYKVKEEGDREISSSRDSPPVRLKKPRKARTAFTDHQLAQLERSFERQKYLSVQDRMELAASLNLTDTQVKTWYQNRRTKWKRQTAVGLELLAEAGNYSALQRMFPSPYFY	PEGSTASGGSQALDKPIDNDAEGVWSPDIEQSFQEALAIYPPCGRRKIILSDEGKMYGRNELIARYIKLRTGKTRTRKQVSSHIQVLARRKAREIQAKLKFWQGALPGQ	GCGAGACATTCCGCGACGTTTAGGCGAGACATTCCGCCGTTTAGGCGAG	ACATTCC	CGTTTAG	2N	spac_p2	right	BARHL1_TEAD4_ACATTCC_CGTTTAG_2N---BARHL1_TEAD4_GCGAGACATTCCGCGACGTTTAGGCGAGACATTCCGCCGTTTAGGCGAG_CTCGCCTAAACGGCGGAATGTCTCGCCTAAACGTCGCGGAATGTCTCGC_spac_p2_r.pdb	_______AT__CGC__C_________AGACATTCCG_____________	TRUE	fold_barhl1_tead4_acattcc_cgtttag_2n_spac_p2_r	['__________________________AGACATTCCGCCGTTTA______', '__________________________AGACATTCCGCCGTTTA______', '__________________________AGACATTCCGCCGTTTA______', '__________________________AGACATTCCGCCGTTTA______', '__________________________AGACATTCCGCCGTTTA______']	[True, True, True, True, True]	TRUE
93	BARHL1	TEAD4	SDSEYKVKEEGDREISSSRDSPPVRLKKPRKARTAFTDHQLAQLERSFERQKYLSVQDRMELAASLNLTDTQVKTWYQNRRTKWKRQTAVGLELLAEAGNYSALQRMFPSPYFY	PEGSTASGGSQALDKPIDNDAEGVWSPDIEQSFQEALAIYPPCGRRKIILSDEGKMYGRNELIARYIKLRTGKTRTRKQVSSHIQVLARRKAREIQAKLKFWQGALPGQ	GCGAGACATTCCGCGCGTTTAGGCGAGACATTCCGCCGTTTAGGCGAG	ACATTCC	CGTTTAG	2N	spac_p1	right	BARHL1_TEAD4_ACATTCC_CGTTTAG_2N---BARHL1_TEAD4_GCGAGACATTCCGCGCGTTTAGGCGAGACATTCCGCCGTTTAGGCGAG_CTCGCCTAAACGGCGGAATGTCTCGCCTAAACGCGCGGAATGTCTCGC_spac_p1_r.pdb	______________GC_________AGACATTCCG_____________	TRUE	fold_barhl1_tead4_acattcc_cgtttag_2n_spac_p1_r	['___AGACATTCCGCGCGTTTA___________________________', '____GACATTCCGCGCGTTTA___________________________', '_________________________AGACATTCCGCCGTTTA______', '_________________________AGACATTCCGCCGTTTA______', '_________________________AGACATTCCGCCGTTTA______']	[False, False, True, True, True]	TRUE
94	BARHL1	TEAD4	SDSEYKVKEEGDREISSSRDSPPVRLKKPRKARTAFTDHQLAQLERSFERQKYLSVQDRMELAASLNLTDTQVKTWYQNRRTKWKRQTAVGLELLAEAGNYSALQRMFPSPYFY	PEGSTASGGSQALDKPIDNDAEGVWSPDIEQSFQEALAIYPPCGRRKIILSDEGKMYGRNELIARYIKLRTGKTRTRKQVSSHIQVLARRKAREIQAKLKFWQGALPGQ	GCGAGACATTCCGCGTTTAGGCGAGACATTCCGCCGTTTAGGCGAG	ACATTCC	CGTTTAG	2N	spac_m1	right	BARHL1_TEAD4_ACATTCC_CGTTTAG_2N---BARHL1_TEAD4_GCGAGACATTCCGCGTTTAGGCGAGACATTCCGCCGTTTAGGCGAG_CTCGCCTAAACGGCGGAATGTCTCGCCTAAACGCGGAATGTCTCGC_spac_m1_r.pdb	_CGAGACATTCCG__________AGACATTCCG_____________	FALSE	fold_barhl1_tead4_acattcc_cgtttag_2n_spac_m1_r	['__________CCGCGTTTAG___AGACATTCCGCCG__________', '_______________________AGACATTCCGCCGTTTA______', '_______________________AGACATTCCGCCGTTTA______', '_______________________AGACATTCCGCCGTTTA______', '_______________________AGACATTCCGCCGTTTA______']	[True, True, True, True, True]	TRUE
95	BARHL1	TEAD4	SDSEYKVKEEGDREISSSRDSPPVRLKKPRKARTAFTDHQLAQLERSFERQKYLSVQDRMELAASLNLTDTQVKTWYQNRRTKWKRQTAVGLELLAEAGNYSALQRMFPSPYFY	PEGSTASGGSQALDKPIDNDAEGVWSPDIEQSFQEALAIYPPCGRRKIILSDEGKMYGRNELIARYIKLRTGKTRTRKQVSSHIQVLARRKAREIQAKLKFWQGALPGQ	GCGAGCGTTTAGGCACATTCCGCGAGACATTCCGCCGTTTAGGCGAG	ACATTCC	CGTTTAG	2N	orient_1_2	right	BARHL1_TEAD4_ACATTCC_CGTTTAG_2N---BARHL1_TEAD4_GCGAGCGTTTAGGCACATTCCGCGAGACATTCCGCCGTTTAGGCGAG_CTCGCCTAAACGGCGGAATGTCTCGCGGAATGTGCCTAAACGCTCGC_orient_2_1.pdb	____GCGTTTAGG__________GAGACATTCCGC____________	TRUE	fold_barhl1_tead4_acattcc_cgtttag_2n_orient_2_1	['__GAGCGTTTAG____________AGACATTCCGC_GT_________', '__GAGCGTTTAGGCACATTCCGC_AG_____________________', '__GAGCGTTTAGGCACATTCCGCGAG_____________________', '__GAGCGTTTAGGCACATTCCGCGAG_____________________', '____________GCACATTCCGCGAG_______GCCGTTTA______']	[True, False, False, False, False]	FALSE
96	BARHL1	TEAD4	SDSEYKVKEEGDREISSSRDSPPVRLKKPRKARTAFTDHQLAQLERSFERQKYLSVQDRMELAASLNLTDTQVKTWYQNRRTKWKRQTAVGLELLAEAGNYSALQRMFPSPYFY	PEGSTASGGSQALDKPIDNDAEGVWSPDIEQSFQEALAIYPPCGRRKIILSDEGKMYGRNELIARYIKLRTGKTRTRKQVSSHIQVLARRKAREIQAKLKFWQGALPGQ	GCGAGGGAATGTGCCGTTTAGGCGAGACATTCCGCCGTTTAGGCGAG	ACATTCC	CGTTTAG	2N	orient_1_3	right	BARHL1_TEAD4_ACATTCC_CGTTTAG_2N---BARHL1_TEAD4_GCGAGGGAATGTGCCGTTTAGGCGAGACATTCCGCCGTTTAGGCGAG_CTCGCCTAAACGGCGGAATGTCTCGCCTAAACGGCACATTCCCTCGC_orient_3_1.pdb	_____________CCGTTTAGG____ACATTCCGCCGT_________	TRUE	fold_barhl1_tead4_acattcc_cgtttag_2n_orient_3_1	['GCGAGGGAATGTGCCGTTTAG__________________________', 'GCGAGGGAATGTGCCGTTTA___________________________', 'GCGAGGGAATGTGC__________________CGCCGTTTA______', 'GCGAGGGAATGTGC__________________CGCCGTTTA______', 'GCGAGGGAATGTGC__________________CGCCGTTTA______']	[False, False, False, False, False]	FALSE
97	BARHL1	TEAD4	SDSEYKVKEEGDREISSSRDSPPVRLKKPRKARTAFTDHQLAQLERSFERQKYLSVQDRMELAASLNLTDTQVKTWYQNRRTKWKRQTAVGLELLAEAGNYSALQRMFPSPYFY	PEGSTASGGSQALDKPIDNDAEGVWSPDIEQSFQEALAIYPPCGRRKIILSDEGKMYGRNELIARYIKLRTGKTRTRKQVSSHIQVLARRKAREIQAKLKFWQGALPGQ	GCGAGCAATTAGGCGACATTCCAGCGAGCTAATTGGCGACATTCCAGCGAG	CTAATTG	CATTCCA	4N	orient_1_3	right	BARHL1_TEAD4_CTAATTG_CATTCCA_4N---BARHL1_TEAD4_GCGAGCAATTAGGCGACATTCCAGCGAGCTAATTGGCGACATTCCAGCGAG_CTCGCTGGAATGTCGCCAATTAGCTCGCTGGAATGTCGCCTAATTGCTCGC_orient_3_1.pdb	_______________ACATTCCA_CGA_CTAATTGG_______________	FALSE	fold_barhl1_tead4_ctaattg_cattcca_4n_orient_3_1	['____________________________CTAATTGGCGACATTCCAGCGA_', '____________________________CTAATTGGCGACATTCCAGC_A_', '___AGCAATTAG_CGACATTCCAGCGA________________________', '_____________CGACATTCCAGCGA_CTAATTGGC______________', '_____________CGACATTCCAGCGA_CTAATTGGC______________']	[True, True, False, False, False]	FALSE
98	BARHL1	TEAD4	SDSEYKVKEEGDREISSSRDSPPVRLKKPRKARTAFTDHQLAQLERSFERQKYLSVQDRMELAASLNLTDTQVKTWYQNRRTKWKRQTAVGLELLAEAGNYSALQRMFPSPYFY	PEGSTASGGSQALDKPIDNDAEGVWSPDIEQSFQEALAIYPPCGRRKIILSDEGKMYGRNELIARYIKLRTGKTRTRKQVSSHIQVLARRKAREIQAKLKFWQGALPGQ	GCGAGCATTCCAGCGACTAATTGGCGAGCTAATTGGCGACATTCCAGCGAG	CTAATTG	CATTCCA	4N	orient_1_2	right	BARHL1_TEAD4_CTAATTG_CATTCCA_4N---BARHL1_TEAD4_GCGAGCATTCCAGCGACTAATTGGCGAGCTAATTGGCGACATTCCAGCGAG_CTCGCTGGAATGTCGCCAATTAGCTCGCCAATTAGTCGCTGGAATGCTCGC_orient_2_1.pdb	____GCATTCCA__GACTAATTGGC__________________________	FALSE	fold_barhl1_tead4_ctaattg_cattcca_4n_orient_2_1	['____________________________CTAATTGGCGACATTCCAGCGA_', '____________________________CTAATTGGCGACATTCCAGCGA_', '__GAGCATTCCAGCGACTAATTGGC__________________________', '__GAGCATTCCAGCGACTAATTGGC__________________________', '__GAGCATTCCAGCGACTAATTGGC__________________________']	[True, True, False, False, False]	FALSE
99	BARHL1	TEAD4	SDSEYKVKEEGDREISSSRDSPPVRLKKPRKARTAFTDHQLAQLERSFERQKYLSVQDRMELAASLNLTDTQVKTWYQNRRTKWKRQTAVGLELLAEAGNYSALQRMFPSPYFY	PEGSTASGGSQALDKPIDNDAEGVWSPDIEQSFQEALAIYPPCGRRKIILSDEGKMYGRNELIARYIKLRTGKTRTRKQVSSHIQVLARRKAREIQAKLKFWQGALPGQ	GCGAGCTAATTGGCCATTCCAGCGAGCTAATTGGCGACATTCCA	CTAATTG	CATTCCA	4N	spac_m2	right	BARHL1_TEAD4_CTAATTG_CATTCCA_4N---BARHL1_TEAD4_GCGAGCTAATTGGCCATTCCAGCGAGCTAATTGGCGACATTCCA_TGGAATGTCGCCAATTAGCTCGCTGGAATGGCCAATTAGCTCGC_spac_m2_r.pdb	____GCTAATTGGC_AT___________________________	FALSE	fold_barhl1_tead4_ctaattg_cattcca_4n_spac_m2_r	['_____CTAATTGGCCATTCCAGCGA___________________', '_____CTAATTGGCCATTCCAGCGA___________________', '_____CTAATTGGCCATTCCAGCGA___________________', '___________GGCCATTCCAGCGA_CTAATTGGC_________', '___________GGCCATTCCAGCGA_CTAATTGGC_________']	[False, False, False, True, True]	FALSE
100	BARHL1	TEAD4	SDSEYKVKEEGDREISSSRDSPPVRLKKPRKARTAFTDHQLAQLERSFERQKYLSVQDRMELAASLNLTDTQVKTWYQNRRTKWKRQTAVGLELLAEAGNYSALQRMFPSPYFY	PEGSTASGGSQALDKPIDNDAEGVWSPDIEQSFQEALAIYPPCGRRKIILSDEGKMYGRNELIARYIKLRTGKTRTRKQVSSHIQVLARRKAREIQAKLKFWQGALPGQ	GCGAGCTAATTGGCGACATTCCAGCGAGCAATTAGGCGACATTCCAGCGAG	CTAATTG	CATTCCA	4N	orient_1_3	left	BARHL1_TEAD4_CTAATTG_CATTCCA_4N---BARHL1_TEAD4_GCGAGCTAATTGGCGACATTCCAGCGAGCAATTAGGCGACATTCCAGCGAG_CTCGCTGGAATGTCGCCTAATTGCTCGCTGGAATGTCGCCAATTAGCTCGC_orient_1_3.pdb	____GCTAATTGG__ACATTCCA_CGA________________________	TRUE	fold_barhl1_tead4_ctaattg_cattcca_4n_orient_1_3	['__________________________AGCAATTAG_CGACATTCCAGC___', '_____CTAATTGGCGACATTCCAGCGA________________________', '______TAATTGGCGACATTCCAGCGA________________________', '_____CTAATTGGCGACATTCCAGCGA________________________', '_____CTAATTGGCGACATTCCAGCGA________________________']	[False, True, True, True, True]	TRUE
101	BARHL1	TEAD4	SDSEYKVKEEGDREISSSRDSPPVRLKKPRKARTAFTDHQLAQLERSFERQKYLSVQDRMELAASLNLTDTQVKTWYQNRRTKWKRQTAVGLELLAEAGNYSALQRMFPSPYFY	PEGSTASGGSQALDKPIDNDAEGVWSPDIEQSFQEALAIYPPCGRRKIILSDEGKMYGRNELIARYIKLRTGKTRTRKQVSSHIQVLARRKAREIQAKLKFWQGALPGQ	GCGAGCTAATTGGCGACATTCCAGCGAGCATTCCAGCGACTAATTGGCGAG	CTAATTG	CATTCCA	4N	orient_1_2	left	BARHL1_TEAD4_CTAATTG_CATTCCA_4N---BARHL1_TEAD4_GCGAGCTAATTGGCGACATTCCAGCGAGCATTCCAGCGACTAATTGGCGAG_CTCGCCAATTAGTCGCTGGAATGCTCGCTGGAATGTCGCCAATTAGCTCGC_orient_1_2.pdb	_____CTAATTGGC_ACATTCCA_CGA________________________	TRUE	fold_barhl1_tead4_ctaattg_cattcca_4n_orient_1_2	['______________GACATTCCAGCGA____________CTAATTGGC___', '_________________________GAGCATTCCAGCGACTAATTGGC___', '_________________________GAGCATTCCAGCGACTAATTGGC___', '_________________________GAGCATTCCAGCGACTAATTGGC___', '_________________________GAGCATTCCAGCGACTAATTGGC___']	[True, False, False, False, False]	FALSE
102	BARHL1	TEAD4	SDSEYKVKEEGDREISSSRDSPPVRLKKPRKARTAFTDHQLAQLERSFERQKYLSVQDRMELAASLNLTDTQVKTWYQNRRTKWKRQTAVGLELLAEAGNYSALQRMFPSPYFY	PEGSTASGGSQALDKPIDNDAEGVWSPDIEQSFQEALAIYPPCGRRKIILSDEGKMYGRNELIARYIKLRTGKTRTRKQVSSHIQVLARRKAREIQAKLKFWQGALPGQ	GCGAGCTAATTGGCGACATTCCAGCGAGCTAATTGGCCATTCCAGCGAG	CTAATTG	CATTCCA	4N	spac_m2	left	BARHL1_TEAD4_CTAATTG_CATTCCA_4N---BARHL1_TEAD4_GCGAGCTAATTGGCGACATTCCAGCGAGCTAATTGGCCATTCCAGCGAG_CTCGCTGGAATGGCCAATTAGCTCGCTGGAATGTCGCCAATTAGCTCGC_spac_m2.pdb	____GCTAATTGGC_ACATTCCA_CGA______________________	TRUE	fold_barhl1_tead4_ctaattg_cattcca_4n_spac_m2	['____________________________CTAATTGGCCATTCCAGCGA_', '____________________________CTAATTGGCCATTCCAGCGA_', '____________________________CTAATTGGCCATTCCAGCGA_', '_____CTAATTGGCGACATTCCAG_GA______________________', '_____CTAATTGGC____________________GGCCATTCCAGCGA_']	[False, False, False, True, False]	FALSE
103	BARHL1	TEAD4	SDSEYKVKEEGDREISSSRDSPPVRLKKPRKARTAFTDHQLAQLERSFERQKYLSVQDRMELAASLNLTDTQVKTWYQNRRTKWKRQTAVGLELLAEAGNYSALQRMFPSPYFY	PEGSTASGGSQALDKPIDNDAEGVWSPDIEQSFQEALAIYPPCGRRKIILSDEGKMYGRNELIARYIKLRTGKTRTRKQVSSHIQVLARRKAREIQAKLKFWQGALPGQ	GCGAGCTAATTGGCGACATTCCAGCGAGCTAATTGGCGAGCATTCCAGCGAG	CTAATTG	CATTCCA	4N	spac_p1	left	BARHL1_TEAD4_CTAATTG_CATTCCA_4N---BARHL1_TEAD4_GCGAGCTAATTGGCGACATTCCAGCGAGCTAATTGGCGAGCATTCCAGCGAG_CTCGCTGGAATGCTCGCCAATTAGCTCGCTGGAATGTCGCCAATTAGCTCGC_spac_p1.pdb	_____CTAATTGGCGACATTCCA_CGA_________________________	TRUE	fold_barhl1_tead4_ctaattg_cattcca_4n_spac_p1	['____________________________CTAATTGGCGAGCATTCCAGC___', '_____CTAATTGGCGACATTCCAGCGA_________________________', '_____________CGACATTCCAGCGA_CTAATTGGC_______________', '_____________CGACATTCCAGCGA_CTAATTGGC_______________', '_____________CGACATTCCAGCGA_CTAATTGGC_______________']	[False, True, True, True, True]	TRUE
104	BARHL1	TEAD4	SDSEYKVKEEGDREISSSRDSPPVRLKKPRKARTAFTDHQLAQLERSFERQKYLSVQDRMELAASLNLTDTQVKTWYQNRRTKWKRQTAVGLELLAEAGNYSALQRMFPSPYFY	PEGSTASGGSQALDKPIDNDAEGVWSPDIEQSFQEALAIYPPCGRRKIILSDEGKMYGRNELIARYIKLRTGKTRTRKQVSSHIQVLARRKAREIQAKLKFWQGALPGQ	GCGAGCTAATTGGCGACATTCCAGCGAGCTAATTGGCGAGCCATTCCAGCGAG	CTAATTG	CATTCCA	4N	spac_p2	left	BARHL1_TEAD4_CTAATTG_CATTCCA_4N---BARHL1_TEAD4_GCGAGCTAATTGGCGACATTCCAGCGAGCTAATTGGCGAGCCATTCCAGCGAG_CTCGCTGGAATGGCTCGCCAATTAGCTCGCTGGAATGTCGCCAATTAGCTCGC_spac_p2.pdb	_____CTAATTGGC_ACATTCCA_CGA__________________________	TRUE	fold_barhl1_tead4_ctaattg_cattcca_4n_spac_p2	['____________________________CTAATTGGC_AGCCATTCCAGC_A_', '____________________________CTAATTGGC_AGCCATTCCAGCG__', '____________________________CTAATTGGC_AGCCATTCCAGCGA_', '____________________________CTAATTGGC_AGCCATTCCAGCGA_', '____________________________CTAATTGGC_AGCCATTCCAGCGA_']	[False, False, False, False, False]	FALSE
105	BARHL1	TEAD4	SDSEYKVKEEGDREISSSRDSPPVRLKKPRKARTAFTDHQLAQLERSFERQKYLSVQDRMELAASLNLTDTQVKTWYQNRRTKWKRQTAVGLELLAEAGNYSALQRMFPSPYFY	PEGSTASGGSQALDKPIDNDAEGVWSPDIEQSFQEALAIYPPCGRRKIILSDEGKMYGRNELIARYIKLRTGKTRTRKQVSSHIQVLARRKAREIQAKLKFWQGALPGQ	GCGAGCTAATTGGCGACATTCCAGCGAGCTAATTGGCGATGGAATGGCGAG	CTAATTG	CATTCCA	4N	orient_1_4	left	BARHL1_TEAD4_CTAATTG_CATTCCA_4N---BARHL1_TEAD4_GCGAGCTAATTGGCGACATTCCAGCGAGCTAATTGGCGATGGAATGGCGAG_CTCGCCATTCCATCGCCAATTAGCTCGCTGGAATGTCGCCAATTAGCTCGC_orient_1_4.pdb	_____CTAATTGGCGACATTCCA_CGA________________________	TRUE	fold_barhl1_tead4_ctaattg_cattcca_4n_orient_1_4	['____________________________CTAATTGGCGATGGAATGGC___', '____________________________CTAATTGGCGATGGAATGGCG__', '____________________________CTAATTGGCGATGGAATGGCG__', '____________________________CTAATTGGCGATGGAATGGCG__', '_____________CGACATTCCAGCGA_CTAATTGGC______________']	[False, False, False, False, True]	FALSE
106	BARHL1	TEAD4	SDSEYKVKEEGDREISSSRDSPPVRLKKPRKARTAFTDHQLAQLERSFERQKYLSVQDRMELAASLNLTDTQVKTWYQNRRTKWKRQTAVGLELLAEAGNYSALQRMFPSPYFY	PEGSTASGGSQALDKPIDNDAEGVWSPDIEQSFQEALAIYPPCGRRKIILSDEGKMYGRNELIARYIKLRTGKTRTRKQVSSHIQVLARRKAREIQAKLKFWQGALPGQ	GCGAGCTAATTGGCGACATTCCAGCGAGCTAATTGGCGCATTCCAGCGAG	CTAATTG	CATTCCA	4N	spac_m1	left	BARHL1_TEAD4_CTAATTG_CATTCCA_4N---BARHL1_TEAD4_GCGAGCTAATTGGCGACATTCCAGCGAGCTAATTGGCGCATTCCAGCGAG_CTCGCTGGAATGCGCCAATTAGCTCGCTGGAATGTCGCCAATTAGCTCGC_spac_m1.pdb	_____CTAATTGGC_ACATTCCA_CGA_______________________	TRUE	fold_barhl1_tead4_ctaattg_cattcca_4n_spac_m1	['____________________________CTAATTGGCGCATTCCAGCGA_', '____________________________CTAATTGGCGCATTCCAGCGA_', '_____CTAATTGGC_____________________GCGCATTCCAGCGA_', '_____CTAATTGGC_____________________GCGCATTCCAGCG__', '____________________________CTAATTGGCGCATTCCAGC_A_']	[False, False, False, False, False]	FALSE
107	BARHL1	TEAD4	SDSEYKVKEEGDREISSSRDSPPVRLKKPRKARTAFTDHQLAQLERSFERQKYLSVQDRMELAASLNLTDTQVKTWYQNRRTKWKRQTAVGLELLAEAGNYSALQRMFPSPYFY	PEGSTASGGSQALDKPIDNDAEGVWSPDIEQSFQEALAIYPPCGRRKIILSDEGKMYGRNELIARYIKLRTGKTRTRKQVSSHIQVLARRKAREIQAKLKFWQGALPGQ	GCGAGCTAATTGGCGAGCATTCCAGCGAGCTAATTGGCGACATTCCAGCGAG	CTAATTG	CATTCCA	4N	spac_p1	right	BARHL1_TEAD4_CTAATTG_CATTCCA_4N---BARHL1_TEAD4_GCGAGCTAATTGGCGAGCATTCCAGCGAGCTAATTGGCGACATTCCAGCGAG_CTCGCTGGAATGTCGCCAATTAGCTCGCTGGAATGCTCGCCAATTAGCTCGC_spac_p1_r.pdb	____GCTAATTGGC__GCATTCCA_CGA________________________	FALSE	fold_barhl1_tead4_ctaattg_cattcca_4n_spac_p1_r	['______TAATTGGCGAGCATTCCAGCGA________________________', '_____________________________CTAATTGGCGACATTCCAGCGA_', '_____________________________CTAATTGGCGACATTCCAGCGA_', '_____________________________CTAATTGGCGACATTCCAGCGA_', '_____CTAATTGGC_______________________CGACATTCCAGCGA_']	[False, True, True, True, True]	TRUE
108	BARHL1	TEAD4	SDSEYKVKEEGDREISSSRDSPPVRLKKPRKARTAFTDHQLAQLERSFERQKYLSVQDRMELAASLNLTDTQVKTWYQNRRTKWKRQTAVGLELLAEAGNYSALQRMFPSPYFY	PEGSTASGGSQALDKPIDNDAEGVWSPDIEQSFQEALAIYPPCGRRKIILSDEGKMYGRNELIARYIKLRTGKTRTRKQVSSHIQVLARRKAREIQAKLKFWQGALPGQ	GCGAGCTAATTGGCGAGCCATTCCAGCGAGCTAATTGGCGACATTCCAGCGAG	CTAATTG	CATTCCA	4N	spac_p2	right	BARHL1_TEAD4_CTAATTG_CATTCCA_4N---BARHL1_TEAD4_GCGAGCTAATTGGCGAGCCATTCCAGCGAGCTAATTGGCGACATTCCAGCGAG_CTCGCTGGAATGTCGCCAATTAGCTCGCTGGAATGGCTCGCCAATTAGCTCGC_spac_p2_r.pdb	_________________CCATTCCA_CGA_CTAATTGGC______________	TRUE	fold_barhl1_tead4_ctaattg_cattcca_4n_spac_p2_r	['_____CTAATTGGC__GCCATTCCAGCGA________________________', '_______________AGCCATTCCAGCGA_CTAATTGGC______________', '______________________________CTAATTGGCGACATTCCAGC_A_', '_______________AGCCATTCCAGCGA_CTAATTGGC______________', '______________________________CTAATTGGCGACATTCCAGCGA_']	[False, True, True, True, True]	TRUE
109	BARHL1	TEAD4	SDSEYKVKEEGDREISSSRDSPPVRLKKPRKARTAFTDHQLAQLERSFERQKYLSVQDRMELAASLNLTDTQVKTWYQNRRTKWKRQTAVGLELLAEAGNYSALQRMFPSPYFY	PEGSTASGGSQALDKPIDNDAEGVWSPDIEQSFQEALAIYPPCGRRKIILSDEGKMYGRNELIARYIKLRTGKTRTRKQVSSHIQVLARRKAREIQAKLKFWQGALPGQ	GCGAGCTAATTGGCGATGGAATGGCGAGCTAATTGGCGACATTCCAGCGAG	CTAATTG	CATTCCA	4N	orient_1_4	right	BARHL1_TEAD4_CTAATTG_CATTCCA_4N---BARHL1_TEAD4_GCGAGCTAATTGGCGATGGAATGGCGAGCTAATTGGCGACATTCCAGCGAG_CTCGCTGGAATGTCGCCAATTAGCTCGCCATTCCATCGCCAATTAGCTCGC_orient_4_1.pdb	____________GCG_TGGAATGG____CTAATTGGCG_____________	FALSE	fold_barhl1_tead4_ctaattg_cattcca_4n_orient_4_1	['____________________________CTAATTGGCGACATTCCAGCGA_', '____________GCGATGGAATGGCG__CTAATTGGC______________', '____________GCGATGGAATGGCG__CTAATTGGC______________', '____________GCGATGGAATGGCG__CTAATTGGC______________', '____________GCGATGGAATGGCG__CTAATTGGC______________']	[True, False, False, False, False]	FALSE
110	BARHL1	TEAD4	SDSEYKVKEEGDREISSSRDSPPVRLKKPRKARTAFTDHQLAQLERSFERQKYLSVQDRMELAASLNLTDTQVKTWYQNRRTKWKRQTAVGLELLAEAGNYSALQRMFPSPYFY	PEGSTASGGSQALDKPIDNDAEGVWSPDIEQSFQEALAIYPPCGRRKIILSDEGKMYGRNELIARYIKLRTGKTRTRKQVSSHIQVLARRKAREIQAKLKFWQGALPGQ	GCGAGCTAATTGGCGCATTCCAGCGAGCTAATTGGCGACATTCCAGCGAG	CTAATTG	CATTCCA	4N	spac_m1	right	BARHL1_TEAD4_CTAATTG_CATTCCA_4N---BARHL1_TEAD4_GCGAGCTAATTGGCGCATTCCAGCGAGCTAATTGGCGACATTCCAGCGAG_CTCGCTGGAATGTCGCCAATTAGCTCGCTGGAATGCGCCAATTAGCTCGC_spac_m1_r.pdb	______________GCATTCCA_CGAGCTAATTGGC______________	TRUE	fold_barhl1_tead4_ctaattg_cattcca_4n_spac_m1_r	['___________________________CTAATTGGCGACATTCCAGCG__', '_____CTAATTGGCGCATTCCAGCGA________________________', '_____CTAATTGGCGCATTCCAGCG_________________________', '____________GCGCATTCCAGCGA_CTAATTGGC______________', '_____CTAATTGGCGCATTCCAGCGA________________________']	[True, False, False, False, False]	FALSE
111	BARHL1	TEAD4	SDSEYKVKEEGDREISSSRDSPPVRLKKPRKARTAFTDHQLAQLERSFERQKYLSVQDRMELAASLNLTDTQVKTWYQNRRTKWKRQTAVGLELLAEAGNYSALQRMFPSPYFY	PEGSTASGGSQALDKPIDNDAEGVWSPDIEQSFQEALAIYPPCGRRKIILSDEGKMYGRNELIARYIKLRTGKTRTRKQVSSHIQVLARRKAREIQAKLKFWQGALPGQ	GCGAGCAATTAGGCGCATTCCGCGAGGCATTCCGCCAATTAGGCGAG	GCATTCC	CAATTAG	2N	orient_1_2	right	BARHL1_TEAD4_GCATTCC_CAATTAG_2N---BARHL1_TEAD4_GCGAGCAATTAGGCGCATTCCGCGAGGCATTCCGCCAATTAGGCGAG_CTCGCCTAATTGGCGGAATGCCTCGCGGAATGCGCCTAATTGCTCGC_orient_2_1.pdb	___AGCAATTAG_____________GGCATTCCGC_A__________	TRUE	fold_barhl1_tead4_gcattcc_caattag_2n_orient_2_1	['___AGCAATTAGGCGCATTCCGCGAG_____________________', '________________________AGGCATTCCGCCAATTAG_____', '________________________AGGCATTCCGCCAATTAG_____', '____________GCGCATTCCGCGAG_______GCCAATTAG_____', '____________GCGCATTCCGCGAG_______GCCAATTAG_____']	[False, True, True, False, False]	FALSE
112	BARHL1	TEAD4	SDSEYKVKEEGDREISSSRDSPPVRLKKPRKARTAFTDHQLAQLERSFERQKYLSVQDRMELAASLNLTDTQVKTWYQNRRTKWKRQTAVGLELLAEAGNYSALQRMFPSPYFY	PEGSTASGGSQALDKPIDNDAEGVWSPDIEQSFQEALAIYPPCGRRKIILSDEGKMYGRNELIARYIKLRTGKTRTRKQVSSHIQVLARRKAREIQAKLKFWQGALPGQ	GCGAGGCATTCCCAATTAGGCGAGGCATTCCGCCAATTAG	GCATTCC	CAATTAG	2N	spac_m2	right	BARHL1_TEAD4_GCATTCC_CAATTAG_2N---BARHL1_TEAD4_GCGAGGCATTCCCAATTAGGCGAGGCATTCCGCCAATTAG_CTAATTGGCGGAATGCCTCGCCTAATTGGGAATGCCTCGC_spac_m2_r.pdb	___________CCAATTAGG___GGCATTCCGCC_A____	TRUE	fold_barhl1_tead4_gcattcc_caattag_2n_spac_m2_r	['______________________AGGCATTCCGCCAATTAG', '______________________AGGCATTCCGCCAATTAG', '___AGGCATTCCCAATT______________GCCAATTAG', '___AGGCATTCCCAATT______________GCCAATTAG', '___AGGCATTCCCAATT______________GCCAATTAG']	[True, True, False, False, False]	FALSE
113	BARHL1	TEAD4	SDSEYKVKEEGDREISSSRDSPPVRLKKPRKARTAFTDHQLAQLERSFERQKYLSVQDRMELAASLNLTDTQVKTWYQNRRTKWKRQTAVGLELLAEAGNYSALQRMFPSPYFY	PEGSTASGGSQALDKPIDNDAEGVWSPDIEQSFQEALAIYPPCGRRKIILSDEGKMYGRNELIARYIKLRTGKTRTRKQVSSHIQVLARRKAREIQAKLKFWQGALPGQ	GCGAGGCATTCCGCAATTAGGCGAGGCATTCCGCCAATTAGGCGAG	GCATTCC	CAATTAG	2N	spac_m1	right	BARHL1_TEAD4_GCATTCC_CAATTAG_2N---BARHL1_TEAD4_GCGAGGCATTCCGCAATTAGGCGAGGCATTCCGCCAATTAGGCGAG_CTCGCCTAATTGGCGGAATGCCTCGCCTAATTGCGGAATGCCTCGC_spac_m1_r.pdb	________________________GGCATTCCGCCAATTAGG____	TRUE	fold_barhl1_tead4_gcattcc_caattag_2n_spac_m1_r	['_______________________AGGCATTCCGCCAATTAG_____', '_______________________AGGCATTCCGCCAATTAG_____', '_______________________AGGCATTCCGCCAATTAG_____', '_______________________AGGCATTCCGCCAATTAG_____', '_______________________AGGCATTCCGCCAATTAG_____']	[True, True, True, True, True]	TRUE
114	BARHL1	TEAD4	SDSEYKVKEEGDREISSSRDSPPVRLKKPRKARTAFTDHQLAQLERSFERQKYLSVQDRMELAASLNLTDTQVKTWYQNRRTKWKRQTAVGLELLAEAGNYSALQRMFPSPYFY	PEGSTASGGSQALDKPIDNDAEGVWSPDIEQSFQEALAIYPPCGRRKIILSDEGKMYGRNELIARYIKLRTGKTRTRKQVSSHIQVLARRKAREIQAKLKFWQGALPGQ	GCGAGGCATTCCGCCAATTAGGCGAGCAATTAGGCGCATTCCGCGAG	GCATTCC	CAATTAG	2N	orient_1_2	left	BARHL1_TEAD4_GCATTCC_CAATTAG_2N---BARHL1_TEAD4_GCGAGGCATTCCGCCAATTAGGCGAGCAATTAGGCGCATTCCGCGAG_CTCGCGGAATGCGCCTAATTGCTCGCCTAATTGGCGGAATGCCTCGC_orient_1_2.pdb	_____GCATTCCGCCAATTAGG_________________________	TRUE	fold_barhl1_tead4_gcattcc_caattag_2n_orient_1_2	['___AGGCATTCCGCCAATTAG__________________________', '________________________AGCAATTAGGCGCATTCCGC_AG', '___AGGCATTCCGCCAA_______AGCAATTA_______________', '____________GCCAATTAG____________GCGCATTCCGCGAG', '____________GCCAATTAG____________GCGCATTCCGC_AG']	[True, False, True, False, False]	FALSE
115	BARHL1	TEAD4	SDSEYKVKEEGDREISSSRDSPPVRLKKPRKARTAFTDHQLAQLERSFERQKYLSVQDRMELAASLNLTDTQVKTWYQNRRTKWKRQTAVGLELLAEAGNYSALQRMFPSPYFY	PEGSTASGGSQALDKPIDNDAEGVWSPDIEQSFQEALAIYPPCGRRKIILSDEGKMYGRNELIARYIKLRTGKTRTRKQVSSHIQVLARRKAREIQAKLKFWQGALPGQ	GCGAGGCATTCCGCCAATTAGGCGAGGCATTCCCAATTAGGCGAG	GCATTCC	CAATTAG	2N	spac_m2	left	BARHL1_TEAD4_GCATTCC_CAATTAG_2N---BARHL1_TEAD4_GCGAGGCATTCCGCCAATTAGGCGAGGCATTCCCAATTAGGCGAG_CTCGCCTAATTGGGAATGCCTCGCCTAATTGGCGGAATGCCTCGC_spac_m2.pdb	____GGCATTCCGCCAATTAGG_______________________	TRUE	fold_barhl1_tead4_gcattcc_caattag_2n_spac_m2	['____________GCCAATTA____AGGCATTCCCA_TT_______', '____________GCCAATTA____AGGCATTCCCAATT_______', '____________GCCAATTAG___AGGCATTCCCA_TT_______', '____________GCCAATTAG___AGGCATTCCCAATT_______', '____________GCCAATTAG___AGGCATTCCCAATT_______']	[False, False, False, False, False]	FALSE
116	BARHL1	TEAD4	SDSEYKVKEEGDREISSSRDSPPVRLKKPRKARTAFTDHQLAQLERSFERQKYLSVQDRMELAASLNLTDTQVKTWYQNRRTKWKRQTAVGLELLAEAGNYSALQRMFPSPYFY	PEGSTASGGSQALDKPIDNDAEGVWSPDIEQSFQEALAIYPPCGRRKIILSDEGKMYGRNELIARYIKLRTGKTRTRKQVSSHIQVLARRKAREIQAKLKFWQGALPGQ	GCGAGGCATTCCGCCAATTAGGCGAGGCATTCCGCAATTAGGCGAG	GCATTCC	CAATTAG	2N	spac_m1	left	BARHL1_TEAD4_GCATTCC_CAATTAG_2N---BARHL1_TEAD4_GCGAGGCATTCCGCCAATTAGGCGAGGCATTCCGCAATTAGGCGAG_CTCGCCTAATTGCGGAATGCCTCGCCTAATTGGCGGAATGCCTCGC_spac_m1.pdb	_____GCATTCCGCCAATTAGG________________________	TRUE	fold_barhl1_tead4_gcattcc_caattag_2n_spac_m1	['____________GCCAATTAG___AGGCATTCCGC_AT________', '____________GCCAATTAG___AGGCATTCCGC_A_________', '____________GCCAATTAG___AGGCATTCCGCAAT________', '____________GCCAATTA____AGGCATTCCGCAA_________', '________________________AGGCATTCCGCAATTAG_____']	[False, False, False, False, False]	FALSE
117	BARHL1	TEAD4	SDSEYKVKEEGDREISSSRDSPPVRLKKPRKARTAFTDHQLAQLERSFERQKYLSVQDRMELAASLNLTDTQVKTWYQNRRTKWKRQTAVGLELLAEAGNYSALQRMFPSPYFY	PEGSTASGGSQALDKPIDNDAEGVWSPDIEQSFQEALAIYPPCGRRKIILSDEGKMYGRNELIARYIKLRTGKTRTRKQVSSHIQVLARRKAREIQAKLKFWQGALPGQ	GCGAGGCATTCCGCCAATTAGGCGAGGCATTCCGCCTAATTGGCGAG	GCATTCC	CAATTAG	2N	orient_1_4	left	BARHL1_TEAD4_GCATTCC_CAATTAG_2N---BARHL1_TEAD4_GCGAGGCATTCCGCCAATTAGGCGAGGCATTCCGCCTAATTGGCGAG_CTCGCCAATTAGGCGGAATGCCTCGCCTAATTGGCGGAATGCCTCGC_orient_1_4.pdb	____GGCATTCCGCCAATTAGG_________________________	TRUE	fold_barhl1_tead4_gcattcc_caattag_2n_orient_1_4	['____________GCCAATTAG___AGGCATTCCGCCTA_________', '___AGGCATTCCGCCAATTAG__________________________', '____________GCCAATTAG___AGGCATTCCGC_TA_________', '________________________AGGCATTCCGCCTAATTGGC___', '________________________AGGCATTCCGCCTAATTGGC___']	[False, True, False, False, False]	FALSE
118	BARHL1	TEAD4	SDSEYKVKEEGDREISSSRDSPPVRLKKPRKARTAFTDHQLAQLERSFERQKYLSVQDRMELAASLNLTDTQVKTWYQNRRTKWKRQTAVGLELLAEAGNYSALQRMFPSPYFY	PEGSTASGGSQALDKPIDNDAEGVWSPDIEQSFQEALAIYPPCGRRKIILSDEGKMYGRNELIARYIKLRTGKTRTRKQVSSHIQVLARRKAREIQAKLKFWQGALPGQ	GCGAGGCATTCCGCCAATTAGGCGAGGCATTCCGCGACAATTAGGCGAG	GCATTCC	CAATTAG	2N	spac_p2	left	BARHL1_TEAD4_GCATTCC_CAATTAG_2N---BARHL1_TEAD4_GCGAGGCATTCCGCCAATTAGGCGAGGCATTCCGCGACAATTAGGCGAG_CTCGCCTAATTGTCGCGGAATGCCTCGCCTAATTGGCGGAATGCCTCGC_spac_p2.pdb	____GGCATTCCGCCAATTAGG___________________________	TRUE	fold_barhl1_tead4_gcattcc_caattag_2n_spac_p2	['____________GCCAATTAG___AGGCATTCCGC_A____________', '____________GCCAATTAG___AGGCATTCCGCGAC___________', '________________________AGGCATTCCGCGACAATTAG_____', '____________GCCAATTAG___AGGCATTCCGCGA____________', '___AGGCATTCCGCCAA__________________GACAATTAG_____']	[True, False, False, False, True]	FALSE
119	BARHL1	TEAD4	SDSEYKVKEEGDREISSSRDSPPVRLKKPRKARTAFTDHQLAQLERSFERQKYLSVQDRMELAASLNLTDTQVKTWYQNRRTKWKRQTAVGLELLAEAGNYSALQRMFPSPYFY	PEGSTASGGSQALDKPIDNDAEGVWSPDIEQSFQEALAIYPPCGRRKIILSDEGKMYGRNELIARYIKLRTGKTRTRKQVSSHIQVLARRKAREIQAKLKFWQGALPGQ	GCGAGGCATTCCGCCAATTAGGCGAGGCATTCCGCGCAATTAGGCGAG	GCATTCC	CAATTAG	2N	spac_p1	left	BARHL1_TEAD4_GCATTCC_CAATTAG_2N---BARHL1_TEAD4_GCGAGGCATTCCGCCAATTAGGCGAGGCATTCCGCGCAATTAGGCGAG_CTCGCCTAATTGCGCGGAATGCCTCGCCTAATTGGCGGAATGCCTCGC_spac_p1.pdb	____GGCATTCCGCCAATTAGG__________________________	TRUE	fold_barhl1_tead4_gcattcc_caattag_2n_spac_p1	['____________GCCAATTAG___AGGCATTCCGCGCA__________', '___AGGCATTCCGCCAATTAG___________________________', '___AGGCATTCCGCCAATTAG___________________________', '___AGGCATTCCGCCAATTAG___________________________', '___AGGCATTCCGC_AA_________________CGCAATTAG_____']	[False, True, True, True, True]	TRUE
120	BARHL1	TEAD4	SDSEYKVKEEGDREISSSRDSPPVRLKKPRKARTAFTDHQLAQLERSFERQKYLSVQDRMELAASLNLTDTQVKTWYQNRRTKWKRQTAVGLELLAEAGNYSALQRMFPSPYFY	PEGSTASGGSQALDKPIDNDAEGVWSPDIEQSFQEALAIYPPCGRRKIILSDEGKMYGRNELIARYIKLRTGKTRTRKQVSSHIQVLARRKAREIQAKLKFWQGALPGQ	GCGAGGCATTCCGCCAATTAGGCGAGGGAATGCGCCAATTAGGCGAG	GCATTCC	CAATTAG	2N	orient_1_3	left	BARHL1_TEAD4_GCATTCC_CAATTAG_2N---BARHL1_TEAD4_GCGAGGCATTCCGCCAATTAGGCGAGGGAATGCGCCAATTAGGCGAG_CTCGCCTAATTGGCGCATTCCCTCGCCTAATTGGCGGAATGCCTCGC_orient_1_3.pdb	____GGCATTCCGCCAATTAGG_________________________	TRUE	fold_barhl1_tead4_gcattcc_caattag_2n_orient_1_3	['_____________________GCGAGGGAATGCGCCAATTAG_____', '____________GCCAATTAGGCGAGGGAATGCG_____________', '____________GCCAATTAGGCGAGGGAATGCGC____________', '____________GCCAATTAGGC_AGGGAATGCGC____________', '____________GCCAATTAGGCGAGGGAATGCGC____________']	[False, True, False, False, False]	FALSE
121	BARHL1	TEAD4	SDSEYKVKEEGDREISSSRDSPPVRLKKPRKARTAFTDHQLAQLERSFERQKYLSVQDRMELAASLNLTDTQVKTWYQNRRTKWKRQTAVGLELLAEAGNYSALQRMFPSPYFY	PEGSTASGGSQALDKPIDNDAEGVWSPDIEQSFQEALAIYPPCGRRKIILSDEGKMYGRNELIARYIKLRTGKTRTRKQVSSHIQVLARRKAREIQAKLKFWQGALPGQ	GCGAGGCATTCCGCCTAATTGGCGAGGCATTCCGCCAATTAGGCGAG	GCATTCC	CAATTAG	2N	orient_1_4	right	BARHL1_TEAD4_GCATTCC_CAATTAG_2N---BARHL1_TEAD4_GCGAGGCATTCCGCCTAATTGGCGAGGCATTCCGCCAATTAGGCGAG_CTCGCCTAATTGGCGGAATGCCTCGCCAATTAGGCGGAATGCCTCGC_orient_4_1.pdb	_____________CCTAATTGGC__GGCATTCCGC_A__________	TRUE	fold_barhl1_tead4_gcattcc_caattag_2n_orient_4_1	['___AGGCATTCCGCCTAATTGGC________________________', '______________CTAATTGGC_AGGCATTCCGC_AA_________', '________________________AGGCATTCCGCCAATTAG_____', '________________________AGGCATTCCGCCAATTAG_____', '___AGGCATTCCGCCTA________________GCCAATTAG_____']	[False, True, True, True, False]	TRUE
122	BARHL1	TEAD4	SDSEYKVKEEGDREISSSRDSPPVRLKKPRKARTAFTDHQLAQLERSFERQKYLSVQDRMELAASLNLTDTQVKTWYQNRRTKWKRQTAVGLELLAEAGNYSALQRMFPSPYFY	PEGSTASGGSQALDKPIDNDAEGVWSPDIEQSFQEALAIYPPCGRRKIILSDEGKMYGRNELIARYIKLRTGKTRTRKQVSSHIQVLARRKAREIQAKLKFWQGALPGQ	GCGAGGCATTCCGCGACAATTAGGCGAGGCATTCCGCCAATTAGGCGAG	GCATTCC	CAATTAG	2N	spac_p2	right	BARHL1_TEAD4_GCATTCC_CAATTAG_2N---BARHL1_TEAD4_GCGAGGCATTCCGCGACAATTAGGCGAGGCATTCCGCCAATTAGGCGAG_CTCGCCTAATTGGCGGAATGCCTCGCCTAATTGTCGCGGAATGCCTCGC_spac_p2_r.pdb	____________________________GCATTCCGCCAATTAGG____	TRUE	fold_barhl1_tead4_gcattcc_caattag_2n_spac_p2_r	['___AGGCATTCCGCGACAATTAG__________________________', '__________________________AGGCATTCCGCCAATTAG_____', '__________________________AGGCATTCCGCCAATTAG_____', '__________________________AGGCATTCCGCCAATTAG_____', '___AGGCATTCCGC_AC__________________GCCAATTAG_____']	[False, True, True, True, False]	TRUE
123	BARHL1	TEAD4	SDSEYKVKEEGDREISSSRDSPPVRLKKPRKARTAFTDHQLAQLERSFERQKYLSVQDRMELAASLNLTDTQVKTWYQNRRTKWKRQTAVGLELLAEAGNYSALQRMFPSPYFY	PEGSTASGGSQALDKPIDNDAEGVWSPDIEQSFQEALAIYPPCGRRKIILSDEGKMYGRNELIARYIKLRTGKTRTRKQVSSHIQVLARRKAREIQAKLKFWQGALPGQ	GCGAGGCATTCCGCGCAATTAGGCGAGGCATTCCGCCAATTAGGCGAG	GCATTCC	CAATTAG	2N	spac_p1	right	BARHL1_TEAD4_GCATTCC_CAATTAG_2N---BARHL1_TEAD4_GCGAGGCATTCCGCGCAATTAGGCGAGGCATTCCGCCAATTAGGCGAG_CTCGCCTAATTGGCGGAATGCCTCGCCTAATTGCGCGGAATGCCTCGC_spac_p1_r.pdb	__________________________GGCATTCCGCCAATTAGG____	TRUE	fold_barhl1_tead4_gcattcc_caattag_2n_spac_p1_r	['___AGGCATTCCGCGCAATTAG__________________________', '_________________________AGGCATTCCGCCAATTAG_____', '_________________________AGGCATTCCGCCAATTAG_____', '_________________________AGGCATTCCGCCAATTAG_____', '_________________________AGGCATTCCGCCAATTAG_____']	[False, True, True, True, True]	TRUE
124	BARHL1	TEAD4	SDSEYKVKEEGDREISSSRDSPPVRLKKPRKARTAFTDHQLAQLERSFERQKYLSVQDRMELAASLNLTDTQVKTWYQNRRTKWKRQTAVGLELLAEAGNYSALQRMFPSPYFY	PEGSTASGGSQALDKPIDNDAEGVWSPDIEQSFQEALAIYPPCGRRKIILSDEGKMYGRNELIARYIKLRTGKTRTRKQVSSHIQVLARRKAREIQAKLKFWQGALPGQ	GCGAGGGAATGCGCCAATTAGGCGAGGCATTCCGCCAATTAGGCGAG	GCATTCC	CAATTAG	2N	orient_1_3	right	BARHL1_TEAD4_GCATTCC_CAATTAG_2N---BARHL1_TEAD4_GCGAGGGAATGCGCCAATTAGGCGAGGCATTCCGCCAATTAGGCGAG_CTCGCCTAATTGGCGGAATGCCTCGCCTAATTGGCGCATTCCCTCGC_orient_3_1.pdb	_____________CCAATTAGG___GGCATTCCG__AA_________	TRUE	fold_barhl1_tead4_gcattcc_caattag_2n_orient_3_1	['GCGAGGGAATGCGCCAATTAG__________________________', 'GCGAGGGAATGCGCCAATTAG__________________________', 'GCGAGGGAATGCGCCAATTAG__________________________', 'GCGAGGGAATGCGC___________________GCCAATTAG_____', 'GCGAGGGAATGCGC___________________GCCAATTAG_____']	[False, False, False, False, False]	FALSE
125	BARHL1	TEAD4	SDSEYKVKEEGDREISSSRDSPPVRLKKPRKARTAFTDHQLAQLERSFERQKYLSVQDRMELAASLNLTDTQVKTWYQNRRTKWKRQTAVGLELLAEAGNYSALQRMFPSPYFY	PEGSTASGGSQALDKPIDNDAEGVWSPDIEQSFQEALAIYPPCGRRKIILSDEGKMYGRNELIARYIKLRTGKTRTRKQVSSHIQVLARRKAREIQAKLKFWQGALPGQ	GCGAGCATTCCAGCGATTAAACGGCGAGTTAAACGGCGACATTCCAGCGAG	TTAAACG	CATTCCA	4N	orient_1_2	right	BARHL1_TEAD4_TTAAACG_CATTCCA_4N---BARHL1_TEAD4_GCGAGCATTCCAGCGATTAAACGGCGAGTTAAACGGCGACATTCCAGCGAG_CTCGCTGGAATGTCGCCGTTTAACTCGCCGTTTAATCGCTGGAATGCTCGC_orient_2_1.pdb	____GCATTCCAGCGATTAAA______________________________	FALSE	fold_barhl1_tead4_ttaaacg_cattcca_4n_orient_2_1	['__GAGCATTCCAGCGATTAA_______________________________', '__GAGCATTCCAGCGATTAA_______________________________', '__GAGCATTCCAGCGATTAA_______________________________', '__GAGCATTCCAGCGATTAA_______________________________', '__GAGCATTCCAGCGATTAA_______________________________']	[False, False, False, False, False]	FALSE
126	BARHL1	TEAD4	SDSEYKVKEEGDREISSSRDSPPVRLKKPRKARTAFTDHQLAQLERSFERQKYLSVQDRMELAASLNLTDTQVKTWYQNRRTKWKRQTAVGLELLAEAGNYSALQRMFPSPYFY	PEGSTASGGSQALDKPIDNDAEGVWSPDIEQSFQEALAIYPPCGRRKIILSDEGKMYGRNELIARYIKLRTGKTRTRKQVSSHIQVLARRKAREIQAKLKFWQGALPGQ	GCGAGCGTTTAAGCGACATTCCAGCGAGTTAAACGGCGACATTCCAGCGAG	TTAAACG	CATTCCA	4N	orient_1_3	right	BARHL1_TEAD4_TTAAACG_CATTCCA_4N---BARHL1_TEAD4_GCGAGCGTTTAAGCGACATTCCAGCGAGTTAAACGGCGACATTCCAGCGAG_CTCGCTGGAATGTCGCCGTTTAACTCGCTGGAATGTCGCTTAAACGCTCGC_orient_3_1.pdb	_______________ACATTCCA_CGAGTTAAACG________________	FALSE	fold_barhl1_tead4_ttaaacg_cattcca_4n_orient_3_1	['_______________________GCGAGTTA_____CGACATTCCAGCGA_', '_______________________GCGAGTTAA____CGACATTCCAGCG__', '_______________________GCGAGTTAA____CGACATTCCAGCGA_', '_______________________GCGAGTTA____GCGAC__TCC______', '_______________________GCGAGTTA_____CGACATTCCAGCGA_']	[True, True, True, True, True]	TRUE
127	BARHL1	TEAD4	SDSEYKVKEEGDREISSSRDSPPVRLKKPRKARTAFTDHQLAQLERSFERQKYLSVQDRMELAASLNLTDTQVKTWYQNRRTKWKRQTAVGLELLAEAGNYSALQRMFPSPYFY	PEGSTASGGSQALDKPIDNDAEGVWSPDIEQSFQEALAIYPPCGRRKIILSDEGKMYGRNELIARYIKLRTGKTRTRKQVSSHIQVLARRKAREIQAKLKFWQGALPGQ	GCGAGTTAAACGGCCATTCCAGCGAGTTAAACGGCGACATTCCA	TTAAACG	CATTCCA	4N	spac_m2	right	BARHL1_TEAD4_TTAAACG_CATTCCA_4N---BARHL1_TEAD4_GCGAGTTAAACGGCCATTCCAGCGAGTTAAACGGCGACATTCCA_TGGAATGTCGCCGTTTAACTCGCTGGAATGGCCGTTTAACTCGC_spac_m2_r.pdb	____GTTAAACGGCCATTCCA_CG____________________	FALSE	fold_barhl1_tead4_ttaaacg_cattcca_4n_spac_m2_r	['GCGAGTTAAA_GGCCATTCCAGCGA___________________', 'GCGAGTTAAA_GGCCATTCCAGCGA___________________', 'GCGAGTTAA__GGCCATTCCAGCGA___________________', 'GCGAGTTAAA_GGCCATTCCAGCGA___________________', 'GCGAGTTAA__GGCCATTCCAGCGA___________________']	[False, False, False, False, False]	FALSE
128	BARHL1	TEAD4	SDSEYKVKEEGDREISSSRDSPPVRLKKPRKARTAFTDHQLAQLERSFERQKYLSVQDRMELAASLNLTDTQVKTWYQNRRTKWKRQTAVGLELLAEAGNYSALQRMFPSPYFY	PEGSTASGGSQALDKPIDNDAEGVWSPDIEQSFQEALAIYPPCGRRKIILSDEGKMYGRNELIARYIKLRTGKTRTRKQVSSHIQVLARRKAREIQAKLKFWQGALPGQ	GCGAGTTAAACGGCGACATTCCAGCGAGCATTCCAGCGATTAAACGGCGAG	TTAAACG	CATTCCA	4N	orient_1_2	left	BARHL1_TEAD4_TTAAACG_CATTCCA_4N---BARHL1_TEAD4_GCGAGTTAAACGGCGACATTCCAGCGAGCATTCCAGCGATTAAACGGCGAG_CTCGCCGTTTAATCGCTGGAATGCTCGCTGGAATGTCGCCGTTTAACTCGC_orient_1_2.pdb	_______________ACATTCCA_CGA________GCGATTAAA_______	FALSE	fold_barhl1_tead4_ttaaacg_cattcca_4n_orient_1_2	['_____________CGACATTCCAGCGA_______AGCGATTAA________', 'GCGAGTTAA_____GACATTCCAGCGA________________________', '_________________________GAGCATTCCAGCGATTAA________', '_________________________GAGCATTCCAGCGATTA_________', '_________________________GAGCATTCCAGCGATTAA________']	[True, True, False, False, False]	FALSE
129	BARHL1	TEAD4	SDSEYKVKEEGDREISSSRDSPPVRLKKPRKARTAFTDHQLAQLERSFERQKYLSVQDRMELAASLNLTDTQVKTWYQNRRTKWKRQTAVGLELLAEAGNYSALQRMFPSPYFY	PEGSTASGGSQALDKPIDNDAEGVWSPDIEQSFQEALAIYPPCGRRKIILSDEGKMYGRNELIARYIKLRTGKTRTRKQVSSHIQVLARRKAREIQAKLKFWQGALPGQ	GCGAGTTAAACGGCGACATTCCAGCGAGCGTTTAAGCGACATTCCAGCGAG	TTAAACG	CATTCCA	4N	orient_1_3	left	BARHL1_TEAD4_TTAAACG_CATTCCA_4N---BARHL1_TEAD4_GCGAGTTAAACGGCGACATTCCAGCGAGCGTTTAAGCGACATTCCAGCGAG_CTCGCTGGAATGTCGCTTAAACGCTCGCTGGAATGTCGCCGTTTAACTCGC_orient_1_3.pdb	_______________ACATTCCA_CGA____TTAAGCGACAT_________	FALSE	fold_barhl1_tead4_ttaaacg_cattcca_4n_orient_1_3	['GCGAGTTAA____CGACATTCCAGCGA________________________', '_________________________GAGCGTTT_A_CGACATTCCAGCGA_', 'GCGAGTTA_____CGACATTCCA_CG_________________________', 'GCGAGTTA_____CGACATTCCAGCGA________________________', 'GCGAGTTAA____CGACATTCCAGCGA________________________']	[True, False, True, True, True]	TRUE
130	BARHL1	TEAD4	SDSEYKVKEEGDREISSSRDSPPVRLKKPRKARTAFTDHQLAQLERSFERQKYLSVQDRMELAASLNLTDTQVKTWYQNRRTKWKRQTAVGLELLAEAGNYSALQRMFPSPYFY	PEGSTASGGSQALDKPIDNDAEGVWSPDIEQSFQEALAIYPPCGRRKIILSDEGKMYGRNELIARYIKLRTGKTRTRKQVSSHIQVLARRKAREIQAKLKFWQGALPGQ	GCGAGTTAAACGGCGACATTCCAGCGAGTTAAACGGCCATTCCAGCGAG	TTAAACG	CATTCCA	4N	spac_m2	left	BARHL1_TEAD4_TTAAACG_CATTCCA_4N---BARHL1_TEAD4_GCGAGTTAAACGGCGACATTCCAGCGAGTTAAACGGCCATTCCAGCGAG_CTCGCTGGAATGGCCGTTTAACTCGCTGGAATGTCGCCGTTTAACTCGC_spac_m2.pdb	_______________ACATTCCA_CGAGTTAAACGGC____________	FALSE	fold_barhl1_tead4_ttaaacg_cattcca_4n_spac_m2	['GCGAGTTAA____CGACATTCCAGCGA______________________', 'GCGAGTTAA____CGACATTCCAGCGA______________________', 'GCGAGTTA_____CGACATTCCAGCGA______________________', 'GCGAGTTAA____CGACATTCCAGCGA______________________', 'GCGAGTTAA____CGACATTCCAGCGA______________________']	[True, True, True, True, True]	TRUE
131	BARHL1	TEAD4	SDSEYKVKEEGDREISSSRDSPPVRLKKPRKARTAFTDHQLAQLERSFERQKYLSVQDRMELAASLNLTDTQVKTWYQNRRTKWKRQTAVGLELLAEAGNYSALQRMFPSPYFY	PEGSTASGGSQALDKPIDNDAEGVWSPDIEQSFQEALAIYPPCGRRKIILSDEGKMYGRNELIARYIKLRTGKTRTRKQVSSHIQVLARRKAREIQAKLKFWQGALPGQ	GCGAGTTAAACGGCGACATTCCAGCGAGTTAAACGGCGAGCATTCCAGCGAG	TTAAACG	CATTCCA	4N	spac_p1	left	BARHL1_TEAD4_TTAAACG_CATTCCA_4N---BARHL1_TEAD4_GCGAGTTAAACGGCGACATTCCAGCGAGTTAAACGGCGAGCATTCCAGCGAG_CTCGCTGGAATGCTCGCCGTTTAACTCGCTGGAATGTCGCCGTTTAACTCGC_spac_p1.pdb	_______________ACATTCCA_CGAGTTAAACGGC_______________	FALSE	fold_barhl1_tead4_ttaaacg_cattcca_4n_spac_p1	['GCGAGTTAA____CGACATTCCAGCGA_________________________', 'GCGAGTTA_____CGACATTCCAGCGA_________________________', 'GCGAGTTAA____CGACATTCCAGCGA_________________________', 'GCGAGTTAA____CGACATTCCAGCGA_________________________', 'GCGAGTTAA____CGACATTCCAGCGA_________________________']	[True, True, True, True, True]	TRUE
132	BARHL1	TEAD4	SDSEYKVKEEGDREISSSRDSPPVRLKKPRKARTAFTDHQLAQLERSFERQKYLSVQDRMELAASLNLTDTQVKTWYQNRRTKWKRQTAVGLELLAEAGNYSALQRMFPSPYFY	PEGSTASGGSQALDKPIDNDAEGVWSPDIEQSFQEALAIYPPCGRRKIILSDEGKMYGRNELIARYIKLRTGKTRTRKQVSSHIQVLARRKAREIQAKLKFWQGALPGQ	GCGAGTTAAACGGCGACATTCCAGCGAGTTAAACGGCGAGCCATTCCAGCGAG	TTAAACG	CATTCCA	4N	spac_p2	left	BARHL1_TEAD4_TTAAACG_CATTCCA_4N---BARHL1_TEAD4_GCGAGTTAAACGGCGACATTCCAGCGAGTTAAACGGCGAGCCATTCCAGCGAG_CTCGCTGGAATGGCTCGCCGTTTAACTCGCTGGAATGTCGCCGTTTAACTCGC_spac_p2.pdb	_______________ACATTCCA_CGAGTTAAACGGC________________	TRUE	fold_barhl1_tead4_ttaaacg_cattcca_4n_spac_p2	['GCGAGTTAA____CGACATTCCAGCGA__________________________', '_______________________GCGAGTTAA______AGCCATTCCAGCGA_', '_______________________GCGAGTTAA______AGCCATTCCAGC___', '_____________CGACATTCCAGCGAGTTA______________________', '_____________CGACATTCCAGCGA___________AGCCATTCC______']	[True, False, False, True, True]	TRUE
133	BARHL1	TEAD4	SDSEYKVKEEGDREISSSRDSPPVRLKKPRKARTAFTDHQLAQLERSFERQKYLSVQDRMELAASLNLTDTQVKTWYQNRRTKWKRQTAVGLELLAEAGNYSALQRMFPSPYFY	PEGSTASGGSQALDKPIDNDAEGVWSPDIEQSFQEALAIYPPCGRRKIILSDEGKMYGRNELIARYIKLRTGKTRTRKQVSSHIQVLARRKAREIQAKLKFWQGALPGQ	GCGAGTTAAACGGCGACATTCCAGCGAGTTAAACGGCGATGGAATGGCGAG	TTAAACG	CATTCCA	4N	orient_1_4	left	BARHL1_TEAD4_TTAAACG_CATTCCA_4N---BARHL1_TEAD4_GCGAGTTAAACGGCGACATTCCAGCGAGTTAAACGGCGATGGAATGGCGAG_CTCGCCATTCCATCGCCGTTTAACTCGCTGGAATGTCGCCGTTTAACTCGC_orient_1_4.pdb	_______________ACATTCCAGCGAGTTAAACG________________	TRUE	fold_barhl1_tead4_ttaaacg_cattcca_4n_orient_1_4	['_______________________GCGAGTTAA___GCGATGGAATGGCG__', '_______________________GCGAGTTAA___GCGATGGAATGGCG__', '_______________________GCGAGTTAA___GCGATGGAATGGCG__', '_______________________GCGAGTTAA___GCGATGGAATGGCG__', '_______________________GCGAGTTAA___GCGATGGAATGGCG__']	[False, False, False, False, False]	FALSE
134	BARHL1	TEAD4	SDSEYKVKEEGDREISSSRDSPPVRLKKPRKARTAFTDHQLAQLERSFERQKYLSVQDRMELAASLNLTDTQVKTWYQNRRTKWKRQTAVGLELLAEAGNYSALQRMFPSPYFY	PEGSTASGGSQALDKPIDNDAEGVWSPDIEQSFQEALAIYPPCGRRKIILSDEGKMYGRNELIARYIKLRTGKTRTRKQVSSHIQVLARRKAREIQAKLKFWQGALPGQ	GCGAGTTAAACGGCGACATTCCAGCGAGTTAAACGGCGCATTCCAGCGAG	TTAAACG	CATTCCA	4N	spac_m1	left	BARHL1_TEAD4_TTAAACG_CATTCCA_4N---BARHL1_TEAD4_GCGAGTTAAACGGCGACATTCCAGCGAGTTAAACGGCGCATTCCAGCGAG_CTCGCTGGAATGCGCCGTTTAACTCGCTGGAATGTCGCCGTTTAACTCGC_spac_m1.pdb	_______________ACATTCCA_CGAGTTAAACGGC_____________	FALSE	fold_barhl1_tead4_ttaaacg_cattcca_4n_spac_m1	['_______________________GCGAGTTAA___GCGCATTCCAGCGA_', '_______________________GCGAGTTA____GCGCATTCCAGCGA_', '_______________________GCGAGTTA____GCGCATTCCAGCGA_', '_______________________GCGAGTTA____GCGCATTCCAGCG__', '_______________________GCGAGTTA____GCGCATTCCAGCGA_']	[False, False, False, False, False]	FALSE
135	BARHL1	TEAD4	SDSEYKVKEEGDREISSSRDSPPVRLKKPRKARTAFTDHQLAQLERSFERQKYLSVQDRMELAASLNLTDTQVKTWYQNRRTKWKRQTAVGLELLAEAGNYSALQRMFPSPYFY	PEGSTASGGSQALDKPIDNDAEGVWSPDIEQSFQEALAIYPPCGRRKIILSDEGKMYGRNELIARYIKLRTGKTRTRKQVSSHIQVLARRKAREIQAKLKFWQGALPGQ	GCGAGTTAAACGGCGAGCATTCCAGCGAGTTAAACGGCGACATTCCAGCGAG	TTAAACG	CATTCCA	4N	spac_p1	right	BARHL1_TEAD4_TTAAACG_CATTCCA_4N---BARHL1_TEAD4_GCGAGTTAAACGGCGAGCATTCCAGCGAGTTAAACGGCGACATTCCAGCGAG_CTCGCTGGAATGTCGCCGTTTAACTCGCTGGAATGCTCGCCGTTTAACTCGC_spac_p1_r.pdb	________________GCATTCCA__GAGTTAAACGG_______________	TRUE	fold_barhl1_tead4_ttaaacg_cattcca_4n_spac_p1_r	['________________________GCGAGTTA_____CGACATTCCAGCGA_', '________________________GCGAGTTAA____CGACATTCCAGCGA_', 'GCGAGTTA______GAGCATTCCAGCGA________________________', '______________GAGCATTCCAGCGAGTTAA___________________', 'GCGAGTTAA_____GAGCATTCCAGCGA________________________']	[True, True, False, False, False]	FALSE
136	BARHL1	TEAD4	SDSEYKVKEEGDREISSSRDSPPVRLKKPRKARTAFTDHQLAQLERSFERQKYLSVQDRMELAASLNLTDTQVKTWYQNRRTKWKRQTAVGLELLAEAGNYSALQRMFPSPYFY	PEGSTASGGSQALDKPIDNDAEGVWSPDIEQSFQEALAIYPPCGRRKIILSDEGKMYGRNELIARYIKLRTGKTRTRKQVSSHIQVLARRKAREIQAKLKFWQGALPGQ	GCGAGTTAAACGGCGAGCCATTCCAGCGAGTTAAACGGCGACATTCCAGCGAG	TTAAACG	CATTCCA	4N	spac_p2	right	BARHL1_TEAD4_TTAAACG_CATTCCA_4N---BARHL1_TEAD4_GCGAGTTAAACGGCGAGCCATTCCAGCGAGTTAAACGGCGACATTCCAGCGAG_CTCGCTGGAATGTCGCCGTTTAACTCGCTGGAATGGCTCGCCGTTTAACTCGC_spac_p2_r.pdb	________________GCCATTCCAGCG_GTTAAACGG_______________	TRUE	fold_barhl1_tead4_ttaaacg_cattcca_4n_spac_p2_r	['_______________AGCCATTCCAGCGAGTTAA___________________', '_________________________GCGAGTTA_____CGACATTCCAGCGA_', '_________________________GCGAGTTAA____CGACATTCCA__GA_', '_________________________GCGAGTTA_____CGACATTCCAG_GA_', '_________________________GCGAGTTA_____CGACATTCCAGCGA_']	[False, True, True, True, True]	TRUE
137	BARHL1	TEAD4	SDSEYKVKEEGDREISSSRDSPPVRLKKPRKARTAFTDHQLAQLERSFERQKYLSVQDRMELAASLNLTDTQVKTWYQNRRTKWKRQTAVGLELLAEAGNYSALQRMFPSPYFY	PEGSTASGGSQALDKPIDNDAEGVWSPDIEQSFQEALAIYPPCGRRKIILSDEGKMYGRNELIARYIKLRTGKTRTRKQVSSHIQVLARRKAREIQAKLKFWQGALPGQ	GCGAGTTAAACGGCGATGGAATGGCGAGTTAAACGGCGACATTCCAGCGAG	TTAAACG	CATTCCA	4N	orient_1_4	right	BARHL1_TEAD4_TTAAACG_CATTCCA_4N---BARHL1_TEAD4_GCGAGTTAAACGGCGATGGAATGGCGAGTTAAACGGCGACATTCCAGCGAG_CTCGCTGGAATGTCGCCGTTTAACTCGCCATTCCATCGCCGTTTAACTCGC_orient_4_1.pdb	____GTTAAACGGCG_TGGAATGG___________________________	FALSE	fold_barhl1_tead4_ttaaacg_cattcca_4n_orient_4_1	['_______________________GCGAGTTAA____CGACATTCCAGCGA_', '_______________________GCGAGTTAA____CGACATTCCAGCGA_', 'GCGAGTTAA___________________________CGACATTCCAGCGA_', '______________GATGGAATGGCGAGTTAA___________________', 'GCGAGTTAA___GCGATGGAATGGCG_________________________']	[True, True, True, False, False]	TRUE
138	BARHL1	TEAD4	SDSEYKVKEEGDREISSSRDSPPVRLKKPRKARTAFTDHQLAQLERSFERQKYLSVQDRMELAASLNLTDTQVKTWYQNRRTKWKRQTAVGLELLAEAGNYSALQRMFPSPYFY	PEGSTASGGSQALDKPIDNDAEGVWSPDIEQSFQEALAIYPPCGRRKIILSDEGKMYGRNELIARYIKLRTGKTRTRKQVSSHIQVLARRKAREIQAKLKFWQGALPGQ	GCGAGTTAAACGGCGCATTCCAGCGAGTTAAACGGCGACATTCCAGCGAG	TTAAACG	CATTCCA	4N	spac_m1	right	BARHL1_TEAD4_TTAAACG_CATTCCA_4N---BARHL1_TEAD4_GCGAGTTAAACGGCGCATTCCAGCGAGTTAAACGGCGACATTCCAGCGAG_CTCGCTGGAATGTCGCCGTTTAACTCGCTGGAATGCGCCGTTTAACTCGC_spac_m1_r.pdb	______________GCATTCCAGCGAGTTAAACGGC______________	FALSE	fold_barhl1_tead4_ttaaacg_cattcca_4n_spac_m1_r	['_____________________AGCGAGTTAA____CGACATTCCAGCG__', '______________________GCGAGTTA_____CGACATTCCAGCGA_', '____________GCGCATTCCAGCGAGTTAA___________________', '______________________GCGAGTTA_____CGACATTCCAGCGA_', '______________________GCGAGTTA_____CGACATTCCAGCGA_']	[True, True, False, True, True]	TRUE
139	BARHL2	TEAD4	TKLDKREDSQSDIKCHGTKEEGDREITSSRESPPVRAKKPRKARTAFSDHQLNQLERSFERQKYLSVQDRMDLAAALNLTDTQVKTWYQNRRTKWKRQTAVGLELLAEAGNYSALQRMFPSPYFYHP	PEGSTASGGSQALDKPIDNDAEGVWSPDIEQSFQEALAIYPPCGRRKIILSDEGKMYGRNELIARYIKLRTGKTRTRKQVSSHIQVLARRKAREIQAKLKFWQGALPGQ	GCGAGATTAACATTCCGCGCGAGCGATTAACATTCCGCGAG	C	ATTAACATTCC	1N	orient_1_2	right	BARHL2_TEAD4_C_ATTAACATTCC_1N---BARHL2_TEAD4_GCGAGATTAACATTCCGCGCGAGCGATTAACATTCCGCGAG_CTCGCGGAATGTTAATCGCTCGCGCGGAATGTTAATCTCGC_orient_2_1.pdb	_______TA_CATT_CG_G__AGCGATTAAC__________	FALSE	fold_barhl2_tead4_c_attaacattcc_1n_orient_2_1	['_____________________AGCGATTAACATTCCGCGAG', '_______TAACATTCCGCGCGAGCGATTAAC__________', '_______TAACATTCCGCG__AGCGATTAA___________', '_______TAACATTCCGCG__AGCGATTAA___________', '_______TAACATTCCGCG_GAGCGATTAA___________']	[True, False, False, False, False]	FALSE
140	BARHL2	TEAD4	TKLDKREDSQSDIKCHGTKEEGDREITSSRESPPVRAKKPRKARTAFSDHQLNQLERSFERQKYLSVQDRMDLAAALNLTDTQVKTWYQNRRTKWKRQTAVGLELLAEAGNYSALQRMFPSPYFYHP	PEGSTASGGSQALDKPIDNDAEGVWSPDIEQSFQEALAIYPPCGRRKIILSDEGKMYGRNELIARYIKLRTGKTRTRKQVSSHIQVLARRKAREIQAKLKFWQGALPGQ	GCGAGCATTAACATTCCGCGAGCGATTAACATTCCGCGAG	C	ATTAACATTCC	1N	spac_m1	right	BARHL2_TEAD4_C_ATTAACATTCC_1N---BARHL2_TEAD4_GCGAGCATTAACATTCCGCGAGCGATTAACATTCCGCGAG_CTCGCGGAATGTTAATCGCTCGCGGAATGTTAATGCTCGC_spac_m1_r.pdb	___________________GAGCGATTAAC__________	TRUE	fold_barhl2_tead4_c_attaacattcc_1n_spac_m1_r	['__GAGCATTAACATTCCGCGAG__________________', '__GAGCATTAACATTCCGCGAG__________________', '___AGCATTAACATTCCGCGAG__________________', '____________________AGCGATTAACATTCCGC_AG', '__GAGCATTAA_______________TAACATTCCGC_AG']	[False, False, False, True, True]	FALSE
141	BARHL2	TEAD4	TKLDKREDSQSDIKCHGTKEEGDREITSSRESPPVRAKKPRKARTAFSDHQLNQLERSFERQKYLSVQDRMDLAAALNLTDTQVKTWYQNRRTKWKRQTAVGLELLAEAGNYSALQRMFPSPYFYHP	PEGSTASGGSQALDKPIDNDAEGVWSPDIEQSFQEALAIYPPCGRRKIILSDEGKMYGRNELIARYIKLRTGKTRTRKQVSSHIQVLARRKAREIQAKLKFWQGALPGQ	GCGAGCGATTAACATTCCGCGAGATTAACATTCCGCGCGAG	C	ATTAACATTCC	1N	orient_1_2	left	BARHL2_TEAD4_C_ATTAACATTCC_1N---BARHL2_TEAD4_GCGAGCGATTAACATTCCGCGAGATTAACATTCCGCGCGAG_CTCGCGCGGAATGTTAATCTCGCGGAATGTTAATCGCTCGC_orient_1_2.pdb	____GCGATTAACATT_CGC_____________________	TRUE	fold_barhl2_tead4_c_attaacattcc_1n_orient_1_2	['___AGCGATTAACATTCCGCGA___________________', '___AGCGATTAACATTCCGCG_G__________________', '___AGCGATTAACATTCCGCGAG__________________', '___AGCGATTAACATTCCG______________________', '___AGCGATTAACATTCCGCGAG__________________']	[True, True, True, True, True]	TRUE
142	BARHL2	TEAD4	TKLDKREDSQSDIKCHGTKEEGDREITSSRESPPVRAKKPRKARTAFSDHQLNQLERSFERQKYLSVQDRMDLAAALNLTDTQVKTWYQNRRTKWKRQTAVGLELLAEAGNYSALQRMFPSPYFYHP	PEGSTASGGSQALDKPIDNDAEGVWSPDIEQSFQEALAIYPPCGRRKIILSDEGKMYGRNELIARYIKLRTGKTRTRKQVSSHIQVLARRKAREIQAKLKFWQGALPGQ	GCGAGCGATTAACATTCCGCGAGCATTAACATTCCGCGAG	C	ATTAACATTCC	1N	spac_m1	left	BARHL2_TEAD4_C_ATTAACATTCC_1N---BARHL2_TEAD4_GCGAGCGATTAACATTCCGCGAGCATTAACATTCCGCGAG_CTCGCGGAATGTTAATGCTCGCGGAATGTTAATCGCTCGC_spac_m1.pdb	___AGCGATTAACA___CG__AG_________________	TRUE	fold_barhl2_tead4_c_attaacattcc_1n_spac_m1	['___AGCGATTAACATTCCGCGAG_________________', '___AGCGATTAACATTCCGCGAG_________________', '___AGCGATTAACATTCCGC_AG_________________', '___AGCGATTAACATTCCGC_A__________________', '___AGCGATTAACATTCCGCGAG_________________']	[True, True, True, True, True]	TRUE
143	BARHL2	TEAD4	TKLDKREDSQSDIKCHGTKEEGDREITSSRESPPVRAKKPRKARTAFSDHQLNQLERSFERQKYLSVQDRMDLAAALNLTDTQVKTWYQNRRTKWKRQTAVGLELLAEAGNYSALQRMFPSPYFYHP	PEGSTASGGSQALDKPIDNDAEGVWSPDIEQSFQEALAIYPPCGRRKIILSDEGKMYGRNELIARYIKLRTGKTRTRKQVSSHIQVLARRKAREIQAKLKFWQGALPGQ	GCGAGCGATTAACATTCCGCGAGCGCATTAACATTCCGCGAG	C	ATTAACATTCC	1N	spac_p1	left	BARHL2_TEAD4_C_ATTAACATTCC_1N---BARHL2_TEAD4_GCGAGCGATTAACATTCCGCGAGCGCATTAACATTCCGCGAG_CTCGCGGAATGTTAATGCGCTCGCGGAATGTTAATCGCTCGC_spac_p1.pdb	___AGCGATTAA________GA_CGCATTAAC__________	FALSE	fold_barhl2_tead4_c_attaacattcc_1n_spac_p1	['_________TAACATTCCGCGAGCGCATTAA___________', '___AGCGATTAACATTCCGC__G___________________', '___AGCGATTAACATTCCGCGAG___________________', '___AGCGATTAACATTCCGCGAG___________________', '___AGCGATTAACATTCCGCGAG___________________']	[True, True, True, True, True]	TRUE
144	BARHL2	TEAD4	TKLDKREDSQSDIKCHGTKEEGDREITSSRESPPVRAKKPRKARTAFSDHQLNQLERSFERQKYLSVQDRMDLAAALNLTDTQVKTWYQNRRTKWKRQTAVGLELLAEAGNYSALQRMFPSPYFYHP	PEGSTASGGSQALDKPIDNDAEGVWSPDIEQSFQEALAIYPPCGRRKIILSDEGKMYGRNELIARYIKLRTGKTRTRKQVSSHIQVLARRKAREIQAKLKFWQGALPGQ	GCGAGCGATTAACATTCCGCGAGCGCGATTAACATTCCGCGAG	C	ATTAACATTCC	1N	spac_p2	left	BARHL2_TEAD4_C_ATTAACATTCC_1N---BARHL2_TEAD4_GCGAGCGATTAACATTCCGCGAGCGCGATTAACATTCCGCGAG_CTCGCGGAATGTTAATCGCGCTCGCGGAATGTTAATCGCTCGC_spac_p2.pdb	__G__CGATTAACA_TCC_____CGCGATTAA___________	TRUE	fold_barhl2_tead4_c_attaacattcc_1n_spac_p2	['___AGCGATTAACATTCCGC_AG____________________', '___AGCGATTAACATTCCGCGAG____________________', '___AGCGATTAACATTCCGCGAG____________________', '___AGCGATTAACATTCCGCGAG____________________', '___AGCGATTAACATTCCGC_AG____________________']	[True, True, True, True, True]	TRUE
145	BARHL2	TEAD4	TKLDKREDSQSDIKCHGTKEEGDREITSSRESPPVRAKKPRKARTAFSDHQLNQLERSFERQKYLSVQDRMDLAAALNLTDTQVKTWYQNRRTKWKRQTAVGLELLAEAGNYSALQRMFPSPYFYHP	PEGSTASGGSQALDKPIDNDAEGVWSPDIEQSFQEALAIYPPCGRRKIILSDEGKMYGRNELIARYIKLRTGKTRTRKQVSSHIQVLARRKAREIQAKLKFWQGALPGQ	GCGAGCGATTAACATTCCGCGAGCGGGAATGTTAATGCGAG	C	ATTAACATTCC	1N	orient_1_4	left	BARHL2_TEAD4_C_ATTAACATTCC_1N---BARHL2_TEAD4_GCGAGCGATTAACATTCCGCGAGCGGGAATGTTAATGCGAG_CTCGCATTAACATTCCCGCTCGCGGAATGTTAATCGCTCGC_orient_1_4.pdb	__GAGCGATTAACATTCC_______________________	TRUE	fold_barhl2_tead4_c_attaacattcc_1n_orient_1_4	['____________________GAGCGGGAATGTTAATGCGA_', '___AGCGATTAACATTCCGCGA___________________', '___AGCGATTAACATTCCGCG____________________', '___AGCGATTAACATTCCGC_____________________', '___AGCGATTAA________GAGCGGGAATGTTA_______']	[False, True, True, True, False]	TRUE
146	BARHL2	TEAD4	TKLDKREDSQSDIKCHGTKEEGDREITSSRESPPVRAKKPRKARTAFSDHQLNQLERSFERQKYLSVQDRMDLAAALNLTDTQVKTWYQNRRTKWKRQTAVGLELLAEAGNYSALQRMFPSPYFYHP	PEGSTASGGSQALDKPIDNDAEGVWSPDIEQSFQEALAIYPPCGRRKIILSDEGKMYGRNELIARYIKLRTGKTRTRKQVSSHIQVLARRKAREIQAKLKFWQGALPGQ	GCGAGCGATTAACATTCCGCGAGGGATTAACATTCCGCGAG	C	ATTAACATTCC	1N	orient_1_3	left	BARHL2_TEAD4_C_ATTAACATTCC_1N---BARHL2_TEAD4_GCGAGCGATTAACATTCCGCGAGGGATTAACATTCCGCGAG_CTCGCGGAATGTTAATCCCTCGCGGAATGTTAATCGCTCGC_orient_1_3.pdb	____GCGATTAACAT_CCG______________________	TRUE	fold_barhl2_tead4_c_attaacattcc_1n_orient_1_3	['___AGCGATTAACATTCCG_GAG__________________', '___AGCGATTAACATTCCGCGAG__________________', '___AGCGATTAACATTCCGCGAG__________________', '___AGCGATTAACATTCCGCGAG__________________', '___AGCGATTAACATTCCGCGAG__________________']	[True, True, True, True, True]	TRUE
147	BARHL2	TEAD4	TKLDKREDSQSDIKCHGTKEEGDREITSSRESPPVRAKKPRKARTAFSDHQLNQLERSFERQKYLSVQDRMDLAAALNLTDTQVKTWYQNRRTKWKRQTAVGLELLAEAGNYSALQRMFPSPYFYHP	PEGSTASGGSQALDKPIDNDAEGVWSPDIEQSFQEALAIYPPCGRRKIILSDEGKMYGRNELIARYIKLRTGKTRTRKQVSSHIQVLARRKAREIQAKLKFWQGALPGQ	GCGAGCGCATTAACATTCCGCGAGCGATTAACATTCCGCGAG	C	ATTAACATTCC	1N	spac_p1	right	BARHL2_TEAD4_C_ATTAACATTCC_1N---BARHL2_TEAD4_GCGAGCGCATTAACATTCCGCGAGCGATTAACATTCCGCGAG_CTCGCGGAATGTTAATCGCTCGCGGAATGTTAATGCGCTCGC_spac_p1_r.pdb	____GCGCATTAAC__TCCG_G____________________	FALSE	fold_barhl2_tead4_c_attaacattcc_1n_spac_p1_r	['__________TAACATTCCGCGAGCGATTAA___________', '__________TAACATTCCGCGAGCGATTA____________', '__________TAACATTCCGCGAGCGATTAA___________', '__________TAACATTCCGCGAGCGATTAA___________', '______________________AGCGATTAACATTCCGCGAG']	[False, False, False, False, True]	FALSE
148	BARHL2	TEAD4	TKLDKREDSQSDIKCHGTKEEGDREITSSRESPPVRAKKPRKARTAFSDHQLNQLERSFERQKYLSVQDRMDLAAALNLTDTQVKTWYQNRRTKWKRQTAVGLELLAEAGNYSALQRMFPSPYFYHP	PEGSTASGGSQALDKPIDNDAEGVWSPDIEQSFQEALAIYPPCGRRKIILSDEGKMYGRNELIARYIKLRTGKTRTRKQVSSHIQVLARRKAREIQAKLKFWQGALPGQ	GCGAGCGCGATTAACATTCCGCGAGCGATTAACATTCCGCGAG	C	ATTAACATTCC	1N	spac_p2	right	BARHL2_TEAD4_C_ATTAACATTCC_1N---BARHL2_TEAD4_GCGAGCGCGATTAACATTCCGCGAGCGATTAACATTCCGCGAG_CTCGCGGAATGTTAATCGCTCGCGGAATGTTAATCGCGCTCGC_spac_p2_r.pdb	_____CGCGATTAA_____C___AG__________________	FALSE	fold_barhl2_tead4_c_attaacattcc_1n_spac_p2_r	['___________TAACATTCCGCGAGCGATTAA___________', '___________TAACATTCCGCGAGCGATTAA___________', '_______________________AGCGATTAACATTCCGCGAG', '_______________________AGCGATTAACATTCCGC_AG', '_______________________AGCGATTAACATTCCGC___']	[False, False, True, True, True]	TRUE
149	BARHL2	TEAD4	TKLDKREDSQSDIKCHGTKEEGDREITSSRESPPVRAKKPRKARTAFSDHQLNQLERSFERQKYLSVQDRMDLAAALNLTDTQVKTWYQNRRTKWKRQTAVGLELLAEAGNYSALQRMFPSPYFYHP	PEGSTASGGSQALDKPIDNDAEGVWSPDIEQSFQEALAIYPPCGRRKIILSDEGKMYGRNELIARYIKLRTGKTRTRKQVSSHIQVLARRKAREIQAKLKFWQGALPGQ	GCGAGCGGGAATGTTAATGCGAGCGATTAACATTCCGCGAG	C	ATTAACATTCC	1N	orient_1_4	right	BARHL2_TEAD4_C_ATTAACATTCC_1N---BARHL2_TEAD4_GCGAGCGGGAATGTTAATGCGAGCGATTAACATTCCGCGAG_CTCGCGGAATGTTAATCGCTCGCATTAACATTCCCGCTCGC_orient_4_1.pdb	_______GGA_TGTTAATGC__GCGATTAAC__________	FALSE	fold_barhl2_tead4_c_attaacattcc_1n_orient_4_1	['_____CGGGAATGTTA_____AGCGATTAA___________', '_____________________AGCGATTAACATTCCGCGAG', '_____________________AGCGATTAACATTCCGC__G', '_____________________AGCGATTAACATTCCG_GAG', '_____________________AGCGATTAACATTCCGCGAG']	[False, True, True, True, True]	TRUE
150	BARHL2	TEAD4	TKLDKREDSQSDIKCHGTKEEGDREITSSRESPPVRAKKPRKARTAFSDHQLNQLERSFERQKYLSVQDRMDLAAALNLTDTQVKTWYQNRRTKWKRQTAVGLELLAEAGNYSALQRMFPSPYFYHP	PEGSTASGGSQALDKPIDNDAEGVWSPDIEQSFQEALAIYPPCGRRKIILSDEGKMYGRNELIARYIKLRTGKTRTRKQVSSHIQVLARRKAREIQAKLKFWQGALPGQ	GCGAGGGATTAACATTCCGCGAGCGATTAACATTCCGCGAG	C	ATTAACATTCC	1N	orient_1_3	right	BARHL2_TEAD4_C_ATTAACATTCC_1N---BARHL2_TEAD4_GCGAGGGATTAACATTCCGCGAGCGATTAACATTCCGCGAG_CTCGCGGAATGTTAATCGCTCGCGGAATGTTAATCCCTCGC_orient_3_1.pdb	____GGGATTAACAT_CCG______________________	FALSE	fold_barhl2_tead4_c_attaacattcc_1n_orient_3_1	['___AGGGATTAACATTCCGCG_G__________________', '_____________________AGCGATTAACATTCCGCGAG', '_____________________AGCGATTAACATTCCGC_AG', '_________TAACATTCCGC_AGCGATTAA___________', '_________TAACATTCCGC_AGCGATTAA___________']	[False, True, True, False, False]	FALSE
151	BHLHA15	EN2	AARAPGEGRRRRPGPSGPGGRRDSSIQRRLESNERERQRMHKLNNAFQALREVIPHVRADKKLSKIETLTLAKNYIKSLTATILTMSSSRLPGLEGPGPKLYQHYQQQQQVAGGA	ENDPKPGEAAAAVEGQRQPESSPGGGSGGGGGSSPGEADTGRRRALMLPAVLQAPGNHQHPHRITNFFIDNILRPEFGRRKDAGTCCAGAGGGRGGGAGGEGGASGAEGGGGAGGSEQLLGSGSREPRQNPPCAPGAGGPLPAAGSDSPGDGEGGSKTLSLHGGAKKGGDPGGPLDGSLKARGLGGGDLSVSSDSDSSQAGANLGAQPMLWPAWVYCTRYSDRPSSGPRSRKPKKKNPNKEDKRPRTAFTAEQLQRLKAEFQTNRYLTEQRRQSLAQELSLNESQIKIWFQNKRAKIKKATGNKNTLAVHLMAQGLYNHSTTAKEGKSDSE	GCGAGCATATGGCGTAATTAGCGAGTAATTAGCGCATATGGCGAG	TAATTA	CATATG	3N	orient_1_2	right	BHLHA15_EN2_TAATTA_CATATG_3N---BHLHA15_EN2_GCGAGCATATGGCGTAATTAGCGAGTAATTAGCGCATATGGCGAG_CTCGCCATATGCGCTAATTACTCGCTAATTACGCCATATGCTCGC_orient_2_1.pdb	_____CATATGGCGT_______GAG____________________	FALSE	fold_bhlha15_en2_taatta_catatg_3n_orient_2_1	['_______________________AGTAATTAGCGCATATGGCG__', '_______________________AGTAATTAGCGCATATGG_G__', '________________________GTAATTAGCGCATATGGCG__', '________________________GTAATTAGCGCATATGGCG__', '________________________GTAATTAGCGCATATGGCG__']	[True, True, True, True, True]	TRUE
152	BHLHA15	EN2	AARAPGEGRRRRPGPSGPGGRRDSSIQRRLESNERERQRMHKLNNAFQALREVIPHVRADKKLSKIETLTLAKNYIKSLTATILTMSSSRLPGLEGPGPKLYQHYQQQQQVAGGA	ENDPKPGEAAAAVEGQRQPESSPGGGSGGGGGSSPGEADTGRRRALMLPAVLQAPGNHQHPHRITNFFIDNILRPEFGRRKDAGTCCAGAGGGRGGGAGGEGGASGAEGGGGAGGSEQLLGSGSREPRQNPPCAPGAGGPLPAAGSDSPGDGEGGSKTLSLHGGAKKGGDPGGPLDGSLKARGLGGGDLSVSSDSDSSQAGANLGAQPMLWPAWVYCTRYSDRPSSGPRSRKPKKKNPNKEDKRPRTAFTAEQLQRLKAEFQTNRYLTEQRRQSLAQELSLNESQIKIWFQNKRAKIKKATGNKNTLAVHLMAQGLYNHSTTAKEGKSDSE	GCGAGTAATTAGCATATGGCGAGTAATTAGCGCATATG	TAATTA	CATATG	3N	spac_m2	right	BHLHA15_EN2_TAATTA_CATATG_3N---BHLHA15_EN2_GCGAGTAATTAGCATATGGCGAGTAATTAGCGCATATG_CATATGCGCTAATTACTCGCCATATGCTAATTACTCGC_spac_m2_r.pdb	________TT__CA________________________	FALSE	fold_bhlha15_en2_taatta_catatg_3n_spac_m2_r	['____GTAATTAGCATATGGCG_________________', '____GTAATTAGCATATGGCGA________________', '____GTAATTAGCATATGGCGA________________', '____GTAATTAGCATATGGCG_________________', '____GTAATTAGCATATGGCGA________________']	[False, False, False, False, False]	FALSE
153	BHLHA15	EN2	AARAPGEGRRRRPGPSGPGGRRDSSIQRRLESNERERQRMHKLNNAFQALREVIPHVRADKKLSKIETLTLAKNYIKSLTATILTMSSSRLPGLEGPGPKLYQHYQQQQQVAGGA	ENDPKPGEAAAAVEGQRQPESSPGGGSGGGGGSSPGEADTGRRRALMLPAVLQAPGNHQHPHRITNFFIDNILRPEFGRRKDAGTCCAGAGGGRGGGAGGEGGASGAEGGGGAGGSEQLLGSGSREPRQNPPCAPGAGGPLPAAGSDSPGDGEGGSKTLSLHGGAKKGGDPGGPLDGSLKARGLGGGDLSVSSDSDSSQAGANLGAQPMLWPAWVYCTRYSDRPSSGPRSRKPKKKNPNKEDKRPRTAFTAEQLQRLKAEFQTNRYLTEQRRQSLAQELSLNESQIKIWFQNKRAKIKKATGNKNTLAVHLMAQGLYNHSTTAKEGKSDSE	GCGAGTAATTAGCCATATGGCGAGTAATTAGCGCATATGGCGAG	TAATTA	CATATG	3N	spac_m1	right	BHLHA15_EN2_TAATTA_CATATG_3N---BHLHA15_EN2_GCGAGTAATTAGCCATATGGCGAGTAATTAGCGCATATGGCGAG_CTCGCCATATGCGCTAATTACTCGCCATATGGCTAATTACTCGC_spac_m1_r.pdb	_____T__TT__CCATATG____GTAATTAGC____________	FALSE	fold_bhlha15_en2_taatta_catatg_3n_spac_m1_r	['_______________________GTAATTAGCGCATATGGCG__', '_______________________GTAATTAGCGCATATGGCG__', '_______________________GTAATTAGCGCATATGGCGA_', '_______________________GTAATTAGCGCATATGGCG__', '_______________________GTAATTAGCGCATATGG_GAG']	[True, True, True, True, True]	TRUE
154	BHLHA15	EN2	AARAPGEGRRRRPGPSGPGGRRDSSIQRRLESNERERQRMHKLNNAFQALREVIPHVRADKKLSKIETLTLAKNYIKSLTATILTMSSSRLPGLEGPGPKLYQHYQQQQQVAGGA	ENDPKPGEAAAAVEGQRQPESSPGGGSGGGGGSSPGEADTGRRRALMLPAVLQAPGNHQHPHRITNFFIDNILRPEFGRRKDAGTCCAGAGGGRGGGAGGEGGASGAEGGGGAGGSEQLLGSGSREPRQNPPCAPGAGGPLPAAGSDSPGDGEGGSKTLSLHGGAKKGGDPGGPLDGSLKARGLGGGDLSVSSDSDSSQAGANLGAQPMLWPAWVYCTRYSDRPSSGPRSRKPKKKNPNKEDKRPRTAFTAEQLQRLKAEFQTNRYLTEQRRQSLAQELSLNESQIKIWFQNKRAKIKKATGNKNTLAVHLMAQGLYNHSTTAKEGKSDSE	GCGAGTAATTAGCGACATATGGCGAGTAATTAGCGCATATGGCGAG	TAATTA	CATATG	3N	spac_p1	right	BHLHA15_EN2_TAATTA_CATATG_3N---BHLHA15_EN2_GCGAGTAATTAGCGACATATGGCGAGTAATTAGCGCATATGGCGAG_CTCGCCATATGCGCTAATTACTCGCCATATGTCGCTAATTACTCGC_spac_p1_r.pdb	____GT__TT_GCGAC_TAT_______AAT________________	FALSE	fold_bhlha15_en2_taatta_catatg_3n_spac_p1_r	['____GTAATTAGCGACATATGGCGA_____________________', '____GTAATTAGCGACATATGGCGA_____________________', '____GTAATTAGCGACATATGGCG______________________', '____GTAATTAGCGACATATGGCGA_____________________', '______________ACATATGGCG_GTAATTAGCGC__________']	[False, False, False, False, True]	FALSE
155	BHLHA15	EN2	AARAPGEGRRRRPGPSGPGGRRDSSIQRRLESNERERQRMHKLNNAFQALREVIPHVRADKKLSKIETLTLAKNYIKSLTATILTMSSSRLPGLEGPGPKLYQHYQQQQQVAGGA	ENDPKPGEAAAAVEGQRQPESSPGGGSGGGGGSSPGEADTGRRRALMLPAVLQAPGNHQHPHRITNFFIDNILRPEFGRRKDAGTCCAGAGGGRGGGAGGEGGASGAEGGGGAGGSEQLLGSGSREPRQNPPCAPGAGGPLPAAGSDSPGDGEGGSKTLSLHGGAKKGGDPGGPLDGSLKARGLGGGDLSVSSDSDSSQAGANLGAQPMLWPAWVYCTRYSDRPSSGPRSRKPKKKNPNKEDKRPRTAFTAEQLQRLKAEFQTNRYLTEQRRQSLAQELSLNESQIKIWFQNKRAKIKKATGNKNTLAVHLMAQGLYNHSTTAKEGKSDSE	GCGAGTAATTAGCGAGCATATGGCGAGTAATTAGCGCATATGGCGAG	TAATTA	CATATG	3N	spac_p2	right	BHLHA15_EN2_TAATTA_CATATG_3N---BHLHA15_EN2_GCGAGTAATTAGCGAGCATATGGCGAGTAATTAGCGCATATGGCGAG_CTCGCCATATGCGCTAATTACTCGCCATATGCTCGCTAATTACTCGC_spac_p2_r.pdb	_________TAGCGAGCATA____G_______AG_____________	FALSE	fold_bhlha15_en2_taatta_catatg_3n_spac_p2_r	['__________________________GTAATTAGCGCATATGGCGA_', '__________________________GTAATTAGCGCATATGGCG__', '__________________________GTAATTAGCGCATATGG_G__', '__________________________GTAATTAGCGCATATGG_GAG', '_______________GCATATGGCGAGTAATTAGCG___________']	[True, True, True, True, True]	TRUE
156	BHLHA15	EN2	AARAPGEGRRRRPGPSGPGGRRDSSIQRRLESNERERQRMHKLNNAFQALREVIPHVRADKKLSKIETLTLAKNYIKSLTATILTMSSSRLPGLEGPGPKLYQHYQQQQQVAGGA	ENDPKPGEAAAAVEGQRQPESSPGGGSGGGGGSSPGEADTGRRRALMLPAVLQAPGNHQHPHRITNFFIDNILRPEFGRRKDAGTCCAGAGGGRGGGAGGEGGASGAEGGGGAGGSEQLLGSGSREPRQNPPCAPGAGGPLPAAGSDSPGDGEGGSKTLSLHGGAKKGGDPGGPLDGSLKARGLGGGDLSVSSDSDSSQAGANLGAQPMLWPAWVYCTRYSDRPSSGPRSRKPKKKNPNKEDKRPRTAFTAEQLQRLKAEFQTNRYLTEQRRQSLAQELSLNESQIKIWFQNKRAKIKKATGNKNTLAVHLMAQGLYNHSTTAKEGKSDSE	GCGAGTAATTAGCGCATATGGCGAGCATATGGCGTAATTAGCGAG	TAATTA	CATATG	3N	orient_1_2	left	BHLHA15_EN2_TAATTA_CATATG_3N---BHLHA15_EN2_GCGAGTAATTAGCGCATATGGCGAGCATATGGCGTAATTAGCGAG_CTCGCTAATTACGCCATATGCTCGCCATATGCGCTAATTACTCGC_orient_1_2.pdb	___________________G___A_CATAT_______________	FALSE	fold_bhlha15_en2_taatta_catatg_3n_orient_1_2	['____GTAATTAGCGCATATGGCGA_____________________', '____GTAATTAGCGCATATGGCG______________________', '____GTAATTAGCGCATATGGCG______________________', '____GTAATTAGCGCATATGGCG______________________', '____GTAATTAGCGCATATGGCG______________________']	[True, True, True, True, True]	TRUE
157	BHLHA15	EN2	AARAPGEGRRRRPGPSGPGGRRDSSIQRRLESNERERQRMHKLNNAFQALREVIPHVRADKKLSKIETLTLAKNYIKSLTATILTMSSSRLPGLEGPGPKLYQHYQQQQQVAGGA	ENDPKPGEAAAAVEGQRQPESSPGGGSGGGGGSSPGEADTGRRRALMLPAVLQAPGNHQHPHRITNFFIDNILRPEFGRRKDAGTCCAGAGGGRGGGAGGEGGASGAEGGGGAGGSEQLLGSGSREPRQNPPCAPGAGGPLPAAGSDSPGDGEGGSKTLSLHGGAKKGGDPGGPLDGSLKARGLGGGDLSVSSDSDSSQAGANLGAQPMLWPAWVYCTRYSDRPSSGPRSRKPKKKNPNKEDKRPRTAFTAEQLQRLKAEFQTNRYLTEQRRQSLAQELSLNESQIKIWFQNKRAKIKKATGNKNTLAVHLMAQGLYNHSTTAKEGKSDSE	GCGAGTAATTAGCGCATATGGCGAGTAATTAGCATATGGCGAG	TAATTA	CATATG	3N	spac_m2	left	BHLHA15_EN2_TAATTA_CATATG_3N---BHLHA15_EN2_GCGAGTAATTAGCGCATATGGCGAGTAATTAGCATATGGCGAG_CTCGCCATATGCTAATTACTCGCCATATGCGCTAATTACTCGC_spac_m2.pdb	___________GCGCA___GG___GT_____________CGA_	TRUE	fold_bhlha15_en2_taatta_catatg_3n_spac_m2	['____GTAATTAGCGCATATGGCGA___________________', '____GTAATTAGCGCATATGGCGA___________________', '____GTAATTAGCGCATATGGCGA___________________', '____GTAATTAGCGCATATGGCGA___________________', '____GTAATTAGCGCATATGG______________________']	[True, True, True, True, True]	TRUE
158	BHLHA15	EN2	AARAPGEGRRRRPGPSGPGGRRDSSIQRRLESNERERQRMHKLNNAFQALREVIPHVRADKKLSKIETLTLAKNYIKSLTATILTMSSSRLPGLEGPGPKLYQHYQQQQQVAGGA	ENDPKPGEAAAAVEGQRQPESSPGGGSGGGGGSSPGEADTGRRRALMLPAVLQAPGNHQHPHRITNFFIDNILRPEFGRRKDAGTCCAGAGGGRGGGAGGEGGASGAEGGGGAGGSEQLLGSGSREPRQNPPCAPGAGGPLPAAGSDSPGDGEGGSKTLSLHGGAKKGGDPGGPLDGSLKARGLGGGDLSVSSDSDSSQAGANLGAQPMLWPAWVYCTRYSDRPSSGPRSRKPKKKNPNKEDKRPRTAFTAEQLQRLKAEFQTNRYLTEQRRQSLAQELSLNESQIKIWFQNKRAKIKKATGNKNTLAVHLMAQGLYNHSTTAKEGKSDSE	GCGAGTAATTAGCGCATATGGCGAGTAATTAGCCATATGGCGAG	TAATTA	CATATG	3N	spac_m1	left	BHLHA15_EN2_TAATTA_CATATG_3N---BHLHA15_EN2_GCGAGTAATTAGCGCATATGGCGAGTAATTAGCCATATGGCGAG_CTCGCCATATGGCTAATTACTCGCCATATGCGCTAATTACTCGC_spac_m1.pdb	GCGAG__ATT______T__GGCGAGT__________________	TRUE	fold_bhlha15_en2_taatta_catatg_3n_spac_m1	['____GTAATTAGCGCATATGGCGA____________________', '____GTAATTAGCGCATATGGCGA____________________', '____GTAATTAGCGCATATGGCG_____________________', '____GTAATTAGCGCATATGGCGA____________________', '____GTAATTAGCGCATATGGCGA____________________']	[True, True, True, True, True]	TRUE
159	BHLHA15	EN2	AARAPGEGRRRRPGPSGPGGRRDSSIQRRLESNERERQRMHKLNNAFQALREVIPHVRADKKLSKIETLTLAKNYIKSLTATILTMSSSRLPGLEGPGPKLYQHYQQQQQVAGGA	ENDPKPGEAAAAVEGQRQPESSPGGGSGGGGGSSPGEADTGRRRALMLPAVLQAPGNHQHPHRITNFFIDNILRPEFGRRKDAGTCCAGAGGGRGGGAGGEGGASGAEGGGGAGGSEQLLGSGSREPRQNPPCAPGAGGPLPAAGSDSPGDGEGGSKTLSLHGGAKKGGDPGGPLDGSLKARGLGGGDLSVSSDSDSSQAGANLGAQPMLWPAWVYCTRYSDRPSSGPRSRKPKKKNPNKEDKRPRTAFTAEQLQRLKAEFQTNRYLTEQRRQSLAQELSLNESQIKIWFQNKRAKIKKATGNKNTLAVHLMAQGLYNHSTTAKEGKSDSE	GCGAGTAATTAGCGCATATGGCGAGTAATTAGCGACATATGGCGAG	TAATTA	CATATG	3N	spac_p1	left	BHLHA15_EN2_TAATTA_CATATG_3N---BHLHA15_EN2_GCGAGTAATTAGCGCATATGGCGAGTAATTAGCGACATATGGCGAG_CTCGCCATATGTCGCTAATTACTCGCCATATGCGCTAATTACTCGC_spac_p1.pdb	_C_AGTAATT__CG_ATATGGCGAG_AAT_________________	TRUE	fold_bhlha15_en2_taatta_catatg_3n_spac_p1	['________________________GTAATTAGCGACATATGGCG__', '____GTAATTAGCGCATATGGCG_______________________', '____GTAATTAGCGCATATGGCGA______________________', '____GTAATTAGCGCATATGGCGA______________________', '____GTAATTAGCGC_______________A___ACATATGGCG__']	[False, True, True, True, True]	TRUE
160	BHLHA15	EN2	AARAPGEGRRRRPGPSGPGGRRDSSIQRRLESNERERQRMHKLNNAFQALREVIPHVRADKKLSKIETLTLAKNYIKSLTATILTMSSSRLPGLEGPGPKLYQHYQQQQQVAGGA	ENDPKPGEAAAAVEGQRQPESSPGGGSGGGGGSSPGEADTGRRRALMLPAVLQAPGNHQHPHRITNFFIDNILRPEFGRRKDAGTCCAGAGGGRGGGAGGEGGASGAEGGGGAGGSEQLLGSGSREPRQNPPCAPGAGGPLPAAGSDSPGDGEGGSKTLSLHGGAKKGGDPGGPLDGSLKARGLGGGDLSVSSDSDSSQAGANLGAQPMLWPAWVYCTRYSDRPSSGPRSRKPKKKNPNKEDKRPRTAFTAEQLQRLKAEFQTNRYLTEQRRQSLAQELSLNESQIKIWFQNKRAKIKKATGNKNTLAVHLMAQGLYNHSTTAKEGKSDSE	GCGAGTAATTAGCGCATATGGCGAGTAATTAGCGAGCATATGGCGAG	TAATTA	CATATG	3N	spac_p2	left	BHLHA15_EN2_TAATTA_CATATG_3N---BHLHA15_EN2_GCGAGTAATTAGCGCATATGGCGAGTAATTAGCGAGCATATGGCGAG_CTCGCCATATGCTCGCTAATTACTCGCCATATGCGCTAATTACTCGC_spac_p2.pdb	_CG___AATTAGCGCAT___GCGAG______________________	TRUE	fold_bhlha15_en2_taatta_catatg_3n_spac_p2	['____GTAATTAGCGCATATGGCGA_______________________', '____GTAATTAGCGCATATGGCGA_______________________', '____GTAATTAGCGCATATGGCGA_______________________', '____GTAATTAGCGCATATGGCG________________________', '____GTAATTAGCGCATATGGCGA_______________________']	[True, True, True, True, True]	TRUE
161	BHLHA15	EN2	AARAPGEGRRRRPGPSGPGGRRDSSIQRRLESNERERQRMHKLNNAFQALREVIPHVRADKKLSKIETLTLAKNYIKSLTATILTMSSSRLPGLEGPGPKLYQHYQQQQQVAGGA	ENDPKPGEAAAAVEGQRQPESSPGGGSGGGGGSSPGEADTGRRRALMLPAVLQAPGNHQHPHRITNFFIDNILRPEFGRRKDAGTCCAGAGGGRGGGAGGEGGASGAEGGGGAGGSEQLLGSGSREPRQNPPCAPGAGGPLPAAGSDSPGDGEGGSKTLSLHGGAKKGGDPGGPLDGSLKARGLGGGDLSVSSDSDSSQAGANLGAQPMLWPAWVYCTRYSDRPSSGPRSRKPKKKNPNKEDKRPRTAFTAEQLQRLKAEFQTNRYLTEQRRQSLAQELSLNESQIKIWFQNKRAKIKKATGNKNTLAVHLMAQGLYNHSTTAKEGKSDSE	GCGAGTAATTAGCGCATATGGCGAGTAATTAGCGCATATGGCGAG	TAATTA	CATATG	3N	orient_1_3	left	BHLHA15_EN2_TAATTA_CATATG_3N---BHLHA15_EN2_GCGAGTAATTAGCGCATATGGCGAGTAATTAGCGCATATGGCGAG_CTCGCCATATGCGCTAATTACTCGCCATATGCGCTAATTACTCGC_orient_1_3.pdb	__GAGTAAT___C____A__GCGA_TAA_________________	TRUE	fold_bhlha15_en2_taatta_catatg_3n_orient_1_3	['_____________GCATATGGCG_GTAATTAGCGC__________', '____GTAATTAGCGCATATGGCGA_____________________', '____GTAATTAGCGCATATGGCGA_____________________', '_____________GCATATGGCG_GTAATTAGCG___________', '_____________GCATATGGCGAGTAATTAGCG___________']	[False, True, True, False, False]	FALSE
162	BHLHA15	EN2	AARAPGEGRRRRPGPSGPGGRRDSSIQRRLESNERERQRMHKLNNAFQALREVIPHVRADKKLSKIETLTLAKNYIKSLTATILTMSSSRLPGLEGPGPKLYQHYQQQQQVAGGA	ENDPKPGEAAAAVEGQRQPESSPGGGSGGGGGSSPGEADTGRRRALMLPAVLQAPGNHQHPHRITNFFIDNILRPEFGRRKDAGTCCAGAGGGRGGGAGGEGGASGAEGGGGAGGSEQLLGSGSREPRQNPPCAPGAGGPLPAAGSDSPGDGEGGSKTLSLHGGAKKGGDPGGPLDGSLKARGLGGGDLSVSSDSDSSQAGANLGAQPMLWPAWVYCTRYSDRPSSGPRSRKPKKKNPNKEDKRPRTAFTAEQLQRLKAEFQTNRYLTEQRRQSLAQELSLNESQIKIWFQNKRAKIKKATGNKNTLAVHLMAQGLYNHSTTAKEGKSDSE	GCGAGTAATTAGCGCATATGGCGAGTAATTAGCGCATATGGCGAG	TAATTA	CATATG	3N	orient_1_4	left	BHLHA15_EN2_TAATTA_CATATG_3N---BHLHA15_EN2_GCGAGTAATTAGCGCATATGGCGAGTAATTAGCGCATATGGCGAG_CTCGCCATATGCGCTAATTACTCGCCATATGCGCTAATTACTCGC_orient_1_4.pdb	____GTAATTAGC___TAT_G_G_G_AA____C____________	TRUE	fold_bhlha15_en2_taatta_catatg_3n_orient_1_4	['____GTAATTAGCGCATATGGCGA_____________________', '____GTAATTAGCGCATATGGCG______________________', '____GTAATTAGCGCATATGGCGA_____________________', '____GTAATTAGCGCATATGGCG______________________', '____GTAATTAGCGCATATGGCGA_____________________']	[True, True, True, True, True]	TRUE
163	BHLHA15	EN2	AARAPGEGRRRRPGPSGPGGRRDSSIQRRLESNERERQRMHKLNNAFQALREVIPHVRADKKLSKIETLTLAKNYIKSLTATILTMSSSRLPGLEGPGPKLYQHYQQQQQVAGGA	ENDPKPGEAAAAVEGQRQPESSPGGGSGGGGGSSPGEADTGRRRALMLPAVLQAPGNHQHPHRITNFFIDNILRPEFGRRKDAGTCCAGAGGGRGGGAGGEGGASGAEGGGGAGGSEQLLGSGSREPRQNPPCAPGAGGPLPAAGSDSPGDGEGGSKTLSLHGGAKKGGDPGGPLDGSLKARGLGGGDLSVSSDSDSSQAGANLGAQPMLWPAWVYCTRYSDRPSSGPRSRKPKKKNPNKEDKRPRTAFTAEQLQRLKAEFQTNRYLTEQRRQSLAQELSLNESQIKIWFQNKRAKIKKATGNKNTLAVHLMAQGLYNHSTTAKEGKSDSE	GCGAGTAATTAGCGCATATGGCGAGTAATTAGCGCATATGGCGAG	TAATTA	CATATG	3N	orient_1_3	right	BHLHA15_EN2_TAATTA_CATATG_3N---BHLHA15_EN2_GCGAGTAATTAGCGCATATGGCGAGTAATTAGCGCATATGGCGAG_CTCGCCATATGCGCTAATTACTCGCCATATGCGCTAATTACTCGC_orient_3_1.pdb	____GTAATTAG_______GGCGA__AA_________________	FALSE	fold_bhlha15_en2_taatta_catatg_3n_orient_3_1	['____GTAATTAGCGCATATGGCGA_____________________', '____GTAATTAGCGCATATGGCG______________________', '____GTAATTAGCGCATATGGCG______________________', '____GTAATTAGCGCATATGGCGA_____________________', '____GTAATTAGCGCATATGGCG______________________']	[False, False, False, False, False]	FALSE
164	BHLHA15	EN2	AARAPGEGRRRRPGPSGPGGRRDSSIQRRLESNERERQRMHKLNNAFQALREVIPHVRADKKLSKIETLTLAKNYIKSLTATILTMSSSRLPGLEGPGPKLYQHYQQQQQVAGGA	ENDPKPGEAAAAVEGQRQPESSPGGGSGGGGGSSPGEADTGRRRALMLPAVLQAPGNHQHPHRITNFFIDNILRPEFGRRKDAGTCCAGAGGGRGGGAGGEGGASGAEGGGGAGGSEQLLGSGSREPRQNPPCAPGAGGPLPAAGSDSPGDGEGGSKTLSLHGGAKKGGDPGGPLDGSLKARGLGGGDLSVSSDSDSSQAGANLGAQPMLWPAWVYCTRYSDRPSSGPRSRKPKKKNPNKEDKRPRTAFTAEQLQRLKAEFQTNRYLTEQRRQSLAQELSLNESQIKIWFQNKRAKIKKATGNKNTLAVHLMAQGLYNHSTTAKEGKSDSE	GCGAGTAATTAGCGCATATGGCGAGTAATTAGCGCATATGGCGAG	TAATTA	CATATG	3N	orient_1_4	right	BHLHA15_EN2_TAATTA_CATATG_3N---BHLHA15_EN2_GCGAGTAATTAGCGCATATGGCGAGTAATTAGCGCATATGGCGAG_CTCGCCATATGCGCTAATTACTCGCCATATGCGCTAATTACTCGC_orient_4_1.pdb	____GTAATTA_____T__GGCGA__AA_________________	FALSE	fold_bhlha15_en2_taatta_catatg_3n_orient_4_1	['____GTAATTAGCGCATATGGCGA_____________________', '____GTAATTAGCGCATATGGCGA_____________________', '____GTAATTAGCGCATATGGCGA_____________________', '____GTAATTAGCGCATATGGCGA_____________________', '_____________GCATATGGCG_GTAATTAGCG___________']	[False, False, False, False, True]	FALSE
165	BHLHA15	TEAD4	AARAPGEGRRRRPGPSGPGGRRDSSIQRRLESNERERQRMHKLNNAFQALREVIPHVRADKKLSKIETLTLAKNYIKSLTATILTMSSSRLPGLEGPGPKLYQHYQQQQQVAGGA	PEGSTASGGSQALDKPIDNDAEGVWSPDIEQSFQEALAIYPPCGRRKIILSDEGKMYGRNELIARYIKLRTGKTRTRKQVSSHIQVLARRKAREIQAKLKFWQGALPGQ	GCGAGATTCCAGCGAGCGACCATATGGCGAGCCATATGGCGAGCGAATTCCAGCGAG	CCATATG	ATTCCA	8N	orient_1_2	right	BHLHA15_TEAD4_CCATATG_ATTCCA_8N---BHLHA15_TEAD4_GCGAGATTCCAGCGAGCGACCATATGGCGAGCCATATGGCGAGCGAATTCCAGCGAG_CTCGCTGGAATTCGCTCGCCATATGGCTCGCCATATGGTCGCTCGCTGGAATCTCGC_orient_2_1.pdb	____________________CATATGGCG_GC_AT__GG__________________	FALSE	fold_bhlha15_tead4_ccatatg_attcca_8n_orient_2_1	['_________________GACCATATGG_______________GCGAATTCCAGCGA_', '________________CGACCATATGG_______________GCGAATTCCAGCGA_', '_________________GACCATATGG_______________GCGAATTCCAGCGA_', '_CGAGATTCCAGCGA__G_CCATATGG______________________________', '__GAGATTCCAGC_A____CCATATGGCGA___________________________']	[True, False, True, False, False]	FALSE
166	BHLHA15	TEAD4	AARAPGEGRRRRPGPSGPGGRRDSSIQRRLESNERERQRMHKLNNAFQALREVIPHVRADKKLSKIETLTLAKNYIKSLTATILTMSSSRLPGLEGPGPKLYQHYQQQQQVAGGA	PEGSTASGGSQALDKPIDNDAEGVWSPDIEQSFQEALAIYPPCGRRKIILSDEGKMYGRNELIARYIKLRTGKTRTRKQVSSHIQVLARRKAREIQAKLKFWQGALPGQ	GCGAGCATATGGGCGAGCGAATTCCAGCGAGCCATATGGCGAGCGAATTCCAGCGAG	CCATATG	ATTCCA	8N	orient_1_3	right	BHLHA15_TEAD4_CCATATG_ATTCCA_8N---BHLHA15_TEAD4_GCGAGCATATGGGCGAGCGAATTCCAGCGAGCCATATGGCGAGCGAATTCCAGCGAG_CTCGCTGGAATTCGCTCGCCATATGGCTCGCTGGAATTCGCTCGCCCATATGCTCGC_orient_3_1.pdb	_________________CGAATTCC____A___ATATGGC_________________	FALSE	fold_bhlha15_tead4_ccatatg_attcca_8n_orient_3_1	['____GCATATGG_C___CGAATTCCAGCGA___________________________', '__GAGCATATGG____GCGAATTCCAGCGA___________________________', '_____________________________AGCCATATGG___GCGAATTCCAGCGA_', '____________________________GAGCCATATGG___GCGAATTCCAGCGA_', '____GCATATGGGC____________________________GCGAATTCCA_CG__']	[False, False, True, True, True]	TRUE
167	BHLHA15	TEAD4	AARAPGEGRRRRPGPSGPGGRRDSSIQRRLESNERERQRMHKLNNAFQALREVIPHVRADKKLSKIETLTLAKNYIKSLTATILTMSSSRLPGLEGPGPKLYQHYQQQQQVAGGA	PEGSTASGGSQALDKPIDNDAEGVWSPDIEQSFQEALAIYPPCGRRKIILSDEGKMYGRNELIARYIKLRTGKTRTRKQVSSHIQVLARRKAREIQAKLKFWQGALPGQ	GCGAGCCATATGGCGAGCATTCCAGCGAGCCATATGGCGAGCGAATTCCA	CCATATG	ATTCCA	8N	spac_m2	right	BHLHA15_TEAD4_CCATATG_ATTCCA_8N---BHLHA15_TEAD4_GCGAGCCATATGGCGAGCATTCCAGCGAGCCATATGGCGAGCGAATTCCA_TGGAATTCGCTCGCCATATGGCTCGCTGGAATGCTCGCCATATGGCTCGC_spac_m2_r.pdb	________________GCATTCCAG_GAGCCATATGG_____________	TRUE	fold_bhlha15_tead4_ccatatg_attcca_8n_spac_m2_r	['__GAGCCATATGG__AGCATTCCAGCGA______________________', '______________GAGCATTCCAGCGA_CCATATGGCG___________', '______________GAGCATTCCAGCGA_CCATATGGCG___________', '______________GAGCATTCCAGCGA_CCATATGGCGA__________', '______________GAGCATTCCAGCGA_CCATATGGCGA__________']	[False, True, True, True, True]	TRUE
168	BHLHA15	TEAD4	AARAPGEGRRRRPGPSGPGGRRDSSIQRRLESNERERQRMHKLNNAFQALREVIPHVRADKKLSKIETLTLAKNYIKSLTATILTMSSSRLPGLEGPGPKLYQHYQQQQQVAGGA	PEGSTASGGSQALDKPIDNDAEGVWSPDIEQSFQEALAIYPPCGRRKIILSDEGKMYGRNELIARYIKLRTGKTRTRKQVSSHIQVLARRKAREIQAKLKFWQGALPGQ	GCGAGCCATATGGCGAGCGAATTCCAGCGAGATTCCAGCGAGCGACCATATGGCGAG	CCATATG	ATTCCA	8N	orient_1_2	left	BHLHA15_TEAD4_CCATATG_ATTCCA_8N---BHLHA15_TEAD4_GCGAGCCATATGGCGAGCGAATTCCAGCGAGATTCCAGCGAGCGACCATATGGCGAG_CTCGCCATATGGTCGCTCGCTGGAATCTCGCTGGAATTCGCTCGCCATATGGCTCGC_orient_1_2.pdb	___________G__________TC_AGCG____________________________	TRUE	fold_bhlha15_tead4_ccatatg_attcca_8n_orient_1_2	['___________________________CGAGATTCCAGCGAGCGACCATATGG____', '___________________________CGAGATTCCAGCGA_CGACCATATGG____', '__GAGCCATATGG____CGAATTCCAGCGA___________________________', '___AGCCATATGG______________CGAGATTCCAGCGA________________', '___AGCCATATGG___GCGAATTCCAGCGA___________________________']	[False, False, True, False, True]	FALSE
169	BHLHA15	TEAD4	AARAPGEGRRRRPGPSGPGGRRDSSIQRRLESNERERQRMHKLNNAFQALREVIPHVRADKKLSKIETLTLAKNYIKSLTATILTMSSSRLPGLEGPGPKLYQHYQQQQQVAGGA	PEGSTASGGSQALDKPIDNDAEGVWSPDIEQSFQEALAIYPPCGRRKIILSDEGKMYGRNELIARYIKLRTGKTRTRKQVSSHIQVLARRKAREIQAKLKFWQGALPGQ	GCGAGCCATATGGCGAGCGAATTCCAGCGAGCATATGGGCGAGCGAATTCCAGCGAG	CCATATG	ATTCCA	8N	orient_1_3	left	BHLHA15_TEAD4_CCATATG_ATTCCA_8N---BHLHA15_TEAD4_GCGAGCCATATGGCGAGCGAATTCCAGCGAGCATATGGGCGAGCGAATTCCAGCGAG_CTCGCTGGAATTCGCTCGCCCATATGCTCGCTGGAATTCGCTCGCCATATGGCTCGC_orient_1_3.pdb	________________GCGAATTCC_GCGA__ATATGGGCGAG______________	FALSE	fold_bhlha15_tead4_ccatatg_attcca_8n_orient_1_3	['______________________________GCATATGGGC__GCGAATTCCAGCGA_', '______________________________GCATATGG_C__GCGAATTCCAGCG__', '______________________________GCATATGGGCG_GCGAATTCCAGCG__', '________________GCGAATTCCAGCGAGCATATGGGCG________________', '________________GCGAATTCCAGCGAGCATATGGGC_________________']	[False, False, False, False, True]	FALSE
170	BHLHA15	TEAD4	AARAPGEGRRRRPGPSGPGGRRDSSIQRRLESNERERQRMHKLNNAFQALREVIPHVRADKKLSKIETLTLAKNYIKSLTATILTMSSSRLPGLEGPGPKLYQHYQQQQQVAGGA	PEGSTASGGSQALDKPIDNDAEGVWSPDIEQSFQEALAIYPPCGRRKIILSDEGKMYGRNELIARYIKLRTGKTRTRKQVSSHIQVLARRKAREIQAKLKFWQGALPGQ	GCGAGCCATATGGCGAGCGAATTCCAGCGAGCCATATGGCGAGCATTCCAGCGAG	CCATATG	ATTCCA	8N	spac_m2	left	BHLHA15_TEAD4_CCATATG_ATTCCA_8N---BHLHA15_TEAD4_GCGAGCCATATGGCGAGCGAATTCCAGCGAGCCATATGGCGAGCATTCCAGCGAG_CTCGCTGGAATGCTCGCCATATGGCTCGCTGGAATTCGCTCGCCATATGGCTCGC_spac_m2.pdb	_________________CGAATTCCA_CGAGCCATATGG________________	FALSE	fold_bhlha15_tead4_ccatatg_attcca_8n_spac_m2	['___AGCCATATGG___GCGAATTCCA___A_________________________', '________________GCGAATTCCAGCGA_CCATATGGCG______________', '_______________________________CCATATGG_GAGCATTCCAGCGA_', '_______________________________CCATATGG_GAGCATTCCAGCGA_', '___AGCCATATGG___________________________GAGCATTCCAGCGA_']	[True, False, False, False, False]	FALSE
171	BHLHA15	TEAD4	AARAPGEGRRRRPGPSGPGGRRDSSIQRRLESNERERQRMHKLNNAFQALREVIPHVRADKKLSKIETLTLAKNYIKSLTATILTMSSSRLPGLEGPGPKLYQHYQQQQQVAGGA	PEGSTASGGSQALDKPIDNDAEGVWSPDIEQSFQEALAIYPPCGRRKIILSDEGKMYGRNELIARYIKLRTGKTRTRKQVSSHIQVLARRKAREIQAKLKFWQGALPGQ	GCGAGCCATATGGCGAGCGAATTCCAGCGAGCCATATGGCGAGCGAGATTCCAGCGAG	CCATATG	ATTCCA	8N	spac_p1	left	BHLHA15_TEAD4_CCATATG_ATTCCA_8N---BHLHA15_TEAD4_GCGAGCCATATGGCGAGCGAATTCCAGCGAGCCATATGGCGAGCGAGATTCCAGCGAG_CTCGCTGGAATCTCGCTCGCCATATGGCTCGCTGGAATTCGCTCGCCATATGGCTCGC_spac_p1.pdb	____________________________GAGCCATATGG___________________	FALSE	fold_bhlha15_tead4_ccatatg_attcca_8n_spac_p1	['_____________________________AGCCATATGG____CGAGATTCCAGCGA_', '____________________________GAGCCATATGG____CGAGATTCCAGCG__', '_____________________________AGCCATATGG____CGAGATTCCAGCG__', '_____________________________AGCCATATGG____CGAGATTCCAGC_A_', '________________GCGAATTCCAGCGAGCCATATGG___________________']	[False, False, False, False, True]	FALSE
172	BHLHA15	TEAD4	AARAPGEGRRRRPGPSGPGGRRDSSIQRRLESNERERQRMHKLNNAFQALREVIPHVRADKKLSKIETLTLAKNYIKSLTATILTMSSSRLPGLEGPGPKLYQHYQQQQQVAGGA	PEGSTASGGSQALDKPIDNDAEGVWSPDIEQSFQEALAIYPPCGRRKIILSDEGKMYGRNELIARYIKLRTGKTRTRKQVSSHIQVLARRKAREIQAKLKFWQGALPGQ	GCGAGCCATATGGCGAGCGAATTCCAGCGAGCCATATGGCGAGCGAGCATTCCAGCGAG	CCATATG	ATTCCA	8N	spac_p2	left	BHLHA15_TEAD4_CCATATG_ATTCCA_8N---BHLHA15_TEAD4_GCGAGCCATATGGCGAGCGAATTCCAGCGAGCCATATGGCGAGCGAGCATTCCAGCGAG_CTCGCTGGAATGCTCGCTCGCCATATGGCTCGCTGGAATTCGCTCGCCATATGGCTCGC_spac_p2.pdb	_________________CGAATTCCA_CGAGCCATATGG__AG________________	TRUE	fold_bhlha15_tead4_ccatatg_attcca_8n_spac_p2	['_______________________________CCATATGG_GA__GAGCATTCCAGCGA_', '_______________________________CCATATGGCGA__GAGCATTCCAGCGA_', '_______________________________CCATATGG_G___GAGCATTCCAG_GA_', '_______________________________CCATATGGCGA__GAGCATTCCAGCGA_', '_______________________________CCATATGGCG___GAGCATTCCAGC___']	[False, False, False, False, False]	FALSE
173	BHLHA15	TEAD4	AARAPGEGRRRRPGPSGPGGRRDSSIQRRLESNERERQRMHKLNNAFQALREVIPHVRADKKLSKIETLTLAKNYIKSLTATILTMSSSRLPGLEGPGPKLYQHYQQQQQVAGGA	PEGSTASGGSQALDKPIDNDAEGVWSPDIEQSFQEALAIYPPCGRRKIILSDEGKMYGRNELIARYIKLRTGKTRTRKQVSSHIQVLARRKAREIQAKLKFWQGALPGQ	GCGAGCCATATGGCGAGCGAATTCCAGCGAGCCATATGGCGAGCGATGGAATGCGAG	CCATATG	ATTCCA	8N	orient_1_4	left	BHLHA15_TEAD4_CCATATG_ATTCCA_8N---BHLHA15_TEAD4_GCGAGCCATATGGCGAGCGAATTCCAGCGAGCCATATGGCGAGCGATGGAATGCGAG_CTCGCATTCCATCGCTCGCCATATGGCTCGCTGGAATTCGCTCGCCATATGGCTCGC_orient_1_4.pdb	_____________________________AGCCATATGG__AGC__TGGAATGC___	FALSE	fold_bhlha15_tead4_ccatatg_attcca_8n_orient_1_4	['_______________________________CCATATGGCGAGCGATGGAATGCGA_', '_______________________________CCATATGGCG_GCGATGGAATGCGA_', '_______________________________CCATATGGCGAG_GATGGAATGCGA_', '____________________________GAGCCATATGG___GCGATGGAATGCGA_', '_______________________________CCATATGGCGAGCGATGGAATGCGA_']	[False, False, False, False, False]	FALSE
174	BHLHA15	TEAD4	AARAPGEGRRRRPGPSGPGGRRDSSIQRRLESNERERQRMHKLNNAFQALREVIPHVRADKKLSKIETLTLAKNYIKSLTATILTMSSSRLPGLEGPGPKLYQHYQQQQQVAGGA	PEGSTASGGSQALDKPIDNDAEGVWSPDIEQSFQEALAIYPPCGRRKIILSDEGKMYGRNELIARYIKLRTGKTRTRKQVSSHIQVLARRKAREIQAKLKFWQGALPGQ	GCGAGCCATATGGCGAGCGAATTCCAGCGAGCCATATGGCGAGCGATTCCAGCGAG	CCATATG	ATTCCA	8N	spac_m1	left	BHLHA15_TEAD4_CCATATG_ATTCCA_8N---BHLHA15_TEAD4_GCGAGCCATATGGCGAGCGAATTCCAGCGAGCCATATGGCGAGCGATTCCAGCGAG_CTCGCTGGAATCGCTCGCCATATGGCTCGCTGGAATTCGCTCGCCATATGGCTCGC_spac_m1.pdb	_________________CGAATTCCA_CGAGCCATATGG_________________	FALSE	fold_bhlha15_tead4_ccatatg_attcca_8n_spac_m1	['________________GCGAATTCCAGCGA_CCATATGGCGA______________', '________________GCGAATTCCAGCGA_CCATATGGCG_______________', '_______________________________CCATATGG_GAGCGATTCCAGCGA_', '____________________________GAGCCATATGG___GCGATTCCAGC_A_', '_______________________________CCATATGG_GAGCGATTCCAGCGA_']	[False, False, False, False, False]	FALSE
175	BHLHA15	TEAD4	AARAPGEGRRRRPGPSGPGGRRDSSIQRRLESNERERQRMHKLNNAFQALREVIPHVRADKKLSKIETLTLAKNYIKSLTATILTMSSSRLPGLEGPGPKLYQHYQQQQQVAGGA	PEGSTASGGSQALDKPIDNDAEGVWSPDIEQSFQEALAIYPPCGRRKIILSDEGKMYGRNELIARYIKLRTGKTRTRKQVSSHIQVLARRKAREIQAKLKFWQGALPGQ	GCGAGCCATATGGCGAGCGAGATTCCAGCGAGCCATATGGCGAGCGAATTCCAGCGAG	CCATATG	ATTCCA	8N	spac_p1	right	BHLHA15_TEAD4_CCATATG_ATTCCA_8N---BHLHA15_TEAD4_GCGAGCCATATGGCGAGCGAGATTCCAGCGAGCCATATGGCGAGCGAATTCCAGCGAG_CTCGCTGGAATTCGCTCGCCATATGGCTCGCTGGAATCTCGCTCGCCATATGGCTCGC_spac_p1_r.pdb	________________________CCAGCGAG_______GC_AG______________	TRUE	fold_bhlha15_tead4_ccatatg_attcca_8n_spac_p1_r	['_________________CGAGATTCCAGCGA_CCATATGGCG________________', '________________________________CCATATGGCG_GCGAATTCCAGCGA_', '________________________________CCATATGG_G_GCGAATTCCAGCGA_', '________________________________CCATATGGCGAGCGAATTCCAGCGA_', '________________________________CCATATGGCGAGCGAATTCCAG_GA_']	[True, True, True, True, True]	TRUE
176	BHLHA15	TEAD4	AARAPGEGRRRRPGPSGPGGRRDSSIQRRLESNERERQRMHKLNNAFQALREVIPHVRADKKLSKIETLTLAKNYIKSLTATILTMSSSRLPGLEGPGPKLYQHYQQQQQVAGGA	PEGSTASGGSQALDKPIDNDAEGVWSPDIEQSFQEALAIYPPCGRRKIILSDEGKMYGRNELIARYIKLRTGKTRTRKQVSSHIQVLARRKAREIQAKLKFWQGALPGQ	GCGAGCCATATGGCGAGCGAGCATTCCAGCGAGCCATATGGCGAGCGAATTCCAGCGAG	CCATATG	ATTCCA	8N	spac_p2	right	BHLHA15_TEAD4_CCATATG_ATTCCA_8N---BHLHA15_TEAD4_GCGAGCCATATGGCGAGCGAGCATTCCAGCGAGCCATATGGCGAGCGAATTCCAGCGAG_CTCGCTGGAATTCGCTCGCCATATGGCTCGCTGGAATGCTCGCTCGCCATATGGCTCGC_spac_p2_r.pdb	____________________GCATTCCAG_GA_CCATATGGCGA_______________	TRUE	fold_bhlha15_tead4_ccatatg_attcca_8n_spac_p2_r	['_________________________________CCATATGGCGAGCGAATTCCAGCGA_', '_________________________________CCATATGGCGAGCGAATTCCAGCGA_', '_________________________________CCATATGGCG_GCGAATTCCAGCG__', '______________________________GAGCCATATGG___GCGAATTCCAGCG__', '______________________________GAGCCATATGG___GCGAATTCCAGCGA_']	[True, True, True, True, True]	TRUE
177	BHLHA15	TEAD4	AARAPGEGRRRRPGPSGPGGRRDSSIQRRLESNERERQRMHKLNNAFQALREVIPHVRADKKLSKIETLTLAKNYIKSLTATILTMSSSRLPGLEGPGPKLYQHYQQQQQVAGGA	PEGSTASGGSQALDKPIDNDAEGVWSPDIEQSFQEALAIYPPCGRRKIILSDEGKMYGRNELIARYIKLRTGKTRTRKQVSSHIQVLARRKAREIQAKLKFWQGALPGQ	GCGAGCCATATGGCGAGCGATGGAATGCGAGCCATATGGCGAGCGAATTCCAGCGAG	CCATATG	ATTCCA	8N	orient_1_4	right	BHLHA15_TEAD4_CCATATG_ATTCCA_8N---BHLHA15_TEAD4_GCGAGCCATATGGCGAGCGATGGAATGCGAGCCATATGGCGAGCGAATTCCAGCGAG_CTCGCTGGAATTCGCTCGCCATATGGCTCGCATTCCATCGCTCGCCATATGGCTCGC_orient_4_1.pdb	________________GCG_TGGAATGC___CCATATGGCGA_______________	TRUE	fold_bhlha15_tead4_ccatatg_attcca_8n_orient_4_1	['___AGCCATATGG___GCGATGGAATGCGA___________________________', '__GAGCCATATGG___GCGATGGAATGCGA___________________________', '___AGCCATATGG___GCGATGGAATGCGA___________________________', '___AGCCATATGG___GC_ATGGAATGCGA___________________________', '___AGCCATATGG___GCGATGGAATGCGA___________________________']	[False, False, False, False, False]	FALSE
178	BHLHA15	TEAD4	AARAPGEGRRRRPGPSGPGGRRDSSIQRRLESNERERQRMHKLNNAFQALREVIPHVRADKKLSKIETLTLAKNYIKSLTATILTMSSSRLPGLEGPGPKLYQHYQQQQQVAGGA	PEGSTASGGSQALDKPIDNDAEGVWSPDIEQSFQEALAIYPPCGRRKIILSDEGKMYGRNELIARYIKLRTGKTRTRKQVSSHIQVLARRKAREIQAKLKFWQGALPGQ	GCGAGCCATATGGCGAGCGATTCCAGCGAGCCATATGGCGAGCGAATTCCAGCGAG	CCATATG	ATTCCA	8N	spac_m1	right	BHLHA15_TEAD4_CCATATG_ATTCCA_8N---BHLHA15_TEAD4_GCGAGCCATATGGCGAGCGATTCCAGCGAGCCATATGGCGAGCGAATTCCAGCGAG_CTCGCTGGAATTCGCTCGCCATATGGCTCGCTGGAATCGCTCGCCATATGGCTCGC_spac_m1_r.pdb	________________GCGATTCCAGCGA_CCATATGGCG________________	FALSE	fold_bhlha15_tead4_ccatatg_attcca_8n_spac_m1_r	['______________________________CCATATGGCG_GCGAATTCCAGCGA_', '______________________________CCATATGGCGAGCGAATTCCAGCG__', '______________________________CCATATGGCG_GCGAATTCCAGCGA_', '______________________________CCATATGGCG_GCGAATTCCAGCGA_', '______________________________CCATATGG_G_GCGAATTCCAGC___']	[True, True, True, True, True]	TRUE
179	BHLHE22	ONECUT1	GGGSGSGSGGSSSSSSSSSKKSKEQKALRLNINARERRRMHDLNDALDELRAVIPYAHSPSVRKLSKIATLLLAKNYILMQAQALEEMRRLVAYLNQGQAISAASLPSSAAAAAAAAALH	QLLGTAREPNPSVTGAQVSNGSNSGQMEEINTKEVAQRITTELKRYSIPQAIFAQRVLCRSQGTLSDLLRNPKPWSKLKSGRETFRRMWKWLQEPEFQRMSALRLAACKRKEQEHGKDRGNTPKKPRLVFTDVQRRTLHAIFKENKRPSKELQITISQQLGLELSTVSNFFMNARRRSLDKWQDEGSSNSGNSSSSSSTCTKA	GCGAGATCGATGCGACATATGGCGAGATCGATGCGAGCCATATG	ATCGAT	CATATG	6N	spac_m2	right	BHLHE22_ONECUT1_ATCGAT_CATATG_6N---BHLHE22_ONECUT1_GCGAGATCGATGCGACATATGGCGAGATCGATGCGAGCCATATG_CATATGGCTCGCATCGATCTCGCCATATGTCGCATCGATCTCGC_spac_m2_r.pdb	_______CGATGCGACATA________T__A___GAGCCA___G	FALSE	fold_bhlhe22_onecut1_atcgat_catatg_6n_spac_m2_r	['___AGATCGATGC_ACATATGGCG____________________', '_CGAGATCGATGC_ACATATGGCGA___________________', '__GAGATCGATGC_ACATATGGCGA___________________', '___AGATCGATGC_ACATATGGCG____________________', '___AGATCGATGC_ACATATGGCG____________________']	[False, False, False, False, False]	FALSE
180	BHLHE22	ONECUT1	GGGSGSGSGGSSSSSSSSSKKSKEQKALRLNINARERRRMHDLNDALDELRAVIPYAHSPSVRKLSKIATLLLAKNYILMQAQALEEMRRLVAYLNQGQAISAASLPSSAAAAAAAAALH	QLLGTAREPNPSVTGAQVSNGSNSGQMEEINTKEVAQRITTELKRYSIPQAIFAQRVLCRSQGTLSDLLRNPKPWSKLKSGRETFRRMWKWLQEPEFQRMSALRLAACKRKEQEHGKDRGNTPKKPRLVFTDVQRRTLHAIFKENKRPSKELQITISQQLGLELSTVSNFFMNARRRSLDKWQDEGSSNSGNSSSSSSTCTKA	GCGAGATCGATGCGAGCATATGGCGAGATCGATGCGAGCCATATGGCGAG	ATCGAT	CATATG	6N	spac_m1	right	BHLHE22_ONECUT1_ATCGAT_CATATG_6N---BHLHE22_ONECUT1_GCGAGATCGATGCGAGCATATGGCGAGATCGATGCGAGCCATATGGCGAG_CTCGCCATATGGCTCGCATCGATCTCGCCATATGCTCGCATCGATCTCGC_spac_m1_r.pdb	_______CGATGCGAGCATA__G____ATC_A___GA_____________	FALSE	fold_bhlhe22_onecut1_atcgat_catatg_6n_spac_m1_r	['___AGATCGATGCG_GCATATGGCG_________________________', '___AGATCGATGCG_GCATATGGCGA________________________', '___AGATCGATGCG_GCATATGGCG_________________________', '__GAGATCGATGCG_GCATATGGCG_________________________', '__GAGATCGATGCG_GCATATGGCGA________________________']	[False, False, False, False, False]	FALSE
181	BHLHE22	ONECUT1	GGGSGSGSGGSSSSSSSSSKKSKEQKALRLNINARERRRMHDLNDALDELRAVIPYAHSPSVRKLSKIATLLLAKNYILMQAQALEEMRRLVAYLNQGQAISAASLPSSAAAAAAAAALH	QLLGTAREPNPSVTGAQVSNGSNSGQMEEINTKEVAQRITTELKRYSIPQAIFAQRVLCRSQGTLSDLLRNPKPWSKLKSGRETFRRMWKWLQEPEFQRMSALRLAACKRKEQEHGKDRGNTPKKPRLVFTDVQRRTLHAIFKENKRPSKELQITISQQLGLELSTVSNFFMNARRRSLDKWQDEGSSNSGNSSSSSSTCTKA	GCGAGATCGATGCGAGCCATATGGCGAGATCGATGCGACATATGGCGAG	ATCGAT	CATATG	6N	spac_m2	left	BHLHE22_ONECUT1_ATCGAT_CATATG_6N---BHLHE22_ONECUT1_GCGAGATCGATGCGAGCCATATGGCGAGATCGATGCGACATATGGCGAG_CTCGCCATATGTCGCATCGATCTCGCCATATGGCTCGCATCGATCTCGC_spac_m2.pdb	_______CGATGCGAGCC___T______ATCGATG__AC__________	TRUE	fold_bhlhe22_onecut1_atcgat_catatg_6n_spac_m2	['__________________________AGATCGATGC__CATATGGCGA_', '_________________________GAGATCGATGC__CATATGGCG__', '__________________________AGATCGATGC_ACATATGGCG__', '__________________________AGATCGATGC_ACATATGGCGA_', '__________________________AGATCGATGC_ACATATGGCGA_']	[False, False, False, False, False]	FALSE
182	BHLHE22	ONECUT1	GGGSGSGSGGSSSSSSSSSKKSKEQKALRLNINARERRRMHDLNDALDELRAVIPYAHSPSVRKLSKIATLLLAKNYILMQAQALEEMRRLVAYLNQGQAISAASLPSSAAAAAAAAALH	QLLGTAREPNPSVTGAQVSNGSNSGQMEEINTKEVAQRITTELKRYSIPQAIFAQRVLCRSQGTLSDLLRNPKPWSKLKSGRETFRRMWKWLQEPEFQRMSALRLAACKRKEQEHGKDRGNTPKKPRLVFTDVQRRTLHAIFKENKRPSKELQITISQQLGLELSTVSNFFMNARRRSLDKWQDEGSSNSGNSSSSSSTCTKA	GCGAGATCGATGCGAGCCATATGGCGAGATCGATGCGAGCATATGGCGAG	ATCGAT	CATATG	6N	spac_m1	left	BHLHE22_ONECUT1_ATCGAT_CATATG_6N---BHLHE22_ONECUT1_GCGAGATCGATGCGAGCCATATGGCGAGATCGATGCGAGCATATGGCGAG_CTCGCCATATGCTCGCATCGATCTCGCCATATGGCTCGCATCGATCTCGC_spac_m1.pdb	_____________________________TCG_TG_G_____________	FALSE	fold_bhlhe22_onecut1_atcgat_catatg_6n_spac_m1	['_________________________GAGATCGATGCGAGCATATGG_GAG', '_________________________GAGATCGATGCG_GCATATGGCG__', '_________________________GAGATCGATGCG_GCATATGGCG__', '_________________________GAGATCGATGCG_GCATATGGCG__', '_________________________GAGATCGATGCG_GCATATGGCG__']	[False, False, False, False, False]	FALSE
183	BHLHE22	ONECUT1	GGGSGSGSGGSSSSSSSSSKKSKEQKALRLNINARERRRMHDLNDALDELRAVIPYAHSPSVRKLSKIATLLLAKNYILMQAQALEEMRRLVAYLNQGQAISAASLPSSAAAAAAAAALH	QLLGTAREPNPSVTGAQVSNGSNSGQMEEINTKEVAQRITTELKRYSIPQAIFAQRVLCRSQGTLSDLLRNPKPWSKLKSGRETFRRMWKWLQEPEFQRMSALRLAACKRKEQEHGKDRGNTPKKPRLVFTDVQRRTLHAIFKENKRPSKELQITISQQLGLELSTVSNFFMNARRRSLDKWQDEGSSNSGNSSSSSSTCTKA	GCGAGATCGATGCGAGCCATATGGCGAGATCGATGCGAGCCATATGGCGAG	ATCGAT	CATATG	6N	orient_1_3	left	BHLHE22_ONECUT1_ATCGAT_CATATG_6N---BHLHE22_ONECUT1_GCGAGATCGATGCGAGCCATATGGCGAGATCGATGCGAGCCATATGGCGAG_CTCGCCATATGGCTCGCATCGATCTCGCCATATGGCTCGCATCGATCTCGC_orient_1_3.pdb	GCG____CGATGCGAGCCATATGGCG___T______GA___A_________	TRUE	fold_bhlhe22_onecut1_atcgat_catatg_6n_orient_1_3	['_________________________GAGATCGATGCGA__CATATGGCG__', '_________________________GAGATCGATGCGA_CCATATGGCG__', '__________________________AGATCGATGCGA_CCATATGGCG__', '__________________________AGATCGATGCGA_CCATATGGCGA_', '__________________________AGATCGATGCGA_CCATATGGCG__']	[False, False, False, False, False]	FALSE
184	BHLHE22	ONECUT1	GGGSGSGSGGSSSSSSSSSKKSKEQKALRLNINARERRRMHDLNDALDELRAVIPYAHSPSVRKLSKIATLLLAKNYILMQAQALEEMRRLVAYLNQGQAISAASLPSSAAAAAAAAALH	QLLGTAREPNPSVTGAQVSNGSNSGQMEEINTKEVAQRITTELKRYSIPQAIFAQRVLCRSQGTLSDLLRNPKPWSKLKSGRETFRRMWKWLQEPEFQRMSALRLAACKRKEQEHGKDRGNTPKKPRLVFTDVQRRTLHAIFKENKRPSKELQITISQQLGLELSTVSNFFMNARRRSLDKWQDEGSSNSGNSSSSSSTCTKA	GCGAGATCGATGCGAGCCATATGGCGAGATCGATGCGAGCCATATGGCGAG	ATCGAT	CATATG	6N	orient_1_4	left	BHLHE22_ONECUT1_ATCGAT_CATATG_6N---BHLHE22_ONECUT1_GCGAGATCGATGCGAGCCATATGGCGAGATCGATGCGAGCCATATGGCGAG_CTCGCCATATGGCTCGCATCGATCTCGCCATATGGCTCGCATCGATCTCGC_orient_1_4.pdb	GC_____CGATGCGAGCCATAT_______T_GA__CG______________	TRUE	fold_bhlhe22_onecut1_atcgat_catatg_6n_orient_1_4	['_________________________GAGATCGATGCGA_CCATATGGCG__', '_________________________GAGATCGATGCG__CCATATGGCG__', '__________________________AGATCGATGCG__CCATATGGCG__', '_________________________GAGATCGATGCGA_CCATATGGCG__', '__________________________AGATCGATGCGA_CCATATGGCG__']	[False, False, False, False, False]	FALSE
185	BHLHE22	ONECUT1	GGGSGSGSGGSSSSSSSSSKKSKEQKALRLNINARERRRMHDLNDALDELRAVIPYAHSPSVRKLSKIATLLLAKNYILMQAQALEEMRRLVAYLNQGQAISAASLPSSAAAAAAAAALH	QLLGTAREPNPSVTGAQVSNGSNSGQMEEINTKEVAQRITTELKRYSIPQAIFAQRVLCRSQGTLSDLLRNPKPWSKLKSGRETFRRMWKWLQEPEFQRMSALRLAACKRKEQEHGKDRGNTPKKPRLVFTDVQRRTLHAIFKENKRPSKELQITISQQLGLELSTVSNFFMNARRRSLDKWQDEGSSNSGNSSSSSSTCTKA	GCGAGATCGATGCGAGCCATATGGCGAGATCGATGCGAGCCATATGGCGAG	ATCGAT	CATATG	6N	orient_1_3	right	BHLHE22_ONECUT1_ATCGAT_CATATG_6N---BHLHE22_ONECUT1_GCGAGATCGATGCGAGCCATATGGCGAGATCGATGCGAGCCATATGGCGAG_CTCGCCATATGGCTCGCATCGATCTCGCCATATGGCTCGCATCGATCTCGC_orient_3_1.pdb	GC_____CGATGCGAGCCATATGGCGA__TCGAT_CGA_____________	FALSE	fold_bhlhe22_onecut1_atcgat_catatg_6n_orient_3_1	['__________________________AGATCGATGCGA_CCATATGGCGA_', '__________________________AGATCGATGCG__CCATATGGCGA_', '__________________________AGATCGATGCG__CCATATGGCG__', '__________________________AGATCGATGCGA_CCATATGGCG__', '__________________________AGATCGATGCGA_CCATATGGCG__']	[True, True, True, True, True]	TRUE
186	BHLHE22	ONECUT1	GGGSGSGSGGSSSSSSSSSKKSKEQKALRLNINARERRRMHDLNDALDELRAVIPYAHSPSVRKLSKIATLLLAKNYILMQAQALEEMRRLVAYLNQGQAISAASLPSSAAAAAAAAALH	QLLGTAREPNPSVTGAQVSNGSNSGQMEEINTKEVAQRITTELKRYSIPQAIFAQRVLCRSQGTLSDLLRNPKPWSKLKSGRETFRRMWKWLQEPEFQRMSALRLAACKRKEQEHGKDRGNTPKKPRLVFTDVQRRTLHAIFKENKRPSKELQITISQQLGLELSTVSNFFMNARRRSLDKWQDEGSSNSGNSSSSSSTCTKA	GCGAGATCGATGCGAGCCATATGGCGAGATCGATGCGAGCCATATGGCGAG	ATCGAT	CATATG	6N	orient_1_4	right	BHLHE22_ONECUT1_ATCGAT_CATATG_6N---BHLHE22_ONECUT1_GCGAGATCGATGCGAGCCATATGGCGAGATCGATGCGAGCCATATGGCGAG_CTCGCCATATGGCTCGCATCGATCTCGCCATATGGCTCGCATCGATCTCGC_orient_4_1.pdb	GCGA___CGATGCGAGCC_____________G__GC__G____________	FALSE	fold_bhlhe22_onecut1_atcgat_catatg_6n_orient_4_1	['_________________________GAGATCGATGCG__CCATATGGCG__', '__________________________AGATCGATGCG__CCATATGGCG__', '__________________________AGATCGATGCG__CCATATGGCG__', '_________________________GAGATCGATGCG__CCATATGGCG__', '____________CGA_CCATATGGCGAGATCGATGC_______________']	[True, True, True, True, False]	TRUE
187	BHLHE22	ONECUT1	GGGSGSGSGGSSSSSSSSSKKSKEQKALRLNINARERRRMHDLNDALDELRAVIPYAHSPSVRKLSKIATLLLAKNYILMQAQALEEMRRLVAYLNQGQAISAASLPSSAAAAAAAAALH	QLLGTAREPNPSVTGAQVSNGSNSGQMEEINTKEVAQRITTELKRYSIPQAIFAQRVLCRSQGTLSDLLRNPKPWSKLKSGRETFRRMWKWLQEPEFQRMSALRLAACKRKEQEHGKDRGNTPKKPRLVFTDVQRRTLHAIFKENKRPSKELQITISQQLGLELSTVSNFFMNARRRSLDKWQDEGSSNSGNSSSSSSTCTKA	GCGAGATCGATGCGAGCCATATGGCGAGATCGATGCGAGCGACATATGGCGAG	ATCGAT	CATATG	6N	spac_p2	left	BHLHE22_ONECUT1_ATCGAT_CATATG_6N---BHLHE22_ONECUT1_GCGAGATCGATGCGAGCCATATGGCGAGATCGATGCGAGCGACATATGGCGAG_CTCGCCATATGTCGCTCGCATCGATCTCGCCATATGGCTCGCATCGATCTCGC_spac_p2.pdb	_______CGATGCGAGCCA____________GA____________________	TRUE	fold_bhlhe22_onecut1_atcgat_catatg_6n_spac_p2	['__________________________AGATCGATGC_AGC_ACATATGGCGA_', '_________________________GAGATCGATGC_AG__ACATATGGCG__', '_________________________GAGATCGATGC_AG__ACATATGGCG__', '_________________________GAGATCGATGC_AG__ACATATGGCG__', '__________________________AGATCGATGC_AG__ACATATGGCGA_']	[False, False, False, False, False]	FALSE
188	BHLHE22	ONECUT1	GGGSGSGSGGSSSSSSSSSKKSKEQKALRLNINARERRRMHDLNDALDELRAVIPYAHSPSVRKLSKIATLLLAKNYILMQAQALEEMRRLVAYLNQGQAISAASLPSSAAAAAAAAALH	QLLGTAREPNPSVTGAQVSNGSNSGQMEEINTKEVAQRITTELKRYSIPQAIFAQRVLCRSQGTLSDLLRNPKPWSKLKSGRETFRRMWKWLQEPEFQRMSALRLAACKRKEQEHGKDRGNTPKKPRLVFTDVQRRTLHAIFKENKRPSKELQITISQQLGLELSTVSNFFMNARRRSLDKWQDEGSSNSGNSSSSSSTCTKA	GCGAGATCGATGCGAGCCATATGGCGAGATCGATGCGAGCGCATATGGCGAG	ATCGAT	CATATG	6N	spac_p1	left	BHLHE22_ONECUT1_ATCGAT_CATATG_6N---BHLHE22_ONECUT1_GCGAGATCGATGCGAGCCATATGGCGAGATCGATGCGAGCGCATATGGCGAG_CTCGCCATATGCGCTCGCATCGATCTCGCCATATGGCTCGCATCGATCTCGC_spac_p1.pdb	_______CGATGCGAGCCA__T_________GAT__________________	TRUE	fold_bhlhe22_onecut1_atcgat_catatg_6n_spac_p1	['__________________________AGATCGATGCGA__GCATATGGCG__', '_________________________GAGATCGATGCGAG_GCATATGGCG__', '_________________________GAGATCGATGCGA__GCATATGGCG__', '__________________________AGATCGATGCGAG_GCATATGGCG__', '_________________________GAGATCGATGCGA__GCATATGGCG__']	[False, False, False, False, False]	FALSE
189	BHLHE22	ONECUT1	GGGSGSGSGGSSSSSSSSSKKSKEQKALRLNINARERRRMHDLNDALDELRAVIPYAHSPSVRKLSKIATLLLAKNYILMQAQALEEMRRLVAYLNQGQAISAASLPSSAAAAAAAAALH	QLLGTAREPNPSVTGAQVSNGSNSGQMEEINTKEVAQRITTELKRYSIPQAIFAQRVLCRSQGTLSDLLRNPKPWSKLKSGRETFRRMWKWLQEPEFQRMSALRLAACKRKEQEHGKDRGNTPKKPRLVFTDVQRRTLHAIFKENKRPSKELQITISQQLGLELSTVSNFFMNARRRSLDKWQDEGSSNSGNSSSSSSTCTKA	GCGAGATCGATGCGAGCCATATGGCGAGCATATGGCGAGCATCGATGCGAG	ATCGAT	CATATG	6N	orient_1_2	left	BHLHE22_ONECUT1_ATCGAT_CATATG_6N---BHLHE22_ONECUT1_GCGAGATCGATGCGAGCCATATGGCGAGCATATGGCGAGCATCGATGCGAG_CTCGCATCGATGCTCGCCATATGCTCGCCATATGGCTCGCATCGATCTCGC_orient_1_2.pdb	_______CGATGCGAGCCAT_______________________________	TRUE	fold_bhlhe22_onecut1_atcgat_catatg_6n_orient_1_2	['_______________________GC__GCATATGGCG_GCATCGATGC___', '___AGATCGATGC_AGCCATATGG__AG_______________________', '___AGATCGATGCGA_CCATATGGCG_________________________', '___AGATCGATGC_AGCCATATGG__AG_______________________', '__GAGATCGATGC__________GC__GCATATGGCG______________']	[False, True, True, True, False]	TRUE
190	BHLHE22	ONECUT1	GGGSGSGSGGSSSSSSSSSKKSKEQKALRLNINARERRRMHDLNDALDELRAVIPYAHSPSVRKLSKIATLLLAKNYILMQAQALEEMRRLVAYLNQGQAISAASLPSSAAAAAAAAALH	QLLGTAREPNPSVTGAQVSNGSNSGQMEEINTKEVAQRITTELKRYSIPQAIFAQRVLCRSQGTLSDLLRNPKPWSKLKSGRETFRRMWKWLQEPEFQRMSALRLAACKRKEQEHGKDRGNTPKKPRLVFTDVQRRTLHAIFKENKRPSKELQITISQQLGLELSTVSNFFMNARRRSLDKWQDEGSSNSGNSSSSSSTCTKA	GCGAGATCGATGCGAGCGACATATGGCGAGATCGATGCGAGCCATATGGCGAG	ATCGAT	CATATG	6N	spac_p2	right	BHLHE22_ONECUT1_ATCGAT_CATATG_6N---BHLHE22_ONECUT1_GCGAGATCGATGCGAGCGACATATGGCGAGATCGATGCGAGCCATATGGCGAG_CTCGCCATATGGCTCGCATCGATCTCGCCATATGTCGCTCGCATCGATCTCGC_spac_p2_r.pdb	_________ATGCGAG______________A______________________	FALSE	fold_bhlhe22_onecut1_atcgat_catatg_6n_spac_p2_r	['___________________________GAGATCGATGCGA_CCATATGGCG__', '___AGATCGATGC________________________CG__CCATATGGCG__', '____________________________AGATCGATGCGA_CCATATGGCG__', '______________AG__ACATATGG_GAGATCGATGC_______________', '______________AG__ACATATGGCG______________CATATGGCGAG']	[True, True, True, True, False]	TRUE
191	BHLHE22	ONECUT1	GGGSGSGSGGSSSSSSSSSKKSKEQKALRLNINARERRRMHDLNDALDELRAVIPYAHSPSVRKLSKIATLLLAKNYILMQAQALEEMRRLVAYLNQGQAISAASLPSSAAAAAAAAALH	QLLGTAREPNPSVTGAQVSNGSNSGQMEEINTKEVAQRITTELKRYSIPQAIFAQRVLCRSQGTLSDLLRNPKPWSKLKSGRETFRRMWKWLQEPEFQRMSALRLAACKRKEQEHGKDRGNTPKKPRLVFTDVQRRTLHAIFKENKRPSKELQITISQQLGLELSTVSNFFMNARRRSLDKWQDEGSSNSGNSSSSSSTCTKA	GCGAGATCGATGCGAGCGCATATGGCGAGATCGATGCGAGCCATATGGCGAG	ATCGAT	CATATG	6N	spac_p1	right	BHLHE22_ONECUT1_ATCGAT_CATATG_6N---BHLHE22_ONECUT1_GCGAGATCGATGCGAGCGCATATGGCGAGATCGATGCGAGCCATATGGCGAG_CTCGCCATATGGCTCGCATCGATCTCGCCATATGCGCTCGCATCGATCTCGC_spac_p1_r.pdb	_______CGATGCGAGCG________________T_________________	FALSE	fold_bhlhe22_onecut1_atcgat_catatg_6n_spac_p1_r	['__________________________GAGATCGATGCGA_CCATATGGCG__', '__________________________GAGATCGATGCGA_CCATATGGCG__', '___________________________AGATCGATGCGA_CCATATGGCGA_', '__________________________GAGATCGATGCG__CCATATGGCG__', '__________________________GAGATCGATGCGA_CCATATGGCG__']	[True, True, True, True, True]	TRUE
192	BHLHE22	ONECUT1	GGGSGSGSGGSSSSSSSSSKKSKEQKALRLNINARERRRMHDLNDALDELRAVIPYAHSPSVRKLSKIATLLLAKNYILMQAQALEEMRRLVAYLNQGQAISAASLPSSAAAAAAAAALH	QLLGTAREPNPSVTGAQVSNGSNSGQMEEINTKEVAQRITTELKRYSIPQAIFAQRVLCRSQGTLSDLLRNPKPWSKLKSGRETFRRMWKWLQEPEFQRMSALRLAACKRKEQEHGKDRGNTPKKPRLVFTDVQRRTLHAIFKENKRPSKELQITISQQLGLELSTVSNFFMNARRRSLDKWQDEGSSNSGNSSSSSSTCTKA	GCGAGCATATGGCGAGCATCGATGCGAGATCGATGCGAGCCATATGGCGAG	ATCGAT	CATATG	6N	orient_1_2	right	BHLHE22_ONECUT1_ATCGAT_CATATG_6N---BHLHE22_ONECUT1_GCGAGCATATGGCGAGCATCGATGCGAGATCGATGCGAGCCATATGGCGAG_CTCGCCATATGGCTCGCATCGATCTCGCATCGATGCTCGCCATATGCTCGC_orient_2_1.pdb	___________________CGATGCGAGA_C____________________	FALSE	fold_bhlhe22_onecut1_atcgat_catatg_6n_orient_2_1	['__GAGCATATGG_GAGCATCGATGC__________________________', 'GC__GCATATGGCG_GCATCGATGC__________________________', '_________________________GAGATCGATGCG__CCATATGGCG__', '_________________________GAGATCGATGCG__CCATATGGCG__', '__________________________AGATCGATGCG__CCATATGGCG__']	[False, False, True, True, True]	TRUE
193	CDX1	ETV1	YVGYVLDKDSPVYPGPARPASLGLGPANYGPPAPPPAPPQYPDFSSYSHVEPAPAPPTAWGAPFPAPKDDWAAAYGPGPAAPAASPASLAFGPPPDFSPVPAPPGPGPGLLAQPLGGPGTPSSPGAQRPTPYEWMRRSVAAGGGGGSGKTRTKDKYRVVYTDHQRLELEKEFHYSRYITIRRKSELAANLGLTERQVKIWFQNRRAKERKVNKKKQQQQQPPQPPMAHDITATPAGPSLGGLCPSNTSLL	IKQEPGMYREGPTYQRRGSLQLWQFLVALLDDPSNSHFIAWTGRGMEFKLIEPEEVARRWGIQKNRPAMNYDKLSRSLRYYYEKGIMQKVAGERYVYKFVCDPEALFSMAFPDNQRPLLKTDME	GCGAGATAAAGCGCGGAAGCGAGCGGAAGCGATAAAGCGAG	CGGAA	ATAAA	3N	orient_1_2	right	CDX1_ETV1_CGGAA_ATAAA_3N---CDX1_ETV1_GCGAGATAAAGCGCGGAAGCGAGCGGAAGCGATAAAGCGAG_CTCGCTTTATCGCTTCCGCTCGCTTCCGCGCTTTATCTCGC_orient_2_1.pdb	______________________GCGGAAGCGATAAAG____	TRUE	fold_cdx1_etv1_cggaa_ataaa_3n_orient_2_1	['____________________GAGCGGAAGCGATAAAG____', '_____________________AGCGGAAGCGATAAAG____', '____________________GAGCGGAAGCGATAAAG____', '_____________________AGCGGAAGCGATAAAG____', '_____________________AGCGGAAGCGATAAAG____']	[True, True, True, True, True]	TRUE
194	CDX1	ETV1	YVGYVLDKDSPVYPGPARPASLGLGPANYGPPAPPPAPPQYPDFSSYSHVEPAPAPPTAWGAPFPAPKDDWAAAYGPGPAAPAASPASLAFGPPPDFSPVPAPPGPGPGLLAQPLGGPGTPSSPGAQRPTPYEWMRRSVAAGGGGGSGKTRTKDKYRVVYTDHQRLELEKEFHYSRYITIRRKSELAANLGLTERQVKIWFQNRRAKERKVNKKKQQQQQPPQPPMAHDITATPAGPSLGGLCPSNTSLL	IKQEPGMYREGPTYQRRGSLQLWQFLVALLDDPSNSHFIAWTGRGMEFKLIEPEEVARRWGIQKNRPAMNYDKLSRSLRYYYEKGIMQKVAGERYVYKFVCDPEALFSMAFPDNQRPLLKTDME	GCGAGCGGAAGATAAAGCGAGCGGAAGCGATAAA	CGGAA	ATAAA	3N	spac_m2	right	CDX1_ETV1_CGGAA_ATAAA_3N---CDX1_ETV1_GCGAGCGGAAGATAAAGCGAGCGGAAGCGATAAA_TTTATCGCTTCCGCTCGCTTTATCTTCCGCTCGC_spac_m2_r.pdb	____________________GCGGAAGCGATAAA	TRUE	fold_cdx1_etv1_cggaa_ataaa_3n_spac_m2_r	['__________________GAGCGGAAGCGATAAA', '___________________AGCGGAAGCGATAAA', '__________________GAGCGGAAGCGATAAA', '___________________AGCGGAAGCGATAAA', '___________________AGCGGAAGCGATAAA']	[True, True, True, True, True]	TRUE
195	CDX1	ETV1	YVGYVLDKDSPVYPGPARPASLGLGPANYGPPAPPPAPPQYPDFSSYSHVEPAPAPPTAWGAPFPAPKDDWAAAYGPGPAAPAASPASLAFGPPPDFSPVPAPPGPGPGLLAQPLGGPGTPSSPGAQRPTPYEWMRRSVAAGGGGGSGKTRTKDKYRVVYTDHQRLELEKEFHYSRYITIRRKSELAANLGLTERQVKIWFQNRRAKERKVNKKKQQQQQPPQPPMAHDITATPAGPSLGGLCPSNTSLL	IKQEPGMYREGPTYQRRGSLQLWQFLVALLDDPSNSHFIAWTGRGMEFKLIEPEEVARRWGIQKNRPAMNYDKLSRSLRYYYEKGIMQKVAGERYVYKFVCDPEALFSMAFPDNQRPLLKTDME	GCGAGCGGAAGCATAAAGCGAGCGGAAGCGATAAAGCGAG	CGGAA	ATAAA	3N	spac_m1	right	CDX1_ETV1_CGGAA_ATAAA_3N---CDX1_ETV1_GCGAGCGGAAGCATAAAGCGAGCGGAAGCGATAAAGCGAG_CTCGCTTTATCGCTTCCGCTCGCTTTATGCTTCCGCTCGC_spac_m1_r.pdb	________AAGCATAAAG___GCGGAAGC_ATA_______	FALSE	fold_cdx1_etv1_cggaa_ataaa_3n_spac_m1_r	['____________________AGCGGAAGCGATAAAG____', '___________________GAGCGGAAGCGATAAAG____', '____________________AGCGGAAGCGATAAAG____', '___________________GAGCGGAAGCGATAAAG____', '_________________G_GAGCGGAAGCGATAAAG____']	[True, True, True, True, True]	TRUE
196	CDX1	ETV1	YVGYVLDKDSPVYPGPARPASLGLGPANYGPPAPPPAPPQYPDFSSYSHVEPAPAPPTAWGAPFPAPKDDWAAAYGPGPAAPAASPASLAFGPPPDFSPVPAPPGPGPGLLAQPLGGPGTPSSPGAQRPTPYEWMRRSVAAGGGGGSGKTRTKDKYRVVYTDHQRLELEKEFHYSRYITIRRKSELAANLGLTERQVKIWFQNRRAKERKVNKKKQQQQQPPQPPMAHDITATPAGPSLGGLCPSNTSLL	IKQEPGMYREGPTYQRRGSLQLWQFLVALLDDPSNSHFIAWTGRGMEFKLIEPEEVARRWGIQKNRPAMNYDKLSRSLRYYYEKGIMQKVAGERYVYKFVCDPEALFSMAFPDNQRPLLKTDME	GCGAGCGGAAGCGAATAAAGCGAGCGGAAGCGATAAAGCGAG	CGGAA	ATAAA	3N	spac_p1	right	CDX1_ETV1_CGGAA_ATAAA_3N---CDX1_ETV1_GCGAGCGGAAGCGAATAAAGCGAGCGGAAGCGATAAAGCGAG_CTCGCTTTATCGCTTCCGCTCGCTTTATTCGCTTCCGCTCGC_spac_p1_r.pdb	_________AGCGAATAAAGC__GCGGAAGCGAT________	TRUE	fold_cdx1_etv1_cggaa_ataaa_3n_spac_p1_r	['_____________________GAGCGGAAGCGATAAAG____', '_____________________GAGCGGAAGCGATAAAG____', '_____________________GAGCGGAAGCGATAAAG____', '______________________AGCGGAAGCGATAAAG____', '_____________________GAGCGGAAGCGATAAAG____']	[True, True, True, True, True]	TRUE
197	CDX1	ETV1	YVGYVLDKDSPVYPGPARPASLGLGPANYGPPAPPPAPPQYPDFSSYSHVEPAPAPPTAWGAPFPAPKDDWAAAYGPGPAAPAASPASLAFGPPPDFSPVPAPPGPGPGLLAQPLGGPGTPSSPGAQRPTPYEWMRRSVAAGGGGGSGKTRTKDKYRVVYTDHQRLELEKEFHYSRYITIRRKSELAANLGLTERQVKIWFQNRRAKERKVNKKKQQQQQPPQPPMAHDITATPAGPSLGGLCPSNTSLL	IKQEPGMYREGPTYQRRGSLQLWQFLVALLDDPSNSHFIAWTGRGMEFKLIEPEEVARRWGIQKNRPAMNYDKLSRSLRYYYEKGIMQKVAGERYVYKFVCDPEALFSMAFPDNQRPLLKTDME	GCGAGCGGAAGCGAGATAAAGCGAGCGGAAGCGATAAAGCGAG	CGGAA	ATAAA	3N	spac_p2	right	CDX1_ETV1_CGGAA_ATAAA_3N---CDX1_ETV1_GCGAGCGGAAGCGAGATAAAGCGAGCGGAAGCGATAAAGCGAG_CTCGCTTTATCGCTTCCGCTCGCTTTATCTCGCTTCCGCTCGC_spac_p2_r.pdb	_____CGGAAGCGAGAT____________AGCGATAAAG____	FALSE	fold_cdx1_etv1_cggaa_ataaa_3n_spac_p2_r	['______________________GAGCGGAAGCGATAAAG____', '_______________________AGCGGAAGCGATAAAG____', '_______________________AGCGGAAGCGATAAAGC___', '______________________GAGCGGAAGCGATAAAG____', '______________________GAGCGGAAGCGATAAAG____']	[True, True, True, True, True]	TRUE
198	CDX1	ETV1	YVGYVLDKDSPVYPGPARPASLGLGPANYGPPAPPPAPPQYPDFSSYSHVEPAPAPPTAWGAPFPAPKDDWAAAYGPGPAAPAASPASLAFGPPPDFSPVPAPPGPGPGLLAQPLGGPGTPSSPGAQRPTPYEWMRRSVAAGGGGGSGKTRTKDKYRVVYTDHQRLELEKEFHYSRYITIRRKSELAANLGLTERQVKIWFQNRRAKERKVNKKKQQQQQPPQPPMAHDITATPAGPSLGGLCPSNTSLL	IKQEPGMYREGPTYQRRGSLQLWQFLVALLDDPSNSHFIAWTGRGMEFKLIEPEEVARRWGIQKNRPAMNYDKLSRSLRYYYEKGIMQKVAGERYVYKFVCDPEALFSMAFPDNQRPLLKTDME	GCGAGCGGAAGCGATAAAGCGAGATAAAGCGCGGAAGCGAG	CGGAA	ATAAA	3N	orient_1_2	left	CDX1_ETV1_CGGAA_ATAAA_3N---CDX1_ETV1_GCGAGCGGAAGCGATAAAGCGAGATAAAGCGCGGAAGCGAG_CTCGCTTCCGCGCTTTATCTCGCTTTATCGCTTCCGCTCGC_orient_1_2.pdb	_____CGGAAGCGATAAAGC_____________________	TRUE	fold_cdx1_etv1_cggaa_ataaa_3n_orient_1_2	['___AGCGGAAGCGATAAAG______________________', '___AGCGGAAGCGATAAAG______________________', '__GAGCGGAAGCGATAAAG______________________', '___AGCGGAAGCGATAAAG______________________', '___AGCGGAAGCGATAAAG______________________']	[True, True, True, True, True]	TRUE
199	CDX1	ETV1	YVGYVLDKDSPVYPGPARPASLGLGPANYGPPAPPPAPPQYPDFSSYSHVEPAPAPPTAWGAPFPAPKDDWAAAYGPGPAAPAASPASLAFGPPPDFSPVPAPPGPGPGLLAQPLGGPGTPSSPGAQRPTPYEWMRRSVAAGGGGGSGKTRTKDKYRVVYTDHQRLELEKEFHYSRYITIRRKSELAANLGLTERQVKIWFQNRRAKERKVNKKKQQQQQPPQPPMAHDITATPAGPSLGGLCPSNTSLL	IKQEPGMYREGPTYQRRGSLQLWQFLVALLDDPSNSHFIAWTGRGMEFKLIEPEEVARRWGIQKNRPAMNYDKLSRSLRYYYEKGIMQKVAGERYVYKFVCDPEALFSMAFPDNQRPLLKTDME	GCGAGCGGAAGCGATAAAGCGAGCGGAAGATAAAGCGAG	CGGAA	ATAAA	3N	spac_m2	left	CDX1_ETV1_CGGAA_ATAAA_3N---CDX1_ETV1_GCGAGCGGAAGCGATAAAGCGAGCGGAAGATAAAGCGAG_CTCGCTTTATCTTCCGCTCGCTTTATCGCTTCCGCTCGC_spac_m2.pdb	____GCGGAAGCGATAAAGC___________________	TRUE	fold_cdx1_etv1_cggaa_ataaa_3n_spac_m2	['___AGCGGAAGCGATAAAG____________________', '___AGCGGAAGCGATAAAG____________________', '___AGCGGAAGCGATAAAG____________________', '__GAGCGGAAGCGATAAAG____________________', '__GAGCGGAAGCGATAAAG____________________']	[True, True, True, True, True]	TRUE
200	CDX1	ETV1	YVGYVLDKDSPVYPGPARPASLGLGPANYGPPAPPPAPPQYPDFSSYSHVEPAPAPPTAWGAPFPAPKDDWAAAYGPGPAAPAASPASLAFGPPPDFSPVPAPPGPGPGLLAQPLGGPGTPSSPGAQRPTPYEWMRRSVAAGGGGGSGKTRTKDKYRVVYTDHQRLELEKEFHYSRYITIRRKSELAANLGLTERQVKIWFQNRRAKERKVNKKKQQQQQPPQPPMAHDITATPAGPSLGGLCPSNTSLL	IKQEPGMYREGPTYQRRGSLQLWQFLVALLDDPSNSHFIAWTGRGMEFKLIEPEEVARRWGIQKNRPAMNYDKLSRSLRYYYEKGIMQKVAGERYVYKFVCDPEALFSMAFPDNQRPLLKTDME	GCGAGCGGAAGCGATAAAGCGAGCGGAAGCATAAAGCGAG	CGGAA	ATAAA	3N	spac_m1	left	CDX1_ETV1_CGGAA_ATAAA_3N---CDX1_ETV1_GCGAGCGGAAGCGATAAAGCGAGCGGAAGCATAAAGCGAG_CTCGCTTTATGCTTCCGCTCGCTTTATCGCTTCCGCTCGC_spac_m1.pdb	____GCGGAAGCGATAAAGC____________________	TRUE	fold_cdx1_etv1_cggaa_ataaa_3n_spac_m1	['__GAGCGGAAGCGATAAAG_____________________', '___AGCGGAAGCGATAAAG_____________________', '__GAGCGGAAGCGATAAAG_____________________', '__GAGCGGAAGCGATAAAG_____________________', '__GAGCGGAAGCGATAAAG_____________________']	[True, True, True, True, True]	TRUE
201	CDX1	ETV1	YVGYVLDKDSPVYPGPARPASLGLGPANYGPPAPPPAPPQYPDFSSYSHVEPAPAPPTAWGAPFPAPKDDWAAAYGPGPAAPAASPASLAFGPPPDFSPVPAPPGPGPGLLAQPLGGPGTPSSPGAQRPTPYEWMRRSVAAGGGGGSGKTRTKDKYRVVYTDHQRLELEKEFHYSRYITIRRKSELAANLGLTERQVKIWFQNRRAKERKVNKKKQQQQQPPQPPMAHDITATPAGPSLGGLCPSNTSLL	IKQEPGMYREGPTYQRRGSLQLWQFLVALLDDPSNSHFIAWTGRGMEFKLIEPEEVARRWGIQKNRPAMNYDKLSRSLRYYYEKGIMQKVAGERYVYKFVCDPEALFSMAFPDNQRPLLKTDME	GCGAGCGGAAGCGATAAAGCGAGCGGAAGCGAATAAAGCGAG	CGGAA	ATAAA	3N	spac_p1	left	CDX1_ETV1_CGGAA_ATAAA_3N---CDX1_ETV1_GCGAGCGGAAGCGATAAAGCGAGCGGAAGCGAATAAAGCGAG_CTCGCTTTATTCGCTTCCGCTCGCTTTATCGCTTCCGCTCGC_spac_p1.pdb	_________AGCGATAAAGC__GCGGAAGC__AT________	TRUE	fold_cdx1_etv1_cggaa_ataaa_3n_spac_p1	['__GAGCGGAAGCGATAAAG_______________________', '__GAGCGGAAGCGATAAAG_______________________', '___AGCGGAAGCGATAAAG_______________________', '__GAGCGGAAGCGATAAAG_______________________', '___AGCGGAAGCGATAAAGC______________________']	[True, True, True, True, True]	TRUE
202	CDX1	ETV1	YVGYVLDKDSPVYPGPARPASLGLGPANYGPPAPPPAPPQYPDFSSYSHVEPAPAPPTAWGAPFPAPKDDWAAAYGPGPAAPAASPASLAFGPPPDFSPVPAPPGPGPGLLAQPLGGPGTPSSPGAQRPTPYEWMRRSVAAGGGGGSGKTRTKDKYRVVYTDHQRLELEKEFHYSRYITIRRKSELAANLGLTERQVKIWFQNRRAKERKVNKKKQQQQQPPQPPMAHDITATPAGPSLGGLCPSNTSLL	IKQEPGMYREGPTYQRRGSLQLWQFLVALLDDPSNSHFIAWTGRGMEFKLIEPEEVARRWGIQKNRPAMNYDKLSRSLRYYYEKGIMQKVAGERYVYKFVCDPEALFSMAFPDNQRPLLKTDME	GCGAGCGGAAGCGATAAAGCGAGCGGAAGCGAGATAAAGCGAG	CGGAA	ATAAA	3N	spac_p2	left	CDX1_ETV1_CGGAA_ATAAA_3N---CDX1_ETV1_GCGAGCGGAAGCGATAAAGCGAGCGGAAGCGAGATAAAGCGAG_CTCGCTTTATCTCGCTTCCGCTCGCTTTATCGCTTCCGCTCGC_spac_p2.pdb	_________AGCGATAAAG___GCGGAAGC_AGAT________	FALSE	fold_cdx1_etv1_cggaa_ataaa_3n_spac_p2	['__GAGCGGAAGCGATAAAG________________________', '__GAGCGGAAGCGATAAAGC_______________________', '___AGCGGAAGCGATAAAG________________________', '__GAGCGGAAGCGATAAAG________________________', '__GAGCGGAAGCGATAAAG________________________']	[True, True, True, True, True]	TRUE
203	CDX1	ETV1	YVGYVLDKDSPVYPGPARPASLGLGPANYGPPAPPPAPPQYPDFSSYSHVEPAPAPPTAWGAPFPAPKDDWAAAYGPGPAAPAASPASLAFGPPPDFSPVPAPPGPGPGLLAQPLGGPGTPSSPGAQRPTPYEWMRRSVAAGGGGGSGKTRTKDKYRVVYTDHQRLELEKEFHYSRYITIRRKSELAANLGLTERQVKIWFQNRRAKERKVNKKKQQQQQPPQPPMAHDITATPAGPSLGGLCPSNTSLL	IKQEPGMYREGPTYQRRGSLQLWQFLVALLDDPSNSHFIAWTGRGMEFKLIEPEEVARRWGIQKNRPAMNYDKLSRSLRYYYEKGIMQKVAGERYVYKFVCDPEALFSMAFPDNQRPLLKTDME	GCGAGCGGAAGCGATAAAGCGAGCGGAAGCGTTTATGCGAG	CGGAA	ATAAA	3N	orient_1_4	left	CDX1_ETV1_CGGAA_ATAAA_3N---CDX1_ETV1_GCGAGCGGAAGCGATAAAGCGAGCGGAAGCGTTTATGCGAG_CTCGCATAAACGCTTCCGCTCGCTTTATCGCTTCCGCTCGC_orient_1_4.pdb	____GCGGAAGCGATAAAG______________________	TRUE	fold_cdx1_etv1_cggaa_ataaa_3n_orient_1_4	['__GAGCGGAAGCGATAAAG______________________', '__GAGCGGAAGCGATAAAG______________________', '___AGCGGAAGCGATAAAG______________________', '__GAGCGGAAGCGATAAAG______________________', '__GAGCGGAAGCGATAAAG______________________']	[True, True, True, True, True]	TRUE
204	CDX1	ETV1	YVGYVLDKDSPVYPGPARPASLGLGPANYGPPAPPPAPPQYPDFSSYSHVEPAPAPPTAWGAPFPAPKDDWAAAYGPGPAAPAASPASLAFGPPPDFSPVPAPPGPGPGLLAQPLGGPGTPSSPGAQRPTPYEWMRRSVAAGGGGGSGKTRTKDKYRVVYTDHQRLELEKEFHYSRYITIRRKSELAANLGLTERQVKIWFQNRRAKERKVNKKKQQQQQPPQPPMAHDITATPAGPSLGGLCPSNTSLL	IKQEPGMYREGPTYQRRGSLQLWQFLVALLDDPSNSHFIAWTGRGMEFKLIEPEEVARRWGIQKNRPAMNYDKLSRSLRYYYEKGIMQKVAGERYVYKFVCDPEALFSMAFPDNQRPLLKTDME	GCGAGCGGAAGCGATAAAGCGAGTTCCGGCGATAAAGCGAG	CGGAA	ATAAA	3N	orient_1_3	left	CDX1_ETV1_CGGAA_ATAAA_3N---CDX1_ETV1_GCGAGCGGAAGCGATAAAGCGAGTTCCGGCGATAAAGCGAG_CTCGCTTTATCGCCGGAACTCGCTTTATCGCTTCCGCTCGC_orient_1_3.pdb	____GCGGAAGCGATAAAGC_____________________	TRUE	fold_cdx1_etv1_cggaa_ataaa_3n_orient_1_3	['__GAGCGGAAGCGATAAAG______________________', '___AGCGGAAGCGATAAAG______________________', '__GAGCGGAAGCGATAAAG______________________', '__GAGCGGAAGCGATAAAG______________________', '__GAGCGGAAGCGATAAAG______________________']	[True, True, True, True, True]	TRUE
205	CDX1	ETV1	YVGYVLDKDSPVYPGPARPASLGLGPANYGPPAPPPAPPQYPDFSSYSHVEPAPAPPTAWGAPFPAPKDDWAAAYGPGPAAPAASPASLAFGPPPDFSPVPAPPGPGPGLLAQPLGGPGTPSSPGAQRPTPYEWMRRSVAAGGGGGSGKTRTKDKYRVVYTDHQRLELEKEFHYSRYITIRRKSELAANLGLTERQVKIWFQNRRAKERKVNKKKQQQQQPPQPPMAHDITATPAGPSLGGLCPSNTSLL	IKQEPGMYREGPTYQRRGSLQLWQFLVALLDDPSNSHFIAWTGRGMEFKLIEPEEVARRWGIQKNRPAMNYDKLSRSLRYYYEKGIMQKVAGERYVYKFVCDPEALFSMAFPDNQRPLLKTDME	GCGAGCGGAAGCGTTTATGCGAGCGGAAGCGATAAAGCGAG	CGGAA	ATAAA	3N	orient_1_4	right	CDX1_ETV1_CGGAA_ATAAA_3N---CDX1_ETV1_GCGAGCGGAAGCGTTTATGCGAGCGGAAGCGATAAAGCGAG_CTCGCTTTATCGCTTCCGCTCGCATAAACGCTTCCGCTCGC_orient_4_1.pdb	__________GCGTTTATGC__GCGGAAGCGAT________	TRUE	fold_cdx1_etv1_cggaa_ataaa_3n_orient_4_1	['____________________GAGCGGAAGCGATAAAG____', '____________________GAGCGGAAGCGATAAAGC___', '____________________GAGCGGAAGCGATAAAG____', '____________________GAGCGGAAGCGATAAAGC___', '_____________________AGCGGAAGCGATAAAG____']	[True, True, True, True, True]	TRUE
206	CDX1	ETV1	YVGYVLDKDSPVYPGPARPASLGLGPANYGPPAPPPAPPQYPDFSSYSHVEPAPAPPTAWGAPFPAPKDDWAAAYGPGPAAPAASPASLAFGPPPDFSPVPAPPGPGPGLLAQPLGGPGTPSSPGAQRPTPYEWMRRSVAAGGGGGSGKTRTKDKYRVVYTDHQRLELEKEFHYSRYITIRRKSELAANLGLTERQVKIWFQNRRAKERKVNKKKQQQQQPPQPPMAHDITATPAGPSLGGLCPSNTSLL	IKQEPGMYREGPTYQRRGSLQLWQFLVALLDDPSNSHFIAWTGRGMEFKLIEPEEVARRWGIQKNRPAMNYDKLSRSLRYYYEKGIMQKVAGERYVYKFVCDPEALFSMAFPDNQRPLLKTDME	GCGAGTTCCGGCGATAAAGCGAGCGGAAGCGATAAAGCGAG	CGGAA	ATAAA	3N	orient_1_3	right	CDX1_ETV1_CGGAA_ATAAA_3N---CDX1_ETV1_GCGAGTTCCGGCGATAAAGCGAGCGGAAGCGATAAAGCGAG_CTCGCTTTATCGCTTCCGCTCGCTTTATCGCCGGAACTCGC_orient_3_1.pdb	_________GGCGATAAAG___GCGGAAGCGATA_______	TRUE	fold_cdx1_etv1_cggaa_ataaa_3n_orient_3_1	['____________________GAGCGGAAGCGATAAAG____', '____________________GAGCGGAAGCGATAAAG____', '____________________GAGCGGAAGCGATAAAG____', '_____________________AGCGGAAGCGATAAAG____', '_____________________AGCGGAAGCGATAAAG____']	[True, True, True, True, True]	TRUE
207	CDX1	HES7	YVGYVLDKDSPVYPGPARPASLGLGPANYGPPAPPPAPPQYPDFSSYSHVEPAPAPPTAWGAPFPAPKDDWAAAYGPGPAAPAASPASLAFGPPPDFSPVPAPPGPGPGLLAQPLGGPGTPSSPGAQRPTPYEWMRRSVAAGGGGGSGKTRTKDKYRVVYTDHQRLELEKEFHYSRYITIRRKSELAANLGLTERQVKIWFQNRRAKERKVNKKKQQQQQPPQPPMAHDITATPAGPSLGGLCPSNTSLL	VTRDRAENRDGPKMLKPLVEKRRRDRINRSLEELRLLLLERTRDQNLRNPKLEKAEILEFAVGYLRERSRVEPPGVPRSPVQDAKALASCYL	GCGAGCACGTGCATAAAGCGAGCACGTGGCATAAAGCGAG	CACGTG	CATAAA	1N	spac_m1	right	CDX1_HES7_CACGTG_CATAAA_1N---CDX1_HES7_GCGAGCACGTGCATAAAGCGAGCACGTGGCATAAAGCGAG_CTCGCTTTATGCCACGTGCTCGCTTTATGCACGTGCTCGC_spac_m1_r.pdb	____GCACGTGCATA___CGAGCACGTGG___________	FALSE	fold_cdx1_hes7_cacgtg_cataaa_1n_spac_m1_r	['____________________AGCACGTGGCATAAA_____', '____________________AGC_CGTGGCATAAAG____', '____________________AGCACGTGGCATAAAG____', '____________________AGCACGTGGCATAAAG____', '____________________AGCACGTGGCATAAAG____']	[True, True, True, True, True]	TRUE
208	CDX1	HES7	YVGYVLDKDSPVYPGPARPASLGLGPANYGPPAPPPAPPQYPDFSSYSHVEPAPAPPTAWGAPFPAPKDDWAAAYGPGPAAPAASPASLAFGPPPDFSPVPAPPGPGPGLLAQPLGGPGTPSSPGAQRPTPYEWMRRSVAAGGGGGSGKTRTKDKYRVVYTDHQRLELEKEFHYSRYITIRRKSELAANLGLTERQVKIWFQNRRAKERKVNKKKQQQQQPPQPPMAHDITATPAGPSLGGLCPSNTSLL	VTRDRAENRDGPKMLKPLVEKRRRDRINRSLEELRLLLLERTRDQNLRNPKLEKAEILEFAVGYLRERSRVEPPGVPRSPVQDAKALASCYL	GCGAGCACGTGGCATAAAGCGAGCACGTGCATAAAGCGAG	CACGTG	CATAAA	1N	spac_m1	left	CDX1_HES7_CACGTG_CATAAA_1N---CDX1_HES7_GCGAGCACGTGGCATAAAGCGAGCACGTGCATAAAGCGAG_CTCGCTTTATGCACGTGCTCGCTTTATGCCACGTGCTCGC_spac_m1.pdb	_____CA____________CGAGCACGTGC__________	FALSE	fold_cdx1_hes7_cacgtg_cataaa_1n_spac_m1	['____GCACGTGGC_____________GTGCATAAAG____', '____GCACGTGGCA____________GTGCATAAAG____', '___AGCACGTGGCATAAAG_____________________', '_C_AGCACGTGGCATAAAG_____________________', '___AGCACGTGGCATAAAG_____________________']	[False, False, True, True, True]	TRUE
209	CDX1	HES7	YVGYVLDKDSPVYPGPARPASLGLGPANYGPPAPPPAPPQYPDFSSYSHVEPAPAPPTAWGAPFPAPKDDWAAAYGPGPAAPAASPASLAFGPPPDFSPVPAPPGPGPGLLAQPLGGPGTPSSPGAQRPTPYEWMRRSVAAGGGGGSGKTRTKDKYRVVYTDHQRLELEKEFHYSRYITIRRKSELAANLGLTERQVKIWFQNRRAKERKVNKKKQQQQQPPQPPMAHDITATPAGPSLGGLCPSNTSLL	VTRDRAENRDGPKMLKPLVEKRRRDRINRSLEELRLLLLERTRDQNLRNPKLEKAEILEFAVGYLRERSRVEPPGVPRSPVQDAKALASCYL	GCGAGCACGTGGCATAAAGCGAGCACGTGGCATAAAGCGAG	CACGTG	CATAAA	1N	orient_1_3	left	CDX1_HES7_CACGTG_CATAAA_1N---CDX1_HES7_GCGAGCACGTGGCATAAAGCGAGCACGTGGCATAAAGCGAG_CTCGCTTTATGCCACGTGCTCGCTTTATGCCACGTGCTCGC_orient_1_3.pdb	_C___C______________GAGCACGTGG___________	FALSE	fold_cdx1_hes7_cacgtg_cataaa_1n_orient_1_3	['_________TGGCATAAAG__AGCACGTGGC__________', '____________________GAGCACGTGGCATAAAG____', '_____________________AGCACGTGGCATAAAG____', '___________________C__GCACGTGGCATAAAG____', '______________________GCACGTGGCATAAAG____']	[True, False, False, False, False]	FALSE
210	CDX1	HES7	YVGYVLDKDSPVYPGPARPASLGLGPANYGPPAPPPAPPQYPDFSSYSHVEPAPAPPTAWGAPFPAPKDDWAAAYGPGPAAPAASPASLAFGPPPDFSPVPAPPGPGPGLLAQPLGGPGTPSSPGAQRPTPYEWMRRSVAAGGGGGSGKTRTKDKYRVVYTDHQRLELEKEFHYSRYITIRRKSELAANLGLTERQVKIWFQNRRAKERKVNKKKQQQQQPPQPPMAHDITATPAGPSLGGLCPSNTSLL	VTRDRAENRDGPKMLKPLVEKRRRDRINRSLEELRLLLLERTRDQNLRNPKLEKAEILEFAVGYLRERSRVEPPGVPRSPVQDAKALASCYL	GCGAGCACGTGGCATAAAGCGAGCACGTGGCATAAAGCGAG	CACGTG	CATAAA	1N	orient_1_3	right	CDX1_HES7_CACGTG_CATAAA_1N---CDX1_HES7_GCGAGCACGTGGCATAAAGCGAGCACGTGGCATAAAGCGAG_CTCGCTTTATGCCACGTGCTCGCTTTATGCCACGTGCTCGC_orient_3_1.pdb	___AGCACG__GC_______GAGCACGTGG___________	TRUE	fold_cdx1_hes7_cacgtg_cataaa_1n_orient_3_1	['_____________________AGCACGTGGCATAAAG____', '______________________GCACGTGGCATAAAG____', '_______________________CACGTGGCATAAAG____', '_________TGGCATAAA___AGCACGTGGC__________', '_________TGGCATAAAG___GCACGTGGC__________']	[True, True, True, False, False]	TRUE
211	CDX1	HES7	YVGYVLDKDSPVYPGPARPASLGLGPANYGPPAPPPAPPQYPDFSSYSHVEPAPAPPTAWGAPFPAPKDDWAAAYGPGPAAPAASPASLAFGPPPDFSPVPAPPGPGPGLLAQPLGGPGTPSSPGAQRPTPYEWMRRSVAAGGGGGSGKTRTKDKYRVVYTDHQRLELEKEFHYSRYITIRRKSELAANLGLTERQVKIWFQNRRAKERKVNKKKQQQQQPPQPPMAHDITATPAGPSLGGLCPSNTSLL	VTRDRAENRDGPKMLKPLVEKRRRDRINRSLEELRLLLLERTRDQNLRNPKLEKAEILEFAVGYLRERSRVEPPGVPRSPVQDAKALASCYL	GCGAGCACGTGGCATAAAGCGAGCACGTGGCCATAAAGCGAG	CACGTG	CATAAA	1N	spac_p1	left	CDX1_HES7_CACGTG_CATAAA_1N---CDX1_HES7_GCGAGCACGTGGCATAAAGCGAGCACGTGGCCATAAAGCGAG_CTCGCTTTATGGCCACGTGCTCGCTTTATGCCACGTGCTCGC_spac_p1.pdb	____GCA___GG________GAGCACGTGG____________	FALSE	fold_cdx1_hes7_cacgtg_cataaa_1n_spac_p1	['______________________GCACGTGGCCATAAAG____', '______________________GCACGTGGCCATAAAG____', '_____________________AGCACGTGGCCATAAAG____', '_____________________AGCACGTGGCCATAAAG____', '_____________________AGCACGTGGCCATAAAG____']	[False, False, False, False, False]	FALSE
212	CDX1	HES7	YVGYVLDKDSPVYPGPARPASLGLGPANYGPPAPPPAPPQYPDFSSYSHVEPAPAPPTAWGAPFPAPKDDWAAAYGPGPAAPAASPASLAFGPPPDFSPVPAPPGPGPGLLAQPLGGPGTPSSPGAQRPTPYEWMRRSVAAGGGGGSGKTRTKDKYRVVYTDHQRLELEKEFHYSRYITIRRKSELAANLGLTERQVKIWFQNRRAKERKVNKKKQQQQQPPQPPMAHDITATPAGPSLGGLCPSNTSLL	VTRDRAENRDGPKMLKPLVEKRRRDRINRSLEELRLLLLERTRDQNLRNPKLEKAEILEFAVGYLRERSRVEPPGVPRSPVQDAKALASCYL	GCGAGCACGTGGCATAAAGCGAGCACGTGGCGCATAAAGCGAG	CACGTG	CATAAA	1N	spac_p2	left	CDX1_HES7_CACGTG_CATAAA_1N---CDX1_HES7_GCGAGCACGTGGCATAAAGCGAGCACGTGGCGCATAAAGCGAG_CTCGCTTTATGCGCCACGTGCTCGCTTTATGCCACGTGCTCGC_spac_p2.pdb	_____CA___GG________GAGCACGTGGC____________	FALSE	fold_cdx1_hes7_cacgtg_cataaa_1n_spac_p2	['_________TGGCATAAAG__AGCACGTGGCG___________', '______________________GCACGTGGCGCATAAAG____', '_________TGGCATAAAG___GCACGTGGC____________', '_____________________AGCACGTGGCGCATAAAG____', '_____________________AGCACGTGGCGCATAAAG____']	[True, False, True, False, False]	FALSE
213	CDX1	HES7	YVGYVLDKDSPVYPGPARPASLGLGPANYGPPAPPPAPPQYPDFSSYSHVEPAPAPPTAWGAPFPAPKDDWAAAYGPGPAAPAASPASLAFGPPPDFSPVPAPPGPGPGLLAQPLGGPGTPSSPGAQRPTPYEWMRRSVAAGGGGGSGKTRTKDKYRVVYTDHQRLELEKEFHYSRYITIRRKSELAANLGLTERQVKIWFQNRRAKERKVNKKKQQQQQPPQPPMAHDITATPAGPSLGGLCPSNTSLL	VTRDRAENRDGPKMLKPLVEKRRRDRINRSLEELRLLLLERTRDQNLRNPKLEKAEILEFAVGYLRERSRVEPPGVPRSPVQDAKALASCYL	GCGAGCACGTGGCATAAAGCGAGCACGTGGTTTATGGCGAG	CACGTG	CATAAA	1N	orient_1_4	left	CDX1_HES7_CACGTG_CATAAA_1N---CDX1_HES7_GCGAGCACGTGGCATAAAGCGAGCACGTGGTTTATGGCGAG_CTCGCCATAAACCACGTGCTCGCTTTATGCCACGTGCTCGC_orient_1_4.pdb	GC_AGCA__TG_________GAGCACGTGGT__________	FALSE	fold_cdx1_hes7_cacgtg_cataaa_1n_orient_1_4	['_____________________AGCACGTGGTTTATGGCG__', '______________________GCACGTGGTTTATGGCG__', '_____________________AGCACGTGGTTTATGGCG__', '_________TGGCATAAAGC_AGCACGTGGT__________', '_________TGGCATAAAG__AGCACGTGGT__________']	[False, False, False, True, True]	FALSE
214	CDX1	HES7	YVGYVLDKDSPVYPGPARPASLGLGPANYGPPAPPPAPPQYPDFSSYSHVEPAPAPPTAWGAPFPAPKDDWAAAYGPGPAAPAASPASLAFGPPPDFSPVPAPPGPGPGLLAQPLGGPGTPSSPGAQRPTPYEWMRRSVAAGGGGGSGKTRTKDKYRVVYTDHQRLELEKEFHYSRYITIRRKSELAANLGLTERQVKIWFQNRRAKERKVNKKKQQQQQPPQPPMAHDITATPAGPSLGGLCPSNTSLL	VTRDRAENRDGPKMLKPLVEKRRRDRINRSLEELRLLLLERTRDQNLRNPKLEKAEILEFAVGYLRERSRVEPPGVPRSPVQDAKALASCYL	GCGAGCACGTGGCATAAAGCGAGCATAAAGCACGTGGCGAG	CACGTG	CATAAA	1N	orient_1_2	left	CDX1_HES7_CACGTG_CATAAA_1N---CDX1_HES7_GCGAGCACGTGGCATAAAGCGAGCATAAAGCACGTGGCGAG_CTCGCCACGTGCTTTATGCTCGCTTTATGCCACGTGCTCGC_orient_1_2.pdb	__GAGCACGTGG______G____CATAAAGCA_GTGGC___	FALSE	fold_cdx1_hes7_cacgtg_cataaa_1n_orient_1_2	['____________________GAGCATAAAGCACGTGGC___', '____________________GAGCATAAAGCACGTGGC___', '____________________GAGCATAAAGCACGTGG____', '_____________________AGCATAAAGCACGTGGC___', '__________GGCATAAAG_________AGCACGTGG____']	[False, False, False, False, False]	FALSE
215	CDX1	HES7	YVGYVLDKDSPVYPGPARPASLGLGPANYGPPAPPPAPPQYPDFSSYSHVEPAPAPPTAWGAPFPAPKDDWAAAYGPGPAAPAASPASLAFGPPPDFSPVPAPPGPGPGLLAQPLGGPGTPSSPGAQRPTPYEWMRRSVAAGGGGGSGKTRTKDKYRVVYTDHQRLELEKEFHYSRYITIRRKSELAANLGLTERQVKIWFQNRRAKERKVNKKKQQQQQPPQPPMAHDITATPAGPSLGGLCPSNTSLL	VTRDRAENRDGPKMLKPLVEKRRRDRINRSLEELRLLLLERTRDQNLRNPKLEKAEILEFAVGYLRERSRVEPPGVPRSPVQDAKALASCYL	GCGAGCACGTGGCCATAAAGCGAGCACGTGGCATAAAGCGAG	CACGTG	CATAAA	1N	spac_p1	right	CDX1_HES7_CACGTG_CATAAA_1N---CDX1_HES7_GCGAGCACGTGGCCATAAAGCGAGCACGTGGCATAAAGCGAG_CTCGCTTTATGCCACGTGCTCGCTTTATGGCCACGTGCTCGC_spac_p1_r.pdb	__GAGCACGTGG__ATAAAGC_____________________	FALSE	fold_cdx1_hes7_cacgtg_cataaa_1n_spac_p1_r	['___AGCACGTGGCCATAAA_______________________', '_C__GCACGTGGCCATAAAG______________________', '___AGCACGTGGCCATAAAG______________________', '____GCACGTGGCCATAAA_______________________', '____GCACGTGGCCATAAA_______________________']	[False, False, False, False, False]	FALSE
216	CDX1	HES7	YVGYVLDKDSPVYPGPARPASLGLGPANYGPPAPPPAPPQYPDFSSYSHVEPAPAPPTAWGAPFPAPKDDWAAAYGPGPAAPAASPASLAFGPPPDFSPVPAPPGPGPGLLAQPLGGPGTPSSPGAQRPTPYEWMRRSVAAGGGGGSGKTRTKDKYRVVYTDHQRLELEKEFHYSRYITIRRKSELAANLGLTERQVKIWFQNRRAKERKVNKKKQQQQQPPQPPMAHDITATPAGPSLGGLCPSNTSLL	VTRDRAENRDGPKMLKPLVEKRRRDRINRSLEELRLLLLERTRDQNLRNPKLEKAEILEFAVGYLRERSRVEPPGVPRSPVQDAKALASCYL	GCGAGCACGTGGCGCATAAAGCGAGCACGTGGCATAAAGCGAG	CACGTG	CATAAA	1N	spac_p2	right	CDX1_HES7_CACGTG_CATAAA_1N---CDX1_HES7_GCGAGCACGTGGCGCATAAAGCGAGCACGTGGCATAAAGCGAG_CTCGCTTTATGCCACGTGCTCGCTTTATGCGCCACGTGCTCGC_spac_p2_r.pdb	GC_AGC____G___________GAGCACGTGG___________	TRUE	fold_cdx1_hes7_cacgtg_cataaa_1n_spac_p2_r	['____GCACGTGGCGCATAAAG______________________', '____GCACGTGGCGCATAAAG______________________', '____GCACGTGGCGCATAAAG______________________', '____GCACGTGGCGCATAAA_______________________', '____GCACGTGGCGCATAAA_______________________']	[False, False, False, False, False]	FALSE
217	CDX1	HES7	YVGYVLDKDSPVYPGPARPASLGLGPANYGPPAPPPAPPQYPDFSSYSHVEPAPAPPTAWGAPFPAPKDDWAAAYGPGPAAPAASPASLAFGPPPDFSPVPAPPGPGPGLLAQPLGGPGTPSSPGAQRPTPYEWMRRSVAAGGGGGSGKTRTKDKYRVVYTDHQRLELEKEFHYSRYITIRRKSELAANLGLTERQVKIWFQNRRAKERKVNKKKQQQQQPPQPPMAHDITATPAGPSLGGLCPSNTSLL	VTRDRAENRDGPKMLKPLVEKRRRDRINRSLEELRLLLLERTRDQNLRNPKLEKAEILEFAVGYLRERSRVEPPGVPRSPVQDAKALASCYL	GCGAGCACGTGGTTTATGGCGAGCACGTGGCATAAAGCGAG	CACGTG	CATAAA	1N	orient_1_4	right	CDX1_HES7_CACGTG_CATAAA_1N---CDX1_HES7_GCGAGCACGTGGTTTATGGCGAGCACGTGGCATAAAGCGAG_CTCGCTTTATGCCACGTGCTCGCCATAAACCACGTGCTCGC_orient_4_1.pdb	_CGAGCAC_TGGTTTA____G_GCACGTGGCAT________	FALSE	fold_cdx1_hes7_cacgtg_cataaa_1n_orient_4_1	['_CGAGCACGTGGTTTATGGCG____________________', '____GCACGTGGTTTATGGCG____________________', '____GCACGTGGTTTATGGCG____________________', '__GAGCACGTGG_______________TGGCATAAAG____', '___AGCACGTGGTTTATGGCG____________________']	[False, False, False, True, False]	FALSE
218	CDX1	HES7	YVGYVLDKDSPVYPGPARPASLGLGPANYGPPAPPPAPPQYPDFSSYSHVEPAPAPPTAWGAPFPAPKDDWAAAYGPGPAAPAASPASLAFGPPPDFSPVPAPPGPGPGLLAQPLGGPGTPSSPGAQRPTPYEWMRRSVAAGGGGGSGKTRTKDKYRVVYTDHQRLELEKEFHYSRYITIRRKSELAANLGLTERQVKIWFQNRRAKERKVNKKKQQQQQPPQPPMAHDITATPAGPSLGGLCPSNTSLL	VTRDRAENRDGPKMLKPLVEKRRRDRINRSLEELRLLLLERTRDQNLRNPKLEKAEILEFAVGYLRERSRVEPPGVPRSPVQDAKALASCYL	GCGAGCATAAAGCACGTGGCGAGCACGTGGCATAAAGCGAG	CACGTG	CATAAA	1N	orient_1_2	right	CDX1_HES7_CACGTG_CATAAA_1N---CDX1_HES7_GCGAGCATAAAGCACGTGGCGAGCACGTGGCATAAAGCGAG_CTCGCTTTATGCCACGTGCTCGCCACGTGCTTTATGCTCGC_orient_2_1.pdb	_________AAGCA_GTGGCG_GCACGTGGC_T________	TRUE	fold_cdx1_hes7_cacgtg_cataaa_1n_orient_2_1	['__GAGCATAAAGCACGTGGC_____________________', '__GAGCATAAAGCACGTGGC_____________________', '__GAGCATAAAGCACGTGGC_____________________', '___________GCACGTGGC_______TGGCATAAAG____', '__GAGCATAAAGCACGTGGC_____________________']	[False, False, False, True, False]	FALSE
219	CLOCK	TEAD4	MSSIVDRDDSSIFDGLVEEDDKDKAKRVSRNKSEKKRRDQFNVLIKELGSMLPGNARKMDKSTVLQKSIDFLRKHKEITAQSDASEIRQDWKPTFLSNEEFTQLMLEALDGFFLAIMTDGSIIYV	PEGSTASGGSQALDKPIDNDAEGVWSPDIEQSFQEALAIYPPCGRRKIILSDEGKMYGRNELIARYIKLRTGKTRTRKQVSSHIQVLARRKAREIQAKLKFWQGALPGQ	GCGAGATTCCGCGAGCGACACGTGGCGAGCACGTGGCGAGCGAATTCCGCGAG	CACGTG	ATTCC	8N	orient_1_2	right	CLOCK_TEAD4_CACGTG_ATTCC_8N---CLOCK_TEAD4_GCGAGATTCCGCGAGCGACACGTGGCGAGCACGTGGCGAGCGAATTCCGCGAG_CTCGCGGAATTCGCTCGCCACGTGCTCGCCACGTGTCGCTCGCGGAATCTCGC_orient_2_1.pdb	________________________GCGAGCACGTGGC_A______________	TRUE	fold_clock_tead4_cacgtg_attcc_8n_orient_2_1	['________________GACACGTGG______________GCGAATTCCGCGAG', '_________________ACACGTGGC______________CGAATTCCGC__G', '_CGAGATTCCGCGAG__ACACGTGGC___________________________', '__GAGATTCCGCGAG__ACACGTGG____________________________', '_CGAGATTCCGCGAG__ACACGTGGC___________________________']	[True, True, False, False, False]	FALSE
220	CLOCK	TEAD4	MSSIVDRDDSSIFDGLVEEDDKDKAKRVSRNKSEKKRRDQFNVLIKELGSMLPGNARKMDKSTVLQKSIDFLRKHKEITAQSDASEIRQDWKPTFLSNEEFTQLMLEALDGFFLAIMTDGSIIYV	PEGSTASGGSQALDKPIDNDAEGVWSPDIEQSFQEALAIYPPCGRRKIILSDEGKMYGRNELIARYIKLRTGKTRTRKQVSSHIQVLARRKAREIQAKLKFWQGALPGQ	GCGAGCACGTGGCGAGCATTCCGCGAGCACGTGGCGAGCGAATTCC	CACGTG	ATTCC	8N	spac_m2	right	CLOCK_TEAD4_CACGTG_ATTCC_8N---CLOCK_TEAD4_GCGAGCACGTGGCGAGCATTCCGCGAGCACGTGGCGAGCGAATTCC_GGAATTCGCTCGCCACGTGCTCGCGGAATGCTCGCCACGTGCTCGC_spac_m2_r.pdb	GC__GCACGTGGC_A__________AG_ACGTGGCGA_________	TRUE	fold_clock_tead4_cacgtg_attcc_8n_spac_m2_r	['____GCACGTGGCGAGCATTCCGCGAG___________________', '____GCACGTGGCGAGCATTCCGCGAG___________________', '____GCACGTGGCGAGCATTCCGC_AG___________________', '____GCACGTGGCGAGCATTCCGC_AG___________________', '___AGCACGTG__GAGCATTCCGCGAG___________________']	[False, False, False, False, False]	FALSE
221	CLOCK	TEAD4	MSSIVDRDDSSIFDGLVEEDDKDKAKRVSRNKSEKKRRDQFNVLIKELGSMLPGNARKMDKSTVLQKSIDFLRKHKEITAQSDASEIRQDWKPTFLSNEEFTQLMLEALDGFFLAIMTDGSIIYV	PEGSTASGGSQALDKPIDNDAEGVWSPDIEQSFQEALAIYPPCGRRKIILSDEGKMYGRNELIARYIKLRTGKTRTRKQVSSHIQVLARRKAREIQAKLKFWQGALPGQ	GCGAGCACGTGGCGAGCGAATTCCGCGAGATTCCGCGAGCGACACGTGGCGAG	CACGTG	ATTCC	8N	orient_1_2	left	CLOCK_TEAD4_CACGTG_ATTCC_8N---CLOCK_TEAD4_GCGAGCACGTGGCGAGCGAATTCCGCGAGATTCCGCGAGCGACACGTGGCGAG_CTCGCCACGTGTCGCTCGCGGAATCTCGCGGAATTCGCTCGCCACGTGCTCGC_orient_1_2.pdb	____GCACGTGGC_A_CGAATTCCG__AG________________________	TRUE	fold_clock_tead4_cacgtg_attcc_8n_orient_1_2	['_____CACGTGGC____________CGAGATTCCGCGAG______________', '_______________GCGAATTCCGCGAG________A___ACACGTGGC_A_', '________________CGAATTCCGCGAG________A___ACACGTGGC___', '_______________GCGAATTCCGCGAG____________ACACGTGGCGA_', '_______________GCGAATTCCGCGAG____________ACACGTGGC___']	[False, True, False, True, True]	TRUE
222	CLOCK	TEAD4	MSSIVDRDDSSIFDGLVEEDDKDKAKRVSRNKSEKKRRDQFNVLIKELGSMLPGNARKMDKSTVLQKSIDFLRKHKEITAQSDASEIRQDWKPTFLSNEEFTQLMLEALDGFFLAIMTDGSIIYV	PEGSTASGGSQALDKPIDNDAEGVWSPDIEQSFQEALAIYPPCGRRKIILSDEGKMYGRNELIARYIKLRTGKTRTRKQVSSHIQVLARRKAREIQAKLKFWQGALPGQ	GCGAGCACGTGGCGAGCGAATTCCGCGAGCACGTGGCGAGCATTCCGCGAG	CACGTG	ATTCC	8N	spac_m2	left	CLOCK_TEAD4_CACGTG_ATTCC_8N---CLOCK_TEAD4_GCGAGCACGTGGCGAGCGAATTCCGCGAGCACGTGGCGAGCATTCCGCGAG_CTCGCGGAATGCTCGCCACGTGCTCGCGGAATTCGCTCGCCACGTGCTCGC_spac_m2.pdb	____GCACGTGGCGA______T____GA_CAC__G________________	TRUE	fold_clock_tead4_cacgtg_attcc_8n_spac_m2	['____GCACGTGGC___CGAATTCCGCGAG______________________', '________________________G___GCACGTGG_GAGCATTCCGC_AG', '____________________________GCACGTGGCGAGCATTCCGC_A_', '____GCACGTGGC_A______________________GAGCATTCCGC_A_', '____________________________GCACGTGGCGAGCATTCCGC_AG']	[True, False, False, False, False]	FALSE
223	CLOCK	TEAD4	MSSIVDRDDSSIFDGLVEEDDKDKAKRVSRNKSEKKRRDQFNVLIKELGSMLPGNARKMDKSTVLQKSIDFLRKHKEITAQSDASEIRQDWKPTFLSNEEFTQLMLEALDGFFLAIMTDGSIIYV	PEGSTASGGSQALDKPIDNDAEGVWSPDIEQSFQEALAIYPPCGRRKIILSDEGKMYGRNELIARYIKLRTGKTRTRKQVSSHIQVLARRKAREIQAKLKFWQGALPGQ	GCGAGCACGTGGCGAGCGAATTCCGCGAGCACGTGGCGAGCGAATTCCGCGAG	CACGTG	ATTCC	8N	orient_1_3	left	CLOCK_TEAD4_CACGTG_ATTCC_8N---CLOCK_TEAD4_GCGAGCACGTGGCGAGCGAATTCCGCGAGCACGTGGCGAGCGAATTCCGCGAG_CTCGCGGAATTCGCTCGCCACGTGCTCGCGGAATTCGCTCGCCACGTGCTCGC_orient_1_3.pdb	G___GCACGTGGC_A___________G_GCACGTGG_________________	TRUE	fold_clock_tead4_cacgtg_attcc_8n_orient_1_3	['____________________________GCACGTGGC__GCGAATTCCGC_AG', '____________________________GCACGTGGC__GCGAATTCCGCGAG', '________________________G___GCACGTGGC__GCGAATTCCG__A_', '____________________________GCACGTGG___GCGAATTCCGC_AG', '____________________________GCACGTGGC__GCGAATTCCGCGAG']	[False, False, False, False, False]	FALSE
224	CLOCK	TEAD4	MSSIVDRDDSSIFDGLVEEDDKDKAKRVSRNKSEKKRRDQFNVLIKELGSMLPGNARKMDKSTVLQKSIDFLRKHKEITAQSDASEIRQDWKPTFLSNEEFTQLMLEALDGFFLAIMTDGSIIYV	PEGSTASGGSQALDKPIDNDAEGVWSPDIEQSFQEALAIYPPCGRRKIILSDEGKMYGRNELIARYIKLRTGKTRTRKQVSSHIQVLARRKAREIQAKLKFWQGALPGQ	GCGAGCACGTGGCGAGCGAATTCCGCGAGCACGTGGCGAGCGAATTCCGCGAG	CACGTG	ATTCC	8N	orient_1_3	right	CLOCK_TEAD4_CACGTG_ATTCC_8N---CLOCK_TEAD4_GCGAGCACGTGGCGAGCGAATTCCGCGAGCACGTGGCGAGCGAATTCCGCGAG_CTCGCGGAATTCGCTCGCCACGTGCTCGCGGAATTCGCTCGCCACGTGCTCGC_orient_3_1.pdb	____GCACGTGGCGA___________G_GCACGTGG_________________	FALSE	fold_clock_tead4_cacgtg_attcc_8n_orient_3_1	['____________________________GCACGTGGC__GCGAATTCCGC_AG', '________________________G___GCACGTGGC__GCGAATTCCGCGAG', '________________________G___GCACGTGG___GCGAATTCCGC_A_', '____________________________GCACGTGGC__GCGAATTCCGC___', '________________________G___GCACGTGGC__GCGAATTCCGC_A_']	[True, True, True, True, True]	TRUE
225	CLOCK	TEAD4	MSSIVDRDDSSIFDGLVEEDDKDKAKRVSRNKSEKKRRDQFNVLIKELGSMLPGNARKMDKSTVLQKSIDFLRKHKEITAQSDASEIRQDWKPTFLSNEEFTQLMLEALDGFFLAIMTDGSIIYV	PEGSTASGGSQALDKPIDNDAEGVWSPDIEQSFQEALAIYPPCGRRKIILSDEGKMYGRNELIARYIKLRTGKTRTRKQVSSHIQVLARRKAREIQAKLKFWQGALPGQ	GCGAGCACGTGGCGAGCGAATTCCGCGAGCACGTGGCGAGCGAGATTCCGCGAG	CACGTG	ATTCC	8N	spac_p1	left	CLOCK_TEAD4_CACGTG_ATTCC_8N---CLOCK_TEAD4_GCGAGCACGTGGCGAGCGAATTCCGCGAGCACGTGGCGAGCGAGATTCCGCGAG_CTCGCGGAATCTCGCTCGCCACGTGCTCGCGGAATTCGCTCGCCACGTGCTCGC_spac_p1.pdb	____GCACGTGGCGA__________CGA_CAC_TG___________________	TRUE	fold_clock_tead4_cacgtg_attcc_8n_spac_p1	['____________________________GCACGTGGC___CGAGATTCCGCGAG', '____________________________GCACGTGGC___CGAGATTCCGC_AG', '____________________________GCACGTGG____CGAGATTCCGCGAG', '____________________________GCACGTGGC___CGAGATTCCGCGAG', '____________________________GCACGTGG____CGAGATTCCGCGAG']	[False, False, False, False, False]	FALSE
226	CLOCK	TEAD4	MSSIVDRDDSSIFDGLVEEDDKDKAKRVSRNKSEKKRRDQFNVLIKELGSMLPGNARKMDKSTVLQKSIDFLRKHKEITAQSDASEIRQDWKPTFLSNEEFTQLMLEALDGFFLAIMTDGSIIYV	PEGSTASGGSQALDKPIDNDAEGVWSPDIEQSFQEALAIYPPCGRRKIILSDEGKMYGRNELIARYIKLRTGKTRTRKQVSSHIQVLARRKAREIQAKLKFWQGALPGQ	GCGAGCACGTGGCGAGCGAATTCCGCGAGCACGTGGCGAGCGAGCATTCCGCGAG	CACGTG	ATTCC	8N	spac_p2	left	CLOCK_TEAD4_CACGTG_ATTCC_8N---CLOCK_TEAD4_GCGAGCACGTGGCGAGCGAATTCCGCGAGCACGTGGCGAGCGAGCATTCCGCGAG_CTCGCGGAATGCTCGCTCGCCACGTGCTCGCGGAATTCGCTCGCCACGTGCTCGC_spac_p2.pdb	____GCACGTGGC_A______________CAC__GGCGAG_______________	TRUE	fold_clock_tead4_cacgtg_attcc_8n_spac_p2	['____________________________GCACGTGGC____GAGCATTCCGCGAG', '____________________________GCACGTGG_____GAGCATTCCGCGAG', '____________________________GCACGTGGC____GAGCATTCCGC_A_', '____________________________GCACGTGGC____GAGCATTCCGCGAG', '____________________________GCACGTGGC____GAGCATTCCGCGA_']	[False, False, False, False, False]	FALSE
227	CLOCK	TEAD4	MSSIVDRDDSSIFDGLVEEDDKDKAKRVSRNKSEKKRRDQFNVLIKELGSMLPGNARKMDKSTVLQKSIDFLRKHKEITAQSDASEIRQDWKPTFLSNEEFTQLMLEALDGFFLAIMTDGSIIYV	PEGSTASGGSQALDKPIDNDAEGVWSPDIEQSFQEALAIYPPCGRRKIILSDEGKMYGRNELIARYIKLRTGKTRTRKQVSSHIQVLARRKAREIQAKLKFWQGALPGQ	GCGAGCACGTGGCGAGCGAATTCCGCGAGCACGTGGCGAGCGAGGAATGCGAG	CACGTG	ATTCC	8N	orient_1_4	left	CLOCK_TEAD4_CACGTG_ATTCC_8N---CLOCK_TEAD4_GCGAGCACGTGGCGAGCGAATTCCGCGAGCACGTGGCGAGCGAGGAATGCGAG_CTCGCATTCCTCGCTCGCCACGTGCTCGCGGAATTCGCTCGCCACGTGCTCGC_orient_1_4.pdb	____GCACGTGGC_A___________GAGCACGTGGCG_______________	FALSE	fold_clock_tead4_cacgtg_attcc_8n_orient_1_4	['____________________________GCACGTGGC_AGCGAGGAATGCGA_', '____________________________GCACGTGGC_AGCGAGGAATGCGA_', '____________________________GCACGTGGC_AGCGAGGAATGCGA_', '____________________________GCACGTGGC_AGCGAGGAATGCGA_', '____________________________GCACGTGG__AGCGAGGAATGCGA_']	[False, False, False, False, False]	FALSE
228	CLOCK	TEAD4	MSSIVDRDDSSIFDGLVEEDDKDKAKRVSRNKSEKKRRDQFNVLIKELGSMLPGNARKMDKSTVLQKSIDFLRKHKEITAQSDASEIRQDWKPTFLSNEEFTQLMLEALDGFFLAIMTDGSIIYV	PEGSTASGGSQALDKPIDNDAEGVWSPDIEQSFQEALAIYPPCGRRKIILSDEGKMYGRNELIARYIKLRTGKTRTRKQVSSHIQVLARRKAREIQAKLKFWQGALPGQ	GCGAGCACGTGGCGAGCGAATTCCGCGAGCACGTGGCGAGCGATTCCGCGAG	CACGTG	ATTCC	8N	spac_m1	left	CLOCK_TEAD4_CACGTG_ATTCC_8N---CLOCK_TEAD4_GCGAGCACGTGGCGAGCGAATTCCGCGAGCACGTGGCGAGCGATTCCGCGAG_CTCGCGGAATCGCTCGCCACGTGCTCGCGGAATTCGCTCGCCACGTGCTCGC_spac_m1.pdb	____GCACGTGGC_A___________G_GCACGTGG________________	TRUE	fold_clock_tead4_cacgtg_attcc_8n_spac_m1	['_______________GCGAATTCCGC_AGCACGTGGC_______________', '____________________________GCACGTGGC_AGCGATTCCGCGAG', '____________________________GCACGTGGC_AGCGATTCCGCGAG', '____________________________GCACGTGGC_AGCGATTCCGC_A_', '____________________________GCACGTGGC_AGCGATTCCGCGA_']	[False, False, False, False, False]	FALSE
229	CLOCK	TEAD4	MSSIVDRDDSSIFDGLVEEDDKDKAKRVSRNKSEKKRRDQFNVLIKELGSMLPGNARKMDKSTVLQKSIDFLRKHKEITAQSDASEIRQDWKPTFLSNEEFTQLMLEALDGFFLAIMTDGSIIYV	PEGSTASGGSQALDKPIDNDAEGVWSPDIEQSFQEALAIYPPCGRRKIILSDEGKMYGRNELIARYIKLRTGKTRTRKQVSSHIQVLARRKAREIQAKLKFWQGALPGQ	GCGAGCACGTGGCGAGCGAGATTCCGCGAGCACGTGGCGAGCGAATTCCGCGAG	CACGTG	ATTCC	8N	spac_p1	right	CLOCK_TEAD4_CACGTG_ATTCC_8N---CLOCK_TEAD4_GCGAGCACGTGGCGAGCGAGATTCCGCGAGCACGTGGCGAGCGAATTCCGCGAG_CTCGCGGAATTCGCTCGCCACGTGCTCGCGGAATCTCGCTCGCCACGTGCTCGC_spac_p1_r.pdb	____GCACGTGGC_A____________G__CACGTG__________________	FALSE	fold_clock_tead4_cacgtg_attcc_8n_spac_p1_r	['_________________GAGATTCCGCGAGCACGTG__________________', '_____________________________GCACGTGG___GCGAATTCCGC_AG', '_____________________________GCACGTGGC__GCGAATTCCGC_AG', '_________________________G___GCACGTGGC__GCGAATTCCGCGAG', '_____________________________GCACGTGG___GCGAATTCCGCGA_']	[False, True, True, True, True]	TRUE
230	CLOCK	TEAD4	MSSIVDRDDSSIFDGLVEEDDKDKAKRVSRNKSEKKRRDQFNVLIKELGSMLPGNARKMDKSTVLQKSIDFLRKHKEITAQSDASEIRQDWKPTFLSNEEFTQLMLEALDGFFLAIMTDGSIIYV	PEGSTASGGSQALDKPIDNDAEGVWSPDIEQSFQEALAIYPPCGRRKIILSDEGKMYGRNELIARYIKLRTGKTRTRKQVSSHIQVLARRKAREIQAKLKFWQGALPGQ	GCGAGCACGTGGCGAGCGAGCATTCCGCGAGCACGTGGCGAGCGAATTCCGCGAG	CACGTG	ATTCC	8N	spac_p2	right	CLOCK_TEAD4_CACGTG_ATTCC_8N---CLOCK_TEAD4_GCGAGCACGTGGCGAGCGAGCATTCCGCGAGCACGTGGCGAGCGAATTCCGCGAG_CTCGCGGAATTCGCTCGCCACGTGCTCGCGGAATGCTCGCTCGCCACGTGCTCGC_spac_p2_r.pdb	__________________________GCGAGCACGTGGCGA______________	TRUE	fold_clock_tead4_cacgtg_attcc_8n_spac_p2_r	['__________________________G___GCACGTGGC__GCGAATTCCGC_A_', '______________________________GCACGTGGC__GCGAATTCCGC_AG', '__________________________G___GCACGTGG___GCGAATTCCGCG__', '_____________________________AGCACGTGG___GCGAATTCCGC_AG', '_________________GAGCATTCCGCGAGCACGTGGC________________']	[True, True, True, True, True]	TRUE
231	CLOCK	TEAD4	MSSIVDRDDSSIFDGLVEEDDKDKAKRVSRNKSEKKRRDQFNVLIKELGSMLPGNARKMDKSTVLQKSIDFLRKHKEITAQSDASEIRQDWKPTFLSNEEFTQLMLEALDGFFLAIMTDGSIIYV	PEGSTASGGSQALDKPIDNDAEGVWSPDIEQSFQEALAIYPPCGRRKIILSDEGKMYGRNELIARYIKLRTGKTRTRKQVSSHIQVLARRKAREIQAKLKFWQGALPGQ	GCGAGCACGTGGCGAGCGAGGAATGCGAGCACGTGGCGAGCGAATTCCGCGAG	CACGTG	ATTCC	8N	orient_1_4	right	CLOCK_TEAD4_CACGTG_ATTCC_8N---CLOCK_TEAD4_GCGAGCACGTGGCGAGCGAGGAATGCGAGCACGTGGCGAGCGAATTCCGCGAG_CTCGCGGAATTCGCTCGCCACGTGCTCGCATTCCTCGCTCGCCACGTGCTCGC_orient_4_1.pdb	_____________GAGC_AGGAATGCG_GCACGTGGC_A______________	FALSE	fold_clock_tead4_cacgtg_attcc_8n_orient_4_1	['______________AGCGAGGAATGCGAGCACGTGGC________________', '________________CGAGGAATGCGAGCACGTGG_________________', '__________________AGGAATGCGAGCACGTGGC________________', '____________________________GCACGTGG____CGAATTCCGCGAG', '______________A__GAGGAATGCGAGCACGTGGC________________']	[False, False, True, True, False]	FALSE
232	CLOCK	TEAD4	MSSIVDRDDSSIFDGLVEEDDKDKAKRVSRNKSEKKRRDQFNVLIKELGSMLPGNARKMDKSTVLQKSIDFLRKHKEITAQSDASEIRQDWKPTFLSNEEFTQLMLEALDGFFLAIMTDGSIIYV	PEGSTASGGSQALDKPIDNDAEGVWSPDIEQSFQEALAIYPPCGRRKIILSDEGKMYGRNELIARYIKLRTGKTRTRKQVSSHIQVLARRKAREIQAKLKFWQGALPGQ	GCGAGCACGTGGCGAGCGATTCCGCGAGCACGTGGCGAGCGAATTCCGCGAG	CACGTG	ATTCC	8N	spac_m1	right	CLOCK_TEAD4_CACGTG_ATTCC_8N---CLOCK_TEAD4_GCGAGCACGTGGCGAGCGATTCCGCGAGCACGTGGCGAGCGAATTCCGCGAG_CTCGCGGAATTCGCTCGCCACGTGCTCGCGGAATCGCTCGCCACGTGCTCGC_spac_m1_r.pdb	G___GCACGTGGC_A__________G_GCACGTGG_________________	FALSE	fold_clock_tead4_cacgtg_attcc_8n_spac_m1_r	['_______________GCGATTCCGCGAGCACGTGGC________________', '_______________GCGATTCCGCGAGCACGTGGC________________', '_______________________G___GCACGTGGC__GCGAATTCCGC_AG', '___________________________GCACGTGGC__GCGAATTCCGC_AG', '_______________________G___GCACGTGGC__GCGAATTCCGC_A_']	[False, False, True, True, True]	TRUE
233	CREB1	ELK1	QYAQTTDGQQILVPSNQVVVQAASGDVQTYQIRTAPTSTIAPGVVMASSPALPTQPAEEAARKREVRLMKNREAARECRRKKKEYVKCLENRVAVLENQNKTLIEELKALKDLYCHKSD	PSVTLWQFLLQLLREQGNGHIISWTSRDGGEFKLVDAEEVARLWGLRKNKTNMNYDKLSRALRYYYDKNIIRKVSGQKFVYKFVSYPEVAGCSTEDCPPQPEVSVTSTMPN	GCGAGACGTCACTTCCGGGCTGCGAGCCGGAAGTGACGTGCTGCGAG	CCGGAAGTGACGT	T	2N	orient_1_3	right	CREB1_ELK1_CCGGAAGTGACGT_T_2N---CREB1_ELK1_GCGAGACGTCACTTCCGGGCTGCGAGCCGGAAGTGACGTGCTGCGAG_CTCGCAGCACGTCACTTCCGGCTCGCAGCCCGGAAGTGACGTCTCGC_orient_3_1.pdb	_________CACTTCCGG____________AAGTGACGT________	FALSE	fold_creb1_elk1_ccggaagtgacgt_t_2n_orient_3_1	['_____ACGTCACTTCCGGG____________________________', '_____ACGTCACTTCCGG_____________________________', '_____ACGTCACTTCCGG_____________________________', '_________________________GCCGGAAGTGACGT________', '_________________________GCCGGAAGTGACGT________']	[False, False, False, True, True]	FALSE
234	CREB1	ELK1	QYAQTTDGQQILVPSNQVVVQAASGDVQTYQIRTAPTSTIAPGVVMASSPALPTQPAEEAARKREVRLMKNREAARECRRKKKEYVKCLENRVAVLENQNKTLIEELKALKDLYCHKSD	PSVTLWQFLLQLLREQGNGHIISWTSRDGGEFKLVDAEEVARLWGLRKNKTNMNYDKLSRALRYYYDKNIIRKVSGQKFVYKFVSYPEVAGCSTEDCPPQPEVSVTSTMPN	GCGAGCCGGAAGTGACGTGCAGCGAGCCGGAAGTGACGTGCTGCGAG	CCGGAAGTGACGT	T	2N	orient_1_4	right	CREB1_ELK1_CCGGAAGTGACGT_T_2N---CREB1_ELK1_GCGAGCCGGAAGTGACGTGCAGCGAGCCGGAAGTGACGTGCTGCGAG_CTCGCAGCACGTCACTTCCGGCTCGCTGCACGTCACTTCCGGCTCGC_orient_4_1.pdb	__________________________CCGGAAGTGACGTG_______	TRUE	fold_creb1_elk1_ccggaagtgacgt_t_2n_orient_4_1	['____GCCGGAAGTGACGT_____________________________', '____GCCGGAAGTGACGT_____________________________', '____GCCGGAAGTGACGT_____________________________', '____GCCGGAAGTGACGT_____________________________', '____GCCGGAAGTGACGT_____________________________']	[False, False, False, False, False]	FALSE
235	CREB1	ELK1	QYAQTTDGQQILVPSNQVVVQAASGDVQTYQIRTAPTSTIAPGVVMASSPALPTQPAEEAARKREVRLMKNREAARECRRKKKEYVKCLENRVAVLENQNKTLIEELKALKDLYCHKSD	PSVTLWQFLLQLLREQGNGHIISWTSRDGGEFKLVDAEEVARLWGLRKNKTNMNYDKLSRALRYYYDKNIIRKVSGQKFVYKFVSYPEVAGCSTEDCPPQPEVSVTSTMPN	GCGAGCCGGAAGTGACGTGCGATGCGAGCCGGAAGTGACGTGCTGCGAG	CCGGAAGTGACGT	T	2N	spac_p2	right	CREB1_ELK1_CCGGAAGTGACGT_T_2N---CREB1_ELK1_GCGAGCCGGAAGTGACGTGCGATGCGAGCCGGAAGTGACGTGCTGCGAG_CTCGCAGCACGTCACTTCCGGCTCGCATCGCACGTCACTTCCGGCTCGC_spac_p2_r.pdb	_____CCGGAAGTG__________________AAGTGACGT________	FALSE	fold_creb1_elk1_ccggaagtgacgt_t_2n_spac_p2_r	['____GCCGGAAGTGACGT_______________________________', '____GCCGGAAGTGACGT_______________________________', '____GCCGGAAGTGACGT_______________________________', '____GCCGGAAGTGACGT_______________________________', '____GCCGGAAGT____________________AGTGACGT________']	[False, False, False, False, False]	FALSE
236	CREB1	ELK1	QYAQTTDGQQILVPSNQVVVQAASGDVQTYQIRTAPTSTIAPGVVMASSPALPTQPAEEAARKREVRLMKNREAARECRRKKKEYVKCLENRVAVLENQNKTLIEELKALKDLYCHKSD	PSVTLWQFLLQLLREQGNGHIISWTSRDGGEFKLVDAEEVARLWGLRKNKTNMNYDKLSRALRYYYDKNIIRKVSGQKFVYKFVSYPEVAGCSTEDCPPQPEVSVTSTMPN	GCGAGCCGGAAGTGACGTGCGTGCGAGCCGGAAGTGACGTGCTGCGAG	CCGGAAGTGACGT	T	2N	spac_p1	right	CREB1_ELK1_CCGGAAGTGACGT_T_2N---CREB1_ELK1_GCGAGCCGGAAGTGACGTGCGTGCGAGCCGGAAGTGACGTGCTGCGAG_CTCGCAGCACGTCACTTCCGGCTCGCACGCACGTCACTTCCGGCTCGC_spac_p1_r.pdb	____GCCGGAAGT__C_______________AAGTGACGT________	FALSE	fold_creb1_elk1_ccggaagtgacgt_t_2n_spac_p1_r	['____GCCGGAAGTGACGT______________________________', '____GCCGGAAGTGACGT______________________________', '____GCCGGAAGTGACG_______________________________', '____GCCGGAAGTGACGT______________________________', '____GCCGGAAGTGACG_______________________________']	[False, False, False, False, False]	FALSE
237	CREB1	ELK1	QYAQTTDGQQILVPSNQVVVQAASGDVQTYQIRTAPTSTIAPGVVMASSPALPTQPAEEAARKREVRLMKNREAARECRRKKKEYVKCLENRVAVLENQNKTLIEELKALKDLYCHKSD	PSVTLWQFLLQLLREQGNGHIISWTSRDGGEFKLVDAEEVARLWGLRKNKTNMNYDKLSRALRYYYDKNIIRKVSGQKFVYKFVSYPEVAGCSTEDCPPQPEVSVTSTMPN	GCGAGCCGGAAGTGACGTGCTGCGAGACGTCACTTCCGGGCTGCGAG	CCGGAAGTGACGT	T	2N	orient_1_3	left	CREB1_ELK1_CCGGAAGTGACGT_T_2N---CREB1_ELK1_GCGAGCCGGAAGTGACGTGCTGCGAGACGTCACTTCCGGGCTGCGAG_CTCGCAGCCCGGAAGTGACGTCTCGCAGCACGTCACTTCCGGCTCGC_orient_1_3.pdb	_________AAGTGACGTG_________G_CACTTCCGG________	FALSE	fold_creb1_elk1_ccggaagtgacgt_t_2n_orient_1_3	['____GCCGGAAGTGACGT_____________________________', '____GCCGGAAGTGACGT_____________________________', '____GCCGGAAGTGACGT_____________________________', '____GCCGGAAGTGACGT_____________________________', '____GCCGGAAGTGACGTG____________________________']	[True, True, True, True, True]	TRUE
238	CREB1	ELK1	QYAQTTDGQQILVPSNQVVVQAASGDVQTYQIRTAPTSTIAPGVVMASSPALPTQPAEEAARKREVRLMKNREAARECRRKKKEYVKCLENRVAVLENQNKTLIEELKALKDLYCHKSD	PSVTLWQFLLQLLREQGNGHIISWTSRDGGEFKLVDAEEVARLWGLRKNKTNMNYDKLSRALRYYYDKNIIRKVSGQKFVYKFVSYPEVAGCSTEDCPPQPEVSVTSTMPN	GCGAGCCGGAAGTGACGTGCTGCGAGCCGGAAGTGACGTGCAGCGAG	CCGGAAGTGACGT	T	2N	orient_1_4	left	CREB1_ELK1_CCGGAAGTGACGT_T_2N---CREB1_ELK1_GCGAGCCGGAAGTGACGTGCTGCGAGCCGGAAGTGACGTGCAGCGAG_CTCGCTGCACGTCACTTCCGGCTCGCAGCACGTCACTTCCGGCTCGC_orient_1_4.pdb	_________AAGTGACGT________CCGGAAGTG____________	FALSE	fold_creb1_elk1_ccggaagtgacgt_t_2n_orient_1_4	['____GCCGGAAGTGACGT_____________________________', '____GCCGGAAGTGACGT_____________________________', '____GCCGGAAGTGACGT_____________________________', '____GCCGGAAGTGACGT_____________________________', '____GCCGGAAGTGACGT_____________________________']	[True, True, True, True, True]	TRUE
239	CREB1	ELK1	QYAQTTDGQQILVPSNQVVVQAASGDVQTYQIRTAPTSTIAPGVVMASSPALPTQPAEEAARKREVRLMKNREAARECRRKKKEYVKCLENRVAVLENQNKTLIEELKALKDLYCHKSD	PSVTLWQFLLQLLREQGNGHIISWTSRDGGEFKLVDAEEVARLWGLRKNKTNMNYDKLSRALRYYYDKNIIRKVSGQKFVYKFVSYPEVAGCSTEDCPPQPEVSVTSTMPN	GCGAGCCGGAAGTGACGTGCTGCGAGCCGGAAGTGACGTGCGATGCGAG	CCGGAAGTGACGT	T	2N	spac_p2	left	CREB1_ELK1_CCGGAAGTGACGT_T_2N---CREB1_ELK1_GCGAGCCGGAAGTGACGTGCTGCGAGCCGGAAGTGACGTGCGATGCGAG_CTCGCATCGCACGTCACTTCCGGCTCGCAGCACGTCACTTCCGGCTCGC_spac_p2.pdb	_____CCGGAAGT_AC______________AAGTGACGT__________	TRUE	fold_creb1_elk1_ccggaagtgacgt_t_2n_spac_p2	['____GCCGGAAGTGACGT_______________________________', '____GCCGGAAGTGACGT_______________________________', '____GCCGGAAGTGACGT_______________________________', '____GCCGGAAGTGACGT_______________________________', '____GCCGGAAGTGACGT_______________________________']	[True, True, True, True, True]	TRUE
240	CREB1	ELK1	QYAQTTDGQQILVPSNQVVVQAASGDVQTYQIRTAPTSTIAPGVVMASSPALPTQPAEEAARKREVRLMKNREAARECRRKKKEYVKCLENRVAVLENQNKTLIEELKALKDLYCHKSD	PSVTLWQFLLQLLREQGNGHIISWTSRDGGEFKLVDAEEVARLWGLRKNKTNMNYDKLSRALRYYYDKNIIRKVSGQKFVYKFVSYPEVAGCSTEDCPPQPEVSVTSTMPN	GCGAGCCGGAAGTGACGTGCTGCGAGCCGGAAGTGACGTGCGTGCGAG	CCGGAAGTGACGT	T	2N	spac_p1	left	CREB1_ELK1_CCGGAAGTGACGT_T_2N---CREB1_ELK1_GCGAGCCGGAAGTGACGTGCTGCGAGCCGGAAGTGACGTGCGTGCGAG_CTCGCACGCACGTCACTTCCGGCTCGCAGCACGTCACTTCCGGCTCGC_spac_p1.pdb	_________AAGTGACGT_______GCCGGAAGT__C___________	TRUE	fold_creb1_elk1_ccggaagtgacgt_t_2n_spac_p1	['____GCCGGAAGTGACGT______________________________', '____GCCGGAAGTGACGT______________________________', '____GCCGGAAGTGACGT______________________________', '____GCCGGAAGTGACGT______________________________', '____GCCGGAAGTGACGT______________________________']	[True, True, True, True, True]	TRUE
241	CREB1	ELK1	QYAQTTDGQQILVPSNQVVVQAASGDVQTYQIRTAPTSTIAPGVVMASSPALPTQPAEEAARKREVRLMKNREAARECRRKKKEYVKCLENRVAVLENQNKTLIEELKALKDLYCHKSD	PSVTLWQFLLQLLREQGNGHIISWTSRDGGEFKLVDAEEVARLWGLRKNKTNMNYDKLSRALRYYYDKNIIRKVSGQKFVYKFVSYPEVAGCSTEDCPPQPEVSVTSTMPN	GCGAGCCGGAAGTGACGTGCTGCGAGCCGGAAGTGACGTGTGCGAG	CCGGAAGTGACGT	T	2N	spac_m1	left	CREB1_ELK1_CCGGAAGTGACGT_T_2N---CREB1_ELK1_GCGAGCCGGAAGTGACGTGCTGCGAGCCGGAAGTGACGTGTGCGAG_CTCGCACACGTCACTTCCGGCTCGCAGCACGTCACTTCCGGCTCGC_spac_m1.pdb	_________AAGTGACGTG______GCCGGAAGT__C_________	FALSE	fold_creb1_elk1_ccggaagtgacgt_t_2n_spac_m1	['____GCCGGAAGTGACGT____________________________', '____GCCGGAAGTGACG_____________________________', '____GCCGGAAGTGACGT____________________________', '____GCCGGAAGTGACGT____________________________', '____GCCGGAAGTGACG_____________________________']	[True, True, True, True, True]	TRUE
242	CREB1	ELK1	QYAQTTDGQQILVPSNQVVVQAASGDVQTYQIRTAPTSTIAPGVVMASSPALPTQPAEEAARKREVRLMKNREAARECRRKKKEYVKCLENRVAVLENQNKTLIEELKALKDLYCHKSD	PSVTLWQFLLQLLREQGNGHIISWTSRDGGEFKLVDAEEVARLWGLRKNKTNMNYDKLSRALRYYYDKNIIRKVSGQKFVYKFVSYPEVAGCSTEDCPPQPEVSVTSTMPN	GCGAGCCGGAAGTGACGTGCTGCGAGCCGGAAGTGACGTTGCGAG	CCGGAAGTGACGT	T	2N	spac_m2	left	CREB1_ELK1_CCGGAAGTGACGT_T_2N---CREB1_ELK1_GCGAGCCGGAAGTGACGTGCTGCGAGCCGGAAGTGACGTTGCGAG_CTCGCAACGTCACTTCCGGCTCGCAGCACGTCACTTCCGGCTCGC_spac_m2.pdb	_____CCGGAAGTGACGTG__________________________	TRUE	fold_creb1_elk1_ccggaagtgacgt_t_2n_spac_m2	['____GCCGGAAGTGACGT___________________________', '____GCCGGAAGTGACGT___________________________', '____GCCGGAAGTGACGT___________________________', '____GCCGGAAGTGACGT___________________________', '____GCCGGAAGTGACGT___________________________']	[True, True, True, True, True]	TRUE
243	CREB1	ELK1	QYAQTTDGQQILVPSNQVVVQAASGDVQTYQIRTAPTSTIAPGVVMASSPALPTQPAEEAARKREVRLMKNREAARECRRKKKEYVKCLENRVAVLENQNKTLIEELKALKDLYCHKSD	PSVTLWQFLLQLLREQGNGHIISWTSRDGGEFKLVDAEEVARLWGLRKNKTNMNYDKLSRALRYYYDKNIIRKVSGQKFVYKFVSYPEVAGCSTEDCPPQPEVSVTSTMPN	GCGAGCCGGAAGTGACGTGCTGCGAGTGCCCGGAAGTGACGTGCGAG	CCGGAAGTGACGT	T	2N	orient_1_2	left	CREB1_ELK1_CCGGAAGTGACGT_T_2N---CREB1_ELK1_GCGAGCCGGAAGTGACGTGCTGCGAGTGCCCGGAAGTGACGTGCGAG_CTCGCACGTCACTTCCGGGCACTCGCAGCACGTCACTTCCGGCTCGC_orient_1_2.pdb	_________AAGTGACGTG_TGC_______CGGAAGTG_C_______	TRUE	fold_creb1_elk1_ccggaagtgacgt_t_2n_orient_1_2	['____GCCGGAAGTGACGT_____________________________', '____GCCGGAAGTGACGT_____________________________', '____GCCGGAAGTGACGT_____________________________', '____GCCGGAAGTGACGT_____________________________', '____GCCGGAAGTGACGT_____________________________']	[True, True, True, True, True]	TRUE
244	CREB1	ELK1	QYAQTTDGQQILVPSNQVVVQAASGDVQTYQIRTAPTSTIAPGVVMASSPALPTQPAEEAARKREVRLMKNREAARECRRKKKEYVKCLENRVAVLENQNKTLIEELKALKDLYCHKSD	PSVTLWQFLLQLLREQGNGHIISWTSRDGGEFKLVDAEEVARLWGLRKNKTNMNYDKLSRALRYYYDKNIIRKVSGQKFVYKFVSYPEVAGCSTEDCPPQPEVSVTSTMPN	GCGAGCCGGAAGTGACGTGTGCGAGCCGGAAGTGACGTGCTGCGAG	CCGGAAGTGACGT	T	2N	spac_m1	right	CREB1_ELK1_CCGGAAGTGACGT_T_2N---CREB1_ELK1_GCGAGCCGGAAGTGACGTGTGCGAGCCGGAAGTGACGTGCTGCGAG_CTCGCAGCACGTCACTTCCGGCTCGCACACGTCACTTCCGGCTCGC_spac_m1_r.pdb	________________________GCCGGAAGTGACGTG_______	TRUE	fold_creb1_elk1_ccggaagtgacgt_t_2n_spac_m1_r	['____GCCGGAAGTGACGT____________________________', '____GCCGGAAGTGACGT____________________________', '____GCCGGAAGTGACG_____________________________', '____GCCGGAAGTGACGT____________________________', '____GCCGGAAGTGACGT____________________________']	[False, False, False, False, False]	FALSE
245	CREB1	ELK1	QYAQTTDGQQILVPSNQVVVQAASGDVQTYQIRTAPTSTIAPGVVMASSPALPTQPAEEAARKREVRLMKNREAARECRRKKKEYVKCLENRVAVLENQNKTLIEELKALKDLYCHKSD	PSVTLWQFLLQLLREQGNGHIISWTSRDGGEFKLVDAEEVARLWGLRKNKTNMNYDKLSRALRYYYDKNIIRKVSGQKFVYKFVSYPEVAGCSTEDCPPQPEVSVTSTMPN	GCGAGCCGGAAGTGACGTTGCGAGCCGGAAGTGACGTGCT	CCGGAAGTGACGT	T	2N	spac_m2	right	CREB1_ELK1_CCGGAAGTGACGT_T_2N---CREB1_ELK1_GCGAGCCGGAAGTGACGTTGCGAGCCGGAAGTGACGTGCT_AGCACGTCACTTCCGGCTCGCAACGTCACTTCCGGCTCGC_spac_m2_r.pdb	____GCCGGAAGTG_C____________AAGTGACGT___	FALSE	fold_creb1_elk1_ccggaagtgacgt_t_2n_spac_m2_r	['____GCCGGAAGTGACGT______________________', '____GCCGGAAGTGACGT______________________', '____GCCGGAAGTGACGT______________________', '____GCCGGAAGTGACGT______________________', '____GCCGGAAGT_______________AAGTGACGT___']	[False, False, False, False, False]	FALSE
246	CREB1	ELK1	QYAQTTDGQQILVPSNQVVVQAASGDVQTYQIRTAPTSTIAPGVVMASSPALPTQPAEEAARKREVRLMKNREAARECRRKKKEYVKCLENRVAVLENQNKTLIEELKALKDLYCHKSD	PSVTLWQFLLQLLREQGNGHIISWTSRDGGEFKLVDAEEVARLWGLRKNKTNMNYDKLSRALRYYYDKNIIRKVSGQKFVYKFVSYPEVAGCSTEDCPPQPEVSVTSTMPN	GCGAGTGCCCGGAAGTGACGTGCGAGCCGGAAGTGACGTGCTGCGAG	CCGGAAGTGACGT	T	2N	orient_1_2	right	CREB1_ELK1_CCGGAAGTGACGT_T_2N---CREB1_ELK1_GCGAGTGCCCGGAAGTGACGTGCGAGCCGGAAGTGACGTGCTGCGAG_CTCGCAGCACGTCACTTCCGGCTCGCACGTCACTTCCGGGCACTCGC_orient_2_1.pdb	________CCGGAAGTG_C___________AAGTGACGTG_______	FALSE	fold_creb1_elk1_ccggaagtgacgt_t_2n_orient_2_1	['_________________________GCCGGAAGTGACGT________', '_________________________GCCGGAAGTGACGT________', '_________________________GCCGGAAGTGACGT________', '_________________________GCCGGAAGTGACGT________', '_________________________GCCGGAAGTGACGT________']	[True, True, True, True, True]	TRUE
247	CREB1	IRF7	QYAQTTDGQQILVPSNQVVVQAASGDVQTYQIRTAPTSTIAPGVVMASSPALPTQPAEEAARKREVRLMKNREAARECRRKKKEYVKCLENRVAVLENQNKTLIEELKALKDLYCHKSD	LAPERAAPRVLFGEWLLGEISSGCYEGLQWLDEARTCFRVPWKHFARKDLSEADARIFKAWAVARGRWPPSSRGGGPPPEAETAERAGWKTNFRCALRSTRRFVMLRDNSGDPADPHKVYALSRELCWREGPGTDQTEAEA	GCGAGCGAAAGCGTGACGGCGAGTGACGGCGCGAAAGCGAG	TGACG	CGAAA	3N	orient_1_2	right	CREB1_IRF7_TGACG_CGAAA_3N---CREB1_IRF7_GCGAGCGAAAGCGTGACGGCGAGTGACGGCGCGAAAGCGAG_CTCGCTTTCGCGCCGTCACTCGCCGTCACGCTTTCGCTCGC_orient_2_1.pdb	GCGAG_G___GCGTGA_GG______________________	FALSE	fold_creb1_irf7_tgacg_cgaaa_3n_orient_2_1	['___AGCGAAAGCG________AGTGACGG____________', '___AGCGAAAGCG________AGTGACG_____________', '___AGCGAAAGCGTGACGG______________________', '___AGCGAAAGCGTGACG_______________________', '___AGCGAAAGCGTGACGG______________________']	[False, False, False, False, False]	FALSE
248	CREB1	IRF7	QYAQTTDGQQILVPSNQVVVQAASGDVQTYQIRTAPTSTIAPGVVMASSPALPTQPAEEAARKREVRLMKNREAARECRRKKKEYVKCLENRVAVLENQNKTLIEELKALKDLYCHKSD	LAPERAAPRVLFGEWLLGEISSGCYEGLQWLDEARTCFRVPWKHFARKDLSEADARIFKAWAVARGRWPPSSRGGGPPPEAETAERAGWKTNFRCALRSTRRFVMLRDNSGDPADPHKVYALSRELCWREGPGTDQTEAEA	GCGAGCGTCAGCGCGAAAGCGAGTGACGGCGCGAAAGCGAG	TGACG	CGAAA	3N	orient_1_3	right	CREB1_IRF7_TGACG_CGAAA_3N---CREB1_IRF7_GCGAGCGTCAGCGCGAAAGCGAGTGACGGCGCGAAAGCGAG_CTCGCTTTCGCGCCGTCACTCGCTTTCGCGCTGACGCTCGC_orient_3_1.pdb	_______T___CGCGAAAGC_________CGCGAAAGC___	FALSE	fold_creb1_irf7_tgacg_cgaaa_3n_orient_3_1	['____________________GAGTGACG_CGCGAAAGCG_G', '_______T___CGCGAAAGCG_GTGACG_____________', '____GCGTCAGCGCGAAAGCG____________________', '_____CGTCAGCGCGAAAGCG____________________', '____GCGTCAGCGCGAAAGCG_G__________________']	[True, False, False, False, False]	FALSE
249	CREB1	IRF7	QYAQTTDGQQILVPSNQVVVQAASGDVQTYQIRTAPTSTIAPGVVMASSPALPTQPAEEAARKREVRLMKNREAARECRRKKKEYVKCLENRVAVLENQNKTLIEELKALKDLYCHKSD	LAPERAAPRVLFGEWLLGEISSGCYEGLQWLDEARTCFRVPWKHFARKDLSEADARIFKAWAVARGRWPPSSRGGGPPPEAETAERAGWKTNFRCALRSTRRFVMLRDNSGDPADPHKVYALSRELCWREGPGTDQTEAEA	GCGAGTGACGGCCGAAAGCGAGTGACGGCGCGAAAGCGAG	TGACG	CGAAA	3N	spac_m1	right	CREB1_IRF7_TGACG_CGAAA_3N---CREB1_IRF7_GCGAGTGACGGCCGAAAGCGAGTGACGGCGCGAAAGCGAG_CTCGCTTTCGCGCCGTCACTCGCTTTCGGCCGTCACTCGC_spac_m1_r.pdb	__________GCCGAAAGC__________GCGAAAGC___	FALSE	fold_creb1_irf7_tgacg_cgaaa_3n_spac_m1_r	['___AGTGACGGCCGAAAGCG____________________', '__________GCCGAAAGCGAGTGACG_____________', '__________GCCGAAAGCGAGTGACGG____________', '__________GCCGAAAGC_AGTGACG_____________', '___A_TGACGGCCGAAAGCG_G__________________']	[False, False, False, False, False]	FALSE
250	CREB1	IRF7	QYAQTTDGQQILVPSNQVVVQAASGDVQTYQIRTAPTSTIAPGVVMASSPALPTQPAEEAARKREVRLMKNREAARECRRKKKEYVKCLENRVAVLENQNKTLIEELKALKDLYCHKSD	LAPERAAPRVLFGEWLLGEISSGCYEGLQWLDEARTCFRVPWKHFARKDLSEADARIFKAWAVARGRWPPSSRGGGPPPEAETAERAGWKTNFRCALRSTRRFVMLRDNSGDPADPHKVYALSRELCWREGPGTDQTEAEA	GCGAGTGACGGCGAAAGCGAGTGACGGCGCGAAA	TGACG	CGAAA	3N	spac_m2	right	CREB1_IRF7_TGACG_CGAAA_3N---CREB1_IRF7_GCGAGTGACGGCGAAAGCGAGTGACGGCGCGAAA_TTTCGCGCCGTCACTCGCTTTCGCCGTCACTCGC_spac_m2_r.pdb	________CGGCGAAAG_GAGTGA_G_C______	FALSE	fold_creb1_irf7_tgacg_cgaaa_3n_spac_m2_r	['___A_TGACGGCGAAAGCG_______________', '_________GGCGAAAGCGAGTGACGG_______', '____GTG__GGCGAAAGCGA_TGACGG_______', '_____T___GGCGAAAGCGAGTGACGG_______', '_____T___GGCGAAAGCG_GTGACGG_______']	[False, True, False, True, False]	FALSE
251	CREB1	IRF7	QYAQTTDGQQILVPSNQVVVQAASGDVQTYQIRTAPTSTIAPGVVMASSPALPTQPAEEAARKREVRLMKNREAARECRRKKKEYVKCLENRVAVLENQNKTLIEELKALKDLYCHKSD	LAPERAAPRVLFGEWLLGEISSGCYEGLQWLDEARTCFRVPWKHFARKDLSEADARIFKAWAVARGRWPPSSRGGGPPPEAETAERAGWKTNFRCALRSTRRFVMLRDNSGDPADPHKVYALSRELCWREGPGTDQTEAEA	GCGAGTGACGGCGACGAAAGCGAGTGACGGCGCGAAAGCGAG	TGACG	CGAAA	3N	spac_p1	right	CREB1_IRF7_TGACG_CGAAA_3N---CREB1_IRF7_GCGAGTGACGGCGACGAAAGCGAGTGACGGCGCGAAAGCGAG_CTCGCTTTCGCGCCGTCACTCGCTTTCGTCGCCGTCACTCGC_spac_p1_r.pdb	____________GACGAAAGC_________CGCGAAAG____	TRUE	fold_creb1_irf7_tgacg_cgaaa_3n_spac_p1_r	['____________GACGAAAGCGAGTGACG_____________', '___A_TGACG__GACGAAAGCGA___________________', '_____TGACGG_GACGAAAGCG_G__________________', '___AGTGACG________________A___CGCGAAAGCG__', '___AGTGACG________________A___CGCGAAAGCG_G']	[False, False, False, True, True]	FALSE
252	CREB1	IRF7	QYAQTTDGQQILVPSNQVVVQAASGDVQTYQIRTAPTSTIAPGVVMASSPALPTQPAEEAARKREVRLMKNREAARECRRKKKEYVKCLENRVAVLENQNKTLIEELKALKDLYCHKSD	LAPERAAPRVLFGEWLLGEISSGCYEGLQWLDEARTCFRVPWKHFARKDLSEADARIFKAWAVARGRWPPSSRGGGPPPEAETAERAGWKTNFRCALRSTRRFVMLRDNSGDPADPHKVYALSRELCWREGPGTDQTEAEA	GCGAGTGACGGCGAGCGAAAGCGAGTGACGGCGCGAAAGCGAG	TGACG	CGAAA	3N	spac_p2	right	CREB1_IRF7_TGACG_CGAAA_3N---CREB1_IRF7_GCGAGTGACGGCGAGCGAAAGCGAGTGACGGCGCGAAAGCGAG_CTCGCTTTCGCGCCGTCACTCGCTTTCGCTCGCCGTCACTCGC_spac_p2_r.pdb	___AGTGACGG___GCGAAAGCG____________________	FALSE	fold_creb1_irf7_tgacg_cgaaa_3n_spac_p2_r	['_____TGACGG__AGCGAAAGCG_G__________________', '_____________AGCGAAAGCGAGTGACG_____________', '________CGGC_AGCGAAAGCGAGTGACG_____________', '___A_TGACGG__AGCGAAAGCG____________________', '___AGTGACGG__AGCGAAAGCG____________________']	[False, False, False, False, False]	FALSE
253	CREB1	IRF7	QYAQTTDGQQILVPSNQVVVQAASGDVQTYQIRTAPTSTIAPGVVMASSPALPTQPAEEAARKREVRLMKNREAARECRRKKKEYVKCLENRVAVLENQNKTLIEELKALKDLYCHKSD	LAPERAAPRVLFGEWLLGEISSGCYEGLQWLDEARTCFRVPWKHFARKDLSEADARIFKAWAVARGRWPPSSRGGGPPPEAETAERAGWKTNFRCALRSTRRFVMLRDNSGDPADPHKVYALSRELCWREGPGTDQTEAEA	GCGAGTGACGGCGCGAAAGCGAGCGAAAGCGTGACGGCGAG	TGACG	CGAAA	3N	orient_1_2	left	CREB1_IRF7_TGACG_CGAAA_3N---CREB1_IRF7_GCGAGTGACGGCGCGAAAGCGAGCGAAAGCGTGACGGCGAG_CTCGCCGTCACGCTTTCGCTCGCTTTCGCGCCGTCACTCGC_orient_1_2.pdb	_______A___CGCGAAAGCG_______GCGTGACGGC___	FALSE	fold_creb1_irf7_tgacg_cgaaa_3n_orient_1_2	['_____________________AGCGAAAGCGTGACG_____', '_____________________AGCGAAAGCGTGACG_____', '_____________________AGCGAAAGCGTGACGG____', '_____________________AGCGAAAGCGTGACG_____', '_____________________AGCGAAAGCGTGACG_____']	[False, False, False, False, False]	FALSE
254	CREB1	IRF7	QYAQTTDGQQILVPSNQVVVQAASGDVQTYQIRTAPTSTIAPGVVMASSPALPTQPAEEAARKREVRLMKNREAARECRRKKKEYVKCLENRVAVLENQNKTLIEELKALKDLYCHKSD	LAPERAAPRVLFGEWLLGEISSGCYEGLQWLDEARTCFRVPWKHFARKDLSEADARIFKAWAVARGRWPPSSRGGGPPPEAETAERAGWKTNFRCALRSTRRFVMLRDNSGDPADPHKVYALSRELCWREGPGTDQTEAEA	GCGAGTGACGGCGCGAAAGCGAGCGTCAGCGCGAAAGCGAG	TGACG	CGAAA	3N	orient_1_3	left	CREB1_IRF7_TGACG_CGAAA_3N---CREB1_IRF7_GCGAGTGACGGCGCGAAAGCGAGCGTCAGCGCGAAAGCGAG_CTCGCTTTCGCGCTGACGCTCGCTTTCGCGCCGTCACTCGC_orient_1_3.pdb	_______A___CGCGAAAGC_________CGCGAAAG____	TRUE	fold_creb1_irf7_tgacg_cgaaa_3n_orient_1_3	['_______A___CGCGAAAGCGAGCGTCAG____________', '___________CGCGAAAGCG_GCGTCAGCG__________', '___A_TGACGG__CGA_AGCGAGCGTC_G____________', '___AGTGACGGCGCGAAAGCG____________________', '___AGTGACGGCGCGAAAGCG____________________']	[True, False, True, True, True]	TRUE
255	CREB1	IRF7	QYAQTTDGQQILVPSNQVVVQAASGDVQTYQIRTAPTSTIAPGVVMASSPALPTQPAEEAARKREVRLMKNREAARECRRKKKEYVKCLENRVAVLENQNKTLIEELKALKDLYCHKSD	LAPERAAPRVLFGEWLLGEISSGCYEGLQWLDEARTCFRVPWKHFARKDLSEADARIFKAWAVARGRWPPSSRGGGPPPEAETAERAGWKTNFRCALRSTRRFVMLRDNSGDPADPHKVYALSRELCWREGPGTDQTEAEA	GCGAGTGACGGCGCGAAAGCGAGTGACGGCCGAAAGCGAG	TGACG	CGAAA	3N	spac_m1	left	CREB1_IRF7_TGACG_CGAAA_3N---CREB1_IRF7_GCGAGTGACGGCGCGAAAGCGAGTGACGGCCGAAAGCGAG_CTCGCTTTCGGCCGTCACTCGCTTTCGCGCCGTCACTCGC_spac_m1.pdb	___________CGCGAAAGC_AGTGACGG___________	FALSE	fold_creb1_irf7_tgacg_cgaaa_3n_spac_m1	['______GA___CGCGAAAGCGAGTGACGG___________', '_______A___CGCGAAAGCG_GTGACGG___________', '___________CGCGAAAGCGAGTGACGG___________', '_____________________AGTGACGGCCGAAAGCG_G', '_______A___CGCGAAAGCGAGTGACG____________']	[True, True, False, False, True]	TRUE
256	CREB1	IRF7	QYAQTTDGQQILVPSNQVVVQAASGDVQTYQIRTAPTSTIAPGVVMASSPALPTQPAEEAARKREVRLMKNREAARECRRKKKEYVKCLENRVAVLENQNKTLIEELKALKDLYCHKSD	LAPERAAPRVLFGEWLLGEISSGCYEGLQWLDEARTCFRVPWKHFARKDLSEADARIFKAWAVARGRWPPSSRGGGPPPEAETAERAGWKTNFRCALRSTRRFVMLRDNSGDPADPHKVYALSRELCWREGPGTDQTEAEA	GCGAGTGACGGCGCGAAAGCGAGTGACGGCGAAAGCGAG	TGACG	CGAAA	3N	spac_m2	left	CREB1_IRF7_TGACG_CGAAA_3N---CREB1_IRF7_GCGAGTGACGGCGCGAAAGCGAGTGACGGCGAAAGCGAG_CTCGCTTTCGCCGTCACTCGCTTTCGCGCCGTCACTCGC_spac_m2.pdb	___________CGCGAAAGCGAGTGACG___________	FALSE	fold_creb1_irf7_tgacg_cgaaa_3n_spac_m2	['___AGTGACGGCGCGAAAGCG_G________________', '_____________________AGTGACGGCGAAAGCG_G', '____GTGACGGCGCGAAAGCG__________________', '___AGTGACGG____________TG__GGCGAAAGCG__', '___AGTGACG_____________TG__GGCGAAAGCG__']	[True, False, True, False, False]	FALSE
257	CREB1	IRF7	QYAQTTDGQQILVPSNQVVVQAASGDVQTYQIRTAPTSTIAPGVVMASSPALPTQPAEEAARKREVRLMKNREAARECRRKKKEYVKCLENRVAVLENQNKTLIEELKALKDLYCHKSD	LAPERAAPRVLFGEWLLGEISSGCYEGLQWLDEARTCFRVPWKHFARKDLSEADARIFKAWAVARGRWPPSSRGGGPPPEAETAERAGWKTNFRCALRSTRRFVMLRDNSGDPADPHKVYALSRELCWREGPGTDQTEAEA	GCGAGTGACGGCGCGAAAGCGAGTGACGGCGACGAAAGCGAG	TGACG	CGAAA	3N	spac_p1	left	CREB1_IRF7_TGACG_CGAAA_3N---CREB1_IRF7_GCGAGTGACGGCGCGAAAGCGAGTGACGGCGACGAAAGCGAG_CTCGCTTTCGTCGCCGTCACTCGCTTTCGCGCCGTCACTCGC_spac_p1.pdb	___________CGCGAAAGC____________CGAAAGC___	TRUE	fold_creb1_irf7_tgacg_cgaaa_3n_spac_p1	['___AGTGACG_CGCGAAAGCG_G___________________', '____________________GAGTGACG__GACGAAAGCG_G', '___________CGCGAAAGCGAGTGACGG_____________', '___AGTGACG_CGCGAAAGCG_____________________', '___________CGCGAAAGCGAGTGACG______________']	[True, False, True, True, True]	TRUE
258	CREB1	IRF7	QYAQTTDGQQILVPSNQVVVQAASGDVQTYQIRTAPTSTIAPGVVMASSPALPTQPAEEAARKREVRLMKNREAARECRRKKKEYVKCLENRVAVLENQNKTLIEELKALKDLYCHKSD	LAPERAAPRVLFGEWLLGEISSGCYEGLQWLDEARTCFRVPWKHFARKDLSEADARIFKAWAVARGRWPPSSRGGGPPPEAETAERAGWKTNFRCALRSTRRFVMLRDNSGDPADPHKVYALSRELCWREGPGTDQTEAEA	GCGAGTGACGGCGCGAAAGCGAGTGACGGCGAGCGAAAGCGAG	TGACG	CGAAA	3N	spac_p2	left	CREB1_IRF7_TGACG_CGAAA_3N---CREB1_IRF7_GCGAGTGACGGCGCGAAAGCGAGTGACGGCGAGCGAAAGCGAG_CTCGCTTTCGCTCGCCGTCACTCGCTTTCGCGCCGTCACTCGC_spac_p2.pdb	___________CGCGAAAGCGAGTGACGG______________	TRUE	fold_creb1_irf7_tgacg_cgaaa_3n_spac_p2	['___A_TGACG_CGCGAAAGCG______________________', '_____________________AGTGACG___AGCGAAAGCG_G', '_____________________AGTGACGG__AGCGAAAGCGA_', '_____________________AGTGACGG__AGCGAAAGCG_G', '_____________________AGTGACG___AGCGAAAGCG__']	[True, False, False, False, False]	FALSE
259	CREB1	IRF7	QYAQTTDGQQILVPSNQVVVQAASGDVQTYQIRTAPTSTIAPGVVMASSPALPTQPAEEAARKREVRLMKNREAARECRRKKKEYVKCLENRVAVLENQNKTLIEELKALKDLYCHKSD	LAPERAAPRVLFGEWLLGEISSGCYEGLQWLDEARTCFRVPWKHFARKDLSEADARIFKAWAVARGRWPPSSRGGGPPPEAETAERAGWKTNFRCALRSTRRFVMLRDNSGDPADPHKVYALSRELCWREGPGTDQTEAEA	GCGAGTGACGGCGCGAAAGCGAGTGACGGCGTTTCGGCGAG	TGACG	CGAAA	3N	orient_1_4	left	CREB1_IRF7_TGACG_CGAAA_3N---CREB1_IRF7_GCGAGTGACGGCGCGAAAGCGAGTGACGGCGTTTCGGCGAG_CTCGCCGAAACGCCGTCACTCGCTTTCGCGCCGTCACTCGC_orient_1_4.pdb	___________CGCGAAAGCGAGTGA_G_____________	TRUE	fold_creb1_irf7_tgacg_cgaaa_3n_orient_1_4	['_______AC__CGCGAAAGCGAGTGACGG____________', '___AGTGACGGCGCGAAAGCG____________________', '___AGTGACG_CGCGAAAGCG____________________', '___AGTGACG_CGCGAAAGCG_G__________________', '___AGTGACGGCGCGAAAGCG____________________']	[True, True, True, True, True]	TRUE
260	CREB1	IRF7	QYAQTTDGQQILVPSNQVVVQAASGDVQTYQIRTAPTSTIAPGVVMASSPALPTQPAEEAARKREVRLMKNREAARECRRKKKEYVKCLENRVAVLENQNKTLIEELKALKDLYCHKSD	LAPERAAPRVLFGEWLLGEISSGCYEGLQWLDEARTCFRVPWKHFARKDLSEADARIFKAWAVARGRWPPSSRGGGPPPEAETAERAGWKTNFRCALRSTRRFVMLRDNSGDPADPHKVYALSRELCWREGPGTDQTEAEA	GCGAGTGACGGCGTTTCGGCGAGTGACGGCGCGAAAGCGAG	TGACG	CGAAA	3N	orient_1_4	right	CREB1_IRF7_TGACG_CGAAA_3N---CREB1_IRF7_GCGAGTGACGGCGTTTCGGCGAGTGACGGCGCGAAAGCGAG_CTCGCTTTCGCGCCGTCACTCGCCGAAACGCCGTCACTCGC_orient_4_1.pdb	__G_GTGACGGCG_TTC_______G_CG__GCGAAA_____	FALSE	fold_creb1_irf7_tgacg_cgaaa_3n_orient_4_1	['_____________________AGTGACGGCGCGAAAGCG_G', '_____________________AGTGACGGCGCGAAAGCG__', '_____________________AGTGACGGCGCGAAAGCG__', '_____________________AGTGACGGCGCGAAAGCG_G', '___AGTGACGG__________________CGCGAAAGCG_G']	[True, True, True, True, True]	TRUE
261	CREB5	ELK1	IYEESKMNLEQERPSVCSAPGCSQRFPTEDHLMIHRHKHEMTLKFPSIKTDNMLSDQTPTPTRFLKNCEEVGLFSELDCSLEHEFRKAQEEESSKRNISMHNAVGGAMTGPGTHQLSSARLPNHDTNVVIQQAMPSPQSSSVITQAPSTNRQIGPVPGSLSSLLHLHNRQRQPMPASMPGTLPNPTMPGSSAVLMPMERQMSVNSSIMGIEGPNLSNPCASPQVQPMHSEAKMRLKAALTHHPAAMSNGNMNTMGHMMEMMGSRQDQTPHHHMHSHPHQHQTLPPHHPYPHQHQHPAHHPHPQPHHQQNHPHHHSHSHLHAHPAHHQTSPHPPLHTGNQAQVSPATQQMQPTQTIQPPQPTGGRRRRVVDEDPDERRRKFLERNRAAATRCRQKRKVWV…	PSVTLWQFLLQLLREQGNGHIISWTSRDGGEFKLVDAEEVARLWGLRKNKTNMNYDKLSRALRYYYDKNIIRKVSGQKFVYKFVSYPEVAGCSTEDCPPQPEVSVTSTMPN	GCGAGACGTCACTTCCGGGCTGCGAGCCGGAAGTGACGTGCTGCGAG	CCGGAAGTGACGT	T	2N	orient_1_3	right	CREB5_ELK1_CCGGAAGTGACGT_T_2N---CREB5_ELK1_GCGAGACGTCACTTCCGGGCTGCGAGCCGGAAGTGACGTGCTGCGAG_CTCGCAGCACGTCACTTCCGGCTCGCAGCCCGGAAGTGACGTCTCGC_orient_3_1.pdb	___________CTTCCG________GCCGGAAGTG_C__________	TRUE	fold_creb5_elk1_ccggaagtgacgt_t_2n_orient_3_1	['_________________________GCCGGAAGTGACG_________', '_________________________GCCGGAAGTGACG_________', '_________________________GCCGGAAGTGACG_G_______', '________________________AGCCGGAAGTGACG_________', '_________________________GCCGGAAGTGACG_________']	[True, True, True, True, True]	TRUE
262	CREB5	ELK1	IYEESKMNLEQERPSVCSAPGCSQRFPTEDHLMIHRHKHEMTLKFPSIKTDNMLSDQTPTPTRFLKNCEEVGLFSELDCSLEHEFRKAQEEESSKRNISMHNAVGGAMTGPGTHQLSSARLPNHDTNVVIQQAMPSPQSSSVITQAPSTNRQIGPVPGSLSSLLHLHNRQRQPMPASMPGTLPNPTMPGSSAVLMPMERQMSVNSSIMGIEGPNLSNPCASPQVQPMHSEAKMRLKAALTHHPAAMSNGNMNTMGHMMEMMGSRQDQTPHHHMHSHPHQHQTLPPHHPYPHQHQHPAHHPHPQPHHQQNHPHHHSHSHLHAHPAHHQTSPHPPLHTGNQAQVSPATQQMQPTQTIQPPQPTGGRRRRVVDEDPDERRRKFLERNRAAATRCRQKRKVWV…	PSVTLWQFLLQLLREQGNGHIISWTSRDGGEFKLVDAEEVARLWGLRKNKTNMNYDKLSRALRYYYDKNIIRKVSGQKFVYKFVSYPEVAGCSTEDCPPQPEVSVTSTMPN	GCGAGCCGGAAGTGACGTGCAGCGAGCCGGAAGTGACGTGCTGCGAG	CCGGAAGTGACGT	T	2N	orient_1_4	right	CREB5_ELK1_CCGGAAGTGACGT_T_2N---CREB5_ELK1_GCGAGCCGGAAGTGACGTGCAGCGAGCCGGAAGTGACGTGCTGCGAG_CTCGCAGCACGTCACTTCCGGCTCGCTGCACGTCACTTCCGGCTCGC_orient_4_1.pdb	______CGGAAGTGACGTG_______CCGGAAGTGACGTGC______	TRUE	fold_creb5_elk1_ccggaagtgacgt_t_2n_orient_4_1	['____GCCGGAAGTGACG______________________________', '____GCCGGAAGTGACG______________________________', '____GCCGGAAGTGACG______________________________', '____GCCGGAAGTGACG______________________________', '____GCCGGAAGTGACG______________________________']	[False, False, False, False, False]	FALSE
263	CREB5	ELK1	IYEESKMNLEQERPSVCSAPGCSQRFPTEDHLMIHRHKHEMTLKFPSIKTDNMLSDQTPTPTRFLKNCEEVGLFSELDCSLEHEFRKAQEEESSKRNISMHNAVGGAMTGPGTHQLSSARLPNHDTNVVIQQAMPSPQSSSVITQAPSTNRQIGPVPGSLSSLLHLHNRQRQPMPASMPGTLPNPTMPGSSAVLMPMERQMSVNSSIMGIEGPNLSNPCASPQVQPMHSEAKMRLKAALTHHPAAMSNGNMNTMGHMMEMMGSRQDQTPHHHMHSHPHQHQTLPPHHPYPHQHQHPAHHPHPQPHHQQNHPHHHSHSHLHAHPAHHQTSPHPPLHTGNQAQVSPATQQMQPTQTIQPPQPTGGRRRRVVDEDPDERRRKFLERNRAAATRCRQKRKVWV…	PSVTLWQFLLQLLREQGNGHIISWTSRDGGEFKLVDAEEVARLWGLRKNKTNMNYDKLSRALRYYYDKNIIRKVSGQKFVYKFVSYPEVAGCSTEDCPPQPEVSVTSTMPN	GCGAGCCGGAAGTGACGTGCGATGCGAGCCGGAAGTGACGTGCTGCGAG	CCGGAAGTGACGT	T	2N	spac_p2	right	CREB5_ELK1_CCGGAAGTGACGT_T_2N---CREB5_ELK1_GCGAGCCGGAAGTGACGTGCGATGCGAGCCGGAAGTGACGTGCTGCGAG_CTCGCAGCACGTCACTTCCGGCTCGCATCGCACGTCACTTCCGGCTCGC_spac_p2_r.pdb	________GAAGT______________GCCGGAAGTGACGTG_______	TRUE	fold_creb5_elk1_ccggaagtgacgt_t_2n_spac_p2_r	['____GCCGGAAGTGACG________________________________', '___AGCCGGAAGTGACG________________________________', '____GCCGGAAGTGACG_G______________________________', '___AGCCGGAAGTGACG________________________________', '____GCCGGAAGTGACG________________________________']	[False, False, False, False, False]	FALSE
264	CREB5	ELK1	IYEESKMNLEQERPSVCSAPGCSQRFPTEDHLMIHRHKHEMTLKFPSIKTDNMLSDQTPTPTRFLKNCEEVGLFSELDCSLEHEFRKAQEEESSKRNISMHNAVGGAMTGPGTHQLSSARLPNHDTNVVIQQAMPSPQSSSVITQAPSTNRQIGPVPGSLSSLLHLHNRQRQPMPASMPGTLPNPTMPGSSAVLMPMERQMSVNSSIMGIEGPNLSNPCASPQVQPMHSEAKMRLKAALTHHPAAMSNGNMNTMGHMMEMMGSRQDQTPHHHMHSHPHQHQTLPPHHPYPHQHQHPAHHPHPQPHHQQNHPHHHSHSHLHAHPAHHQTSPHPPLHTGNQAQVSPATQQMQPTQTIQPPQPTGGRRRRVVDEDPDERRRKFLERNRAAATRCRQKRKVWV…	PSVTLWQFLLQLLREQGNGHIISWTSRDGGEFKLVDAEEVARLWGLRKNKTNMNYDKLSRALRYYYDKNIIRKVSGQKFVYKFVSYPEVAGCSTEDCPPQPEVSVTSTMPN	GCGAGCCGGAAGTGACGTGCGTGCGAGCCGGAAGTGACGTGCTGCGAG	CCGGAAGTGACGT	T	2N	spac_p1	right	CREB5_ELK1_CCGGAAGTGACGT_T_2N---CREB5_ELK1_GCGAGCCGGAAGTGACGTGCGTGCGAGCCGGAAGTGACGTGCTGCGAG_CTCGCAGCACGTCACTTCCGGCTCGCACGCACGTCACTTCCGGCTCGC_spac_p1_r.pdb	GCGAGCCG_AAGT_______GTGCGAGCCGGA________________	FALSE	fold_creb5_elk1_ccggaagtgacgt_t_2n_spac_p1_r	['____GCCGGAAGTGACG_______________________________', '____GCCGGAAGTGACG_______________________________', '____GCCGGAAGTGACG_______________________________', '___AGCCGGAAGTGACG_______________________________', '____GCCGGAAGTGACG_______________________________']	[False, False, False, False, False]	FALSE
265	CREB5	ELK1	IYEESKMNLEQERPSVCSAPGCSQRFPTEDHLMIHRHKHEMTLKFPSIKTDNMLSDQTPTPTRFLKNCEEVGLFSELDCSLEHEFRKAQEEESSKRNISMHNAVGGAMTGPGTHQLSSARLPNHDTNVVIQQAMPSPQSSSVITQAPSTNRQIGPVPGSLSSLLHLHNRQRQPMPASMPGTLPNPTMPGSSAVLMPMERQMSVNSSIMGIEGPNLSNPCASPQVQPMHSEAKMRLKAALTHHPAAMSNGNMNTMGHMMEMMGSRQDQTPHHHMHSHPHQHQTLPPHHPYPHQHQHPAHHPHPQPHHQQNHPHHHSHSHLHAHPAHHQTSPHPPLHTGNQAQVSPATQQMQPTQTIQPPQPTGGRRRRVVDEDPDERRRKFLERNRAAATRCRQKRKVWV…	PSVTLWQFLLQLLREQGNGHIISWTSRDGGEFKLVDAEEVARLWGLRKNKTNMNYDKLSRALRYYYDKNIIRKVSGQKFVYKFVSYPEVAGCSTEDCPPQPEVSVTSTMPN	GCGAGCCGGAAGTGACGTGCTGCGAGACGTCACTTCCGGGCTGCGAG	CCGGAAGTGACGT	T	2N	orient_1_3	left	CREB5_ELK1_CCGGAAGTGACGT_T_2N---CREB5_ELK1_GCGAGCCGGAAGTGACGTGCTGCGAGACGTCACTTCCGGGCTGCGAG_CTCGCAGCCCGGAAGTGACGTCTCGCAGCACGTCACTTCCGGCTCGC_orient_1_3.pdb	____________________________G__ACTTCCGG________	FALSE	fold_creb5_elk1_ccggaagtgacgt_t_2n_orient_1_3	['___________________________CGTCACTTCCGGG_______', '____GCCGGAAGTGACG______________________________', '___________________________CGTCACTTCCGGG_______', '____GCCGGAAGTGACG______________________________', '___AGCCGGAAGTGACG______________________________']	[False, True, False, True, True]	TRUE
266	CREB5	ELK1	IYEESKMNLEQERPSVCSAPGCSQRFPTEDHLMIHRHKHEMTLKFPSIKTDNMLSDQTPTPTRFLKNCEEVGLFSELDCSLEHEFRKAQEEESSKRNISMHNAVGGAMTGPGTHQLSSARLPNHDTNVVIQQAMPSPQSSSVITQAPSTNRQIGPVPGSLSSLLHLHNRQRQPMPASMPGTLPNPTMPGSSAVLMPMERQMSVNSSIMGIEGPNLSNPCASPQVQPMHSEAKMRLKAALTHHPAAMSNGNMNTMGHMMEMMGSRQDQTPHHHMHSHPHQHQTLPPHHPYPHQHQHPAHHPHPQPHHQQNHPHHHSHSHLHAHPAHHQTSPHPPLHTGNQAQVSPATQQMQPTQTIQPPQPTGGRRRRVVDEDPDERRRKFLERNRAAATRCRQKRKVWV…	PSVTLWQFLLQLLREQGNGHIISWTSRDGGEFKLVDAEEVARLWGLRKNKTNMNYDKLSRALRYYYDKNIIRKVSGQKFVYKFVSYPEVAGCSTEDCPPQPEVSVTSTMPN	GCGAGCCGGAAGTGACGTGCTGCGAGCCGGAAGTGACGTGCAGCGAG	CCGGAAGTGACGT	T	2N	orient_1_4	left	CREB5_ELK1_CCGGAAGTGACGT_T_2N---CREB5_ELK1_GCGAGCCGGAAGTGACGTGCTGCGAGCCGGAAGTGACGTGCAGCGAG_CTCGCTGCACGTCACTTCCGGCTCGCAGCACGTCACTTCCGGCTCGC_orient_1_4.pdb	_CGAGCCGGA_____________________________________	TRUE	fold_creb5_elk1_ccggaagtgacgt_t_2n_orient_1_4	['___AGCCGGAAGTGACG______________________________', '____GCCGGAAGTGACG______________________________', '___AGCCGGAAGTGACG______________________________', '___AGCCGGAAGTGACG_G____________________________', '____GCCGGAAGTGACG______________________________']	[True, True, True, True, True]	TRUE
267	CREB5	ELK1	IYEESKMNLEQERPSVCSAPGCSQRFPTEDHLMIHRHKHEMTLKFPSIKTDNMLSDQTPTPTRFLKNCEEVGLFSELDCSLEHEFRKAQEEESSKRNISMHNAVGGAMTGPGTHQLSSARLPNHDTNVVIQQAMPSPQSSSVITQAPSTNRQIGPVPGSLSSLLHLHNRQRQPMPASMPGTLPNPTMPGSSAVLMPMERQMSVNSSIMGIEGPNLSNPCASPQVQPMHSEAKMRLKAALTHHPAAMSNGNMNTMGHMMEMMGSRQDQTPHHHMHSHPHQHQTLPPHHPYPHQHQHPAHHPHPQPHHQQNHPHHHSHSHLHAHPAHHQTSPHPPLHTGNQAQVSPATQQMQPTQTIQPPQPTGGRRRRVVDEDPDERRRKFLERNRAAATRCRQKRKVWV…	PSVTLWQFLLQLLREQGNGHIISWTSRDGGEFKLVDAEEVARLWGLRKNKTNMNYDKLSRALRYYYDKNIIRKVSGQKFVYKFVSYPEVAGCSTEDCPPQPEVSVTSTMPN	GCGAGCCGGAAGTGACGTGCTGCGAGCCGGAAGTGACGTGCGATGCGAG	CCGGAAGTGACGT	T	2N	spac_p2	left	CREB5_ELK1_CCGGAAGTGACGT_T_2N---CREB5_ELK1_GCGAGCCGGAAGTGACGTGCTGCGAGCCGGAAGTGACGTGCGATGCGAG_CTCGCATCGCACGTCACTTCCGGCTCGCAGCACGTCACTTCCGGCTCGC_spac_p2.pdb	__________________________CCGGA__________________	FALSE	fold_creb5_elk1_ccggaagtgacgt_t_2n_spac_p2	['____GCCGGAAGTGACG________________________________', '____GCCGGAAGTGACG_G______________________________', '___AGCCGGAAGTGACG________________________________', '____GCCGGAAGTGACG________________________________', '____GCCGGAAGTGACG_G______________________________']	[True, True, True, True, True]	TRUE
268	CREB5	ELK1	IYEESKMNLEQERPSVCSAPGCSQRFPTEDHLMIHRHKHEMTLKFPSIKTDNMLSDQTPTPTRFLKNCEEVGLFSELDCSLEHEFRKAQEEESSKRNISMHNAVGGAMTGPGTHQLSSARLPNHDTNVVIQQAMPSPQSSSVITQAPSTNRQIGPVPGSLSSLLHLHNRQRQPMPASMPGTLPNPTMPGSSAVLMPMERQMSVNSSIMGIEGPNLSNPCASPQVQPMHSEAKMRLKAALTHHPAAMSNGNMNTMGHMMEMMGSRQDQTPHHHMHSHPHQHQTLPPHHPYPHQHQHPAHHPHPQPHHQQNHPHHHSHSHLHAHPAHHQTSPHPPLHTGNQAQVSPATQQMQPTQTIQPPQPTGGRRRRVVDEDPDERRRKFLERNRAAATRCRQKRKVWV…	PSVTLWQFLLQLLREQGNGHIISWTSRDGGEFKLVDAEEVARLWGLRKNKTNMNYDKLSRALRYYYDKNIIRKVSGQKFVYKFVSYPEVAGCSTEDCPPQPEVSVTSTMPN	GCGAGCCGGAAGTGACGTGCTGCGAGCCGGAAGTGACGTGCGTGCGAG	CCGGAAGTGACGT	T	2N	spac_p1	left	CREB5_ELK1_CCGGAAGTGACGT_T_2N---CREB5_ELK1_GCGAGCCGGAAGTGACGTGCTGCGAGCCGGAAGTGACGTGCGTGCGAG_CTCGCACGCACGTCACTTCCGGCTCGCAGCACGTCACTTCCGGCTCGC_spac_p1.pdb	__GAG__GGAA_____________________________________	TRUE	fold_creb5_elk1_ccggaagtgacgt_t_2n_spac_p1	['____GCCGGAAGTGACG_______________________________', '____GCCGGAAGTGACG_______________________________', '____GCCGGAAGTGACG_______________________________', '____GCCGGAAGTGACG_G_____________________________', '____GCCGGAAGTGACG___________GGAAGT______________']	[True, True, True, True, True]	TRUE
269	CREB5	ELK1	IYEESKMNLEQERPSVCSAPGCSQRFPTEDHLMIHRHKHEMTLKFPSIKTDNMLSDQTPTPTRFLKNCEEVGLFSELDCSLEHEFRKAQEEESSKRNISMHNAVGGAMTGPGTHQLSSARLPNHDTNVVIQQAMPSPQSSSVITQAPSTNRQIGPVPGSLSSLLHLHNRQRQPMPASMPGTLPNPTMPGSSAVLMPMERQMSVNSSIMGIEGPNLSNPCASPQVQPMHSEAKMRLKAALTHHPAAMSNGNMNTMGHMMEMMGSRQDQTPHHHMHSHPHQHQTLPPHHPYPHQHQHPAHHPHPQPHHQQNHPHHHSHSHLHAHPAHHQTSPHPPLHTGNQAQVSPATQQMQPTQTIQPPQPTGGRRRRVVDEDPDERRRKFLERNRAAATRCRQKRKVWV…	PSVTLWQFLLQLLREQGNGHIISWTSRDGGEFKLVDAEEVARLWGLRKNKTNMNYDKLSRALRYYYDKNIIRKVSGQKFVYKFVSYPEVAGCSTEDCPPQPEVSVTSTMPN	GCGAGCCGGAAGTGACGTGCTGCGAGCCGGAAGTGACGTGTGCGAG	CCGGAAGTGACGT	T	2N	spac_m1	left	CREB5_ELK1_CCGGAAGTGACGT_T_2N---CREB5_ELK1_GCGAGCCGGAAGTGACGTGCTGCGAGCCGGAAGTGACGTGTGCGAG_CTCGCACACGTCACTTCCGGCTCGCAGCACGTCACTTCCGGCTCGC_spac_m1.pdb	______CGG_____________________________________	TRUE	fold_creb5_elk1_ccggaagtgacgt_t_2n_spac_m1	['________________________AGCCGGAAGTGACG_GT_____', '_________________________GCCGGAAGTGACG________', '________________________AGCCGGAAGTGACG_G______', '________________________AGCCGGAAGTGACG________', '__G_____GAAGTGACG________GCCGGAAGT____________']	[False, False, False, False, False]	FALSE
270	CREB5	ELK1	IYEESKMNLEQERPSVCSAPGCSQRFPTEDHLMIHRHKHEMTLKFPSIKTDNMLSDQTPTPTRFLKNCEEVGLFSELDCSLEHEFRKAQEEESSKRNISMHNAVGGAMTGPGTHQLSSARLPNHDTNVVIQQAMPSPQSSSVITQAPSTNRQIGPVPGSLSSLLHLHNRQRQPMPASMPGTLPNPTMPGSSAVLMPMERQMSVNSSIMGIEGPNLSNPCASPQVQPMHSEAKMRLKAALTHHPAAMSNGNMNTMGHMMEMMGSRQDQTPHHHMHSHPHQHQTLPPHHPYPHQHQHPAHHPHPQPHHQQNHPHHHSHSHLHAHPAHHQTSPHPPLHTGNQAQVSPATQQMQPTQTIQPPQPTGGRRRRVVDEDPDERRRKFLERNRAAATRCRQKRKVWV…	PSVTLWQFLLQLLREQGNGHIISWTSRDGGEFKLVDAEEVARLWGLRKNKTNMNYDKLSRALRYYYDKNIIRKVSGQKFVYKFVSYPEVAGCSTEDCPPQPEVSVTSTMPN	GCGAGCCGGAAGTGACGTGCTGCGAGCCGGAAGTGACGTTGCGAG	CCGGAAGTGACGT	T	2N	spac_m2	left	CREB5_ELK1_CCGGAAGTGACGT_T_2N---CREB5_ELK1_GCGAGCCGGAAGTGACGTGCTGCGAGCCGGAAGTGACGTTGCGAG_CTCGCAACGTCACTTCCGGCTCGCAGCACGTCACTTCCGGCTCGC_spac_m2.pdb	GC__GCCGGA__________________GGAAG____________	FALSE	fold_creb5_elk1_ccggaagtgacgt_t_2n_spac_m2	['____GCCGGAAGTGACG_G__________________________', '____GCCGGAAGTGACG____________________________', '____GCCGGAAGTGACG_G__________________________', '____GCCGGAAGTGACG____________________________', '____GCCGGAAGTGACG____________________________']	[True, True, True, True, True]	TRUE
271	CREB5	ELK1	IYEESKMNLEQERPSVCSAPGCSQRFPTEDHLMIHRHKHEMTLKFPSIKTDNMLSDQTPTPTRFLKNCEEVGLFSELDCSLEHEFRKAQEEESSKRNISMHNAVGGAMTGPGTHQLSSARLPNHDTNVVIQQAMPSPQSSSVITQAPSTNRQIGPVPGSLSSLLHLHNRQRQPMPASMPGTLPNPTMPGSSAVLMPMERQMSVNSSIMGIEGPNLSNPCASPQVQPMHSEAKMRLKAALTHHPAAMSNGNMNTMGHMMEMMGSRQDQTPHHHMHSHPHQHQTLPPHHPYPHQHQHPAHHPHPQPHHQQNHPHHHSHSHLHAHPAHHQTSPHPPLHTGNQAQVSPATQQMQPTQTIQPPQPTGGRRRRVVDEDPDERRRKFLERNRAAATRCRQKRKVWV…	PSVTLWQFLLQLLREQGNGHIISWTSRDGGEFKLVDAEEVARLWGLRKNKTNMNYDKLSRALRYYYDKNIIRKVSGQKFVYKFVSYPEVAGCSTEDCPPQPEVSVTSTMPN	GCGAGCCGGAAGTGACGTGCTGCGAGTGCCCGGAAGTGACGTGCGAG	CCGGAAGTGACGT	T	2N	orient_1_2	left	CREB5_ELK1_CCGGAAGTGACGT_T_2N---CREB5_ELK1_GCGAGCCGGAAGTGACGTGCTGCGAGTGCCCGGAAGTGACGTGCGAG_CTCGCACGTCACTTCCGGGCACTCGCAGCACGTCACTTCCGGCTCGC_orient_1_2.pdb	__________AGTGACGT___________CCGGAAGTG_C_______	FALSE	fold_creb5_elk1_ccggaagtgacgt_t_2n_orient_1_2	['____GCCGGAAGTGACG______________________________', '____GCCGGAAGTGACG______________________________', '____GCCGGAAGTGACG______________________________', '____GCCGGAAGTGACG_G____________________________', '_C_AGCCGGAAGTGACG______________________________']	[True, True, True, True, True]	TRUE
272	CREB5	ELK1	IYEESKMNLEQERPSVCSAPGCSQRFPTEDHLMIHRHKHEMTLKFPSIKTDNMLSDQTPTPTRFLKNCEEVGLFSELDCSLEHEFRKAQEEESSKRNISMHNAVGGAMTGPGTHQLSSARLPNHDTNVVIQQAMPSPQSSSVITQAPSTNRQIGPVPGSLSSLLHLHNRQRQPMPASMPGTLPNPTMPGSSAVLMPMERQMSVNSSIMGIEGPNLSNPCASPQVQPMHSEAKMRLKAALTHHPAAMSNGNMNTMGHMMEMMGSRQDQTPHHHMHSHPHQHQTLPPHHPYPHQHQHPAHHPHPQPHHQQNHPHHHSHSHLHAHPAHHQTSPHPPLHTGNQAQVSPATQQMQPTQTIQPPQPTGGRRRRVVDEDPDERRRKFLERNRAAATRCRQKRKVWV…	PSVTLWQFLLQLLREQGNGHIISWTSRDGGEFKLVDAEEVARLWGLRKNKTNMNYDKLSRALRYYYDKNIIRKVSGQKFVYKFVSYPEVAGCSTEDCPPQPEVSVTSTMPN	GCGAGCCGGAAGTGACGTGTGCGAGCCGGAAGTGACGTGCTGCGAG	CCGGAAGTGACGT	T	2N	spac_m1	right	CREB5_ELK1_CCGGAAGTGACGT_T_2N---CREB5_ELK1_GCGAGCCGGAAGTGACGTGTGCGAGCCGGAAGTGACGTGCTGCGAG_CTCGCAGCACGTCACTTCCGGCTCGCACACGTCACTTCCGGCTCGC_spac_m1_r.pdb	___AGCC_______________________________________	FALSE	fold_creb5_elk1_ccggaagtgacgt_t_2n_spac_m1_r	['____GCCGGAAGTGACG_____________________________', '____GCCGGAAGTGACG_____________________________', '___AGCCGGAAGTGACG_____________________________', '____GCCGGAAGTGACG_____________________________', '____GCCGGAAGTGACG_____________________________']	[False, False, False, False, False]	FALSE
273	CREB5	ELK1	IYEESKMNLEQERPSVCSAPGCSQRFPTEDHLMIHRHKHEMTLKFPSIKTDNMLSDQTPTPTRFLKNCEEVGLFSELDCSLEHEFRKAQEEESSKRNISMHNAVGGAMTGPGTHQLSSARLPNHDTNVVIQQAMPSPQSSSVITQAPSTNRQIGPVPGSLSSLLHLHNRQRQPMPASMPGTLPNPTMPGSSAVLMPMERQMSVNSSIMGIEGPNLSNPCASPQVQPMHSEAKMRLKAALTHHPAAMSNGNMNTMGHMMEMMGSRQDQTPHHHMHSHPHQHQTLPPHHPYPHQHQHPAHHPHPQPHHQQNHPHHHSHSHLHAHPAHHQTSPHPPLHTGNQAQVSPATQQMQPTQTIQPPQPTGGRRRRVVDEDPDERRRKFLERNRAAATRCRQKRKVWV…	PSVTLWQFLLQLLREQGNGHIISWTSRDGGEFKLVDAEEVARLWGLRKNKTNMNYDKLSRALRYYYDKNIIRKVSGQKFVYKFVSYPEVAGCSTEDCPPQPEVSVTSTMPN	GCGAGCCGGAAGTGACGTTGCGAGCCGGAAGTGACGTGCT	CCGGAAGTGACGT	T	2N	spac_m2	right	CREB5_ELK1_CCGGAAGTGACGT_T_2N---CREB5_ELK1_GCGAGCCGGAAGTGACGTTGCGAGCCGGAAGTGACGTGCT_AGCACGTCACTTCCGGCTCGCAACGTCACTTCCGGCTCGC_spac_m2_r.pdb	_____CCGGAAG____________CCGGAAGT__C_____	TRUE	fold_creb5_elk1_ccggaagtgacgt_t_2n_spac_m2_r	['____GCCGGAAGTGACG_______________________', '____GCCGGAAGTGACG_______________________', '_______________________GCCGGAAGTGACGT___', '____GCCGGAAGTGACG_______________________', '____GCCGGAAGTGACG_______________________']	[False, False, True, False, False]	FALSE
274	CREB5	ELK1	IYEESKMNLEQERPSVCSAPGCSQRFPTEDHLMIHRHKHEMTLKFPSIKTDNMLSDQTPTPTRFLKNCEEVGLFSELDCSLEHEFRKAQEEESSKRNISMHNAVGGAMTGPGTHQLSSARLPNHDTNVVIQQAMPSPQSSSVITQAPSTNRQIGPVPGSLSSLLHLHNRQRQPMPASMPGTLPNPTMPGSSAVLMPMERQMSVNSSIMGIEGPNLSNPCASPQVQPMHSEAKMRLKAALTHHPAAMSNGNMNTMGHMMEMMGSRQDQTPHHHMHSHPHQHQTLPPHHPYPHQHQHPAHHPHPQPHHQQNHPHHHSHSHLHAHPAHHQTSPHPPLHTGNQAQVSPATQQMQPTQTIQPPQPTGGRRRRVVDEDPDERRRKFLERNRAAATRCRQKRKVWV…	PSVTLWQFLLQLLREQGNGHIISWTSRDGGEFKLVDAEEVARLWGLRKNKTNMNYDKLSRALRYYYDKNIIRKVSGQKFVYKFVSYPEVAGCSTEDCPPQPEVSVTSTMPN	GCGAGTGCCCGGAAGTGACGTGCGAGCCGGAAGTGACGTGCTGCGAG	CCGGAAGTGACGT	T	2N	orient_1_2	right	CREB5_ELK1_CCGGAAGTGACGT_T_2N---CREB5_ELK1_GCGAGTGCCCGGAAGTGACGTGCGAGCCGGAAGTGACGTGCTGCGAG_CTCGCAGCACGTCACTTCCGGCTCGCACGTCACTTCCGGGCACTCGC_orient_2_1.pdb	________CCGGAA_________________________________	FALSE	fold_creb5_elk1_ccggaagtgacgt_t_2n_orient_2_1	['_______CCCGGAAGTGACG___________________________', '_______CCCGGAAGTGACG___________________________', '_______CCCGGAAGTGACG_G_________________________', '_______CCCGGAAGTGACG___________________________', '______GCCCGGAAGTGACG_GC________________________']	[False, False, False, False, False]	FALSE
275	CREM	TEAD4	ADGTQQFFVPGSQVVVQAATGDMPTYQIRAPTAALPQGVVMAASPGSLHSPQQLAEEATRKRELRLMKNREAAKECRRRKKEYVKCLESRVAVLEVQNKKLIEELETLKDICSPKTDY	PEGSTASGGSQALDKPIDNDAEGVWSPDIEQSFQEALAIYPPCGRRKIILSDEGKMYGRNELIARYIKLRTGKTRTRKQVSSHIQVLARRKAREIQAKLKFWQGALPGQ	GCGAGCATTCCGCGAACGTCAGCGAGCATTCCGCGATGACGTGCGAG	CATTCC	TGACGT	4N	orient_1_4	right	CREM_TEAD4_CATTCC_TGACGT_4N---CREM_TEAD4_GCGAGCATTCCGCGAACGTCAGCGAGCATTCCGCGATGACGTGCGAG_CTCGCACGTCATCGCGGAATGCTCGCTGACGTTCGCGGAATGCTCGC_orient_4_1.pdb	________________________AGCATTCCGC_____________	TRUE	fold_crem_tead4_cattcc_tgacgt_4n_orient_4_1	['___AGCATTCCGCG_A__________________GATGACGT_____', '_______________________GAGCATTCCGCGATGACG______', '_______________________GAGCATTCCGCGATGACG______', '_______________________GAGCATTCCGCGATGACGT_____', '_______________________GAGCATTCCGCGATGACGT_____']	[False, True, True, True, True]	TRUE
276	CREM	TEAD4	ADGTQQFFVPGSQVVVQAATGDMPTYQIRAPTAALPQGVVMAASPGSLHSPQQLAEEATRKRELRLMKNREAAKECRRRKKEYVKCLESRVAVLEVQNKKLIEELETLKDICSPKTDY	PEGSTASGGSQALDKPIDNDAEGVWSPDIEQSFQEALAIYPPCGRRKIILSDEGKMYGRNELIARYIKLRTGKTRTRKQVSSHIQVLARRKAREIQAKLKFWQGALPGQ	GCGAGCATTCCGCGAGCTGACGTGCGAGCATTCCGCGATGACGTGCGAG	CATTCC	TGACGT	4N	spac_p2	right	CREM_TEAD4_CATTCC_TGACGT_4N---CREM_TEAD4_GCGAGCATTCCGCGAGCTGACGTGCGAGCATTCCGCGATGACGTGCGAG_CTCGCACGTCATCGCGGAATGCTCGCACGTCAGCTCGCGGAATGCTCGC_spac_p2_r.pdb	__________________________AGCAT___GCGATGACGT_____	TRUE	fold_crem_tead4_cattcc_tgacgt_4n_spac_p2_r	['_________________________GAGCATTCCGCGATGACGT_____', '_________________________GAGCATTCCGCGATGACG______', '_________________________GAGCATTCCGCGATGACG______', '_________________________GAGCATTCCGCGATGACG______', '_________________________GAGCATTCCGCGATGACG______']	[True, True, True, True, True]	TRUE
277	CREM	TEAD4	ADGTQQFFVPGSQVVVQAATGDMPTYQIRAPTAALPQGVVMAASPGSLHSPQQLAEEATRKRELRLMKNREAAKECRRRKKEYVKCLESRVAVLEVQNKKLIEELETLKDICSPKTDY	PEGSTASGGSQALDKPIDNDAEGVWSPDIEQSFQEALAIYPPCGRRKIILSDEGKMYGRNELIARYIKLRTGKTRTRKQVSSHIQVLARRKAREIQAKLKFWQGALPGQ	GCGAGCATTCCGCGAGTGACGTGCGAGCATTCCGCGATGACGTGCGAG	CATTCC	TGACGT	4N	spac_p1	right	CREM_TEAD4_CATTCC_TGACGT_4N---CREM_TEAD4_GCGAGCATTCCGCGAGTGACGTGCGAGCATTCCGCGATGACGTGCGAG_CTCGCACGTCATCGCGGAATGCTCGCACGTCACTCGCGGAATGCTCGC_spac_p1_r.pdb	_________________________________GCGATGACGT_____	TRUE	fold_crem_tead4_cattcc_tgacgt_4n_spac_p1_r	['__GAGCATTCCGC_AG___________________GATGACG______', '________________________GAGCATTCCGCGATGACG______', '______________AGTGACG___GAGCATTCCGC_AT__________', '________________________GAGCATTCCGCGATGACG______', '__GAGCATTCCGCGAG___________________GATGACGT_____']	[False, True, True, True, False]	TRUE
278	CREM	TEAD4	ADGTQQFFVPGSQVVVQAATGDMPTYQIRAPTAALPQGVVMAASPGSLHSPQQLAEEATRKRELRLMKNREAAKECRRRKKEYVKCLESRVAVLEVQNKKLIEELETLKDICSPKTDY	PEGSTASGGSQALDKPIDNDAEGVWSPDIEQSFQEALAIYPPCGRRKIILSDEGKMYGRNELIARYIKLRTGKTRTRKQVSSHIQVLARRKAREIQAKLKFWQGALPGQ	GCGAGCATTCCGCGATGACGTGCGAGCATTCCGCGAACGTCAGCGAG	CATTCC	TGACGT	4N	orient_1_4	left	CREM_TEAD4_CATTCC_TGACGT_4N---CREM_TEAD4_GCGAGCATTCCGCGATGACGTGCGAGCATTCCGCGAACGTCAGCGAG_CTCGCTGACGTTCGCGGAATGCTCGCACGTCATCGCGGAATGCTCGC_orient_1_4.pdb	____G__T___GCGATGACGT__________________________	TRUE	fold_crem_tead4_cattcc_tgacgt_4n_orient_1_4	['______________ATGACGT__GAGCATTCCGC__A__________', '__GAGCATTCCGCGATGACG___________________________', '__GAGCATTCCGCGATGACG___________________________', '__GAGCATTCCGCGATGACG___________________________', '__GAGCATTCCGCGATGACGT__________________________']	[False, True, True, True, True]	TRUE
279	CREM	TEAD4	ADGTQQFFVPGSQVVVQAATGDMPTYQIRAPTAALPQGVVMAASPGSLHSPQQLAEEATRKRELRLMKNREAAKECRRRKKEYVKCLESRVAVLEVQNKKLIEELETLKDICSPKTDY	PEGSTASGGSQALDKPIDNDAEGVWSPDIEQSFQEALAIYPPCGRRKIILSDEGKMYGRNELIARYIKLRTGKTRTRKQVSSHIQVLARRKAREIQAKLKFWQGALPGQ	GCGAGCATTCCGCGATGACGTGCGAGCATTCCGCGAGCTGACGTGCGAG	CATTCC	TGACGT	4N	spac_p2	left	CREM_TEAD4_CATTCC_TGACGT_4N---CREM_TEAD4_GCGAGCATTCCGCGATGACGTGCGAGCATTCCGCGAGCTGACGTGCGAG_CTCGCACGTCAGCTCGCGGAATGCTCGCACGTCATCGCGGAATGCTCGC_spac_p2.pdb	___________GCGATGACGTG___________________________	TRUE	fold_crem_tead4_cattcc_tgacgt_4n_spac_p2	['__GAGCATTCCGCGATGACGT____________________________', '__GAGCATTCCGCGATGACGT____________________________', '__GAGCATTCCGCGATGACG_____________________________', '__GAGCATTCCGCGATGACG_____________________________', '__GAGCATTCCGCGATGACGT____________________________']	[True, True, True, True, True]	TRUE
280	CREM	TEAD4	ADGTQQFFVPGSQVVVQAATGDMPTYQIRAPTAALPQGVVMAASPGSLHSPQQLAEEATRKRELRLMKNREAAKECRRRKKEYVKCLESRVAVLEVQNKKLIEELETLKDICSPKTDY	PEGSTASGGSQALDKPIDNDAEGVWSPDIEQSFQEALAIYPPCGRRKIILSDEGKMYGRNELIARYIKLRTGKTRTRKQVSSHIQVLARRKAREIQAKLKFWQGALPGQ	GCGAGCATTCCGCGATGACGTGCGAGCATTCCGCGAGTGACGTGCGAG	CATTCC	TGACGT	4N	spac_p1	left	CREM_TEAD4_CATTCC_TGACGT_4N---CREM_TEAD4_GCGAGCATTCCGCGATGACGTGCGAGCATTCCGCGAGTGACGTGCGAG_CTCGCACGTCACTCGCGGAATGCTCGCACGTCATCGCGGAATGCTCGC_spac_p1.pdb	___________GCGATGACGT___________________________	TRUE	fold_crem_tead4_cattcc_tgacgt_4n_spac_p1	['__GAGCATTCCGCGATGACGT___________________________', '__GAGCATTCCGCGATGACG____________________________', '__GAGCATTCCGCGATGACG____________________________', '__GAGCATTCCGCGATGACG____________________________', '__GAGCATTCCGCGATGACGT___________________________']	[True, True, True, True, True]	TRUE
281	CREM	TEAD4	ADGTQQFFVPGSQVVVQAATGDMPTYQIRAPTAALPQGVVMAASPGSLHSPQQLAEEATRKRELRLMKNREAAKECRRRKKEYVKCLESRVAVLEVQNKKLIEELETLKDICSPKTDY	PEGSTASGGSQALDKPIDNDAEGVWSPDIEQSFQEALAIYPPCGRRKIILSDEGKMYGRNELIARYIKLRTGKTRTRKQVSSHIQVLARRKAREIQAKLKFWQGALPGQ	GCGAGCATTCCGCGATGACGTGCGAGCATTCCGCGTGACGTGCGAG	CATTCC	TGACGT	4N	spac_m1	left	CREM_TEAD4_CATTCC_TGACGT_4N---CREM_TEAD4_GCGAGCATTCCGCGATGACGTGCGAGCATTCCGCGTGACGTGCGAG_CTCGCACGTCACGCGGAATGCTCGCACGTCATCGCGGAATGCTCGC_spac_m1.pdb	__GAG_ATTC_GCGATGACGT_________________________	TRUE	fold_crem_tead4_cattcc_tgacgt_4n_spac_m1	['__GAGCATTCCGCGATGACG__________________________', '__GAGCATTCCGC_ATGACG__________________________', '__GAGCATTCCGC_AT_________________CGTGACGT_____', '__GAGCATTCCGCGATGACG__________________________', '__GAGCATTCCGCGATGACG__________________________']	[True, True, True, True, True]	TRUE
282	CREM	TEAD4	ADGTQQFFVPGSQVVVQAATGDMPTYQIRAPTAALPQGVVMAASPGSLHSPQQLAEEATRKRELRLMKNREAAKECRRRKKEYVKCLESRVAVLEVQNKKLIEELETLKDICSPKTDY	PEGSTASGGSQALDKPIDNDAEGVWSPDIEQSFQEALAIYPPCGRRKIILSDEGKMYGRNELIARYIKLRTGKTRTRKQVSSHIQVLARRKAREIQAKLKFWQGALPGQ	GCGAGCATTCCGCGATGACGTGCGAGCATTCCGCTGACGTGCGAG	CATTCC	TGACGT	4N	spac_m2	left	CREM_TEAD4_CATTCC_TGACGT_4N---CREM_TEAD4_GCGAGCATTCCGCGATGACGTGCGAGCATTCCGCTGACGTGCGAG_CTCGCACGTCAGCGGAATGCTCGCACGTCATCGCGGAATGCTCGC_spac_m2.pdb	_____________________G___GCATTCCGCTGACGT_____	FALSE	fold_crem_tead4_cattcc_tgacgt_4n_spac_m2	['__GAGCATTCCGCGATGACG_________________________', '__GAGCATTCCGCGATGACG_________________________', '__GAGCATTCCGCGATGACG_________________________', '__GAGCATTCCGCGATGACG_________________________', '__GAGCATTCCGCGATGACG_________________________']	[True, True, True, True, True]	TRUE
283	CREM	TEAD4	ADGTQQFFVPGSQVVVQAATGDMPTYQIRAPTAALPQGVVMAASPGSLHSPQQLAEEATRKRELRLMKNREAAKECRRRKKEYVKCLESRVAVLEVQNKKLIEELETLKDICSPKTDY	PEGSTASGGSQALDKPIDNDAEGVWSPDIEQSFQEALAIYPPCGRRKIILSDEGKMYGRNELIARYIKLRTGKTRTRKQVSSHIQVLARRKAREIQAKLKFWQGALPGQ	GCGAGCATTCCGCGATGACGTGCGAGGGAATGGCGATGACGTGCGAG	CATTCC	TGACGT	4N	orient_1_3	left	CREM_TEAD4_CATTCC_TGACGT_4N---CREM_TEAD4_GCGAGCATTCCGCGATGACGTGCGAGGGAATGGCGATGACGTGCGAG_CTCGCACGTCATCGCCATTCCCTCGCACGTCATCGCGGAATGCTCGC_orient_1_3.pdb	_______________________GAG_GAA_GGCGATGACGTG____	FALSE	fold_crem_tead4_cattcc_tgacgt_4n_orient_1_3	['_____________GATGACGTGCGAGGGAATGGCG____________', '_____________GATGACGTGCGAGGGAATGGCG____________', '__GAGCATTCCGC_ATGACG___________________________', '__GAGCATTCCGCGATGACGT__________________________', '_____________________GCGAGGGAATGGCGATGACG______']	[False, False, True, True, False]	FALSE
284	CREM	TEAD4	ADGTQQFFVPGSQVVVQAATGDMPTYQIRAPTAALPQGVVMAASPGSLHSPQQLAEEATRKRELRLMKNREAAKECRRRKKEYVKCLESRVAVLEVQNKKLIEELETLKDICSPKTDY	PEGSTASGGSQALDKPIDNDAEGVWSPDIEQSFQEALAIYPPCGRRKIILSDEGKMYGRNELIARYIKLRTGKTRTRKQVSSHIQVLARRKAREIQAKLKFWQGALPGQ	GCGAGCATTCCGCGATGACGTGCGAGTGACGTGCGACATTCCGCGAG	CATTCC	TGACGT	4N	orient_1_2	left	CREM_TEAD4_CATTCC_TGACGT_4N---CREM_TEAD4_GCGAGCATTCCGCGATGACGTGCGAGTGACGTGCGACATTCCGCGAG_CTCGCGGAATGTCGCACGTCACTCGCACGTCATCGCGGAATGCTCGC_orient_1_2.pdb	____________CGATGACGT__________________________	TRUE	fold_crem_tead4_cattcc_tgacgt_4n_orient_1_2	['__GAGCATTCCG_GATGACG___________________________', '__GAGCATTCCGCGATGACG___________________________', '__GAGCATTCCGCGATGACGT__________________________', '__GAGCATTCCGCGATGACGT__________________________', '__GAGCATTCCGCGATGACGT__________________________']	[True, True, True, True, True]	TRUE
285	CREM	TEAD4	ADGTQQFFVPGSQVVVQAATGDMPTYQIRAPTAALPQGVVMAASPGSLHSPQQLAEEATRKRELRLMKNREAAKECRRRKKEYVKCLESRVAVLEVQNKKLIEELETLKDICSPKTDY	PEGSTASGGSQALDKPIDNDAEGVWSPDIEQSFQEALAIYPPCGRRKIILSDEGKMYGRNELIARYIKLRTGKTRTRKQVSSHIQVLARRKAREIQAKLKFWQGALPGQ	GCGAGCATTCCGCGTGACGTGCGAGCATTCCGCGATGACGTGCGAG	CATTCC	TGACGT	4N	spac_m1	right	CREM_TEAD4_CATTCC_TGACGT_4N---CREM_TEAD4_GCGAGCATTCCGCGTGACGTGCGAGCATTCCGCGATGACGTGCGAG_CTCGCACGTCATCGCGGAATGCTCGCACGTCACGCGGAATGCTCGC_spac_m1_r.pdb	_______________________AGCATT__GCGATGACGT_____	TRUE	fold_crem_tead4_cattcc_tgacgt_4n_spac_m1_r	['__GAGCATTCCGCGTGACG___________________________', '______________________GAGCATTCCGCGATGACG______', '__GAGCATTCCGCGTGACGT__________________________', '__GAGCATTCCGCGTGACG___________________________', '__GAGCATTCCGCGTG_________________GATGACGT_____']	[False, True, False, False, False]	FALSE
286	CREM	TEAD4	ADGTQQFFVPGSQVVVQAATGDMPTYQIRAPTAALPQGVVMAASPGSLHSPQQLAEEATRKRELRLMKNREAAKECRRRKKEYVKCLESRVAVLEVQNKKLIEELETLKDICSPKTDY	PEGSTASGGSQALDKPIDNDAEGVWSPDIEQSFQEALAIYPPCGRRKIILSDEGKMYGRNELIARYIKLRTGKTRTRKQVSSHIQVLARRKAREIQAKLKFWQGALPGQ	GCGAGCATTCCGCTGACGTGCGAGCATTCCGCGATGACGT	CATTCC	TGACGT	4N	spac_m2	right	CREM_TEAD4_CATTCC_TGACGT_4N---CREM_TEAD4_GCGAGCATTCCGCTGACGTGCGAGCATTCCGCGATGACGT_ACGTCATCGCGGAATGCTCGCACGTCAGCGGAATGCTCGC_spac_m2_r.pdb	______________________AGCATTCCGCGATGACGT	TRUE	fold_crem_tead4_cattcc_tgacgt_4n_spac_m2_r	['_____________________GAGCATTCCGC_ATGACG_', '_____________________GAGCATTCCGCGATGACG_', '__GAGCATTCCGCTGA________________GATGACGT', '_____________________GAGCATTCCGCGATGACG_', '__GAGCATTCCGCTGA________________GATGACGT']	[True, True, False, True, False]	TRUE
287	CREM	TEAD4	ADGTQQFFVPGSQVVVQAATGDMPTYQIRAPTAALPQGVVMAASPGSLHSPQQLAEEATRKRELRLMKNREAAKECRRRKKEYVKCLESRVAVLEVQNKKLIEELETLKDICSPKTDY	PEGSTASGGSQALDKPIDNDAEGVWSPDIEQSFQEALAIYPPCGRRKIILSDEGKMYGRNELIARYIKLRTGKTRTRKQVSSHIQVLARRKAREIQAKLKFWQGALPGQ	GCGAGGGAATGGCGATGACGTGCGAGCATTCCGCGATGACGTGCGAG	CATTCC	TGACGT	4N	orient_1_3	right	CREM_TEAD4_CATTCC_TGACGT_4N---CREM_TEAD4_GCGAGGGAATGGCGATGACGTGCGAGCATTCCGCGATGACGTGCGAG_CTCGCACGTCATCGCGGAATGCTCGCACGTCATCGCCATTCCCTCGC_orient_3_1.pdb	_________________________GC_____GCGATGACGTG____	TRUE	fold_crem_tead4_cattcc_tgacgt_4n_orient_3_1	['GCGAGGGAATGGCGATGACG___________________________', 'GCGAGGGAATGGCGATGACG___________________________', 'GCGAGGGAATGGCGATGACG___________________________', 'GC_AGGGAATGGCGATGACG___________________________', 'GCGAGGGAATGGCG_____________________ATGACGT_____']	[False, False, False, False, False]	FALSE
288	CREM	TEAD4	ADGTQQFFVPGSQVVVQAATGDMPTYQIRAPTAALPQGVVMAASPGSLHSPQQLAEEATRKRELRLMKNREAAKECRRRKKEYVKCLESRVAVLEVQNKKLIEELETLKDICSPKTDY	PEGSTASGGSQALDKPIDNDAEGVWSPDIEQSFQEALAIYPPCGRRKIILSDEGKMYGRNELIARYIKLRTGKTRTRKQVSSHIQVLARRKAREIQAKLKFWQGALPGQ	GCGAGTGACGTGCGACATTCCGCGAGCATTCCGCGATGACGTGCGAG	CATTCC	TGACGT	4N	orient_1_2	right	CREM_TEAD4_CATTCC_TGACGT_4N---CREM_TEAD4_GCGAGTGACGTGCGACATTCCGCGAGCATTCCGCGATGACGTGCGAG_CTCGCACGTCATCGCGGAATGCTCGCGGAATGTCGCACGTCACTCGC_orient_2_1.pdb	_____________________GC_AGCATTCCGCGATGACGT_____	TRUE	fold_crem_tead4_cattcc_tgacgt_4n_orient_2_1	['_______________________GAGCATTCCGCGATGACG______', '_______________________GAGCATTCCGCGATGACGT_____', '_______________________GAGCATTCCGCGATGACGT_____', '_____________GACATTCCGCGAG________GATGACG______', '_____________GACATTCCGCG_G________GATGACGT_____']	[True, True, True, False, False]	TRUE
289	CUX1	POU2F2	TGPYSTNSISSQSPLQQSPDVNGMAPSPSQSESAGSVSEGEEMDTAEIARQVKEQLIKHNIGQRIFGHYVLGLSQGSVSEILARPKPWNKLTVRGKEPFHKMKQFLSDEQNILALRSIQGRQRENPGQSLNRLFQEVPKRRNGSEGNITTRIRASETGSDEAIKSILEQAKRELQVQKTAEPAQPSSASGSGNSDDAIRSILQQARREMEAQQAALDPALKQAPLSQSDITILTPKLLSTSPMPTVSSYPPLAISLKKPSAAPEAGASALPNPPALKKEAQDAPGLDPQGAADCAQGVLRQVKNEVGRSGAWKDHWWSAVQPERRNAASSEEAKAEETGGGKEKGSGGSGGGSQPRAERSQLQGPSSSEYWKEWPSAESPYSQSSELSLTGASRSETPQ…	DPHLSHPQPPKCLEPPSHPEEPSDLEELEQFARTFKQRRIKLGFTQGDVGLAMGKLYGNDFSQTTISRFEALNLSFKNMCKLKPLLEKWLNDAETMSVDSSLPSPNQLSSPSLGFDGLPGRRRKKRTSIETNVRFALEKSFLANQKPTSEEILLIAEQLHMEKEVIRVWFCNRRQKEKRINPCSAAPMLPSPGKPASYSPHM	GCGAGAATCGATTATGCAAATAGCGAGAATCGATTATGCAAATGAGCGAG	AATCGATTATGCAAAT	A	1N	spac_m1	right	CUX1_POU2F2_AATCGATTATGCAAAT_A_1N---CUX1_POU2F2_GCGAGAATCGATTATGCAAATAGCGAGAATCGATTATGCAAATGAGCGAG_CTCGCTCATTTGCATAATCGATTCTCGCTATTTGCATAATCGATTCTCGC_spac_m1_r.pdb	______ATCGATTA_GCAAATAGC__________________________	FALSE	fold_cux1_pou2f2_aatcgattatgcaaat_a_1n_spac_m1_r	['____GAATCGATTATGCAAATA_____AATCGATTATGCAAATGAGC___', '____GAATCGATTATGCAAATA___AGAATCGATTATGCAAATGAGC___', '____GAATCGATTATGCAAATAG__A_AATCGATTATGCAAATGAG____', '____GAATCGATTATGCAAATAG__AGAATCGATTATGCAAATGAGC___', '____GAATCGATTATGCA_ATAG__A_AATCGATTATGCAAATGAGC___']	[True, True, False, False, True]	TRUE
290	CUX1	POU2F2	TGPYSTNSISSQSPLQQSPDVNGMAPSPSQSESAGSVSEGEEMDTAEIARQVKEQLIKHNIGQRIFGHYVLGLSQGSVSEILARPKPWNKLTVRGKEPFHKMKQFLSDEQNILALRSIQGRQRENPGQSLNRLFQEVPKRRNGSEGNITTRIRASETGSDEAIKSILEQAKRELQVQKTAEPAQPSSASGSGNSDDAIRSILQQARREMEAQQAALDPALKQAPLSQSDITILTPKLLSTSPMPTVSSYPPLAISLKKPSAAPEAGASALPNPPALKKEAQDAPGLDPQGAADCAQGVLRQVKNEVGRSGAWKDHWWSAVQPERRNAASSEEAKAEETGGGKEKGSGGSGGGSQPRAERSQLQGPSSSEYWKEWPSAESPYSQSSELSLTGASRSETPQ…	DPHLSHPQPPKCLEPPSHPEEPSDLEELEQFARTFKQRRIKLGFTQGDVGLAMGKLYGNDFSQTTISRFEALNLSFKNMCKLKPLLEKWLNDAETMSVDSSLPSPNQLSSPSLGFDGLPGRRRKKRTSIETNVRFALEKSFLANQKPTSEEILLIAEQLHMEKEVIRVWFCNRRQKEKRINPCSAAPMLPSPGKPASYSPHM	GCGAGAATCGATTATGCAAATGAGCGAGAATCGATTATGCAAATAGCGAG	AATCGATTATGCAAAT	A	1N	spac_m1	left	CUX1_POU2F2_AATCGATTATGCAAAT_A_1N---CUX1_POU2F2_GCGAGAATCGATTATGCAAATGAGCGAGAATCGATTATGCAAATAGCGAG_CTCGCTATTTGCATAATCGATTCTCGCTCATTTGCATAATCGATTCTCGC_spac_m1.pdb	____GAATCGATTATGCAA_TG__CGA_A_____________________	TRUE	fold_cux1_pou2f2_aatcgattatgcaaat_a_1n_spac_m1	['__G_GAATCGATTATGCAAATGA___A_AATCGATTATGCAAATAGC___', '___AGAATCGATT_TGCAAATGA__GAGAATCGATTATGCAAATAGCG__', '___AGAATCGATTATGCAAATGA___A_AATCGATTATGCAAATAGC___', '____GAATCGATTATGCAAATGA___A_AATCGATTATGCAAATAGCG__', '___AGAATCGATTATGCAAATGA___AGAATCGATTATGCAAATAGCG__']	[True, False, True, True, False]	TRUE
291	CUX1	POU2F2	TGPYSTNSISSQSPLQQSPDVNGMAPSPSQSESAGSVSEGEEMDTAEIARQVKEQLIKHNIGQRIFGHYVLGLSQGSVSEILARPKPWNKLTVRGKEPFHKMKQFLSDEQNILALRSIQGRQRENPGQSLNRLFQEVPKRRNGSEGNITTRIRASETGSDEAIKSILEQAKRELQVQKTAEPAQPSSASGSGNSDDAIRSILQQARREMEAQQAALDPALKQAPLSQSDITILTPKLLSTSPMPTVSSYPPLAISLKKPSAAPEAGASALPNPPALKKEAQDAPGLDPQGAADCAQGVLRQVKNEVGRSGAWKDHWWSAVQPERRNAASSEEAKAEETGGGKEKGSGGSGGGSQPRAERSQLQGPSSSEYWKEWPSAESPYSQSSELSLTGASRSETPQ…	DPHLSHPQPPKCLEPPSHPEEPSDLEELEQFARTFKQRRIKLGFTQGDVGLAMGKLYGNDFSQTTISRFEALNLSFKNMCKLKPLLEKWLNDAETMSVDSSLPSPNQLSSPSLGFDGLPGRRRKKRTSIETNVRFALEKSFLANQKPTSEEILLIAEQLHMEKEVIRVWFCNRRQKEKRINPCSAAPMLPSPGKPASYSPHM	GCGAGAATCGATTATGCAAATGAGCGAGAATCGATTATGCAAATGCAGCGAG	AATCGATTATGCAAAT	A	1N	spac_p1	left	CUX1_POU2F2_AATCGATTATGCAAAT_A_1N---CUX1_POU2F2_GCGAGAATCGATTATGCAAATGAGCGAGAATCGATTATGCAAATGCAGCGAG_CTCGCTGCATTTGCATAATCGATTCTCGCTCATTTGCATAATCGATTCTCGC_spac_p1.pdb	GCGAGA_T_GATTATGCAA_________________________________	TRUE	fold_cux1_pou2f2_aatcgattatgcaaat_a_1n_spac_p1	['____GAATCGATTATGCAAATGA____GAATCGATTATGCAAATGCAG____', '____GAATCGATTATGCAAATGA____GAATCGATTATGCAAATGCAG____', '____GAATCGATTATGCAAATG____AGAATCGATTATGCAAATGCAG____', '___AGAATCGATTATGCAAATGA___AGAATCGATTATGCAAATGCAG____', '____GAATCGATTATGCAAATGA___AGAATCGATTATGCAAATGCAG____']	[False, False, False, False, False]	FALSE
292	CUX1	POU2F2	TGPYSTNSISSQSPLQQSPDVNGMAPSPSQSESAGSVSEGEEMDTAEIARQVKEQLIKHNIGQRIFGHYVLGLSQGSVSEILARPKPWNKLTVRGKEPFHKMKQFLSDEQNILALRSIQGRQRENPGQSLNRLFQEVPKRRNGSEGNITTRIRASETGSDEAIKSILEQAKRELQVQKTAEPAQPSSASGSGNSDDAIRSILQQARREMEAQQAALDPALKQAPLSQSDITILTPKLLSTSPMPTVSSYPPLAISLKKPSAAPEAGASALPNPPALKKEAQDAPGLDPQGAADCAQGVLRQVKNEVGRSGAWKDHWWSAVQPERRNAASSEEAKAEETGGGKEKGSGGSGGGSQPRAERSQLQGPSSSEYWKEWPSAESPYSQSSELSLTGASRSETPQ…	DPHLSHPQPPKCLEPPSHPEEPSDLEELEQFARTFKQRRIKLGFTQGDVGLAMGKLYGNDFSQTTISRFEALNLSFKNMCKLKPLLEKWLNDAETMSVDSSLPSPNQLSSPSLGFDGLPGRRRKKRTSIETNVRFALEKSFLANQKPTSEEILLIAEQLHMEKEVIRVWFCNRRQKEKRINPCSAAPMLPSPGKPASYSPHM	GCGAGAATCGATTATGCAAATGAGCGAGAATCGATTATGCAAATGCGAGCGAG	AATCGATTATGCAAAT	A	1N	spac_p2	left	CUX1_POU2F2_AATCGATTATGCAAAT_A_1N---CUX1_POU2F2_GCGAGAATCGATTATGCAAATGAGCGAGAATCGATTATGCAAATGCGAGCGAG_CTCGCTCGCATTTGCATAATCGATTCTCGCTCATTTGCATAATCGATTCTCGC_spac_p2.pdb	GCGAG__TCGATTATGC____________________________________	TRUE	fold_cux1_pou2f2_aatcgattatgcaaat_a_1n_spac_p2	['____GAATCGATTATGCAAATGA___AGAATCGATTATGCAAATGCG______', '____GAATCGATTATGCAAATGA___AGAATCGATTATGCAAATGCG______', '___AGAATCGATTATGCAAATGA____GAATCGATTATGCAAATGCG______', '____GAATCGATTATGCAAATG_____GAATCGATTATGCAAATGCG______', '___AGAATCGATTATGCAAATGA____GAATCGATTATGCAAATGCG______']	[True, True, True, False, True]	TRUE
293	CUX1	POU2F2	TGPYSTNSISSQSPLQQSPDVNGMAPSPSQSESAGSVSEGEEMDTAEIARQVKEQLIKHNIGQRIFGHYVLGLSQGSVSEILARPKPWNKLTVRGKEPFHKMKQFLSDEQNILALRSIQGRQRENPGQSLNRLFQEVPKRRNGSEGNITTRIRASETGSDEAIKSILEQAKRELQVQKTAEPAQPSSASGSGNSDDAIRSILQQARREMEAQQAALDPALKQAPLSQSDITILTPKLLSTSPMPTVSSYPPLAISLKKPSAAPEAGASALPNPPALKKEAQDAPGLDPQGAADCAQGVLRQVKNEVGRSGAWKDHWWSAVQPERRNAASSEEAKAEETGGGKEKGSGGSGGGSQPRAERSQLQGPSSSEYWKEWPSAESPYSQSSELSLTGASRSETPQ…	DPHLSHPQPPKCLEPPSHPEEPSDLEELEQFARTFKQRRIKLGFTQGDVGLAMGKLYGNDFSQTTISRFEALNLSFKNMCKLKPLLEKWLNDAETMSVDSSLPSPNQLSSPSLGFDGLPGRRRKKRTSIETNVRFALEKSFLANQKPTSEEILLIAEQLHMEKEVIRVWFCNRRQKEKRINPCSAAPMLPSPGKPASYSPHM	GCGAGAATCGATTATGCAAATGAGCGAGAATCGATTATGCAAATGTGCGAG	AATCGATTATGCAAAT	A	1N	orient_1_4	left	CUX1_POU2F2_AATCGATTATGCAAAT_A_1N---CUX1_POU2F2_GCGAGAATCGATTATGCAAATGAGCGAGAATCGATTATGCAAATGTGCGAG_CTCGCACATTTGCATAATCGATTCTCGCTCATTTGCATAATCGATTCTCGC_orient_1_4.pdb	_CGAGAATC_ATTATGCAA________________________________	TRUE	fold_cux1_pou2f2_aatcgattatgcaaat_a_1n_orient_1_4	['___AGAATCGATTATGCAAATGAG__AGAATCGATTA______________', '____GAATCGATTATGCAAATGAGC_AGAATCGATTATGCAAATG______', '___AGAATCGATTATGCAAATGAGC_AGAATCGATTA______________', '___AGAATCGATTATGCAAATGAGC_AGAATCGATTATGCAAATG______', '___AGAATCGATTATGCAAATGAGC_AGAATCGATTATGCAAATG______']	[True, True, True, True, True]	TRUE
294	CUX1	POU2F2	TGPYSTNSISSQSPLQQSPDVNGMAPSPSQSESAGSVSEGEEMDTAEIARQVKEQLIKHNIGQRIFGHYVLGLSQGSVSEILARPKPWNKLTVRGKEPFHKMKQFLSDEQNILALRSIQGRQRENPGQSLNRLFQEVPKRRNGSEGNITTRIRASETGSDEAIKSILEQAKRELQVQKTAEPAQPSSASGSGNSDDAIRSILQQARREMEAQQAALDPALKQAPLSQSDITILTPKLLSTSPMPTVSSYPPLAISLKKPSAAPEAGASALPNPPALKKEAQDAPGLDPQGAADCAQGVLRQVKNEVGRSGAWKDHWWSAVQPERRNAASSEEAKAEETGGGKEKGSGGSGGGSQPRAERSQLQGPSSSEYWKEWPSAESPYSQSSELSLTGASRSETPQ…	DPHLSHPQPPKCLEPPSHPEEPSDLEELEQFARTFKQRRIKLGFTQGDVGLAMGKLYGNDFSQTTISRFEALNLSFKNMCKLKPLLEKWLNDAETMSVDSSLPSPNQLSSPSLGFDGLPGRRRKKRTSIETNVRFALEKSFLANQKPTSEEILLIAEQLHMEKEVIRVWFCNRRQKEKRINPCSAAPMLPSPGKPASYSPHM	GCGAGAATCGATTATGCAAATGAGCGAGAGAATCGATTATGCAAATGCGAG	AATCGATTATGCAAAT	A	1N	orient_1_2	left	CUX1_POU2F2_AATCGATTATGCAAAT_A_1N---CUX1_POU2F2_GCGAGAATCGATTATGCAAATGAGCGAGAGAATCGATTATGCAAATGCGAG_CTCGCATTTGCATAATCGATTCTCTCGCTCATTTGCATAATCGATTCTCGC_orient_1_2.pdb	__GA_AATCGATTATG__________________________________G	TRUE	fold_cux1_pou2f2_aatcgattatgcaaat_a_1n_orient_1_2	['___AGAATCGATTATGCAAATGAG_____GAATCGATTA____________', '___AGAATCGATT_TGCAAATG______AGAATCGATTATGCAAATGCG__', '___AGAATCGATT_TGCAAATG______AGAATCGATTATGCAAATGCGA_', '___AGAATCGATT_TGCAAATGA_____AGAATCGATTATGCAAATGCGA_', '____GAATCGATT_______________AGAATCGATTATGCAAATGCGA_']	[True, False, False, False, False]	FALSE
295	CUX1	POU2F2	TGPYSTNSISSQSPLQQSPDVNGMAPSPSQSESAGSVSEGEEMDTAEIARQVKEQLIKHNIGQRIFGHYVLGLSQGSVSEILARPKPWNKLTVRGKEPFHKMKQFLSDEQNILALRSIQGRQRENPGQSLNRLFQEVPKRRNGSEGNITTRIRASETGSDEAIKSILEQAKRELQVQKTAEPAQPSSASGSGNSDDAIRSILQQARREMEAQQAALDPALKQAPLSQSDITILTPKLLSTSPMPTVSSYPPLAISLKKPSAAPEAGASALPNPPALKKEAQDAPGLDPQGAADCAQGVLRQVKNEVGRSGAWKDHWWSAVQPERRNAASSEEAKAEETGGGKEKGSGGSGGGSQPRAERSQLQGPSSSEYWKEWPSAESPYSQSSELSLTGASRSETPQ…	DPHLSHPQPPKCLEPPSHPEEPSDLEELEQFARTFKQRRIKLGFTQGDVGLAMGKLYGNDFSQTTISRFEALNLSFKNMCKLKPLLEKWLNDAETMSVDSSLPSPNQLSSPSLGFDGLPGRRRKKRTSIETNVRFALEKSFLANQKPTSEEILLIAEQLHMEKEVIRVWFCNRRQKEKRINPCSAAPMLPSPGKPASYSPHM	GCGAGAATCGATTATGCAAATGAGCGAGATTTGCATAATCGATTGAGCGAG	AATCGATTATGCAAAT	A	1N	orient_1_3	left	CUX1_POU2F2_AATCGATTATGCAAAT_A_1N---CUX1_POU2F2_GCGAGAATCGATTATGCAAATGAGCGAGATTTGCATAATCGATTGAGCGAG_CTCGCTCAATCGATTATGCAAATCTCGCTCATTTGCATAATCGATTCTCGC_orient_1_3.pdb	____________TAT_CA_____G____ATTTGCAT__T___T________	FALSE	fold_cux1_pou2f2_aatcgattatgcaaat_a_1n_orient_1_3	['___AGAATCGATTATGCAAATGAG___________TAATCGATT_______', '___AGAATCGATTATGCAAATGAGC__GATTTGCATAATCGATTG______', '___AGAATCGATTATGCAAATGAGC__GATTTGCATAATCGATTGA_____', '___AGAATCGATTATGCAAATGAGC__________TAATCGATTGA_____', '___AGAATCGATTATGCAAATGAG___________TAATCGATT_______']	[True, True, False, True, True]	TRUE
296	CUX1	POU2F2	TGPYSTNSISSQSPLQQSPDVNGMAPSPSQSESAGSVSEGEEMDTAEIARQVKEQLIKHNIGQRIFGHYVLGLSQGSVSEILARPKPWNKLTVRGKEPFHKMKQFLSDEQNILALRSIQGRQRENPGQSLNRLFQEVPKRRNGSEGNITTRIRASETGSDEAIKSILEQAKRELQVQKTAEPAQPSSASGSGNSDDAIRSILQQARREMEAQQAALDPALKQAPLSQSDITILTPKLLSTSPMPTVSSYPPLAISLKKPSAAPEAGASALPNPPALKKEAQDAPGLDPQGAADCAQGVLRQVKNEVGRSGAWKDHWWSAVQPERRNAASSEEAKAEETGGGKEKGSGGSGGGSQPRAERSQLQGPSSSEYWKEWPSAESPYSQSSELSLTGASRSETPQ…	DPHLSHPQPPKCLEPPSHPEEPSDLEELEQFARTFKQRRIKLGFTQGDVGLAMGKLYGNDFSQTTISRFEALNLSFKNMCKLKPLLEKWLNDAETMSVDSSLPSPNQLSSPSLGFDGLPGRRRKKRTSIETNVRFALEKSFLANQKPTSEEILLIAEQLHMEKEVIRVWFCNRRQKEKRINPCSAAPMLPSPGKPASYSPHM	GCGAGAATCGATTATGCAAATGCAGCGAGAATCGATTATGCAAATGAGCGAG	AATCGATTATGCAAAT	A	1N	spac_p1	right	CUX1_POU2F2_AATCGATTATGCAAAT_A_1N---CUX1_POU2F2_GCGAGAATCGATTATGCAAATGCAGCGAGAATCGATTATGCAAATGAGCGAG_CTCGCTCATTTGCATAATCGATTCTCGCTGCATTTGCATAATCGATTCTCGC_spac_p1_r.pdb	___________TTATGCAAATGCAGCG_____CG__________TGA_____	FALSE	fold_cux1_pou2f2_aatcgattatgcaaat_a_1n_spac_p1_r	['_____AATCGATT_TGCAAATG_____AGAATCGATTATGCAAATGAGC___', '___AGAATCGATTATGCAAATGCAG__AGAATCGATTATGCAAATGA_____', '___AGAATCGATTATGCAAATGCAG__AGAATCGATTA______________', 'G__AGAATCGATTATGCAAATGCAG__AGAATCGATTA______________', '___AGAATCGATTATGCAAATGCAG__AGAATCGATTA______________']	[True, False, False, False, False]	FALSE
297	CUX1	POU2F2	TGPYSTNSISSQSPLQQSPDVNGMAPSPSQSESAGSVSEGEEMDTAEIARQVKEQLIKHNIGQRIFGHYVLGLSQGSVSEILARPKPWNKLTVRGKEPFHKMKQFLSDEQNILALRSIQGRQRENPGQSLNRLFQEVPKRRNGSEGNITTRIRASETGSDEAIKSILEQAKRELQVQKTAEPAQPSSASGSGNSDDAIRSILQQARREMEAQQAALDPALKQAPLSQSDITILTPKLLSTSPMPTVSSYPPLAISLKKPSAAPEAGASALPNPPALKKEAQDAPGLDPQGAADCAQGVLRQVKNEVGRSGAWKDHWWSAVQPERRNAASSEEAKAEETGGGKEKGSGGSGGGSQPRAERSQLQGPSSSEYWKEWPSAESPYSQSSELSLTGASRSETPQ…	DPHLSHPQPPKCLEPPSHPEEPSDLEELEQFARTFKQRRIKLGFTQGDVGLAMGKLYGNDFSQTTISRFEALNLSFKNMCKLKPLLEKWLNDAETMSVDSSLPSPNQLSSPSLGFDGLPGRRRKKRTSIETNVRFALEKSFLANQKPTSEEILLIAEQLHMEKEVIRVWFCNRRQKEKRINPCSAAPMLPSPGKPASYSPHM	GCGAGAATCGATTATGCAAATGCGAGCGAGAATCGATTATGCAAATGAGCGAG	AATCGATTATGCAAAT	A	1N	spac_p2	right	CUX1_POU2F2_AATCGATTATGCAAAT_A_1N---CUX1_POU2F2_GCGAGAATCGATTATGCAAATGCGAGCGAGAATCGATTATGCAAATGAGCGAG_CTCGCTCATTTGCATAATCGATTCTCGCTCGCATTTGCATAATCGATTCTCGC_spac_p2_r.pdb	__GAGA___________A___________________________________	FALSE	fold_cux1_pou2f2_aatcgattatgcaaat_a_1n_spac_p2_r	['____GAATCGATTATGCAAATGC_____AGAATCGATTATGCAAATGAGC___', '____GAATCGATTATGCAAATGC_____AGAATCGATTATGCAAATGAGC___', '___A_AATCGATTATGCAAATGC______GAATCGATTATGCAAATGAGC___', '____GAATCGATTATGCAAATGC______GAATCGATTATGCAAATGAGC___', '____GAATCGATTATGCAAATGC______GAATCGATTATGCAAATGAG____']	[False, False, False, False, False]	FALSE
298	CUX1	POU2F2	TGPYSTNSISSQSPLQQSPDVNGMAPSPSQSESAGSVSEGEEMDTAEIARQVKEQLIKHNIGQRIFGHYVLGLSQGSVSEILARPKPWNKLTVRGKEPFHKMKQFLSDEQNILALRSIQGRQRENPGQSLNRLFQEVPKRRNGSEGNITTRIRASETGSDEAIKSILEQAKRELQVQKTAEPAQPSSASGSGNSDDAIRSILQQARREMEAQQAALDPALKQAPLSQSDITILTPKLLSTSPMPTVSSYPPLAISLKKPSAAPEAGASALPNPPALKKEAQDAPGLDPQGAADCAQGVLRQVKNEVGRSGAWKDHWWSAVQPERRNAASSEEAKAEETGGGKEKGSGGSGGGSQPRAERSQLQGPSSSEYWKEWPSAESPYSQSSELSLTGASRSETPQ…	DPHLSHPQPPKCLEPPSHPEEPSDLEELEQFARTFKQRRIKLGFTQGDVGLAMGKLYGNDFSQTTISRFEALNLSFKNMCKLKPLLEKWLNDAETMSVDSSLPSPNQLSSPSLGFDGLPGRRRKKRTSIETNVRFALEKSFLANQKPTSEEILLIAEQLHMEKEVIRVWFCNRRQKEKRINPCSAAPMLPSPGKPASYSPHM	GCGAGAATCGATTATGCAAATGTGCGAGAATCGATTATGCAAATGAGCGAG	AATCGATTATGCAAAT	A	1N	orient_1_4	right	CUX1_POU2F2_AATCGATTATGCAAAT_A_1N---CUX1_POU2F2_GCGAGAATCGATTATGCAAATGTGCGAGAATCGATTATGCAAATGAGCGAG_CTCGCTCATTTGCATAATCGATTCTCGCACATTTGCATAATCGATTCTCGC_orient_4_1.pdb	___________________________________________________	FALSE	fold_cux1_pou2f2_aatcgattatgcaaat_a_1n_orient_4_1	['___AGAATCGATTATGCAAATGT___AGAATCGATTATGCAAATGAG____', '___AGAATCGATTATGCAAATGT___AGAATCGATTATGCAAATGAGC___', '___AGAATCGATTATGCAAATGT___AGAATCGATTATGCAAATGAG____', '___AGAATCGATTATGCAAATG_____GAATCGATTATGCAAATGAGC___', '___AGAATCGATTATGCAAATG____AGAATCGATTATGCAAATGAGC___']	[False, False, False, True, True]	FALSE
299	CUX1	POU2F2	TGPYSTNSISSQSPLQQSPDVNGMAPSPSQSESAGSVSEGEEMDTAEIARQVKEQLIKHNIGQRIFGHYVLGLSQGSVSEILARPKPWNKLTVRGKEPFHKMKQFLSDEQNILALRSIQGRQRENPGQSLNRLFQEVPKRRNGSEGNITTRIRASETGSDEAIKSILEQAKRELQVQKTAEPAQPSSASGSGNSDDAIRSILQQARREMEAQQAALDPALKQAPLSQSDITILTPKLLSTSPMPTVSSYPPLAISLKKPSAAPEAGASALPNPPALKKEAQDAPGLDPQGAADCAQGVLRQVKNEVGRSGAWKDHWWSAVQPERRNAASSEEAKAEETGGGKEKGSGGSGGGSQPRAERSQLQGPSSSEYWKEWPSAESPYSQSSELSLTGASRSETPQ…	DPHLSHPQPPKCLEPPSHPEEPSDLEELEQFARTFKQRRIKLGFTQGDVGLAMGKLYGNDFSQTTISRFEALNLSFKNMCKLKPLLEKWLNDAETMSVDSSLPSPNQLSSPSLGFDGLPGRRRKKRTSIETNVRFALEKSFLANQKPTSEEILLIAEQLHMEKEVIRVWFCNRRQKEKRINPCSAAPMLPSPGKPASYSPHM	GCGAGAGAATCGATTATGCAAATGCGAGAATCGATTATGCAAATGAGCGAG	AATCGATTATGCAAAT	A	1N	orient_1_2	right	CUX1_POU2F2_AATCGATTATGCAAAT_A_1N---CUX1_POU2F2_GCGAGAGAATCGATTATGCAAATGCGAGAATCGATTATGCAAATGAGCGAG_CTCGCTCATTTGCATAATCGATTCTCGCATTTGCATAATCGATTCTCTCGC_orient_2_1.pdb	G____________TT_____________________________GAG____	FALSE	fold_cux1_pou2f2_aatcgattatgcaaat_a_1n_orient_2_1	['________________TGCAAATG___GAATCGATTATGCAAATGAGC___', '_____AGAATCGATT_TGCAAATGC_AGAATCGATTATGCAAATGAGC___', '_____AGAATCGATTATGCAAATGC_AGAATCGATTATGCAAATGAG____', '_____AGAATCGATT_TGCAAATGC_AGAATCGATTATGCAAATGAGC___', '_____AGAATCGATTA_GCAAATGCGA_AATCGATTATGCAAATGAGC___']	[True, True, False, True, True]	TRUE
300	CUX1	POU2F2	TGPYSTNSISSQSPLQQSPDVNGMAPSPSQSESAGSVSEGEEMDTAEIARQVKEQLIKHNIGQRIFGHYVLGLSQGSVSEILARPKPWNKLTVRGKEPFHKMKQFLSDEQNILALRSIQGRQRENPGQSLNRLFQEVPKRRNGSEGNITTRIRASETGSDEAIKSILEQAKRELQVQKTAEPAQPSSASGSGNSDDAIRSILQQARREMEAQQAALDPALKQAPLSQSDITILTPKLLSTSPMPTVSSYPPLAISLKKPSAAPEAGASALPNPPALKKEAQDAPGLDPQGAADCAQGVLRQVKNEVGRSGAWKDHWWSAVQPERRNAASSEEAKAEETGGGKEKGSGGSGGGSQPRAERSQLQGPSSSEYWKEWPSAESPYSQSSELSLTGASRSETPQ…	DPHLSHPQPPKCLEPPSHPEEPSDLEELEQFARTFKQRRIKLGFTQGDVGLAMGKLYGNDFSQTTISRFEALNLSFKNMCKLKPLLEKWLNDAETMSVDSSLPSPNQLSSPSLGFDGLPGRRRKKRTSIETNVRFALEKSFLANQKPTSEEILLIAEQLHMEKEVIRVWFCNRRQKEKRINPCSAAPMLPSPGKPASYSPHM	GCGAGATTTGCATAATCGATTGAGCGAGAATCGATTATGCAAATGAGCGAG	AATCGATTATGCAAAT	A	1N	orient_1_3	right	CUX1_POU2F2_AATCGATTATGCAAAT_A_1N---CUX1_POU2F2_GCGAGATTTGCATAATCGATTGAGCGAGAATCGATTATGCAAATGAGCGAG_CTCGCTCATTTGCATAATCGATTCTCGCTCAATCGATTATGCAAATCTCGC_orient_3_1.pdb	______TT__C______GATTGA_____AATCGATTATGCAAATGAGCGAG	TRUE	fold_cux1_pou2f2_aatcgattatgcaaat_a_1n_orient_3_1	['_CGAGATTTGCATAATCGATT_AG__AGAATCGATTATGCAAATGA_____', '__GAGATTTGCATAATCGATT_AG_GAGAATCGATTATGCAAATG______', '__GAGATTTGCATAATCGATT_A___AGAATCGATTATGCAAATG______', '_CGAGATTTGCATAATCGATTGA__G_GAATCGATTATGCAAATG______', '_CGAGATTTGCATAATCGATTGAGCGAGAATCGATTA______________']	[True, False, False, False, False]	FALSE
301	DUXA	RUNX2	EDTYSHKMVKTNHRRCRTKFTEEQLKILINTFNQKPYPGYATKQKLALEINTEESRIQIWFQNRRARHGFQKRPEAETLESSQSQGQDQPGVEFQSREARRCRTTYSASQLHTLIKAFMKNPYPGIDSREELAKEIGVPESRVQIWFQNRRSRLLLQRKREPVASLEQEEQGKIPEGLQ	AAAAVPRLRPPHDNRTMVEIIADHPAELVRTDSPNFLCSVLPSHWRCNKTLPVAFKVVALGEVPDGTVVTVMAGNDENYSAELRNASAVMKNQVARFNDLRFVGRSGRGKSFTLTITVFTNPPQVATYHRAIKVTVDGPREPRRHRQKLDDSKPSL	GCGAGAACCGCGCGAGCGTAATCAAGCGAGAACCGCGCGAGTAATCAAGCGAG	AACCGC	TAATCAA	5N	spac_p2	right	DUXA_RUNX2_AACCGC_TAATCAA_5N---DUXA_RUNX2_GCGAGAACCGCGCGAGCGTAATCAAGCGAGAACCGCGCGAGTAATCAAGCGAG_CTCGCTTGATTACTCGCGCGGTTCTCGCTTGATTACGCTCGCGCGGTTCTCGC_spac_p2_r.pdb	_______CCG__CGAGCGTAATCAAG_G_________________________	FALSE	fold_duxa_runx2_aaccgc_taatcaa_5n_spac_p2_r	['____________________________AGAACCGCGCGAGTAATCAA_____', '_____________________________GAACCGCGCGAGTAATCAA_____', '____________________________AGAACCGCGCGAGTAATCAA_____', '____________________________AGAACCGCGCGAGTAATCAA_____', '____________________________AGAACCGCGCGAGTAATCAA_____']	[True, True, True, True, True]	TRUE
302	DUXA	RUNX2	EDTYSHKMVKTNHRRCRTKFTEEQLKILINTFNQKPYPGYATKQKLALEINTEESRIQIWFQNRRARHGFQKRPEAETLESSQSQGQDQPGVEFQSREARRCRTTYSASQLHTLIKAFMKNPYPGIDSREELAKEIGVPESRVQIWFQNRRSRLLLQRKREPVASLEQEEQGKIPEGLQ	AAAAVPRLRPPHDNRTMVEIIADHPAELVRTDSPNFLCSVLPSHWRCNKTLPVAFKVVALGEVPDGTVVTVMAGNDENYSAELRNASAVMKNQVARFNDLRFVGRSGRGKSFTLTITVFTNPPQVATYHRAIKVTVDGPREPRRHRQKLDDSKPSL	GCGAGAACCGCGCGAGCTAATCAAGCGAGAACCGCGCGAGTAATCAAGCGAG	AACCGC	TAATCAA	5N	spac_p1	right	DUXA_RUNX2_AACCGC_TAATCAA_5N---DUXA_RUNX2_GCGAGAACCGCGCGAGCTAATCAAGCGAGAACCGCGCGAGTAATCAAGCGAG_CTCGCTTGATTACTCGCGCGGTTCTCGCTTGATTAGCTCGCGCGGTTCTCGC_spac_p1_r.pdb	___AG____G_____GCTAATCAAGCGAGAA_____________________	FALSE	fold_duxa_runx2_aaccgc_taatcaa_5n_spac_p1_r	['___AGAACCGCGCGAGCTAATCAA____________________________', '___AGAACCGCGCGAGCTAATCAA____________________________', '___AGAACCGCGCGAGCTAATCAA____________________________', '___AGAACCGCGCGAGCTAATCAA____________________________', '___AGAACCGCGCGAGCTAATCAA____________________________']	[False, False, False, False, False]	FALSE
303	DUXA	RUNX2	EDTYSHKMVKTNHRRCRTKFTEEQLKILINTFNQKPYPGYATKQKLALEINTEESRIQIWFQNRRARHGFQKRPEAETLESSQSQGQDQPGVEFQSREARRCRTTYSASQLHTLIKAFMKNPYPGIDSREELAKEIGVPESRVQIWFQNRRSRLLLQRKREPVASLEQEEQGKIPEGLQ	AAAAVPRLRPPHDNRTMVEIIADHPAELVRTDSPNFLCSVLPSHWRCNKTLPVAFKVVALGEVPDGTVVTVMAGNDENYSAELRNASAVMKNQVARFNDLRFVGRSGRGKSFTLTITVFTNPPQVATYHRAIKVTVDGPREPRRHRQKLDDSKPSL	GCGAGAACCGCGCGAGTAATCAAGCGAGAACCGCGCGAGCGTAATCAAGCGAG	AACCGC	TAATCAA	5N	spac_p2	left	DUXA_RUNX2_AACCGC_TAATCAA_5N---DUXA_RUNX2_GCGAGAACCGCGCGAGTAATCAAGCGAGAACCGCGCGAGCGTAATCAAGCGAG_CTCGCTTGATTACGCTCGCGCGGTTCTCGCTTGATTACTCGCGCGGTTCTCGC_spac_p2.pdb	____________CGAGTAATCAA__GAGA________________________	TRUE	fold_duxa_runx2_aaccgc_taatcaa_5n_spac_p2	['____GAACCGCGCGAGTAATCAAGC____________________________', '___AGAACCGCGCGAGTAATCAAGC____________________________', '___AGAACCGCGCGAGTAATCAAGC____________________________', '___AGAACCGCGCGAGTAATCAA______________________________', '____GAACCGCGCGAGTAATCAAG_____________________________']	[True, True, True, True, True]	TRUE
304	DUXA	RUNX2	EDTYSHKMVKTNHRRCRTKFTEEQLKILINTFNQKPYPGYATKQKLALEINTEESRIQIWFQNRRARHGFQKRPEAETLESSQSQGQDQPGVEFQSREARRCRTTYSASQLHTLIKAFMKNPYPGIDSREELAKEIGVPESRVQIWFQNRRSRLLLQRKREPVASLEQEEQGKIPEGLQ	AAAAVPRLRPPHDNRTMVEIIADHPAELVRTDSPNFLCSVLPSHWRCNKTLPVAFKVVALGEVPDGTVVTVMAGNDENYSAELRNASAVMKNQVARFNDLRFVGRSGRGKSFTLTITVFTNPPQVATYHRAIKVTVDGPREPRRHRQKLDDSKPSL	GCGAGAACCGCGCGAGTAATCAAGCGAGAACCGCGCGAGCTAATCAAGCGAG	AACCGC	TAATCAA	5N	spac_p1	left	DUXA_RUNX2_AACCGC_TAATCAA_5N---DUXA_RUNX2_GCGAGAACCGCGCGAGTAATCAAGCGAGAACCGCGCGAGCTAATCAAGCGAG_CTCGCTTGATTAGCTCGCGCGGTTCTCGCTTGATTACTCGCGCGGTTCTCGC_spac_p1.pdb	______________AGTAATCA______AACCGCGC__GCTAATCAA_____	FALSE	fold_duxa_runx2_aaccgc_taatcaa_5n_spac_p1	['__________________________AGAACCGCGCGAGCTAATCAA_____', '__________________________AGAACCGCGCGAGCTAATCAA_____', '__________________________AGAACCGCGCGAGCTAATCAA_____', '__________________________AGAACCGCGCGAGCTAATCA______', '__________________________AGAACCGCGCGAGCTAATCAA_____']	[False, False, False, False, False]	FALSE
305	DUXA	RUNX2	EDTYSHKMVKTNHRRCRTKFTEEQLKILINTFNQKPYPGYATKQKLALEINTEESRIQIWFQNRRARHGFQKRPEAETLESSQSQGQDQPGVEFQSREARRCRTTYSASQLHTLIKAFMKNPYPGIDSREELAKEIGVPESRVQIWFQNRRSRLLLQRKREPVASLEQEEQGKIPEGLQ	AAAAVPRLRPPHDNRTMVEIIADHPAELVRTDSPNFLCSVLPSHWRCNKTLPVAFKVVALGEVPDGTVVTVMAGNDENYSAELRNASAVMKNQVARFNDLRFVGRSGRGKSFTLTITVFTNPPQVATYHRAIKVTVDGPREPRRHRQKLDDSKPSL	GCGAGAACCGCGCGAGTAATCAAGCGAGAACCGCGCGAGTTGATTAGCGAG	AACCGC	TAATCAA	5N	orient_1_4	left	DUXA_RUNX2_AACCGC_TAATCAA_5N---DUXA_RUNX2_GCGAGAACCGCGCGAGTAATCAAGCGAGAACCGCGCGAGTTGATTAGCGAG_CTCGCTAATCAACTCGCGCGGTTCTCGCTTGATTACTCGCGCGGTTCTCGC_orient_1_4.pdb	_________________AATCAAG___GA__________TTGATTAGC___	FALSE	fold_duxa_runx2_aaccgc_taatcaa_5n_orient_1_4	['___AGAACCGCGC________________________AGTTGATTAGCGAG', '___AGAACCGCGC__________________________TTGATTAGCGAG', '___AGAACCGCGC_AGTAATCAA______________A_TTGAT_AG____', '___AGAACCGCGC__GTAATCAA____________C__GTTGAT_AG____', '___AGAACCGCGC_AGTAATCAA______________AGTTGATTAG____']	[False, True, True, True, True]	TRUE
306	DUXA	RUNX2	EDTYSHKMVKTNHRRCRTKFTEEQLKILINTFNQKPYPGYATKQKLALEINTEESRIQIWFQNRRARHGFQKRPEAETLESSQSQGQDQPGVEFQSREARRCRTTYSASQLHTLIKAFMKNPYPGIDSREELAKEIGVPESRVQIWFQNRRSRLLLQRKREPVASLEQEEQGKIPEGLQ	AAAAVPRLRPPHDNRTMVEIIADHPAELVRTDSPNFLCSVLPSHWRCNKTLPVAFKVVALGEVPDGTVVTVMAGNDENYSAELRNASAVMKNQVARFNDLRFVGRSGRGKSFTLTITVFTNPPQVATYHRAIKVTVDGPREPRRHRQKLDDSKPSL	GCGAGAACCGCGCGAGTAATCAAGCGAGAACCGCGCGATAATCAAGCGAG	AACCGC	TAATCAA	5N	spac_m1	left	DUXA_RUNX2_AACCGC_TAATCAA_5N---DUXA_RUNX2_GCGAGAACCGCGCGAGTAATCAAGCGAGAACCGCGCGATAATCAAGCGAG_CTCGCTTGATTATCGCGCGGTTCTCGCTTGATTACTCGCGCGGTTCTCGC_spac_m1.pdb	_________G____AGTAATCAAG__A__AC___________________	TRUE	fold_duxa_runx2_aaccgc_taatcaa_5n_spac_m1	['_______________GTAATCAAGC_AGAACCGCGC_A_AATCAA_____', '_________________________GAGAACCGCGCGATAATCAAGC___', '______________AGTAATCAA___AGAACCGCGCGATAATCAAGC___', '__________________________AGAACCGCGCGATAATCAA_____', '___________GCGAGTAATCAAG__AGAACCGCGC______________']	[False, False, False, False, True]	FALSE
307	DUXA	RUNX2	EDTYSHKMVKTNHRRCRTKFTEEQLKILINTFNQKPYPGYATKQKLALEINTEESRIQIWFQNRRARHGFQKRPEAETLESSQSQGQDQPGVEFQSREARRCRTTYSASQLHTLIKAFMKNPYPGIDSREELAKEIGVPESRVQIWFQNRRSRLLLQRKREPVASLEQEEQGKIPEGLQ	AAAAVPRLRPPHDNRTMVEIIADHPAELVRTDSPNFLCSVLPSHWRCNKTLPVAFKVVALGEVPDGTVVTVMAGNDENYSAELRNASAVMKNQVARFNDLRFVGRSGRGKSFTLTITVFTNPPQVATYHRAIKVTVDGPREPRRHRQKLDDSKPSL	GCGAGAACCGCGCGAGTAATCAAGCGAGAACCGCGCGTAATCAAGCGAG	AACCGC	TAATCAA	5N	spac_m2	left	DUXA_RUNX2_AACCGC_TAATCAA_5N---DUXA_RUNX2_GCGAGAACCGCGCGAGTAATCAAGCGAGAACCGCGCGTAATCAAGCGAG_CTCGCTTGATTACGCGCGGTTCTCGCTTGATTACTCGCGCGGTTCTCGC_spac_m2.pdb	_CG__AACCGCGCG_GTAATCAA__________________________	TRUE	fold_duxa_runx2_aaccgc_taatcaa_5n_spac_m2	['______________AGTAATCAA___AGAACCGCGCGTAATCAAG____', '______________AGTAATCAA___AGAACCGCGCGTAATCAAG____', '________CGCGCGAGTAATCAAGC_AGAACCGCGC_____________', '__________________________AGAACCGCGCGTAATCAAG____', '__________________________AGAACCGCGCGTAATCAA_____']	[False, False, True, False, False]	FALSE
308	DUXA	RUNX2	EDTYSHKMVKTNHRRCRTKFTEEQLKILINTFNQKPYPGYATKQKLALEINTEESRIQIWFQNRRARHGFQKRPEAETLESSQSQGQDQPGVEFQSREARRCRTTYSASQLHTLIKAFMKNPYPGIDSREELAKEIGVPESRVQIWFQNRRSRLLLQRKREPVASLEQEEQGKIPEGLQ	AAAAVPRLRPPHDNRTMVEIIADHPAELVRTDSPNFLCSVLPSHWRCNKTLPVAFKVVALGEVPDGTVVTVMAGNDENYSAELRNASAVMKNQVARFNDLRFVGRSGRGKSFTLTITVFTNPPQVATYHRAIKVTVDGPREPRRHRQKLDDSKPSL	GCGAGAACCGCGCGAGTAATCAAGCGAGGCGGTTGCGAGTAATCAAGCGAG	AACCGC	TAATCAA	5N	orient_1_3	left	DUXA_RUNX2_AACCGC_TAATCAA_5N---DUXA_RUNX2_GCGAGAACCGCGCGAGTAATCAAGCGAGGCGGTTGCGAGTAATCAAGCGAG_CTCGCTTGATTACTCGCAACCGCCTCGCTTGATTACTCGCGCGGTTCTCGC_orient_1_3.pdb	______________AGTAATCAA_CG___CG____________________	TRUE	fold_duxa_runx2_aaccgc_taatcaa_5n_orient_1_3	['____GAACCGCGCGAGTAATCAA____________________________', '___AGAACCGCGCGAGTAATCAA____________________________', '___AGAACCGCGCGAGTAATCAA____________________________', '___AGAACCGCGCGAGTAATCAA____________________________', '___AGAACCGCGCGAGTAATCAA____________________________']	[True, True, True, True, True]	TRUE
309	DUXA	RUNX2	EDTYSHKMVKTNHRRCRTKFTEEQLKILINTFNQKPYPGYATKQKLALEINTEESRIQIWFQNRRARHGFQKRPEAETLESSQSQGQDQPGVEFQSREARRCRTTYSASQLHTLIKAFMKNPYPGIDSREELAKEIGVPESRVQIWFQNRRSRLLLQRKREPVASLEQEEQGKIPEGLQ	AAAAVPRLRPPHDNRTMVEIIADHPAELVRTDSPNFLCSVLPSHWRCNKTLPVAFKVVALGEVPDGTVVTVMAGNDENYSAELRNASAVMKNQVARFNDLRFVGRSGRGKSFTLTITVFTNPPQVATYHRAIKVTVDGPREPRRHRQKLDDSKPSL	GCGAGAACCGCGCGAGTAATCAAGCGAGTAATCAAGCGAGAACCGCGCGAG	AACCGC	TAATCAA	5N	orient_1_2	left	DUXA_RUNX2_AACCGC_TAATCAA_5N---DUXA_RUNX2_GCGAGAACCGCGCGAGTAATCAAGCGAGTAATCAAGCGAGAACCGCGCGAG_CTCGCGCGGTTCTCGCTTGATTACTCGCTTGATTACTCGCGCGGTTCTCGC_orient_1_2.pdb	______ACCGCGCGAGTAATCA_GCGA_T______________________	TRUE	fold_duxa_runx2_aaccgc_taatcaa_5n_orient_1_2	['___AGAACCGCGCG_GTAATCAA____GTAATCAAG_______________', '___AGAACCGCGCGAGTAATCAA____GTAATCA_G_______________', '__GAGAACCGCGCGAGTAATCAA____________________________', '___AGAACCGCGCGAGTAATCAA____________________________', '___AGAACCGCGCGAGTAATCAA____________________________']	[True, True, True, True, True]	TRUE
310	DUXA	RUNX2	EDTYSHKMVKTNHRRCRTKFTEEQLKILINTFNQKPYPGYATKQKLALEINTEESRIQIWFQNRRARHGFQKRPEAETLESSQSQGQDQPGVEFQSREARRCRTTYSASQLHTLIKAFMKNPYPGIDSREELAKEIGVPESRVQIWFQNRRSRLLLQRKREPVASLEQEEQGKIPEGLQ	AAAAVPRLRPPHDNRTMVEIIADHPAELVRTDSPNFLCSVLPSHWRCNKTLPVAFKVVALGEVPDGTVVTVMAGNDENYSAELRNASAVMKNQVARFNDLRFVGRSGRGKSFTLTITVFTNPPQVATYHRAIKVTVDGPREPRRHRQKLDDSKPSL	GCGAGAACCGCGCGAGTTGATTAGCGAGAACCGCGCGAGTAATCAAGCGAG	AACCGC	TAATCAA	5N	orient_1_4	right	DUXA_RUNX2_AACCGC_TAATCAA_5N---DUXA_RUNX2_GCGAGAACCGCGCGAGTTGATTAGCGAGAACCGCGCGAGTAATCAAGCGAG_CTCGCTTGATTACTCGCGCGGTTCTCGCTAATCAACTCGCGCGGTTCTCGC_orient_4_1.pdb	________________TTGATTAGCGAGA______________________	FALSE	fold_duxa_runx2_aaccgc_taatcaa_5n_orient_4_1	['_______________GTTGATTAG__AGAACCGCGC_AGTAATCA______', '_______________G_TGATTAGC_AGAACCGCGC_AGTAATCA______', '________________TTGATTAGCGAGAACCGCGC_______________', '________________TTGATTAGC_AGAACCGCGCGAGTAATCAAGC___', '___________________________GAACCGCGC_AGTAATCAAG____']	[True, True, True, True, True]	TRUE
311	DUXA	RUNX2	EDTYSHKMVKTNHRRCRTKFTEEQLKILINTFNQKPYPGYATKQKLALEINTEESRIQIWFQNRRARHGFQKRPEAETLESSQSQGQDQPGVEFQSREARRCRTTYSASQLHTLIKAFMKNPYPGIDSREELAKEIGVPESRVQIWFQNRRSRLLLQRKREPVASLEQEEQGKIPEGLQ	AAAAVPRLRPPHDNRTMVEIIADHPAELVRTDSPNFLCSVLPSHWRCNKTLPVAFKVVALGEVPDGTVVTVMAGNDENYSAELRNASAVMKNQVARFNDLRFVGRSGRGKSFTLTITVFTNPPQVATYHRAIKVTVDGPREPRRHRQKLDDSKPSL	GCGAGAACCGCGCGATAATCAAGCGAGAACCGCGCGAGTAATCAAGCGAG	AACCGC	TAATCAA	5N	spac_m1	right	DUXA_RUNX2_AACCGC_TAATCAA_5N---DUXA_RUNX2_GCGAGAACCGCGCGATAATCAAGCGAGAACCGCGCGAGTAATCAAGCGAG_CTCGCTTGATTACTCGCGCGGTTCTCGCTTGATTATCGCGCGGTTCTCGC_spac_m1_r.pdb	_________________ATC_A_CGAGA______________________	FALSE	fold_duxa_runx2_aaccgc_taatcaa_5n_spac_m1_r	['_________________________AGAACCGCGCGAGTAATCAA_____', '_________________________AGAACCGCGCGAGTAATCAA_____', '_________________________AGAACCGCGCGAGTAATCAA_____', '_________________________AGAACCGCGCGAGTAATCAA_____', '_________________________AGAACCGCGCGAGTAATCAA_____']	[True, True, True, True, True]	TRUE
312	DUXA	RUNX2	EDTYSHKMVKTNHRRCRTKFTEEQLKILINTFNQKPYPGYATKQKLALEINTEESRIQIWFQNRRARHGFQKRPEAETLESSQSQGQDQPGVEFQSREARRCRTTYSASQLHTLIKAFMKNPYPGIDSREELAKEIGVPESRVQIWFQNRRSRLLLQRKREPVASLEQEEQGKIPEGLQ	AAAAVPRLRPPHDNRTMVEIIADHPAELVRTDSPNFLCSVLPSHWRCNKTLPVAFKVVALGEVPDGTVVTVMAGNDENYSAELRNASAVMKNQVARFNDLRFVGRSGRGKSFTLTITVFTNPPQVATYHRAIKVTVDGPREPRRHRQKLDDSKPSL	GCGAGAACCGCGCGTAATCAAGCGAGAACCGCGCGAGTAATCAA	AACCGC	TAATCAA	5N	spac_m2	right	DUXA_RUNX2_AACCGC_TAATCAA_5N---DUXA_RUNX2_GCGAGAACCGCGCGTAATCAAGCGAGAACCGCGCGAGTAATCAA_TTGATTACTCGCGCGGTTCTCGCTTGATTACGCGCGGTTCTCGC_spac_m2_r.pdb	____________CGTAATCAAGCG____________________	FALSE	fold_duxa_runx2_aaccgc_taatcaa_5n_spac_m2_r	['___AGAACCGCGCGTAATCAA____________CGAGTAATCAA', '___AGAACCGCGCGTAATCAA____________C_AGTAATCAA', '__GAGAACCGCGCGTAATCAA____________CGAGTAATCAA', '___AGAACCGCGCGTAATCAA____________C_AGTAATCAA', '___AGAACCGCGCGTAATCAA_______________________']	[False, False, False, False, False]	FALSE
313	DUXA	RUNX2	EDTYSHKMVKTNHRRCRTKFTEEQLKILINTFNQKPYPGYATKQKLALEINTEESRIQIWFQNRRARHGFQKRPEAETLESSQSQGQDQPGVEFQSREARRCRTTYSASQLHTLIKAFMKNPYPGIDSREELAKEIGVPESRVQIWFQNRRSRLLLQRKREPVASLEQEEQGKIPEGLQ	AAAAVPRLRPPHDNRTMVEIIADHPAELVRTDSPNFLCSVLPSHWRCNKTLPVAFKVVALGEVPDGTVVTVMAGNDENYSAELRNASAVMKNQVARFNDLRFVGRSGRGKSFTLTITVFTNPPQVATYHRAIKVTVDGPREPRRHRQKLDDSKPSL	GCGAGGCGGTTGCGAGTAATCAAGCGAGAACCGCGCGAGTAATCAAGCGAG	AACCGC	TAATCAA	5N	orient_1_3	right	DUXA_RUNX2_AACCGC_TAATCAA_5N---DUXA_RUNX2_GCGAGGCGGTTGCGAGTAATCAAGCGAGAACCGCGCGAGTAATCAAGCGAG_CTCGCTTGATTACTCGCGCGGTTCTCGCTTGATTACTCGCAACCGCCTCGC_orient_3_1.pdb	_______________GTAATCAA____________________________	FALSE	fold_duxa_runx2_aaccgc_taatcaa_5n_orient_3_1	['__________________________AGAACCGCGCGAGTAATCAA_____', '__________________________AGAACCGCGCGAGTAATCAA_____', '__________________________AGAACCGCGCGAGTAATCAA_____', '__________________________AGAACCGCGCGAGTAATCA______', '__________________________AGAACCGCGCGAGTAATCAA_____']	[True, True, True, True, True]	TRUE
314	DUXA	RUNX2	EDTYSHKMVKTNHRRCRTKFTEEQLKILINTFNQKPYPGYATKQKLALEINTEESRIQIWFQNRRARHGFQKRPEAETLESSQSQGQDQPGVEFQSREARRCRTTYSASQLHTLIKAFMKNPYPGIDSREELAKEIGVPESRVQIWFQNRRSRLLLQRKREPVASLEQEEQGKIPEGLQ	AAAAVPRLRPPHDNRTMVEIIADHPAELVRTDSPNFLCSVLPSHWRCNKTLPVAFKVVALGEVPDGTVVTVMAGNDENYSAELRNASAVMKNQVARFNDLRFVGRSGRGKSFTLTITVFTNPPQVATYHRAIKVTVDGPREPRRHRQKLDDSKPSL	GCGAGTAATCAAGCGAGAACCGCGCGAGAACCGCGCGAGTAATCAAGCGAG	AACCGC	TAATCAA	5N	orient_1_2	right	DUXA_RUNX2_AACCGC_TAATCAA_5N---DUXA_RUNX2_GCGAGTAATCAAGCGAGAACCGCGCGAGAACCGCGCGAGTAATCAAGCGAG_CTCGCTTGATTACTCGCGCGGTTCTCGCGCGGTTCTCGCTTGATTACTCGC_orient_2_1.pdb	__________________A____G_________C_________________	FALSE	fold_duxa_runx2_aaccgc_taatcaa_5n_orient_2_1	['__________________________AGAACCGCGCGAGTAATCAA_____', '__________________________AGAACCGCGCGAGTAATCAA_____', '__________________________AGAACCGCGCGAGTAATCAA_____', '__________________________AGAACCGCGCGAGTAATCAA_____', '__________________________AGAACCGCGCGAGTAATCAA_____']	[True, True, True, True, True]	TRUE
315	ELF1	CREM	PDSPATTPNISVKKKNKDGKGNTIYLWEFLLALLQDKATCPKYIKWTQREKGIFKLVDSKAVSRLWGKHKNKPDMNYETMGRALRYYYQRGILAKVEGQRLVYQFKEMPKDLIYINDEDPSSSIESSDPSL	ADGTQQFFVPGSQVVVQAATGDMPTYQIRAPTAALPQGVVMAASPGSLHSPQQLAEEATRKRELRLMKNREAAKECRRRKKEYVKCLESRVAVLEVQNKKLIEELETLKDICSPKTDY	GCGAGACGTCACTTCCGGGCGGCGAGCCGGAAGTGACGTGCGGCGAG	CCGGAAGTGACGT	G	2N	orient_1_3	right	ELF1_CREM_CCGGAAGTGACGT_G_2N---ELF1_CREM_GCGAGACGTCACTTCCGGGCGGCGAGCCGGAAGTGACGTGCGGCGAG_CTCGCCGCACGTCACTTCCGGCTCGCCGCCCGGAAGTGACGTCTCGC_orient_3_1.pdb	_______G__ACTTCCG____G________AAGTGACGT________	TRUE	fold_elf1_crem_ccggaagtgacgt_g_2n_orient_3_1	['______________________C__GCCGGAAGTGACGT________', '________________________AGCCGGAAGTGACGT________', '______________________C__GCCGGAAGTGACGT________', '______________________CG_GCCGGAAGTGACG_________', '______CGTCACTT________CGAGCCGGAAGT_ACG_________']	[True, True, True, True, True]	TRUE
316	ELF1	CREM	PDSPATTPNISVKKKNKDGKGNTIYLWEFLLALLQDKATCPKYIKWTQREKGIFKLVDSKAVSRLWGKHKNKPDMNYETMGRALRYYYQRGILAKVEGQRLVYQFKEMPKDLIYINDEDPSSSIESSDPSL	ADGTQQFFVPGSQVVVQAATGDMPTYQIRAPTAALPQGVVMAASPGSLHSPQQLAEEATRKRELRLMKNREAAKECRRRKKEYVKCLESRVAVLEVQNKKLIEELETLKDICSPKTDY	GCGAGCCGGAAGTGACGTGCCGCGAGCCGGAAGTGACGTGCGGCGAG	CCGGAAGTGACGT	G	2N	orient_1_4	right	ELF1_CREM_CCGGAAGTGACGT_G_2N---ELF1_CREM_GCGAGCCGGAAGTGACGTGCCGCGAGCCGGAAGTGACGTGCGGCGAG_CTCGCCGCACGTCACTTCCGGCTCGCGGCACGTCACTTCCGGCTCGC_orient_4_1.pdb	_________AAGTGACGTGCCGC_______AAGTGACGTG_______	FALSE	fold_elf1_crem_ccggaagtgacgt_g_2n_orient_4_1	['_CG_GCCGGAAGTGACGT_____________________________', '__GAGCCGGAAGTGACGT_____________________________', '___AGCCGGAAGTGACGT_____________________________', '___AGCCGGAAGTGACGT_____________________________', '_CG_GCCGGAAGTGACG______________________________']	[False, False, False, False, False]	FALSE
317	ELF1	CREM	PDSPATTPNISVKKKNKDGKGNTIYLWEFLLALLQDKATCPKYIKWTQREKGIFKLVDSKAVSRLWGKHKNKPDMNYETMGRALRYYYQRGILAKVEGQRLVYQFKEMPKDLIYINDEDPSSSIESSDPSL	ADGTQQFFVPGSQVVVQAATGDMPTYQIRAPTAALPQGVVMAASPGSLHSPQQLAEEATRKRELRLMKNREAAKECRRRKKEYVKCLESRVAVLEVQNKKLIEELETLKDICSPKTDY	GCGAGCCGGAAGTGACGTGCGAGGCGAGCCGGAAGTGACGTGCGGCGAG	CCGGAAGTGACGT	G	2N	spac_p2	right	ELF1_CREM_CCGGAAGTGACGT_G_2N---ELF1_CREM_GCGAGCCGGAAGTGACGTGCGAGGCGAGCCGGAAGTGACGTGCGGCGAG_CTCGCCGCACGTCACTTCCGGCTCGCCTCGCACGTCACTTCCGGCTCGC_spac_p2_r.pdb	__G__CCGGAAGTG_C________________AAGTGACGTG_______	FALSE	fold_elf1_crem_ccggaagtgacgt_g_2n_spac_p2_r	['_CG_GCCGGAAGTGACG________________________________', '_CG_GCCGGAAGTGACGT_______________________________', '_CG_GCCGGAAGTGACG________________________________', '_CG_GCCGGAAGTGACGT_______________________________', '_________AAGTGACG_________AGCCGGAAGT_ACG_________']	[False, False, False, False, True]	FALSE
318	ELF1	CREM	PDSPATTPNISVKKKNKDGKGNTIYLWEFLLALLQDKATCPKYIKWTQREKGIFKLVDSKAVSRLWGKHKNKPDMNYETMGRALRYYYQRGILAKVEGQRLVYQFKEMPKDLIYINDEDPSSSIESSDPSL	ADGTQQFFVPGSQVVVQAATGDMPTYQIRAPTAALPQGVVMAASPGSLHSPQQLAEEATRKRELRLMKNREAAKECRRRKKEYVKCLESRVAVLEVQNKKLIEELETLKDICSPKTDY	GCGAGCCGGAAGTGACGTGCGGCGAGACGTCACTTCCGGGCGGCGAG	CCGGAAGTGACGT	G	2N	orient_1_3	left	ELF1_CREM_CCGGAAGTGACGT_G_2N---ELF1_CREM_GCGAGCCGGAAGTGACGTGCGGCGAGACGTCACTTCCGGGCGGCGAG_CTCGCCGCCCGGAAGTGACGTCTCGCCGCACGTCACTTCCGGCTCGC_orient_1_3.pdb	_________________________GACGTCACTTCCGG________	FALSE	fold_elf1_crem_ccggaagtgacgt_g_2n_orient_1_3	['___________________________CGTCACTTCCGGGCG_____', '___________________________CGTCACTTCCGGGC______', '___AGCCGGAAGTGACGT_____________________________', '__________________________ACGTCACTTCCGGGC______', '_CG_GCCGGAAGTGACGT_____________________________']	[False, False, True, False, True]	FALSE
319	ELF1	CREM	PDSPATTPNISVKKKNKDGKGNTIYLWEFLLALLQDKATCPKYIKWTQREKGIFKLVDSKAVSRLWGKHKNKPDMNYETMGRALRYYYQRGILAKVEGQRLVYQFKEMPKDLIYINDEDPSSSIESSDPSL	ADGTQQFFVPGSQVVVQAATGDMPTYQIRAPTAALPQGVVMAASPGSLHSPQQLAEEATRKRELRLMKNREAAKECRRRKKEYVKCLESRVAVLEVQNKKLIEELETLKDICSPKTDY	GCGAGCCGGAAGTGACGTGCGGCGAGCCGGAAGTGACGTGCCGCGAG	CCGGAAGTGACGT	G	2N	orient_1_4	left	ELF1_CREM_CCGGAAGTGACGT_G_2N---ELF1_CREM_GCGAGCCGGAAGTGACGTGCGGCGAGCCGGAAGTGACGTGCCGCGAG_CTCGCGGCACGTCACTTCCGGCTCGCCGCACGTCACTTCCGGCTCGC_orient_1_4.pdb	__________AGTGACGTGC_GC_______AAGTGACGT________	TRUE	fold_elf1_crem_ccggaagtgacgt_g_2n_orient_1_4	['_CG_GCCGGAAGTGACGT_____________________________', '___AGCCGGAAGTGACG______________________________', '___AGCCGGAAGTGACGT_____________________________', '_CGAGCCGGAAGTGACGT_____________________________', '___AGCCGGAAGT_ACG______________AGTGACGT________']	[True, True, True, True, True]	TRUE
320	ELF1	CREM	PDSPATTPNISVKKKNKDGKGNTIYLWEFLLALLQDKATCPKYIKWTQREKGIFKLVDSKAVSRLWGKHKNKPDMNYETMGRALRYYYQRGILAKVEGQRLVYQFKEMPKDLIYINDEDPSSSIESSDPSL	ADGTQQFFVPGSQVVVQAATGDMPTYQIRAPTAALPQGVVMAASPGSLHSPQQLAEEATRKRELRLMKNREAAKECRRRKKEYVKCLESRVAVLEVQNKKLIEELETLKDICSPKTDY	GCGAGCCGGAAGTGACGTGCGGCGAGCCGGAAGTGACGTGCGAGGCGAG	CCGGAAGTGACGT	G	2N	spac_p2	left	ELF1_CREM_CCGGAAGTGACGT_G_2N---ELF1_CREM_GCGAGCCGGAAGTGACGTGCGGCGAGCCGGAAGTGACGTGCGAGGCGAG_CTCGCCTCGCACGTCACTTCCGGCTCGCCGCACGTCACTTCCGGCTCGC_spac_p2.pdb	_____________________GC_AGCC__AAGTGACGTG_________	FALSE	fold_elf1_crem_ccggaagtgacgt_g_2n_spac_p2	['___AGCCGGAAGTGACGT_______________________________', '___AGCCGGAAGTGACGT_______________________________', '_C__GCCGGAAGTGACGT_______________________________', '_CG_GCCGGAAGTGACGT_______________________________', '________GAAGTGACGT____CGAGCCGGAAGT__CG___________']	[True, True, True, True, True]	TRUE
321	ELF1	CREM	PDSPATTPNISVKKKNKDGKGNTIYLWEFLLALLQDKATCPKYIKWTQREKGIFKLVDSKAVSRLWGKHKNKPDMNYETMGRALRYYYQRGILAKVEGQRLVYQFKEMPKDLIYINDEDPSSSIESSDPSL	ADGTQQFFVPGSQVVVQAATGDMPTYQIRAPTAALPQGVVMAASPGSLHSPQQLAEEATRKRELRLMKNREAAKECRRRKKEYVKCLESRVAVLEVQNKKLIEELETLKDICSPKTDY	GCGAGCCGGAAGTGACGTGCGGCGAGCCGGAAGTGACGTGCGGGCGAG	CCGGAAGTGACGT	G	2N	spac_p1	left	ELF1_CREM_CCGGAAGTGACGT_G_2N---ELF1_CREM_GCGAGCCGGAAGTGACGTGCGGCGAGCCGGAAGTGACGTGCGGGCGAG_CTCGCCCGCACGTCACTTCCGGCTCGCCGCACGTCACTTCCGGCTCGC_spac_p1.pdb	_____________________GC_AGCC_GAAGTGACGTG________	FALSE	fold_elf1_crem_ccggaagtgacgt_g_2n_spac_p1	['_C__GCCGGAAGTGACG_______________________________', '___AGCCGGAAGTGACGT______________________________', '___AGCCGGAAGTGACGT______________________________', '_C__GCCGGAAGTGACGT______________________________', '_CG_GCCGGAAGT_ACG____________G_AGTGACGT_________']	[True, True, True, True, True]	TRUE
322	ELF1	CREM	PDSPATTPNISVKKKNKDGKGNTIYLWEFLLALLQDKATCPKYIKWTQREKGIFKLVDSKAVSRLWGKHKNKPDMNYETMGRALRYYYQRGILAKVEGQRLVYQFKEMPKDLIYINDEDPSSSIESSDPSL	ADGTQQFFVPGSQVVVQAATGDMPTYQIRAPTAALPQGVVMAASPGSLHSPQQLAEEATRKRELRLMKNREAAKECRRRKKEYVKCLESRVAVLEVQNKKLIEELETLKDICSPKTDY	GCGAGCCGGAAGTGACGTGCGGCGAGCCGGAAGTGACGTGGCGAG	CCGGAAGTGACGT	G	2N	spac_m2	left	ELF1_CREM_CCGGAAGTGACGT_G_2N---ELF1_CREM_GCGAGCCGGAAGTGACGTGCGGCGAGCCGGAAGTGACGTGGCGAG_CTCGCCACGTCACTTCCGGCTCGCCGCACGTCACTTCCGGCTCGC_spac_m2.pdb	__________AGTGACGTGC_GC_______AAGTGACGT______	TRUE	fold_elf1_crem_ccggaagtgacgt_g_2n_spac_m2	['_CG_GCCGGAAGTGACGT___________________________', '___AGCCGGAAGTGACGT___________________________', '___AGCCGGAAGTGACGT___________________________', '__________AGTGACGT____CG_GCCGGAAGT__CG_______', '__________AGTGACGT____CGAGCCGGAAGT__CG_______']	[True, True, True, False, False]	TRUE
323	ELF1	CREM	PDSPATTPNISVKKKNKDGKGNTIYLWEFLLALLQDKATCPKYIKWTQREKGIFKLVDSKAVSRLWGKHKNKPDMNYETMGRALRYYYQRGILAKVEGQRLVYQFKEMPKDLIYINDEDPSSSIESSDPSL	ADGTQQFFVPGSQVVVQAATGDMPTYQIRAPTAALPQGVVMAASPGSLHSPQQLAEEATRKRELRLMKNREAAKECRRRKKEYVKCLESRVAVLEVQNKKLIEELETLKDICSPKTDY	GCGAGCCGGAAGTGACGTGCGGCGAGCCGGAAGTGACGTGGGCGAG	CCGGAAGTGACGT	G	2N	spac_m1	left	ELF1_CREM_CCGGAAGTGACGT_G_2N---ELF1_CREM_GCGAGCCGGAAGTGACGTGCGGCGAGCCGGAAGTGACGTGGGCGAG_CTCGCCCACGTCACTTCCGGCTCGCCGCACGTCACTTCCGGCTCGC_spac_m1.pdb	__GAGCCGGAAGTG_CG_____________AAGTGACGT_______	TRUE	fold_elf1_crem_ccggaagtgacgt_g_2n_spac_m1	['___AGCCGGAAGTGACGT____________________________', '_CG_GCCGGAAGTGACG_____________________________', '_CG_GCCGGAAGTGACGT____________________________', '_CG_GCCGGAAGTGACGT____________________________', '_CG_GCCGGAAGTGACGT____________________________']	[True, True, True, True, True]	TRUE
324	ELF1	CREM	PDSPATTPNISVKKKNKDGKGNTIYLWEFLLALLQDKATCPKYIKWTQREKGIFKLVDSKAVSRLWGKHKNKPDMNYETMGRALRYYYQRGILAKVEGQRLVYQFKEMPKDLIYINDEDPSSSIESSDPSL	ADGTQQFFVPGSQVVVQAATGDMPTYQIRAPTAALPQGVVMAASPGSLHSPQQLAEEATRKRELRLMKNREAAKECRRRKKEYVKCLESRVAVLEVQNKKLIEELETLKDICSPKTDY	GCGAGCCGGAAGTGACGTGCGGCGAGGGCCCGGAAGTGACGTGCGAG	CCGGAAGTGACGT	G	2N	orient_1_2	left	ELF1_CREM_CCGGAAGTGACGT_G_2N---ELF1_CREM_GCGAGCCGGAAGTGACGTGCGGCGAGGGCCCGGAAGTGACGTGCGAG_CTCGCACGTCACTTCCGGGCCCTCGCCGCACGTCACTTCCGGCTCGC_orient_1_2.pdb	____________________________CCCGGAAGTGACGTG____	FALSE	fold_elf1_crem_ccggaagtgacgt_g_2n_orient_1_2	['___AGCCGGAAGTGACGT_____________________________', '___AGCCGGAAGTGACG______________________________', '___AGCCGGAAGTGACGT_____________________________', '_C__GCCGGAAGTGACGT_____________________________', '_C__GCCGGAAGTGACGT_____________________________']	[True, True, True, True, True]	TRUE
325	ELF1	CREM	PDSPATTPNISVKKKNKDGKGNTIYLWEFLLALLQDKATCPKYIKWTQREKGIFKLVDSKAVSRLWGKHKNKPDMNYETMGRALRYYYQRGILAKVEGQRLVYQFKEMPKDLIYINDEDPSSSIESSDPSL	ADGTQQFFVPGSQVVVQAATGDMPTYQIRAPTAALPQGVVMAASPGSLHSPQQLAEEATRKRELRLMKNREAAKECRRRKKEYVKCLESRVAVLEVQNKKLIEELETLKDICSPKTDY	GCGAGCCGGAAGTGACGTGCGGGCGAGCCGGAAGTGACGTGCGGCGAG	CCGGAAGTGACGT	G	2N	spac_p1	right	ELF1_CREM_CCGGAAGTGACGT_G_2N---ELF1_CREM_GCGAGCCGGAAGTGACGTGCGGGCGAGCCGGAAGTGACGTGCGGCGAG_CTCGCCGCACGTCACTTCCGGCTCGCCCGCACGTCACTTCCGGCTCGC_spac_p1_r.pdb	__________________________GCCGGAAGTGACGTG_______	TRUE	fold_elf1_crem_ccggaagtgacgt_g_2n_spac_p1_r	['_________________________AGCCGGAAGTGACGT________', '_CG_GCCGGAAGTGACG_______________________________', '___AGCCGGAAGTGACG_______________________________', '_CG_GCCGGAAGTGACG_______________________________', '_CG_GCCGGAAGTGACGT______________________________']	[True, False, False, False, False]	FALSE
326	ELF1	CREM	PDSPATTPNISVKKKNKDGKGNTIYLWEFLLALLQDKATCPKYIKWTQREKGIFKLVDSKAVSRLWGKHKNKPDMNYETMGRALRYYYQRGILAKVEGQRLVYQFKEMPKDLIYINDEDPSSSIESSDPSL	ADGTQQFFVPGSQVVVQAATGDMPTYQIRAPTAALPQGVVMAASPGSLHSPQQLAEEATRKRELRLMKNREAAKECRRRKKEYVKCLESRVAVLEVQNKKLIEELETLKDICSPKTDY	GCGAGCCGGAAGTGACGTGGCGAGCCGGAAGTGACGTGCG	CCGGAAGTGACGT	G	2N	spac_m2	right	ELF1_CREM_CCGGAAGTGACGT_G_2N---ELF1_CREM_GCGAGCCGGAAGTGACGTGGCGAGCCGGAAGTGACGTGCG_CGCACGTCACTTCCGGCTCGCCACGTCACTTCCGGCTCGC_spac_m2_r.pdb	__GA_CCGGAAGTG_C____________AAGTGACGT___	FALSE	fold_elf1_crem_ccggaagtgacgt_g_2n_spac_m2_r	['_CG_GCCGGAAGTGACG_______________________', '____________________CG_GCCGGAAGTGACGT___', '_CG_GCCGGAAGTGACG_______________________', '_CG_GCCGGAAGTGACG_______________________', '_CG_GCCGGAAGTGACGT______________________']	[False, True, False, False, False]	FALSE
327	ELF1	CREM	PDSPATTPNISVKKKNKDGKGNTIYLWEFLLALLQDKATCPKYIKWTQREKGIFKLVDSKAVSRLWGKHKNKPDMNYETMGRALRYYYQRGILAKVEGQRLVYQFKEMPKDLIYINDEDPSSSIESSDPSL	ADGTQQFFVPGSQVVVQAATGDMPTYQIRAPTAALPQGVVMAASPGSLHSPQQLAEEATRKRELRLMKNREAAKECRRRKKEYVKCLESRVAVLEVQNKKLIEELETLKDICSPKTDY	GCGAGCCGGAAGTGACGTGGGCGAGCCGGAAGTGACGTGCGGCGAG	CCGGAAGTGACGT	G	2N	spac_m1	right	ELF1_CREM_CCGGAAGTGACGT_G_2N---ELF1_CREM_GCGAGCCGGAAGTGACGTGGGCGAGCCGGAAGTGACGTGCGGCGAG_CTCGCCGCACGTCACTTCCGGCTCGCCCACGTCACTTCCGGCTCGC_spac_m1_r.pdb	_____________________CG_GCCGGAAGTGACGTG_______	TRUE	fold_elf1_crem_ccggaagtgacgt_g_2n_spac_m1_r	['_CG_GCCGGAAGTGACG_____________________________', '_____________________CG_GCCGGAAGTGACGT________', '_____________________CG_GCCGGAAGTGACGT________', '_______________________AGCCGGAAGTGACGT________', '_______________________AGCCGGAAGTGACG_________']	[False, True, True, True, True]	TRUE
328	ELF1	CREM	PDSPATTPNISVKKKNKDGKGNTIYLWEFLLALLQDKATCPKYIKWTQREKGIFKLVDSKAVSRLWGKHKNKPDMNYETMGRALRYYYQRGILAKVEGQRLVYQFKEMPKDLIYINDEDPSSSIESSDPSL	ADGTQQFFVPGSQVVVQAATGDMPTYQIRAPTAALPQGVVMAASPGSLHSPQQLAEEATRKRELRLMKNREAAKECRRRKKEYVKCLESRVAVLEVQNKKLIEELETLKDICSPKTDY	GCGAGGGCCCGGAAGTGACGTGCGAGCCGGAAGTGACGTGCGGCGAG	CCGGAAGTGACGT	G	2N	orient_1_2	right	ELF1_CREM_CCGGAAGTGACGT_G_2N---ELF1_CREM_GCGAGGGCCCGGAAGTGACGTGCGAGCCGGAAGTGACGTGCGGCGAG_CTCGCCGCACGTCACTTCCGGCTCGCACGTCACTTCCGGGCCCTCGC_orient_2_1.pdb	_____G__CCGGAAGTG_C___________AAGTGACGTG_______	FALSE	fold_elf1_crem_ccggaagtgacgt_g_2n_orient_2_1	['______________________CG_GCCGGAAGTGACG_________', '________________________AGCCGGAAGTGACGT________', '______________________CG_GCCGGAAGTGACGT________', '______________________CG_GCCGGAAGTGACG_________', '______________________CG_GCCGGAAGTGACG_________']	[True, True, True, True, True]	TRUE
329	ELF1	HOXA2	PDSPATTPNISVKKKNKDGKGNTIYLWEFLLALLQDKATCPKYIKWTQREKGIFKLVDSKAVSRLWGKHKNKPDMNYETMGRALRYYYQRGILAKVEGQRLVYQFKEMPKDLIYINDEDPSSSIESSDPSL	PKPSPAGSRGSPVPAGALQPPEYPWMKEKKAAKKTALLPAAAAAATAAATGPACLSHKESLEIADGSGGGSRRLRTAYTNTQLLELEKEFHFNKYLCRPRRVEIAALLDLTERQVKVWFQNRRMKHKRQTQCKENQNSEGKCKSLEDSEKV	GCGAGAATTAGCGGAAGGCGAGTAATTGCGGAAGGCGAG	TAATT	GGAAG	2N	orient_1_3	right	ELF1_HOXA2_TAATT_GGAAG_2N---ELF1_HOXA2_GCGAGAATTAGCGGAAGGCGAGTAATTGCGGAAGGCGAG_CTCGCCTTCCGCAATTACTCGCCTTCCGCTAATTCTCGC_orient_3_1.pdb	______AT_AGCGGAAGGC_AGTAATTGCG_________	FALSE	fold_elf1_hoxa2_taatt_ggaag_2n_orient_3_1	['_____________________GTAATTGCGGAAGG__AG', '________TAGCGGAAGGCGAGTAATTGCG_________', '______A__AGCGGAAGGCGAGTAATTGCG_________', '________TAGCGGAAGGCGAGTAATTGCG_________', '________TAGCGGAAGGC_AGTAATTGCG_________']	[True, False, False, False, False]	FALSE
330	ELF1	HOXA2	PDSPATTPNISVKKKNKDGKGNTIYLWEFLLALLQDKATCPKYIKWTQREKGIFKLVDSKAVSRLWGKHKNKPDMNYETMGRALRYYYQRGILAKVEGQRLVYQFKEMPKDLIYINDEDPSSSIESSDPSL	PKPSPAGSRGSPVPAGALQPPEYPWMKEKKAAKKTALLPAAAAAATAAATGPACLSHKESLEIADGSGGGSRRLRTAYTNTQLLELEKEFHFNKYLCRPRRVEIAALLDLTERQVKVWFQNRRMKHKRQTQCKENQNSEGKCKSLEDSEKV	GCGAGGGAAGGCTAATTGCGAGTAATTGCGGAAGGCGAG	TAATT	GGAAG	2N	orient_1_2	right	ELF1_HOXA2_TAATT_GGAAG_2N---ELF1_HOXA2_GCGAGGGAAGGCTAATTGCGAGTAATTGCGGAAGGCGAG_CTCGCCTTCCGCAATTACTCGCAATTAGCCTTCCCTCGC_orient_2_1.pdb	___________CTAATTGCG__TAA_TGCGGAAGGC_A_	TRUE	fold_elf1_hoxa2_taatt_ggaag_2n_orient_2_1	['_____________________GTAATTGCGGAAGGC___', '_____________________GTAATTGCGGAAGGCGAG', '_____________________GTAATTGCGGAAGGC_AG', '_____________________GTAATTGCGGAAGGC_AG', '_____________________GTAATTGCGGAAGGC_A_']	[True, True, True, True, True]	TRUE
331	ELF1	HOXA2	PDSPATTPNISVKKKNKDGKGNTIYLWEFLLALLQDKATCPKYIKWTQREKGIFKLVDSKAVSRLWGKHKNKPDMNYETMGRALRYYYQRGILAKVEGQRLVYQFKEMPKDLIYINDEDPSSSIESSDPSL	PKPSPAGSRGSPVPAGALQPPEYPWMKEKKAAKKTALLPAAAAAATAAATGPACLSHKESLEIADGSGGGSRRLRTAYTNTQLLELEKEFHFNKYLCRPRRVEIAALLDLTERQVKVWFQNRRMKHKRQTQCKENQNSEGKCKSLEDSEKV	GCGAGTAATTGCCTTCCGCGAGTAATTGCGGAAGGCGAG	TAATT	GGAAG	2N	orient_1_4	right	ELF1_HOXA2_TAATT_GGAAG_2N---ELF1_HOXA2_GCGAGTAATTGCCTTCCGCGAGTAATTGCGGAAGGCGAG_CTCGCCTTCCGCAATTACTCGCGGAAGGCAATTACTCGC_orient_4_1.pdb	___________________GAGTAATTGCGGAAGG__A_	TRUE	fold_elf1_hoxa2_taatt_ggaag_2n_orient_4_1	['_____________________GTAATTGCGGAAGGC_A_', '____________________AGTAATTGCGGAAGGCGA_', '_____________________GTAATTGCGGAAGG__AG', '_____________________GTAATTGCGGAAGG__A_', '_____________________GTAATTGCGGAAGGC_AG']	[True, True, True, True, True]	TRUE
332	ELF1	HOXA2	PDSPATTPNISVKKKNKDGKGNTIYLWEFLLALLQDKATCPKYIKWTQREKGIFKLVDSKAVSRLWGKHKNKPDMNYETMGRALRYYYQRGILAKVEGQRLVYQFKEMPKDLIYINDEDPSSSIESSDPSL	PKPSPAGSRGSPVPAGALQPPEYPWMKEKKAAKKTALLPAAAAAATAAATGPACLSHKESLEIADGSGGGSRRLRTAYTNTQLLELEKEFHFNKYLCRPRRVEIAALLDLTERQVKVWFQNRRMKHKRQTQCKENQNSEGKCKSLEDSEKV	GCGAGTAATTGCGAGGAAGGCGAGTAATTGCGGAAGGCGAG	TAATT	GGAAG	2N	spac_p2	right	ELF1_HOXA2_TAATT_GGAAG_2N---ELF1_HOXA2_GCGAGTAATTGCGAGGAAGGCGAGTAATTGCGGAAGGCGAG_CTCGCCTTCCGCAATTACTCGCCTTCCTCGCAATTACTCGC_spac_p2_r.pdb	____________GAGGAAGG__AGTAATTGCG_________	TRUE	fold_elf1_hoxa2_taatt_ggaag_2n_spac_p2_r	['______________________AGTAATTGCGGAAGG__A_', '______________________AGTAATTGCGGAAGGC__G', '_______________________GTAATTGCGGAAGGCGAG', '______________________AGTAATTGCGGAAGGC_AG', '______________________AGTAATTGCGGAAGGCGA_']	[True, True, True, True, True]	TRUE
333	ELF1	HOXA2	PDSPATTPNISVKKKNKDGKGNTIYLWEFLLALLQDKATCPKYIKWTQREKGIFKLVDSKAVSRLWGKHKNKPDMNYETMGRALRYYYQRGILAKVEGQRLVYQFKEMPKDLIYINDEDPSSSIESSDPSL	PKPSPAGSRGSPVPAGALQPPEYPWMKEKKAAKKTALLPAAAAAATAAATGPACLSHKESLEIADGSGGGSRRLRTAYTNTQLLELEKEFHFNKYLCRPRRVEIAALLDLTERQVKVWFQNRRMKHKRQTQCKENQNSEGKCKSLEDSEKV	GCGAGTAATTGCGGAAGGCGAGAATTAGCGGAAGGCGAG	TAATT	GGAAG	2N	orient_1_3	left	ELF1_HOXA2_TAATT_GGAAG_2N---ELF1_HOXA2_GCGAGTAATTGCGGAAGGCGAGAATTAGCGGAAGGCGAG_CTCGCCTTCCGCTAATTCTCGCCTTCCGCAATTACTCGC_orient_1_3.pdb	____GTAATTGCGGAAGGC_AG_________________	TRUE	fold_elf1_hoxa2_taatt_ggaag_2n_orient_1_3	['____GTAATTGCGGAAGGCGAG_________________', '___AGTAATTGCGGAAGGCGAG_________________', '____GTAATTGCGGAAGGC_AG_________________', '___AGTAATTGCGGAAGGCGA__________________', '____GTAATTGCGGAAGGC_AG_________________']	[True, True, True, True, True]	TRUE
334	ELF1	HOXA2	PDSPATTPNISVKKKNKDGKGNTIYLWEFLLALLQDKATCPKYIKWTQREKGIFKLVDSKAVSRLWGKHKNKPDMNYETMGRALRYYYQRGILAKVEGQRLVYQFKEMPKDLIYINDEDPSSSIESSDPSL	PKPSPAGSRGSPVPAGALQPPEYPWMKEKKAAKKTALLPAAAAAATAAATGPACLSHKESLEIADGSGGGSRRLRTAYTNTQLLELEKEFHFNKYLCRPRRVEIAALLDLTERQVKVWFQNRRMKHKRQTQCKENQNSEGKCKSLEDSEKV	GCGAGTAATTGCGGAAGGCGAGGGAAGGCTAATTGCGAG	TAATT	GGAAG	2N	orient_1_2	left	ELF1_HOXA2_TAATT_GGAAG_2N---ELF1_HOXA2_GCGAGTAATTGCGGAAGGCGAGGGAAGGCTAATTGCGAG_CTCGCAATTAGCCTTCCCTCGCCTTCCGCAATTACTCGC_orient_1_2.pdb	__GAGTAATTGCGGAAG_C_A__________________	TRUE	fold_elf1_hoxa2_taatt_ggaag_2n_orient_1_2	['____GTAATTGCGGAAGGC_AG_________________', '____GTAATTGCGGAAGGC_AG_________________', '____GTAATTGCGGAAGGC_AG_________________', '____GTAATTGCGGAAGGC_AG_________________', '____GTAATTGCGGAAGGCGAG_________________']	[True, True, True, True, True]	TRUE
335	ELF1	HOXA2	PDSPATTPNISVKKKNKDGKGNTIYLWEFLLALLQDKATCPKYIKWTQREKGIFKLVDSKAVSRLWGKHKNKPDMNYETMGRALRYYYQRGILAKVEGQRLVYQFKEMPKDLIYINDEDPSSSIESSDPSL	PKPSPAGSRGSPVPAGALQPPEYPWMKEKKAAKKTALLPAAAAAATAAATGPACLSHKESLEIADGSGGGSRRLRTAYTNTQLLELEKEFHFNKYLCRPRRVEIAALLDLTERQVKVWFQNRRMKHKRQTQCKENQNSEGKCKSLEDSEKV	GCGAGTAATTGCGGAAGGCGAGTAATTGCCTTCCGCGAG	TAATT	GGAAG	2N	orient_1_4	left	ELF1_HOXA2_TAATT_GGAAG_2N---ELF1_HOXA2_GCGAGTAATTGCGGAAGGCGAGTAATTGCCTTCCGCGAG_CTCGCGGAAGGCAATTACTCGCCTTCCGCAATTACTCGC_orient_1_4.pdb	______AATTGCGGAAG____GTAATTGCC_________	TRUE	fold_elf1_hoxa2_taatt_ggaag_2n_orient_1_4	['________TTGCGGAAGGCGAGTAATTGCC_________', '____________________AGTAATTGCCTTCCGCGA_', '____________________AGTAATTGCCTTCCGCG_G', '_____________________GTAATTGCCTTCCGCG_G', '____________________AGTAATTGCCTTCCGCGA_']	[True, False, False, False, False]	FALSE
336	ELF1	HOXA2	PDSPATTPNISVKKKNKDGKGNTIYLWEFLLALLQDKATCPKYIKWTQREKGIFKLVDSKAVSRLWGKHKNKPDMNYETMGRALRYYYQRGILAKVEGQRLVYQFKEMPKDLIYINDEDPSSSIESSDPSL	PKPSPAGSRGSPVPAGALQPPEYPWMKEKKAAKKTALLPAAAAAATAAATGPACLSHKESLEIADGSGGGSRRLRTAYTNTQLLELEKEFHFNKYLCRPRRVEIAALLDLTERQVKVWFQNRRMKHKRQTQCKENQNSEGKCKSLEDSEKV	GCGAGTAATTGCGGAAGGCGAGTAATTGCGAGGAAGGCGAG	TAATT	GGAAG	2N	spac_p2	left	ELF1_HOXA2_TAATT_GGAAG_2N---ELF1_HOXA2_GCGAGTAATTGCGGAAGGCGAGTAATTGCGAGGAAGGCGAG_CTCGCCTTCCTCGCAATTACTCGCCTTCCGCAATTACTCGC_spac_p2.pdb	____GTAATTGCGGAAGG__A____________________	TRUE	fold_elf1_hoxa2_taatt_ggaag_2n_spac_p2	['___AGTAATTGCGGAAGGCGA____________________', '___AGTAATTGCGGAAGGC_AG___________________', '____GTAATTGCGGAAGGC_AG___________________', '___AGTAATTGCGGAAGGC_AG___________________', '___AGTAATTGCGGAAGGC_AG___________________']	[True, True, True, True, True]	TRUE
337	ELF1	HOXA2	PDSPATTPNISVKKKNKDGKGNTIYLWEFLLALLQDKATCPKYIKWTQREKGIFKLVDSKAVSRLWGKHKNKPDMNYETMGRALRYYYQRGILAKVEGQRLVYQFKEMPKDLIYINDEDPSSSIESSDPSL	PKPSPAGSRGSPVPAGALQPPEYPWMKEKKAAKKTALLPAAAAAATAAATGPACLSHKESLEIADGSGGGSRRLRTAYTNTQLLELEKEFHFNKYLCRPRRVEIAALLDLTERQVKVWFQNRRMKHKRQTQCKENQNSEGKCKSLEDSEKV	GCGAGTAATTGCGGAAGGCGAGTAATTGCGGGAAGGCGAG	TAATT	GGAAG	2N	spac_p1	left	ELF1_HOXA2_TAATT_GGAAG_2N---ELF1_HOXA2_GCGAGTAATTGCGGAAGGCGAGTAATTGCGGGAAGGCGAG_CTCGCCTTCCCGCAATTACTCGCCTTCCGCAATTACTCGC_spac_p1.pdb	_____________________GTAATTGCGGGAAGGC_AG	FALSE	fold_elf1_hoxa2_taatt_ggaag_2n_spac_p1	['____GTAATTGCGGAAGGCGAG__________________', '____GTAATTGCGGAAGGC_AG__________________', '____GTAATTGCGGAAGGCGAG__________________', '____GTAATTGCGGAAGGC_AG__________________', '____GTAATTGCGGAAGGC_AG__________________']	[True, True, True, True, True]	TRUE
338	ELF1	HOXA2	PDSPATTPNISVKKKNKDGKGNTIYLWEFLLALLQDKATCPKYIKWTQREKGIFKLVDSKAVSRLWGKHKNKPDMNYETMGRALRYYYQRGILAKVEGQRLVYQFKEMPKDLIYINDEDPSSSIESSDPSL	PKPSPAGSRGSPVPAGALQPPEYPWMKEKKAAKKTALLPAAAAAATAAATGPACLSHKESLEIADGSGGGSRRLRTAYTNTQLLELEKEFHFNKYLCRPRRVEIAALLDLTERQVKVWFQNRRMKHKRQTQCKENQNSEGKCKSLEDSEKV	GCGAGTAATTGCGGAAGGCGAGTAATTGGAAGGCGAG	TAATT	GGAAG	2N	spac_m2	left	ELF1_HOXA2_TAATT_GGAAG_2N---ELF1_HOXA2_GCGAGTAATTGCGGAAGGCGAGTAATTGGAAGGCGAG_CTCGCCTTCCAATTACTCGCCTTCCGCAATTACTCGC_spac_m2.pdb	__GAGTAATTGCGGAAGGC_A________________	TRUE	fold_elf1_hoxa2_taatt_ggaag_2n_spac_m2	['____GTAATTGCGGAAGGCGAG_______________', '___AGTAATTGCGGAAGGC_AG_______________', '___AGTAATTGCGGAAGGC_AG_______________', '___AGTAATTGCGGAAGGC_AG_______________', '____GTAATTGCGGAAGGCGA________________']	[True, True, True, True, True]	TRUE
339	ELF1	HOXA2	PDSPATTPNISVKKKNKDGKGNTIYLWEFLLALLQDKATCPKYIKWTQREKGIFKLVDSKAVSRLWGKHKNKPDMNYETMGRALRYYYQRGILAKVEGQRLVYQFKEMPKDLIYINDEDPSSSIESSDPSL	PKPSPAGSRGSPVPAGALQPPEYPWMKEKKAAKKTALLPAAAAAATAAATGPACLSHKESLEIADGSGGGSRRLRTAYTNTQLLELEKEFHFNKYLCRPRRVEIAALLDLTERQVKVWFQNRRMKHKRQTQCKENQNSEGKCKSLEDSEKV	GCGAGTAATTGCGGAAGGCGAGTAATTGGGAAGGCGAG	TAATT	GGAAG	2N	spac_m1	left	ELF1_HOXA2_TAATT_GGAAG_2N---ELF1_HOXA2_GCGAGTAATTGCGGAAGGCGAGTAATTGGGAAGGCGAG_CTCGCCTTCCCAATTACTCGCCTTCCGCAATTACTCGC_spac_m1.pdb	____________________AGTAATTGGGAAGGC_AG	FALSE	fold_elf1_hoxa2_taatt_ggaag_2n_spac_m1	['___AGTAATTGCGGAAGG__AG________________', '____GTAATTGCGGAAGGC_AG________________', '____GTAATTGCGGAAGGC__G________________', '____GTAATTGCGGAAGGC_AG________________', '____GTAATTGCGGAAGGCGAGT_A_____________']	[True, True, True, True, True]	TRUE
340	ELF1	HOXA2	PDSPATTPNISVKKKNKDGKGNTIYLWEFLLALLQDKATCPKYIKWTQREKGIFKLVDSKAVSRLWGKHKNKPDMNYETMGRALRYYYQRGILAKVEGQRLVYQFKEMPKDLIYINDEDPSSSIESSDPSL	PKPSPAGSRGSPVPAGALQPPEYPWMKEKKAAKKTALLPAAAAAATAAATGPACLSHKESLEIADGSGGGSRRLRTAYTNTQLLELEKEFHFNKYLCRPRRVEIAALLDLTERQVKVWFQNRRMKHKRQTQCKENQNSEGKCKSLEDSEKV	GCGAGTAATTGCGGGAAGGCGAGTAATTGCGGAAGGCGAG	TAATT	GGAAG	2N	spac_p1	right	ELF1_HOXA2_TAATT_GGAAG_2N---ELF1_HOXA2_GCGAGTAATTGCGGGAAGGCGAGTAATTGCGGAAGGCGAG_CTCGCCTTCCGCAATTACTCGCCTTCCCGCAATTACTCGC_spac_p1_r.pdb	__________GCGGGAAGG__AGTAATTGCG_________	TRUE	fold_elf1_hoxa2_taatt_ggaag_2n_spac_p1_r	['_____________________AGTAATTGCGGAAGGCGAG', '______________________GTAATTGCGGAAGGC___', '______________________GTAATTGCGGAAGGC_AG', '_____________________AGTAATTGCGGAAGGC_AG', '______________________GTAATTGCGGAAGGC_AG']	[True, True, True, True, True]	TRUE
341	ELF1	HOXA2	PDSPATTPNISVKKKNKDGKGNTIYLWEFLLALLQDKATCPKYIKWTQREKGIFKLVDSKAVSRLWGKHKNKPDMNYETMGRALRYYYQRGILAKVEGQRLVYQFKEMPKDLIYINDEDPSSSIESSDPSL	PKPSPAGSRGSPVPAGALQPPEYPWMKEKKAAKKTALLPAAAAAATAAATGPACLSHKESLEIADGSGGGSRRLRTAYTNTQLLELEKEFHFNKYLCRPRRVEIAALLDLTERQVKVWFQNRRMKHKRQTQCKENQNSEGKCKSLEDSEKV	GCGAGTAATTGGAAGGCGAGTAATTGCGGAAG	TAATT	GGAAG	2N	spac_m2	right	ELF1_HOXA2_TAATT_GGAAG_2N---ELF1_HOXA2_GCGAGTAATTGGAAGGCGAGTAATTGCGGAAG_CTTCCGCAATTACTCGCCTTCCAATTACTCGC_spac_m2_r.pdb	____GT_ATTGGAAGGC_AGTAATTGCG____	FALSE	fold_elf1_hoxa2_taatt_ggaag_2n_spac_m2_r	['___________________GTAATTGCGGAAG', '__________________AGTAATTGCGGAAG', '__________________AGTAATTGCGGAAG', '__________________AGTAATTGCGGAAG', '__________________AGTAATTGCGGAAG']	[True, True, True, True, True]	TRUE
342	ELF1	HOXA2	PDSPATTPNISVKKKNKDGKGNTIYLWEFLLALLQDKATCPKYIKWTQREKGIFKLVDSKAVSRLWGKHKNKPDMNYETMGRALRYYYQRGILAKVEGQRLVYQFKEMPKDLIYINDEDPSSSIESSDPSL	PKPSPAGSRGSPVPAGALQPPEYPWMKEKKAAKKTALLPAAAAAATAAATGPACLSHKESLEIADGSGGGSRRLRTAYTNTQLLELEKEFHFNKYLCRPRRVEIAALLDLTERQVKVWFQNRRMKHKRQTQCKENQNSEGKCKSLEDSEKV	GCGAGTAATTGGGAAGGCGAGTAATTGCGGAAGGCGAG	TAATT	GGAAG	2N	spac_m1	right	ELF1_HOXA2_TAATT_GGAAG_2N---ELF1_HOXA2_GCGAGTAATTGGGAAGGCGAGTAATTGCGGAAGGCGAG_CTCGCCTTCCGCAATTACTCGCCTTCCCAATTACTCGC_spac_m1_r.pdb	___AGTAATTGGGAAGG__A__________________	FALSE	fold_elf1_hoxa2_taatt_ggaag_2n_spac_m1_r	['___________________AGTAATTGCGGAAGGC_A_', '____________________GTAATTGCGGAAGGC_AG', '____________________GTAATTGCGGAAGGCGAG', '___________________AGTAATTGCGGAAGGC_AG', '____________________GTAATTGCGGAAGGC_AG']	[True, True, True, True, True]	TRUE
343	ELF1	RUNX2	PDSPATTPNISVKKKNKDGKGNTIYLWEFLLALLQDKATCPKYIKWTQREKGIFKLVDSKAVSRLWGKHKNKPDMNYETMGRALRYYYQRGILAKVEGQRLVYQFKEMPKDLIYINDEDPSSSIESSDPSL	AAAAVPRLRPPHDNRTMVEIIADHPAELVRTDSPNFLCSVLPSHWRCNKTLPVAFKVVALGEVPDGTVVTVMAGNDENYSAELRNASAVMKNQVARFNDLRFVGRSGRGKSFTLTITVFTNPPQVATYHRAIKVTVDGPREPRRHRQKLDDSKPSL	GCGAGCTTCCGCGCGCGGTTGCGAGGCGGAAGGCGCGGTTGCGAG	GCGGAAG	GCGGTT	2N	orient_1_3	right	ELF1_RUNX2_GCGGAAG_GCGGTT_2N---ELF1_RUNX2_GCGAGCTTCCGCGCGCGGTTGCGAGGCGGAAGGCGCGGTTGCGAG_CTCGCAACCGCGCCTTCCGCCTCGCAACCGCGCGCGGAAGCTCGC_orient_3_1.pdb	_______________CGGTTG____GCGGAAGG__C_________	TRUE	fold_elf1_runx2_gcggaag_gcggtt_2n_orient_3_1	['GC_AGCTTCCGCGCGCGGTTGC_______________________', 'GC__GCTTCCGCGCGCGGTTGC_______________________', 'GC_AGCTTCCGCGCGCGGTTGC_______________________', 'GC__GCTTCCGCGCGCGGTTGC_______________________', 'GC__GCTTCCGCGCGCGGTTGC_______________________']	[False, False, False, False, False]	FALSE
344	ELF1	RUNX2	PDSPATTPNISVKKKNKDGKGNTIYLWEFLLALLQDKATCPKYIKWTQREKGIFKLVDSKAVSRLWGKHKNKPDMNYETMGRALRYYYQRGILAKVEGQRLVYQFKEMPKDLIYINDEDPSSSIESSDPSL	AAAAVPRLRPPHDNRTMVEIIADHPAELVRTDSPNFLCSVLPSHWRCNKTLPVAFKVVALGEVPDGTVVTVMAGNDENYSAELRNASAVMKNQVARFNDLRFVGRSGRGKSFTLTITVFTNPPQVATYHRAIKVTVDGPREPRRHRQKLDDSKPSL	GCGAGGCGGAAGGCAACCGCGCGAGGCGGAAGGCGCGGTTGCGAG	GCGGAAG	GCGGTT	2N	orient_1_4	right	ELF1_RUNX2_GCGGAAG_GCGGTT_2N---ELF1_RUNX2_GCGAGGCGGAAGGCAACCGCGCGAGGCGGAAGGCGCGGTTGCGAG_CTCGCAACCGCGCCTTCCGCCTCGCGCGGTTGCCTTCCGCCTCGC_orient_4_1.pdb	____________GCAACCG_GCG_GGCGGAAG__GC_________	TRUE	fold_elf1_runx2_gcggaag_gcggtt_2n_orient_4_1	['_______________________AGGCGGAAGGCGCGGTTGC___', '_______________________AGGCGGAAGGCGCGGTTGC___', '_______________________AGGCGGAAGGCGCGGTTGC___', '_______________________AGGCGGAAGGCGCGGTTGC___', '_______________________AGGCGGAAGGCGCGGTTGC___']	[True, True, True, True, True]	TRUE
345	ELF1	RUNX2	PDSPATTPNISVKKKNKDGKGNTIYLWEFLLALLQDKATCPKYIKWTQREKGIFKLVDSKAVSRLWGKHKNKPDMNYETMGRALRYYYQRGILAKVEGQRLVYQFKEMPKDLIYINDEDPSSSIESSDPSL	AAAAVPRLRPPHDNRTMVEIIADHPAELVRTDSPNFLCSVLPSHWRCNKTLPVAFKVVALGEVPDGTVVTVMAGNDENYSAELRNASAVMKNQVARFNDLRFVGRSGRGKSFTLTITVFTNPPQVATYHRAIKVTVDGPREPRRHRQKLDDSKPSL	GCGAGGCGGAAGGCGAGCGGTTGCGAGGCGGAAGGCGCGGTTGCGAG	GCGGAAG	GCGGTT	2N	spac_p2	right	ELF1_RUNX2_GCGGAAG_GCGGTT_2N---ELF1_RUNX2_GCGAGGCGGAAGGCGAGCGGTTGCGAGGCGGAAGGCGCGGTTGCGAG_CTCGCAACCGCGCCTTCCGCCTCGCAACCGCTCGCCTTCCGCCTCGC_spac_p2_r.pdb	_CG_GGCGGAAGGCGAG______________________________	FALSE	fold_elf1_runx2_gcggaag_gcggtt_2n_spac_p2_r	['_________________________AGGCGGAAGGCGCGGTTGC___', '_______________________CG_GGCGGAAGGCGCGGTTGC___', '_______________________CG_GGCGGAAGGCGCGGTTGC___', '________________________GAGGCGGAAGGCGCGGTTGC___', '_________________________AGGCGGAAGGCGCGGTTGC___']	[True, True, True, True, True]	TRUE
346	ELF1	RUNX2	PDSPATTPNISVKKKNKDGKGNTIYLWEFLLALLQDKATCPKYIKWTQREKGIFKLVDSKAVSRLWGKHKNKPDMNYETMGRALRYYYQRGILAKVEGQRLVYQFKEMPKDLIYINDEDPSSSIESSDPSL	AAAAVPRLRPPHDNRTMVEIIADHPAELVRTDSPNFLCSVLPSHWRCNKTLPVAFKVVALGEVPDGTVVTVMAGNDENYSAELRNASAVMKNQVARFNDLRFVGRSGRGKSFTLTITVFTNPPQVATYHRAIKVTVDGPREPRRHRQKLDDSKPSL	GCGAGGCGGAAGGCGCGGTTGCGAGCTTCCGCGCGCGGTTGCGAG	GCGGAAG	GCGGTT	2N	orient_1_3	left	ELF1_RUNX2_GCGGAAG_GCGGTT_2N---ELF1_RUNX2_GCGAGGCGGAAGGCGCGGTTGCGAGCTTCCGCGCGCGGTTGCGAG_CTCGCAACCGCGCGCGGAAGCTCGCAACCGCGCCTTCCGCCTCGC_orient_1_3.pdb	_C__GGCGGAAGG_GC___TG________________________	TRUE	fold_elf1_runx2_gcggaag_gcggtt_2n_orient_1_3	['___AGGCGGAAGGCGCGGTTGC_______________________', '_CG_GGCGGAAGGCGCGGTTGC_______________________', '___AGGCGGAAGGCGCGGTTGC_______________________', '___AGGCGGAAGGCGCGGTTGCG______________________', '___AGGCGGAAGGCGCGGTTGC_______________________']	[True, True, True, True, True]	TRUE
347	ELF1	RUNX2	PDSPATTPNISVKKKNKDGKGNTIYLWEFLLALLQDKATCPKYIKWTQREKGIFKLVDSKAVSRLWGKHKNKPDMNYETMGRALRYYYQRGILAKVEGQRLVYQFKEMPKDLIYINDEDPSSSIESSDPSL	AAAAVPRLRPPHDNRTMVEIIADHPAELVRTDSPNFLCSVLPSHWRCNKTLPVAFKVVALGEVPDGTVVTVMAGNDENYSAELRNASAVMKNQVARFNDLRFVGRSGRGKSFTLTITVFTNPPQVATYHRAIKVTVDGPREPRRHRQKLDDSKPSL	GCGAGGCGGAAGGCGCGGTTGCGAGGCGGAAGGCAACCGCGCGAG	GCGGAAG	GCGGTT	2N	orient_1_4	left	ELF1_RUNX2_GCGGAAG_GCGGTT_2N---ELF1_RUNX2_GCGAGGCGGAAGGCGCGGTTGCGAGGCGGAAGGCAACCGCGCGAG_CTCGCGCGGTTGCCTTCCGCCTCGCAACCGCGCCTTCCGCCTCGC_orient_1_4.pdb	______CGGAAGG__CG____CG______________________	TRUE	fold_elf1_runx2_gcggaag_gcggtt_2n_orient_1_4	['___AGGCGGAAGGCGCGGTTGC_______________________', '_CG_GGCGGAAGGCGCGGTTGC_______________________', '___AGGCGGAAGGCGCGGTTGC_______________________', '___AGGCGGAAGGCGCGGTTGC_______________________', '___AGGCGGAAGGCGCGGTTGC_______________________']	[True, True, True, True, True]	TRUE
348	ELF1	RUNX2	PDSPATTPNISVKKKNKDGKGNTIYLWEFLLALLQDKATCPKYIKWTQREKGIFKLVDSKAVSRLWGKHKNKPDMNYETMGRALRYYYQRGILAKVEGQRLVYQFKEMPKDLIYINDEDPSSSIESSDPSL	AAAAVPRLRPPHDNRTMVEIIADHPAELVRTDSPNFLCSVLPSHWRCNKTLPVAFKVVALGEVPDGTVVTVMAGNDENYSAELRNASAVMKNQVARFNDLRFVGRSGRGKSFTLTITVFTNPPQVATYHRAIKVTVDGPREPRRHRQKLDDSKPSL	GCGAGGCGGAAGGCGCGGTTGCGAGGCGGAAGGCGAGCGGTTGCGAG	GCGGAAG	GCGGTT	2N	spac_p2	left	ELF1_RUNX2_GCGGAAG_GCGGTT_2N---ELF1_RUNX2_GCGAGGCGGAAGGCGCGGTTGCGAGGCGGAAGGCGAGCGGTTGCGAG_CTCGCAACCGCTCGCCTTCCGCCTCGCAACCGCGCCTTCCGCCTCGC_spac_p2.pdb	_____GCGGAAGGCGCG______________________________	TRUE	fold_elf1_runx2_gcggaag_gcggtt_2n_spac_p2	['_____________________CG_GGCGGAAGGCGAGCGGTTGC___', '_______________________AGGCGGAAGGCGAGCGGTTGC___', '_______________________AGGCGGAAGGCGAGCGGTTGC___', '_____________________CG_GGCGGAAGGCGAGCGGTTGC___', '_______________________AGGCGGAAGGCGAGCGGTTGC___']	[False, False, False, False, False]	FALSE
349	ELF1	RUNX2	PDSPATTPNISVKKKNKDGKGNTIYLWEFLLALLQDKATCPKYIKWTQREKGIFKLVDSKAVSRLWGKHKNKPDMNYETMGRALRYYYQRGILAKVEGQRLVYQFKEMPKDLIYINDEDPSSSIESSDPSL	AAAAVPRLRPPHDNRTMVEIIADHPAELVRTDSPNFLCSVLPSHWRCNKTLPVAFKVVALGEVPDGTVVTVMAGNDENYSAELRNASAVMKNQVARFNDLRFVGRSGRGKSFTLTITVFTNPPQVATYHRAIKVTVDGPREPRRHRQKLDDSKPSL	GCGAGGCGGAAGGCGCGGTTGCGAGGCGGAAGGCGGCGGTTGCGAG	GCGGAAG	GCGGTT	2N	spac_p1	left	ELF1_RUNX2_GCGGAAG_GCGGTT_2N---ELF1_RUNX2_GCGAGGCGGAAGGCGCGGTTGCGAGGCGGAAGGCGGCGGTTGCGAG_CTCGCAACCGCCGCCTTCCGCCTCGCAACCGCGCCTTCCGCCTCGC_spac_p1.pdb	______CGGAAGGC_CG_TT__________________________	TRUE	fold_elf1_runx2_gcggaag_gcggtt_2n_spac_p1	['____________GCGCGGTTGCG_GGCGGAAGG__GC_________', '___AGGCGGAAGGCGCGGTTGC________________________', '_C__GGCGGAAGGCGCGGTTGC________________________', '___AGGCGGAAGGCGCGGTTGC________________________', '____GGCGGAAGGCGCGGTTGC________________________']	[False, True, True, True, True]	TRUE
350	ELF1	RUNX2	PDSPATTPNISVKKKNKDGKGNTIYLWEFLLALLQDKATCPKYIKWTQREKGIFKLVDSKAVSRLWGKHKNKPDMNYETMGRALRYYYQRGILAKVEGQRLVYQFKEMPKDLIYINDEDPSSSIESSDPSL	AAAAVPRLRPPHDNRTMVEIIADHPAELVRTDSPNFLCSVLPSHWRCNKTLPVAFKVVALGEVPDGTVVTVMAGNDENYSAELRNASAVMKNQVARFNDLRFVGRSGRGKSFTLTITVFTNPPQVATYHRAIKVTVDGPREPRRHRQKLDDSKPSL	GCGAGGCGGAAGGCGCGGTTGCGAGGCGGAAGGCGGTTGCGAG	GCGGAAG	GCGGTT	2N	spac_m2	left	ELF1_RUNX2_GCGGAAG_GCGGTT_2N---ELF1_RUNX2_GCGAGGCGGAAGGCGCGGTTGCGAGGCGGAAGGCGGTTGCGAG_CTCGCAACCGCCTTCCGCCTCGCAACCGCGCCTTCCGCCTCGC_spac_m2.pdb	_____GCGGAAGGC_CGG_________________________	TRUE	fold_elf1_runx2_gcggaag_gcggtt_2n_spac_m2	['___________GGCGCGGTTGCG_GGCGGAAGGCGGT______', '_CG_GGCGGAAGGCGCGGTTGC_____________________', '_CG_GGCGGAAGGCGCGGTTGC_____________________', '___AGGCGGAAGGCGCGGTTGCG____________________', '___AGGCGGAAGGCGCGGTTGCG____________________']	[False, True, True, True, True]	TRUE
351	ELF1	RUNX2	PDSPATTPNISVKKKNKDGKGNTIYLWEFLLALLQDKATCPKYIKWTQREKGIFKLVDSKAVSRLWGKHKNKPDMNYETMGRALRYYYQRGILAKVEGQRLVYQFKEMPKDLIYINDEDPSSSIESSDPSL	AAAAVPRLRPPHDNRTMVEIIADHPAELVRTDSPNFLCSVLPSHWRCNKTLPVAFKVVALGEVPDGTVVTVMAGNDENYSAELRNASAVMKNQVARFNDLRFVGRSGRGKSFTLTITVFTNPPQVATYHRAIKVTVDGPREPRRHRQKLDDSKPSL	GCGAGGCGGAAGGCGCGGTTGCGAGGCGGAAGGGCGGTTGCGAG	GCGGAAG	GCGGTT	2N	spac_m1	left	ELF1_RUNX2_GCGGAAG_GCGGTT_2N---ELF1_RUNX2_GCGAGGCGGAAGGCGCGGTTGCGAGGCGGAAGGGCGGTTGCGAG_CTCGCAACCGCCCTTCCGCCTCGCAACCGCGCCTTCCGCCTCGC_spac_m1.pdb	_____GCGGAAGGC_CG___________________________	TRUE	fold_elf1_runx2_gcggaag_gcggtt_2n_spac_m1	['_CG_GGCGGAAGGCGCGGTTGC______________________', '___AGGCGGAAGGCGCGGTTGC______________________', '___AGGCGGAAGGCGCGGTTGC______________________', '___AGGCGGAAGGCGCGGTTGC______________________', '___AGGCGGAAGGCGCGGTTGC______________________']	[True, True, True, True, True]	TRUE
352	ELF1	RUNX2	PDSPATTPNISVKKKNKDGKGNTIYLWEFLLALLQDKATCPKYIKWTQREKGIFKLVDSKAVSRLWGKHKNKPDMNYETMGRALRYYYQRGILAKVEGQRLVYQFKEMPKDLIYINDEDPSSSIESSDPSL	AAAAVPRLRPPHDNRTMVEIIADHPAELVRTDSPNFLCSVLPSHWRCNKTLPVAFKVVALGEVPDGTVVTVMAGNDENYSAELRNASAVMKNQVARFNDLRFVGRSGRGKSFTLTITVFTNPPQVATYHRAIKVTVDGPREPRRHRQKLDDSKPSL	GCGAGGCGGAAGGCGCGGTTGCGAGGCGGTTGCGCGGAAGGCGAG	GCGGAAG	GCGGTT	2N	orient_1_2	left	ELF1_RUNX2_GCGGAAG_GCGGTT_2N---ELF1_RUNX2_GCGAGGCGGAAGGCGCGGTTGCGAGGCGGTTGCGCGGAAGGCGAG_CTCGCCTTCCGCGCAACCGCCTCGCAACCGCGCCTTCCGCCTCGC_orient_1_2.pdb	_C____CGGAAGGC_C____GC__GGC__TT______________	TRUE	fold_elf1_runx2_gcggaag_gcggtt_2n_orient_1_2	['_CG_GGCGGAAGGCGCGGTTGC_______________________', '___AGGCGGAAGGCGCGGTTGC_______________________', '_CG_GGCGGAAGGCGCGGTTGC_______________________', '___________GGCGCGGTTGC_________GCGCGGAAGGC_AG', '_CGAGGCGGAAGGCGCGGTTGC_______________________']	[True, True, True, False, True]	TRUE
353	ELF1	RUNX2	PDSPATTPNISVKKKNKDGKGNTIYLWEFLLALLQDKATCPKYIKWTQREKGIFKLVDSKAVSRLWGKHKNKPDMNYETMGRALRYYYQRGILAKVEGQRLVYQFKEMPKDLIYINDEDPSSSIESSDPSL	AAAAVPRLRPPHDNRTMVEIIADHPAELVRTDSPNFLCSVLPSHWRCNKTLPVAFKVVALGEVPDGTVVTVMAGNDENYSAELRNASAVMKNQVARFNDLRFVGRSGRGKSFTLTITVFTNPPQVATYHRAIKVTVDGPREPRRHRQKLDDSKPSL	GCGAGGCGGAAGGCGGCGGTTGCGAGGCGGAAGGCGCGGTTGCGAG	GCGGAAG	GCGGTT	2N	spac_p1	right	ELF1_RUNX2_GCGGAAG_GCGGTT_2N---ELF1_RUNX2_GCGAGGCGGAAGGCGGCGGTTGCGAGGCGGAAGGCGCGGTTGCGAG_CTCGCAACCGCGCCTTCCGCCTCGCAACCGCCGCCTTCCGCCTCGC_spac_p1_r.pdb	_______________________GA_GCGGAAGG__CG________	TRUE	fold_elf1_runx2_gcggaag_gcggtt_2n_spac_p1_r	['______________________CG_GGCGGAAGGCGCGGTTGC___', '________________________AGGCGGAAGGCGCGGTTGC___', '________________________AGGCGGAAGGCGCGGTTGC___', '________________________AGGCGGAAGGCGCGGTTGC___', '______________________CG_GGCGGAAGGCGCGGTTGCG__']	[True, True, True, True, True]	TRUE
354	ELF1	RUNX2	PDSPATTPNISVKKKNKDGKGNTIYLWEFLLALLQDKATCPKYIKWTQREKGIFKLVDSKAVSRLWGKHKNKPDMNYETMGRALRYYYQRGILAKVEGQRLVYQFKEMPKDLIYINDEDPSSSIESSDPSL	AAAAVPRLRPPHDNRTMVEIIADHPAELVRTDSPNFLCSVLPSHWRCNKTLPVAFKVVALGEVPDGTVVTVMAGNDENYSAELRNASAVMKNQVARFNDLRFVGRSGRGKSFTLTITVFTNPPQVATYHRAIKVTVDGPREPRRHRQKLDDSKPSL	GCGAGGCGGAAGGCGGTTGCGAGGCGGAAGGCGCGGTT	GCGGAAG	GCGGTT	2N	spac_m2	right	ELF1_RUNX2_GCGGAAG_GCGGTT_2N---ELF1_RUNX2_GCGAGGCGGAAGGCGGTTGCGAGGCGGAAGGCGCGGTT_AACCGCGCCTTCCGCCTCGCAACCGCCTTCCGCCTCGC_spac_m2_r.pdb	_CG_GGCGGAAGG__G__GCG_GG______________	FALSE	fold_elf1_runx2_gcggaag_gcggtt_2n_spac_m2_r	['___AGGCGGAAGGCGGTTGC__________________', '_CG_GGCGGAAGGCGGTTGC__________________', '_CGAGGCGGAAGGCGGTTGC__________________', '___AGGCGGAAGGCGGTTGC__________________', '_CG_GGCGGAAGGCGGTTGC__________________']	[False, False, False, False, False]	FALSE
355	ELF1	RUNX2	PDSPATTPNISVKKKNKDGKGNTIYLWEFLLALLQDKATCPKYIKWTQREKGIFKLVDSKAVSRLWGKHKNKPDMNYETMGRALRYYYQRGILAKVEGQRLVYQFKEMPKDLIYINDEDPSSSIESSDPSL	AAAAVPRLRPPHDNRTMVEIIADHPAELVRTDSPNFLCSVLPSHWRCNKTLPVAFKVVALGEVPDGTVVTVMAGNDENYSAELRNASAVMKNQVARFNDLRFVGRSGRGKSFTLTITVFTNPPQVATYHRAIKVTVDGPREPRRHRQKLDDSKPSL	GCGAGGCGGAAGGGCGGTTGCGAGGCGGAAGGCGCGGTTGCGAG	GCGGAAG	GCGGTT	2N	spac_m1	right	ELF1_RUNX2_GCGGAAG_GCGGTT_2N---ELF1_RUNX2_GCGAGGCGGAAGGGCGGTTGCGAGGCGGAAGGCGCGGTTGCGAG_CTCGCAACCGCGCCTTCCGCCTCGCAACCGCCCTTCCGCCTCGC_spac_m1_r.pdb	__________________T____GGCGGAAG__GC_________	TRUE	fold_elf1_runx2_gcggaag_gcggtt_2n_spac_m1_r	['_____________________GAGGCGGAAGGCGCGGTTGC___', '____________________CG_GGCGGAAGGCGCGGTTGC___', '______________________AGGCGGAAGGCGCGGTTGCG__', '______________________AGGCGGAAGGCGCGGTTGC___', '____________________CG_GGCGGAAGGCGCGGTTGC___']	[True, True, True, True, True]	TRUE
356	ELF1	RUNX2	PDSPATTPNISVKKKNKDGKGNTIYLWEFLLALLQDKATCPKYIKWTQREKGIFKLVDSKAVSRLWGKHKNKPDMNYETMGRALRYYYQRGILAKVEGQRLVYQFKEMPKDLIYINDEDPSSSIESSDPSL	AAAAVPRLRPPHDNRTMVEIIADHPAELVRTDSPNFLCSVLPSHWRCNKTLPVAFKVVALGEVPDGTVVTVMAGNDENYSAELRNASAVMKNQVARFNDLRFVGRSGRGKSFTLTITVFTNPPQVATYHRAIKVTVDGPREPRRHRQKLDDSKPSL	GCGAGGCGGTTGCGCGGAAGGCGAGGCGGAAGGCGCGGTTGCGAG	GCGGAAG	GCGGTT	2N	orient_1_2	right	ELF1_RUNX2_GCGGAAG_GCGGTT_2N---ELF1_RUNX2_GCGAGGCGGTTGCGCGGAAGGCGAGGCGGAAGGCGCGGTTGCGAG_CTCGCAACCGCGCCTTCCGCCTCGCCTTCCGCGCAACCGCCTCGC_orient_2_1.pdb	________________GAAGGC___GCGGAAGGC_CG________	TRUE	fold_elf1_runx2_gcggaag_gcggtt_2n_orient_2_1	['_____________________CG_GGCGGAAGGCGCGGTTGC___', '_______________________AGGCGGAAGGCGCGGTTGC___', '_____________________CGAGGCGGAAGGCGCGGTTGC___', '_______________________AGGCGGAAGGCGCGGTTGC___', '_______________________AGGCGGAAGGCGCGGTTGC___']	[True, True, True, True, True]	TRUE
357	ELF4	CREM	PVTDPSIPIRKKSKDGKGSTIYLWEFLLALLQDRNTCPKYIKWTQREKGIFKLVDSKAVSKLWGKQKNKPDMNYETMGRALRYYYQRGILAKVEGQRLVYQFKEMPKDLVVIEDEDESSEATAAPPQASTA	ADGTQQFFVPGSQVVVQAATGDMPTYQIRAPTAALPQGVVMAASPGSLHSPQQLAEEATRKRELRLMKNREAAKECRRRKKEYVKCLESRVAVLEVQNKKLIEELETLKDICSPKTDY	GCGAGACGTCACTTCCGCGCTGCGAGGCGGAAGTGACGTGCTGCGAG	GCGGAAGTGACGT	T	2N	orient_1_3	right	ELF4_CREM_GCGGAAGTGACGT_T_2N---ELF4_CREM_GCGAGACGTCACTTCCGCGCTGCGAGGCGGAAGTGACGTGCTGCGAG_CTCGCAGCACGTCACTTCCGCCTCGCAGCGCGGAAGTGACGTCTCGC_orient_3_1.pdb	______CG__ACTTCCGCG_T_________AAGTGACGT________	FALSE	fold_elf4_crem_gcggaagtgacgt_t_2n_orient_3_1	['______________________CG_GGCGGAAGTGACGT________', '______________________CG_GGCGGAAGTGACGT________', '______________________CG_GGCGGAAGTGACGT________', '________________________AGGCGGAAGTGACG_________', '______CGTCACT_________CG_GGCGGAAGT_ACG_________']	[True, True, True, True, True]	TRUE
358	ELF4	CREM	PVTDPSIPIRKKSKDGKGSTIYLWEFLLALLQDRNTCPKYIKWTQREKGIFKLVDSKAVSKLWGKQKNKPDMNYETMGRALRYYYQRGILAKVEGQRLVYQFKEMPKDLVVIEDEDESSEATAAPPQASTA	ADGTQQFFVPGSQVVVQAATGDMPTYQIRAPTAALPQGVVMAASPGSLHSPQQLAEEATRKRELRLMKNREAAKECRRRKKEYVKCLESRVAVLEVQNKKLIEELETLKDICSPKTDY	GCGAGGCGGAAGTGACGTGCAGCGAGGCGGAAGTGACGTGCTGCGAG	GCGGAAGTGACGT	T	2N	orient_1_4	right	ELF4_CREM_GCGGAAGTGACGT_T_2N---ELF4_CREM_GCGAGGCGGAAGTGACGTGCAGCGAGGCGGAAGTGACGTGCTGCGAG_CTCGCAGCACGTCACTTCCGCCTCGCTGCACGTCACTTCCGCCTCGC_orient_4_1.pdb	_________AAGTGACGTGCAGCG______AAGTGACGT________	FALSE	fold_elf4_crem_gcggaagtgacgt_t_2n_orient_4_1	['________________________AGGCGGAAGTGACG_________', '______________________CG_GGCGGAAGTGACGT________', '___AGGCGGAAGTGACG______________________________', '_CG_GGCGGAAGTGACGT_____________________________', '_CG_GGCGGAAGT_ACG______________AGTGACG_________']	[True, True, False, False, False]	FALSE
359	ELF4	CREM	PVTDPSIPIRKKSKDGKGSTIYLWEFLLALLQDRNTCPKYIKWTQREKGIFKLVDSKAVSKLWGKQKNKPDMNYETMGRALRYYYQRGILAKVEGQRLVYQFKEMPKDLVVIEDEDESSEATAAPPQASTA	ADGTQQFFVPGSQVVVQAATGDMPTYQIRAPTAALPQGVVMAASPGSLHSPQQLAEEATRKRELRLMKNREAAKECRRRKKEYVKCLESRVAVLEVQNKKLIEELETLKDICSPKTDY	GCGAGGCGGAAGTGACGTGCGATGCGAGGCGGAAGTGACGTGCTGCGAG	GCGGAAGTGACGT	T	2N	spac_p2	right	ELF4_CREM_GCGGAAGTGACGT_T_2N---ELF4_CREM_GCGAGGCGGAAGTGACGTGCGATGCGAGGCGGAAGTGACGTGCTGCGAG_CTCGCAGCACGTCACTTCCGCCTCGCATCGCACGTCACTTCCGCCTCGC_spac_p2_r.pdb	_CG__GCGGAAGT___G_______________AAGTGACGT________	FALSE	fold_elf4_crem_gcggaagtgacgt_t_2n_spac_p2_r	['________________________CG_GGCGGAAGTGACGT________', '___________________________GGCGGAAGTGACGT________', '________________________CG_GGCGGAAGTGACG_________', '___________________________GGCGGAAGTGACGT________', '________________________CG_GGCGGAAGTGACGT________']	[True, True, True, True, True]	TRUE
360	ELF4	CREM	PVTDPSIPIRKKSKDGKGSTIYLWEFLLALLQDRNTCPKYIKWTQREKGIFKLVDSKAVSKLWGKQKNKPDMNYETMGRALRYYYQRGILAKVEGQRLVYQFKEMPKDLVVIEDEDESSEATAAPPQASTA	ADGTQQFFVPGSQVVVQAATGDMPTYQIRAPTAALPQGVVMAASPGSLHSPQQLAEEATRKRELRLMKNREAAKECRRRKKEYVKCLESRVAVLEVQNKKLIEELETLKDICSPKTDY	GCGAGGCGGAAGTGACGTGCGTGCGAGGCGGAAGTGACGTGCTGCGAG	GCGGAAGTGACGT	T	2N	spac_p1	right	ELF4_CREM_GCGGAAGTGACGT_T_2N---ELF4_CREM_GCGAGGCGGAAGTGACGTGCGTGCGAGGCGGAAGTGACGTGCTGCGAG_CTCGCAGCACGTCACTTCCGCCTCGCACGCACGTCACTTCCGCCTCGC_spac_p1_r.pdb	_CG_GGCGGAAGTG_CG______________AAGTGACGT________	FALSE	fold_elf4_crem_gcggaagtgacgt_t_2n_spac_p1_r	['_______________________CG_GGCGGAAGTGACGT________', '_CG_GGCGGAAGTGACGT______________________________', '___AGGCGGAAGTGACGT______________________________', '___AGGCGGAAGTGACGT______________________________', '_CG_GGCGGAAGTGACG_______________________________']	[True, False, False, False, False]	FALSE
361	ELF4	CREM	PVTDPSIPIRKKSKDGKGSTIYLWEFLLALLQDRNTCPKYIKWTQREKGIFKLVDSKAVSKLWGKQKNKPDMNYETMGRALRYYYQRGILAKVEGQRLVYQFKEMPKDLVVIEDEDESSEATAAPPQASTA	ADGTQQFFVPGSQVVVQAATGDMPTYQIRAPTAALPQGVVMAASPGSLHSPQQLAEEATRKRELRLMKNREAAKECRRRKKEYVKCLESRVAVLEVQNKKLIEELETLKDICSPKTDY	GCGAGGCGGAAGTGACGTGCTGCGAGACGTCACTTCCGCGCTGCGAG	GCGGAAGTGACGT	T	2N	orient_1_3	left	ELF4_CREM_GCGGAAGTGACGT_T_2N---ELF4_CREM_GCGAGGCGGAAGTGACGTGCTGCGAGACGTCACTTCCGCGCTGCGAG_CTCGCAGCGCGGAAGTGACGTCTCGCAGCACGTCACTTCCGCCTCGC_orient_1_3.pdb	________GAAGTGACGTGC_GC_________CTTCCGC________	TRUE	fold_elf4_crem_gcggaagtgacgt_t_2n_orient_1_3	['___________________________CGTCACTTCCGCGC______', '_CG_GGCGGAAGTGACGT_____________________________', '_CG_GGCGGAAGTGACGT_____________________________', '_CG_GGCGGAAGTGACG______________________________', '_CG_GGCGGAAGTGACG______________________________']	[False, True, True, True, True]	TRUE
362	ELF4	CREM	PVTDPSIPIRKKSKDGKGSTIYLWEFLLALLQDRNTCPKYIKWTQREKGIFKLVDSKAVSKLWGKQKNKPDMNYETMGRALRYYYQRGILAKVEGQRLVYQFKEMPKDLVVIEDEDESSEATAAPPQASTA	ADGTQQFFVPGSQVVVQAATGDMPTYQIRAPTAALPQGVVMAASPGSLHSPQQLAEEATRKRELRLMKNREAAKECRRRKKEYVKCLESRVAVLEVQNKKLIEELETLKDICSPKTDY	GCGAGGCGGAAGTGACGTGCTGCGAGGCGGAAGTGACGTGCAGCGAG	GCGGAAGTGACGT	T	2N	orient_1_4	left	ELF4_CREM_GCGGAAGTGACGT_T_2N---ELF4_CREM_GCGAGGCGGAAGTGACGTGCTGCGAGGCGGAAGTGACGTGCAGCGAG_CTCGCTGCACGTCACTTCCGCCTCGCAGCACGTCACTTCCGCCTCGC_orient_1_4.pdb	_________AAGTGACGTGC_GCG______AAGTGACGTG_______	TRUE	fold_elf4_crem_gcggaagtgacgt_t_2n_orient_1_4	['_______________________GAGGCGGAAGTGACGT________', '________________________AGGCGGAAGTGACGT________', '______________________CG_GGCGGAAGTGACGT________', '_________AAGTGACG_____CG_GGCGGAAGT_ACG_________', '_________AAGTGACGT____CG_GGCGGAAGT__CG_________']	[False, False, False, False, False]	FALSE
363	ELF4	CREM	PVTDPSIPIRKKSKDGKGSTIYLWEFLLALLQDRNTCPKYIKWTQREKGIFKLVDSKAVSKLWGKQKNKPDMNYETMGRALRYYYQRGILAKVEGQRLVYQFKEMPKDLVVIEDEDESSEATAAPPQASTA	ADGTQQFFVPGSQVVVQAATGDMPTYQIRAPTAALPQGVVMAASPGSLHSPQQLAEEATRKRELRLMKNREAAKECRRRKKEYVKCLESRVAVLEVQNKKLIEELETLKDICSPKTDY	GCGAGGCGGAAGTGACGTGCTGCGAGGCGGAAGTGACGTGCGATGCGAG	GCGGAAGTGACGT	T	2N	spac_p2	left	ELF4_CREM_GCGGAAGTGACGT_T_2N---ELF4_CREM_GCGAGGCGGAAGTGACGTGCTGCGAGGCGGAAGTGACGTGCGATGCGAG_CTCGCATCGCACGTCACTTCCGCCTCGCAGCACGTCACTTCCGCCTCGC_spac_p2.pdb	_________AAGTGACGTGC_GCG______AAGTGACGT__________	TRUE	fold_elf4_crem_gcggaagtgacgt_t_2n_spac_p2	['_CG_GGCGGAAGTGACG________________________________', '________________________AGGCGGAAGTGACGT__________', '_CG_GGCGGAAGTGACG________________________________', '_CG_GGCGGAAGTGACG________________________________', '______________________CG_GGCGGAAGTGACGT__________']	[True, False, True, True, False]	TRUE
364	ELF4	CREM	PVTDPSIPIRKKSKDGKGSTIYLWEFLLALLQDRNTCPKYIKWTQREKGIFKLVDSKAVSKLWGKQKNKPDMNYETMGRALRYYYQRGILAKVEGQRLVYQFKEMPKDLVVIEDEDESSEATAAPPQASTA	ADGTQQFFVPGSQVVVQAATGDMPTYQIRAPTAALPQGVVMAASPGSLHSPQQLAEEATRKRELRLMKNREAAKECRRRKKEYVKCLESRVAVLEVQNKKLIEELETLKDICSPKTDY	GCGAGGCGGAAGTGACGTGCTGCGAGGCGGAAGTGACGTGCGTGCGAG	GCGGAAGTGACGT	T	2N	spac_p1	left	ELF4_CREM_GCGGAAGTGACGT_T_2N---ELF4_CREM_GCGAGGCGGAAGTGACGTGCTGCGAGGCGGAAGTGACGTGCGTGCGAG_CTCGCACGCACGTCACTTCCGCCTCGCAGCACGTCACTTCCGCCTCGC_spac_p1.pdb	_________AAGTGACGTGC_GC_______AAGTGACGT_________	TRUE	fold_elf4_crem_gcggaagtgacgt_t_2n_spac_p1	['___AGGCGGAAGTGACGT______________________________', '___AGGCGGAAGTGACG_______________________________', '______________________CG_GGCGGAAGTGACGT_________', '_______________________GAGGCGGAAGTGACGT_________', '__________AGTGACG_____CG_GGCGGAAGT_ACG__________']	[True, True, False, False, False]	FALSE
365	ELF4	CREM	PVTDPSIPIRKKSKDGKGSTIYLWEFLLALLQDRNTCPKYIKWTQREKGIFKLVDSKAVSKLWGKQKNKPDMNYETMGRALRYYYQRGILAKVEGQRLVYQFKEMPKDLVVIEDEDESSEATAAPPQASTA	ADGTQQFFVPGSQVVVQAATGDMPTYQIRAPTAALPQGVVMAASPGSLHSPQQLAEEATRKRELRLMKNREAAKECRRRKKEYVKCLESRVAVLEVQNKKLIEELETLKDICSPKTDY	GCGAGGCGGAAGTGACGTGCTGCGAGGCGGAAGTGACGTGTGCGAG	GCGGAAGTGACGT	T	2N	spac_m1	left	ELF4_CREM_GCGGAAGTGACGT_T_2N---ELF4_CREM_GCGAGGCGGAAGTGACGTGCTGCGAGGCGGAAGTGACGTGTGCGAG_CTCGCACACGTCACTTCCGCCTCGCAGCACGTCACTTCCGCCTCGC_spac_m1.pdb	_________AAGTGACGTGC_GCG______AAGTGACGT_______	TRUE	fold_elf4_crem_gcggaagtgacgt_t_2n_spac_m1	['______________________CG_GGCGGAAGTGACGT_______', '______________________CG_GGCGGAAGTGACGT_______', '______________________CG_GGCGGAAGTGACG________', '__________AGTGACG_____CG_GGCGGAAGT_ACG________', '_________AAGTGACG_____C__GGCGGAAGT_ACG________']	[False, False, False, False, False]	FALSE
366	ELF4	CREM	PVTDPSIPIRKKSKDGKGSTIYLWEFLLALLQDRNTCPKYIKWTQREKGIFKLVDSKAVSKLWGKQKNKPDMNYETMGRALRYYYQRGILAKVEGQRLVYQFKEMPKDLVVIEDEDESSEATAAPPQASTA	ADGTQQFFVPGSQVVVQAATGDMPTYQIRAPTAALPQGVVMAASPGSLHSPQQLAEEATRKRELRLMKNREAAKECRRRKKEYVKCLESRVAVLEVQNKKLIEELETLKDICSPKTDY	GCGAGGCGGAAGTGACGTGCTGCGAGGCGGAAGTGACGTTGCGAG	GCGGAAGTGACGT	T	2N	spac_m2	left	ELF4_CREM_GCGGAAGTGACGT_T_2N---ELF4_CREM_GCGAGGCGGAAGTGACGTGCTGCGAGGCGGAAGTGACGTTGCGAG_CTCGCAACGTCACTTCCGCCTCGCAGCACGTCACTTCCGCCTCGC_spac_m2.pdb	________GAAGTGACGTGCTGCGAGGC_________________	TRUE	fold_elf4_crem_gcggaagtgacgt_t_2n_spac_m2	['_________________________GGCGGAAGTGACGT______', '______________________CG_GGCGGAAGTGACGT______', '______________________CG_GGCGGAAGTGACGT______', '________________________AGGCGGAAGTGACGT______', '__________AGTGACG_______AGGCGGAAGT_ACG_______']	[False, False, False, False, False]	FALSE
367	ELF4	CREM	PVTDPSIPIRKKSKDGKGSTIYLWEFLLALLQDRNTCPKYIKWTQREKGIFKLVDSKAVSKLWGKQKNKPDMNYETMGRALRYYYQRGILAKVEGQRLVYQFKEMPKDLVVIEDEDESSEATAAPPQASTA	ADGTQQFFVPGSQVVVQAATGDMPTYQIRAPTAALPQGVVMAASPGSLHSPQQLAEEATRKRELRLMKNREAAKECRRRKKEYVKCLESRVAVLEVQNKKLIEELETLKDICSPKTDY	GCGAGGCGGAAGTGACGTGCTGCGAGTGCGCGGAAGTGACGTGCGAG	GCGGAAGTGACGT	T	2N	orient_1_2	left	ELF4_CREM_GCGGAAGTGACGT_T_2N---ELF4_CREM_GCGAGGCGGAAGTGACGTGCTGCGAGTGCGCGGAAGTGACGTGCGAG_CTCGCACGTCACTTCCGCGCACTCGCAGCACGTCACTTCCGCCTCGC_orient_1_2.pdb	_________AAGTGACGTGC_GCG_________AAGTGACGT_____	TRUE	fold_elf4_crem_gcggaagtgacgt_t_2n_orient_1_2	['_CG_GGCGGAAGTGACGT_____________________________', '___AGGCGGAAGTGACG______________________________', '_CG_GGCGGAAGTGACGT_____________________________', '___AGGCGGAAGTGACG______________________________', '__________AGTGACGT_________GCGCGGAAGT_ACG______']	[True, True, True, True, False]	TRUE
368	ELF4	CREM	PVTDPSIPIRKKSKDGKGSTIYLWEFLLALLQDRNTCPKYIKWTQREKGIFKLVDSKAVSKLWGKQKNKPDMNYETMGRALRYYYQRGILAKVEGQRLVYQFKEMPKDLVVIEDEDESSEATAAPPQASTA	ADGTQQFFVPGSQVVVQAATGDMPTYQIRAPTAALPQGVVMAASPGSLHSPQQLAEEATRKRELRLMKNREAAKECRRRKKEYVKCLESRVAVLEVQNKKLIEELETLKDICSPKTDY	GCGAGGCGGAAGTGACGTGTGCGAGGCGGAAGTGACGTGCTGCGAG	GCGGAAGTGACGT	T	2N	spac_m1	right	ELF4_CREM_GCGGAAGTGACGT_T_2N---ELF4_CREM_GCGAGGCGGAAGTGACGTGTGCGAGGCGGAAGTGACGTGCTGCGAG_CTCGCAGCACGTCACTTCCGCCTCGCACACGTCACTTCCGCCTCGC_spac_m1_r.pdb	_CG_GGCGGAAGTG_CG____________AAGTGACGTG_______	FALSE	fold_elf4_crem_gcggaagtgacgt_t_2n_spac_m1_r	['___AGGCGGAAGTGACGT____________________________', '___AGGCGGAAGTGACGT____________________________', '_CG_GGCGGAAGTGACGT____________________________', '_CG_GGCGGAAGTGACG_____________________________', '_CG_GGCGGAAGTGACG___________GAAGTGACG_________']	[False, False, False, False, False]	FALSE
369	ELF4	CREM	PVTDPSIPIRKKSKDGKGSTIYLWEFLLALLQDRNTCPKYIKWTQREKGIFKLVDSKAVSKLWGKQKNKPDMNYETMGRALRYYYQRGILAKVEGQRLVYQFKEMPKDLVVIEDEDESSEATAAPPQASTA	ADGTQQFFVPGSQVVVQAATGDMPTYQIRAPTAALPQGVVMAASPGSLHSPQQLAEEATRKRELRLMKNREAAKECRRRKKEYVKCLESRVAVLEVQNKKLIEELETLKDICSPKTDY	GCGAGGCGGAAGTGACGTTGCGAGGCGGAAGTGACGTGCT	GCGGAAGTGACGT	T	2N	spac_m2	right	ELF4_CREM_GCGGAAGTGACGT_T_2N---ELF4_CREM_GCGAGGCGGAAGTGACGTTGCGAGGCGGAAGTGACGTGCT_AGCACGTCACTTCCGCCTCGCAACGTCACTTCCGCCTCGC_spac_m2_r.pdb	_CG__GCGGAAGTG__G___________AAGTGACGT___	FALSE	fold_elf4_crem_gcggaagtgacgt_t_2n_spac_m2_r	['______________________AGGCGGAAGTGACGT___', '____________________CG_GGCGGAAGTGACGT___', '______________________AGGCGGAAGTGACGT___', '______________________AGGCGGAAGTGACGT___', '______________________AGGCGGAAGTGACGT___']	[True, True, True, True, True]	TRUE
370	ELF4	CREM	PVTDPSIPIRKKSKDGKGSTIYLWEFLLALLQDRNTCPKYIKWTQREKGIFKLVDSKAVSKLWGKQKNKPDMNYETMGRALRYYYQRGILAKVEGQRLVYQFKEMPKDLVVIEDEDESSEATAAPPQASTA	ADGTQQFFVPGSQVVVQAATGDMPTYQIRAPTAALPQGVVMAASPGSLHSPQQLAEEATRKRELRLMKNREAAKECRRRKKEYVKCLESRVAVLEVQNKKLIEELETLKDICSPKTDY	GCGAGTGCGCGGAAGTGACGTGCGAGGCGGAAGTGACGTGCTGCGAG	GCGGAAGTGACGT	T	2N	orient_1_2	right	ELF4_CREM_GCGGAAGTGACGT_T_2N---ELF4_CREM_GCGAGTGCGCGGAAGTGACGTGCGAGGCGGAAGTGACGTGCTGCGAG_CTCGCAGCACGTCACTTCCGCCTCGCACGTCACTTCCGCGCACTCGC_orient_2_1.pdb	_____T__GCGGAAGTG_CG__________AAGTGACGT________	FALSE	fold_elf4_crem_gcggaagtgacgt_t_2n_orient_2_1	['________________________AGGCGGAAGTGACG_________', '______________________CG_GGCGGAAGTGACG_________', '________________________AGGCGGAAGTGACGT________', '________________________AGGCGGAAGTGACGT________', '______________________CG_GGCGGAAGTGACGT________']	[True, True, True, True, True]	TRUE
371	ELF5	IRF8	DPLMSWTDLFSNEEYYPAFEHQTACDSYWTSVHPEYWTKRHVWEWLQFCCDQYKLDTNCISFCNFNISGLQLCSMTQEEFVEAAGLCGEYLYFILQNIRTQGYSFFNDAEESKATIKDYADSNCLKTSGIKSQDCHSHSRTSLQSSHLWEFVRDLLLSPEENCGILEWEDREQGIFRVVKSEALAKMWGQRKKNDRMTYEKLSRALRYYYKTGILERVDRRLVYKFGKNAHGWQEDKL	CDRNGGRRLRQWLIEQIDSSMYPGLIWENEEKSMFRIPWKHAGKQDYNQEVDASIFKAWAVFKGKFKEGDKAEPATWKTRLRCALNKSPDFEEVTDRSQLDISEPYKVYRIVPEEEQKCKLGVATAGCVNEV	GCGAGAGGAAGTGCCGAAAGCGAGCGAAAGCAGGAAGTGCGAG	CGAAA	AGGAAGT	2N	orient_1_2	right	ELF5_IRF8_CGAAA_AGGAAGT_2N---ELF5_IRF8_GCGAGAGGAAGTGCCGAAAGCGAGCGAAAGCAGGAAGTGCGAG_CTCGCACTTCCTGCTTTCGCTCGCTTTCGGCACTTCCTCTCGC_orient_2_1.pdb	_____________CCGAAAG__AGCGA_AGCAGGAAGTG____	TRUE	fold_elf5_irf8_cgaaa_aggaagt_2n_orient_2_1	['__________________A___AGCGAAAGCAGGAAGT_____', '______________________AGCGAAAGCAGGAAGT_____', '__________________A___AGCGAAAGCAGGAAGT_____', '______________________AGCGAAAGCAGGAAGT_____', '______________________AGCGAAAGCAGGAAGT_____']	[True, True, True, True, True]	TRUE
372	ELF5	IRF8	DPLMSWTDLFSNEEYYPAFEHQTACDSYWTSVHPEYWTKRHVWEWLQFCCDQYKLDTNCISFCNFNISGLQLCSMTQEEFVEAAGLCGEYLYFILQNIRTQGYSFFNDAEESKATIKDYADSNCLKTSGIKSQDCHSHSRTSLQSSHLWEFVRDLLLSPEENCGILEWEDREQGIFRVVKSEALAKMWGQRKKNDRMTYEKLSRALRYYYKTGILERVDRRLVYKFGKNAHGWQEDKL	CDRNGGRRLRQWLIEQIDSSMYPGLIWENEEKSMFRIPWKHAGKQDYNQEVDASIFKAWAVFKGKFKEGDKAEPATWKTRLRCALNKSPDFEEVTDRSQLDISEPYKVYRIVPEEEQKCKLGVATAGCVNEV	GCGAGCGAAAAGGAAGTGCGAGCGAAAGCAGGAAGT	CGAAA	AGGAAGT	2N	spac_m2	right	ELF5_IRF8_CGAAA_AGGAAGT_2N---ELF5_IRF8_GCGAGCGAAAAGGAAGTGCGAGCGAAAGCAGGAAGT_ACTTCCTGCTTTCGCTCGCACTTCCTTTTCGCTCGC_spac_m2_r.pdb	____GCGAAAA__AA_T___AGCGAAAG________	FALSE	fold_elf5_irf8_cgaaa_aggaagt_2n_spac_m2_r	['________________TG__AGCGAAAGCAGGAAGT', '____________________AGCGAAAGCAGGAAGT', '____________________AGCGAAAGCAGGAAGT', '________________T___AGCGAAAGCAGGAAGT', '________________T___AGCGAAAGCAGGAAGT']	[True, True, True, True, True]	TRUE
373	ELF5	IRF8	DPLMSWTDLFSNEEYYPAFEHQTACDSYWTSVHPEYWTKRHVWEWLQFCCDQYKLDTNCISFCNFNISGLQLCSMTQEEFVEAAGLCGEYLYFILQNIRTQGYSFFNDAEESKATIKDYADSNCLKTSGIKSQDCHSHSRTSLQSSHLWEFVRDLLLSPEENCGILEWEDREQGIFRVVKSEALAKMWGQRKKNDRMTYEKLSRALRYYYKTGILERVDRRLVYKFGKNAHGWQEDKL	CDRNGGRRLRQWLIEQIDSSMYPGLIWENEEKSMFRIPWKHAGKQDYNQEVDASIFKAWAVFKGKFKEGDKAEPATWKTRLRCALNKSPDFEEVTDRSQLDISEPYKVYRIVPEEEQKCKLGVATAGCVNEV	GCGAGCGAAAGAGGAAGTGCGAGCGAAAGCAGGAAGTGCGAG	CGAAA	AGGAAGT	2N	spac_m1	right	ELF5_IRF8_CGAAA_AGGAAGT_2N---ELF5_IRF8_GCGAGCGAAAGAGGAAGTGCGAGCGAAAGCAGGAAGTGCGAG_CTCGCACTTCCTGCTTTCGCTCGCACTTCCTCTTTCGCTCGC_spac_m1_r.pdb	G__AGCGAAAGAG____________AA_GCAGGAAGT__GA_	TRUE	fold_elf5_irf8_cgaaa_aggaagt_2n_spac_m1_r	['_________________T___AGCGAAAGCAGGAAGT_____', '_________________T___AGCGAAAGCAGGAAGT_____', '_________________T___AGCGAAAGCAGGAAGT_____', '_____________________AGCGAAAGCAGGAAGT_____', '________AAGAGGAAGT___AGCGAAAGCA_GA________']	[True, True, True, True, False]	TRUE
374	ELF5	IRF8	DPLMSWTDLFSNEEYYPAFEHQTACDSYWTSVHPEYWTKRHVWEWLQFCCDQYKLDTNCISFCNFNISGLQLCSMTQEEFVEAAGLCGEYLYFILQNIRTQGYSFFNDAEESKATIKDYADSNCLKTSGIKSQDCHSHSRTSLQSSHLWEFVRDLLLSPEENCGILEWEDREQGIFRVVKSEALAKMWGQRKKNDRMTYEKLSRALRYYYKTGILERVDRRLVYKFGKNAHGWQEDKL	CDRNGGRRLRQWLIEQIDSSMYPGLIWENEEKSMFRIPWKHAGKQDYNQEVDASIFKAWAVFKGKFKEGDKAEPATWKTRLRCALNKSPDFEEVTDRSQLDISEPYKVYRIVPEEEQKCKLGVATAGCVNEV	GCGAGCGAAAGCACTTCCTGCGAGCGAAAGCAGGAAGTGCGAG	CGAAA	AGGAAGT	2N	orient_1_4	right	ELF5_IRF8_CGAAA_AGGAAGT_2N---ELF5_IRF8_GCGAGCGAAAGCACTTCCTGCGAGCGAAAGCAGGAAGTGCGAG_CTCGCACTTCCTGCTTTCGCTCGCAGGAAGTGCTTTCGCTCGC_orient_4_1.pdb	___AG___AA__ACTTCCTG__AGCGAAAGC____________	FALSE	fold_elf5_irf8_cgaaa_aggaagt_2n_orient_4_1	['______________________AGCGAAAGCAGGAAGT_____', '______________________AGCGAAAGCAGGAAGT_____', '______________________AGCGAAAGCAGGAAGT_____', '__________________T___AGCGAAAGCAGGAAGT_____', '__________________T___AGCGAAAGCAGGAAGT_____']	[True, True, True, True, True]	TRUE
375	ELF5	IRF8	DPLMSWTDLFSNEEYYPAFEHQTACDSYWTSVHPEYWTKRHVWEWLQFCCDQYKLDTNCISFCNFNISGLQLCSMTQEEFVEAAGLCGEYLYFILQNIRTQGYSFFNDAEESKATIKDYADSNCLKTSGIKSQDCHSHSRTSLQSSHLWEFVRDLLLSPEENCGILEWEDREQGIFRVVKSEALAKMWGQRKKNDRMTYEKLSRALRYYYKTGILERVDRRLVYKFGKNAHGWQEDKL	CDRNGGRRLRQWLIEQIDSSMYPGLIWENEEKSMFRIPWKHAGKQDYNQEVDASIFKAWAVFKGKFKEGDKAEPATWKTRLRCALNKSPDFEEVTDRSQLDISEPYKVYRIVPEEEQKCKLGVATAGCVNEV	GCGAGCGAAAGCAGGAAGTGCGAGAGGAAGTGCCGAAAGCGAG	CGAAA	AGGAAGT	2N	orient_1_2	left	ELF5_IRF8_CGAAA_AGGAAGT_2N---ELF5_IRF8_GCGAGCGAAAGCAGGAAGTGCGAGAGGAAGTGCCGAAAGCGAG_CTCGCTTTCGGCACTTCCTCTCGCACTTCCTGCTTTCGCTCGC_orient_1_2.pdb	_______A__GCAGGAAGTGCGAG___________________	TRUE	fold_elf5_irf8_cgaaa_aggaagt_2n_orient_1_2	['_____________________GAGAGGAAGTGCCGAAAGCGAG', '___AGCGAAAGCAGGAAGT________________________', '___AGCGAAAGCAGGAAGT________________________', '___AGCGAAAGCAGGAAGT________________________', '_________AGCAGGAAGTGCGAGA_GAA______________']	[False, True, True, True, True]	TRUE
376	ELF5	IRF8	DPLMSWTDLFSNEEYYPAFEHQTACDSYWTSVHPEYWTKRHVWEWLQFCCDQYKLDTNCISFCNFNISGLQLCSMTQEEFVEAAGLCGEYLYFILQNIRTQGYSFFNDAEESKATIKDYADSNCLKTSGIKSQDCHSHSRTSLQSSHLWEFVRDLLLSPEENCGILEWEDREQGIFRVVKSEALAKMWGQRKKNDRMTYEKLSRALRYYYKTGILERVDRRLVYKFGKNAHGWQEDKL	CDRNGGRRLRQWLIEQIDSSMYPGLIWENEEKSMFRIPWKHAGKQDYNQEVDASIFKAWAVFKGKFKEGDKAEPATWKTRLRCALNKSPDFEEVTDRSQLDISEPYKVYRIVPEEEQKCKLGVATAGCVNEV	GCGAGCGAAAGCAGGAAGTGCGAGCGAAAAGGAAGTGCGAG	CGAAA	AGGAAGT	2N	spac_m2	left	ELF5_IRF8_CGAAA_AGGAAGT_2N---ELF5_IRF8_GCGAGCGAAAGCAGGAAGTGCGAGCGAAAAGGAAGTGCGAG_CTCGCACTTCCTTTTCGCTCGCACTTCCTGCTTTCGCTCGC_spac_m2.pdb	_______AAAGCAGGAAGT__GAG____A____________	TRUE	fold_elf5_irf8_cgaaa_aggaagt_2n_spac_m2	['_________AGCAGGAAGTGCGAGCG_AA____________', '___AGCGAAAGCAGGAAGT______________________', '___AGCGAAAGCAGGAAGT______________________', '___AGCGAAAGCAGGAAGT______________________', 'G__AGCGAAAGCAGGAAGT______________________']	[True, True, True, True, True]	TRUE
377	ELF5	IRF8	DPLMSWTDLFSNEEYYPAFEHQTACDSYWTSVHPEYWTKRHVWEWLQFCCDQYKLDTNCISFCNFNISGLQLCSMTQEEFVEAAGLCGEYLYFILQNIRTQGYSFFNDAEESKATIKDYADSNCLKTSGIKSQDCHSHSRTSLQSSHLWEFVRDLLLSPEENCGILEWEDREQGIFRVVKSEALAKMWGQRKKNDRMTYEKLSRALRYYYKTGILERVDRRLVYKFGKNAHGWQEDKL	CDRNGGRRLRQWLIEQIDSSMYPGLIWENEEKSMFRIPWKHAGKQDYNQEVDASIFKAWAVFKGKFKEGDKAEPATWKTRLRCALNKSPDFEEVTDRSQLDISEPYKVYRIVPEEEQKCKLGVATAGCVNEV	GCGAGCGAAAGCAGGAAGTGCGAGCGAAAGAGGAAGTGCGAG	CGAAA	AGGAAGT	2N	spac_m1	left	ELF5_IRF8_CGAAA_AGGAAGT_2N---ELF5_IRF8_GCGAGCGAAAGCAGGAAGTGCGAGCGAAAGAGGAAGTGCGAG_CTCGCACTTCCTCTTTCGCTCGCACTTCCTGCTTTCGCTCGC_spac_m1.pdb	_______AA_GCAGGAAGT__GAGCGAAAGA___________	TRUE	fold_elf5_irf8_cgaaa_aggaagt_2n_spac_m1	['_______A_AGCAGGAAGTGCGAGCG__AG____________', '_______A_AGCAGGAAGT___AGCGAAAGAG_AA_______', '_________AGCAGGAAGTGCGAGC__A______________', '__________GCAGGAAGTGCGAGC_________________', '________AAGCAGGAAGT___AGCGAAAGAG__A_______']	[True, False, True, True, True]	TRUE
378	ELF5	IRF8	DPLMSWTDLFSNEEYYPAFEHQTACDSYWTSVHPEYWTKRHVWEWLQFCCDQYKLDTNCISFCNFNISGLQLCSMTQEEFVEAAGLCGEYLYFILQNIRTQGYSFFNDAEESKATIKDYADSNCLKTSGIKSQDCHSHSRTSLQSSHLWEFVRDLLLSPEENCGILEWEDREQGIFRVVKSEALAKMWGQRKKNDRMTYEKLSRALRYYYKTGILERVDRRLVYKFGKNAHGWQEDKL	CDRNGGRRLRQWLIEQIDSSMYPGLIWENEEKSMFRIPWKHAGKQDYNQEVDASIFKAWAVFKGKFKEGDKAEPATWKTRLRCALNKSPDFEEVTDRSQLDISEPYKVYRIVPEEEQKCKLGVATAGCVNEV	GCGAGCGAAAGCAGGAAGTGCGAGCGAAAGCACTTCCTGCGAG	CGAAA	AGGAAGT	2N	orient_1_4	left	ELF5_IRF8_CGAAA_AGGAAGT_2N---ELF5_IRF8_GCGAGCGAAAGCAGGAAGTGCGAGCGAAAGCACTTCCTGCGAG_CTCGCAGGAAGTGCTTTCGCTCGCACTTCCTGCTTTCGCTCGC_orient_1_4.pdb	_______AA__CAGGAAGT_CGAG___________________	TRUE	fold_elf5_irf8_cgaaa_aggaagt_2n_orient_1_4	['_______AAAGCAGGAAGTGCGAGC__A_______________', '_______A_AGCAGGAAGT___AGCGAAAGCA__T________', '_________AGCAGGAAGT___AGCGAAAGC__T_________', '_________AGCAGGAAGTGCGAGCG_AA______________', '_________AGCAGGAAGTGCGAGCG_________________']	[True, True, True, True, True]	TRUE
379	ELF5	IRF8	DPLMSWTDLFSNEEYYPAFEHQTACDSYWTSVHPEYWTKRHVWEWLQFCCDQYKLDTNCISFCNFNISGLQLCSMTQEEFVEAAGLCGEYLYFILQNIRTQGYSFFNDAEESKATIKDYADSNCLKTSGIKSQDCHSHSRTSLQSSHLWEFVRDLLLSPEENCGILEWEDREQGIFRVVKSEALAKMWGQRKKNDRMTYEKLSRALRYYYKTGILERVDRRLVYKFGKNAHGWQEDKL	CDRNGGRRLRQWLIEQIDSSMYPGLIWENEEKSMFRIPWKHAGKQDYNQEVDASIFKAWAVFKGKFKEGDKAEPATWKTRLRCALNKSPDFEEVTDRSQLDISEPYKVYRIVPEEEQKCKLGVATAGCVNEV	GCGAGCGAAAGCAGGAAGTGCGAGCGAAAGCGAAGGAAGTGCGAG	CGAAA	AGGAAGT	2N	spac_p2	left	ELF5_IRF8_CGAAA_AGGAAGT_2N---ELF5_IRF8_GCGAGCGAAAGCAGGAAGTGCGAGCGAAAGCGAAGGAAGTGCGAG_CTCGCACTTCCTTCGCTTTCGCTCGCACTTCCTGCTTTCGCTCGC_spac_p2.pdb	_______AA_GCAGGAAGT_CGAGCGAAAGC______________	TRUE	fold_elf5_irf8_cgaaa_aggaagt_2n_spac_p2	['________AAGCAGGAAGT__GAGCGAAAGCG__G__________', '_____C_A_AGCAGGAAGT___AGCGAAAGC__AGG_________', '_______AAAGCAGGAAGTG__AGCGAAAGCG_AG__________', '_______A_AGCAGGAAGTG__AGCGAAAGC___GG_________', '________AAGCAGGAAGTG__AGCGAAAGC______________']	[True, True, True, True, True]	TRUE
380	ELF5	IRF8	DPLMSWTDLFSNEEYYPAFEHQTACDSYWTSVHPEYWTKRHVWEWLQFCCDQYKLDTNCISFCNFNISGLQLCSMTQEEFVEAAGLCGEYLYFILQNIRTQGYSFFNDAEESKATIKDYADSNCLKTSGIKSQDCHSHSRTSLQSSHLWEFVRDLLLSPEENCGILEWEDREQGIFRVVKSEALAKMWGQRKKNDRMTYEKLSRALRYYYKTGILERVDRRLVYKFGKNAHGWQEDKL	CDRNGGRRLRQWLIEQIDSSMYPGLIWENEEKSMFRIPWKHAGKQDYNQEVDASIFKAWAVFKGKFKEGDKAEPATWKTRLRCALNKSPDFEEVTDRSQLDISEPYKVYRIVPEEEQKCKLGVATAGCVNEV	GCGAGCGAAAGCAGGAAGTGCGAGCGAAAGCGAGGAAGTGCGAG	CGAAA	AGGAAGT	2N	spac_p1	left	ELF5_IRF8_CGAAA_AGGAAGT_2N---ELF5_IRF8_GCGAGCGAAAGCAGGAAGTGCGAGCGAAAGCGAGGAAGTGCGAG_CTCGCACTTCCTCGCTTTCGCTCGCACTTCCTGCTTTCGCTCGC_spac_p1.pdb	_______AA_GCAGGAAGTG_GAGCGAAAGCG_GG_________	TRUE	fold_elf5_irf8_cgaaa_aggaagt_2n_spac_p1	['___AGCGAAAGCAGGAAGT_________________________', '_______AAAGCAGGAAGT___AGCGAAAGC___G_________', '_______AAAGCAGGAAGT___AGCGAAAGCG__G_________', '_____C_A_AGCAGGAAGT___AGCGAAAGCG__G_________', '__________GCAGGAAGTGCGAGCG__________________']	[True, True, True, True, True]	TRUE
381	ELF5	IRF8	DPLMSWTDLFSNEEYYPAFEHQTACDSYWTSVHPEYWTKRHVWEWLQFCCDQYKLDTNCISFCNFNISGLQLCSMTQEEFVEAAGLCGEYLYFILQNIRTQGYSFFNDAEESKATIKDYADSNCLKTSGIKSQDCHSHSRTSLQSSHLWEFVRDLLLSPEENCGILEWEDREQGIFRVVKSEALAKMWGQRKKNDRMTYEKLSRALRYYYKTGILERVDRRLVYKFGKNAHGWQEDKL	CDRNGGRRLRQWLIEQIDSSMYPGLIWENEEKSMFRIPWKHAGKQDYNQEVDASIFKAWAVFKGKFKEGDKAEPATWKTRLRCALNKSPDFEEVTDRSQLDISEPYKVYRIVPEEEQKCKLGVATAGCVNEV	GCGAGCGAAAGCAGGAAGTGCGAGTTTCGGCAGGAAGTGCGAG	CGAAA	AGGAAGT	2N	orient_1_3	left	ELF5_IRF8_CGAAA_AGGAAGT_2N---ELF5_IRF8_GCGAGCGAAAGCAGGAAGTGCGAGTTTCGGCAGGAAGTGCGAG_CTCGCACTTCCTGCCGAAACTCGCACTTCCTGCTTTCGCTCGC_orient_1_3.pdb	_______AA__CAGGAAGT_CGA_T__________________	TRUE	fold_elf5_irf8_cgaaa_aggaagt_2n_orient_1_3	['___AGCGAAAGCAGGAAGT________________________', '_______AAAGCAGGAAGTGC_AGTTTCGGC____________', '_________AGCAGGAAGTG__AGTTTCGGC____________', '___AGCGAAAGCAGGAAGT________________________', '_______AAAGCAGGAAGT___AGTTTCGGC____________']	[True, True, True, True, True]	TRUE
382	ELF5	IRF8	DPLMSWTDLFSNEEYYPAFEHQTACDSYWTSVHPEYWTKRHVWEWLQFCCDQYKLDTNCISFCNFNISGLQLCSMTQEEFVEAAGLCGEYLYFILQNIRTQGYSFFNDAEESKATIKDYADSNCLKTSGIKSQDCHSHSRTSLQSSHLWEFVRDLLLSPEENCGILEWEDREQGIFRVVKSEALAKMWGQRKKNDRMTYEKLSRALRYYYKTGILERVDRRLVYKFGKNAHGWQEDKL	CDRNGGRRLRQWLIEQIDSSMYPGLIWENEEKSMFRIPWKHAGKQDYNQEVDASIFKAWAVFKGKFKEGDKAEPATWKTRLRCALNKSPDFEEVTDRSQLDISEPYKVYRIVPEEEQKCKLGVATAGCVNEV	GCGAGCGAAAGCGAAGGAAGTGCGAGCGAAAGCAGGAAGTGCGAG	CGAAA	AGGAAGT	2N	spac_p2	right	ELF5_IRF8_CGAAA_AGGAAGT_2N---ELF5_IRF8_GCGAGCGAAAGCGAAGGAAGTGCGAGCGAAAGCAGGAAGTGCGAG_CTCGCACTTCCTGCTTTCGCTCGCACTTCCTTCGCTTTCGCTCGC_spac_p2_r.pdb	__________________AGTGCGAGCGA_AGCAGGAAGT__GA_	TRUE	fold_elf5_irf8_cgaaa_aggaagt_2n_spac_p2_r	['________________________AGCGAAAGCAGGAAGT_____', '____________________T___AGCGAAAGCAGGAAGT_____', '____________________T___AGCGAAAGCAGGAAGT_____', '________________________AGCGAAAGCAGGAAGT_____', '____________________T___AGCGAAAGCAGGAAGT_____']	[True, True, True, True, True]	TRUE
383	ELF5	IRF8	DPLMSWTDLFSNEEYYPAFEHQTACDSYWTSVHPEYWTKRHVWEWLQFCCDQYKLDTNCISFCNFNISGLQLCSMTQEEFVEAAGLCGEYLYFILQNIRTQGYSFFNDAEESKATIKDYADSNCLKTSGIKSQDCHSHSRTSLQSSHLWEFVRDLLLSPEENCGILEWEDREQGIFRVVKSEALAKMWGQRKKNDRMTYEKLSRALRYYYKTGILERVDRRLVYKFGKNAHGWQEDKL	CDRNGGRRLRQWLIEQIDSSMYPGLIWENEEKSMFRIPWKHAGKQDYNQEVDASIFKAWAVFKGKFKEGDKAEPATWKTRLRCALNKSPDFEEVTDRSQLDISEPYKVYRIVPEEEQKCKLGVATAGCVNEV	GCGAGCGAAAGCGAGGAAGTGCGAGCGAAAGCAGGAAGTGCGAG	CGAAA	AGGAAGT	2N	spac_p1	right	ELF5_IRF8_CGAAA_AGGAAGT_2N---ELF5_IRF8_GCGAGCGAAAGCGAGGAAGTGCGAGCGAAAGCAGGAAGTGCGAG_CTCGCACTTCCTGCTTTCGCTCGCACTTCCTCGCTTTCGCTCGC_spac_p1_r.pdb	___AGCGAAAGCGAGGAAGT__GAG_____G_____________	FALSE	fold_elf5_irf8_cgaaa_aggaagt_2n_spac_p1_r	['___________________TG__AGCGAAAGCAGGAAGT_____', '___________________T___AGCGAAAGCAGGAAGT_____', '_______________________AGCGAAAGCAGGAAGT_____', '_______________________AGCGAAAGCAGGAAGT_____', '___________________T___AGCGAAAGCAGGAAGT_____']	[True, True, True, True, True]	TRUE
384	ELF5	IRF8	DPLMSWTDLFSNEEYYPAFEHQTACDSYWTSVHPEYWTKRHVWEWLQFCCDQYKLDTNCISFCNFNISGLQLCSMTQEEFVEAAGLCGEYLYFILQNIRTQGYSFFNDAEESKATIKDYADSNCLKTSGIKSQDCHSHSRTSLQSSHLWEFVRDLLLSPEENCGILEWEDREQGIFRVVKSEALAKMWGQRKKNDRMTYEKLSRALRYYYKTGILERVDRRLVYKFGKNAHGWQEDKL	CDRNGGRRLRQWLIEQIDSSMYPGLIWENEEKSMFRIPWKHAGKQDYNQEVDASIFKAWAVFKGKFKEGDKAEPATWKTRLRCALNKSPDFEEVTDRSQLDISEPYKVYRIVPEEEQKCKLGVATAGCVNEV	GCGAGTTTCGGCAGGAAGTGCGAGCGAAAGCAGGAAGTGCGAG	CGAAA	AGGAAGT	2N	orient_1_3	right	ELF5_IRF8_CGAAA_AGGAAGT_2N---ELF5_IRF8_GCGAGTTTCGGCAGGAAGTGCGAGCGAAAGCAGGAAGTGCGAG_CTCGCACTTCCTGCTTTCGCTCGCACTTCCTGCCGAAACTCGC_orient_3_1.pdb	___________CAGGAAGT__GA_CG__AGCAGGAAGTGCG__	TRUE	fold_elf5_irf8_cgaaa_aggaagt_2n_orient_3_1	['______________________AGCGAAAGCAGGAAGT_____', '__________________TG__AGCGAAAGCAGGAAGT_____', '__________________T___AGCGAAAGCAGGAAGT_____', '__________________TG__AGCGAAAGCAGGAAGT_____', '______________________AGCGAAAGCAGGAAGT_____']	[True, True, True, True, True]	TRUE
385	ELK1	ISX	PSVTLWQFLLQLLREQGNGHIISWTSRDGGEFKLVDAEEVARLWGLRKNKTNMNYDKLSRALRYYYDKNIIRKVSGQKFVYKFVSYPEVAGCSTEDCPPQPEVSVTSTMPN	GEAAASGSGLEKPPKDQPQEGRKSKRRVRTTFTTEQLHELEKIFHFTHYPDVHIRSQLAARINLPEARVQIWFQNQRAKWRKQEKIGNLGAPQQLSEASVALPTNLDVAG	GCGAGAATTAGCGACGGAAGCGAGCGGAAGCGAAATTAGCGAG	CGGAA	AATTA	4N	orient_1_2	right	ELK1_ISX_CGGAA_AATTA_4N---ELK1_ISX_GCGAGAATTAGCGACGGAAGCGAGCGGAAGCGAAATTAGCGAG_CTCGCTAATTTCGCTTCCGCTCGCTTCCGTCGCTAATTCTCGC_orient_2_1.pdb	_____AATTAGCG___________CGGAAGC____________	FALSE	fold_elk1_isx_cggaa_aatta_4n_orient_2_1	['______________________AGCGGAAGCGAAATTAGC___', '__GAGAATTAGC__________AGCGGAAGC____________', '__GAGAATTAGC__________AGCGGAAGC____________', '__GAGAATTAGC__________AGCGGAAGC____________', '__GAGAATTAGC__________AGCGGAAGC____________']	[True, False, False, False, False]	FALSE
386	ELK1	ISX	PSVTLWQFLLQLLREQGNGHIISWTSRDGGEFKLVDAEEVARLWGLRKNKTNMNYDKLSRALRYYYDKNIIRKVSGQKFVYKFVSYPEVAGCSTEDCPPQPEVSVTSTMPN	GEAAASGSGLEKPPKDQPQEGRKSKRRVRTTFTTEQLHELEKIFHFTHYPDVHIRSQLAARINLPEARVQIWFQNQRAKWRKQEKIGNLGAPQQLSEASVALPTNLDVAG	GCGAGCGGAAGCAATTAGCGAGCGGAAGCGAAATTA	CGGAA	AATTA	4N	spac_m2	right	ELK1_ISX_CGGAA_AATTA_4N---ELK1_ISX_GCGAGCGGAAGCAATTAGCGAGCGGAAGCGAAATTA_TAATTTCGCTTCCGCTCGCTAATTGCTTCCGCTCGC_spac_m2_r.pdb	_________AGCAATTAG___GCGGAAGCG______	TRUE	fold_elk1_isx_cggaa_aatta_4n_spac_m2_r	['_________AGCAATTAGC_AGCGGAAGC_______', '_________AGCAATTAGCGAGCGGAAGC_______', '__________GCAATTAGC_AGCGGAAGC___A___', '_________AGCAATTAGC_AGCGGAAGC_______', '___AGCGGAAGCAATTAGC_________________']	[True, True, True, True, False]	TRUE
387	ELK1	ISX	PSVTLWQFLLQLLREQGNGHIISWTSRDGGEFKLVDAEEVARLWGLRKNKTNMNYDKLSRALRYYYDKNIIRKVSGQKFVYKFVSYPEVAGCSTEDCPPQPEVSVTSTMPN	GEAAASGSGLEKPPKDQPQEGRKSKRRVRTTFTTEQLHELEKIFHFTHYPDVHIRSQLAARINLPEARVQIWFQNQRAKWRKQEKIGNLGAPQQLSEASVALPTNLDVAG	GCGAGCGGAAGCGAAATTAGCGAGAATTAGCGACGGAAGCGAG	CGGAA	AATTA	4N	orient_1_2	left	ELK1_ISX_CGGAA_AATTA_4N---ELK1_ISX_GCGAGCGGAAGCGAAATTAGCGAGAATTAGCGACGGAAGCGAG_CTCGCTTCCGTCGCTAATTCTCGCTAATTTCGCTTCCGCTCGC_orient_1_2.pdb	_____CGGAAGC_____TAG_GAG___________________	TRUE	fold_elk1_isx_cggaa_aatta_4n_orient_1_2	['___AGCGGAAGCG________GAGAATTAGC____________', '___AGCGGAAGC_________GAGAATTAG_____________', '___AGCGGAAGC__________AGAATTAG_____________', '___AGCGGAAGC__________AGAATTAGC____________', '___AGCGGAAGCGAAATTAGC______________________']	[True, True, True, False, True]	TRUE
388	ELK1	ISX	PSVTLWQFLLQLLREQGNGHIISWTSRDGGEFKLVDAEEVARLWGLRKNKTNMNYDKLSRALRYYYDKNIIRKVSGQKFVYKFVSYPEVAGCSTEDCPPQPEVSVTSTMPN	GEAAASGSGLEKPPKDQPQEGRKSKRRVRTTFTTEQLHELEKIFHFTHYPDVHIRSQLAARINLPEARVQIWFQNQRAKWRKQEKIGNLGAPQQLSEASVALPTNLDVAG	GCGAGCGGAAGCGAAATTAGCGAGCGGAAGCAATTAGCGAG	CGGAA	AATTA	4N	spac_m2	left	ELK1_ISX_CGGAA_AATTA_4N---ELK1_ISX_GCGAGCGGAAGCGAAATTAGCGAGCGGAAGCAATTAGCGAG_CTCGCTAATTGCTTCCGCTCGCTAATTTCGCTTCCGCTCGC_spac_m2.pdb	_____CGGAAGCG________________GCAATTAGC___	TRUE	fold_elk1_isx_cggaa_aatta_4n_spac_m2	['______________________AGCGGAAGCAATTAGC___', '______________________AGCGGAAGCAATTAGC___', '______________________AGCGGAAGCAATTAGC___', '______________________AGCGGAAGCAATTAGC___', '______________________AGCGGAAGCAATTAGC___']	[False, False, False, False, False]	FALSE
389	ELK1	ISX	PSVTLWQFLLQLLREQGNGHIISWTSRDGGEFKLVDAEEVARLWGLRKNKTNMNYDKLSRALRYYYDKNIIRKVSGQKFVYKFVSYPEVAGCSTEDCPPQPEVSVTSTMPN	GEAAASGSGLEKPPKDQPQEGRKSKRRVRTTFTTEQLHELEKIFHFTHYPDVHIRSQLAARINLPEARVQIWFQNQRAKWRKQEKIGNLGAPQQLSEASVALPTNLDVAG	GCGAGCGGAAGCGAAATTAGCGAGCGGAAGCGAATTAGCGAG	CGGAA	AATTA	4N	spac_m1	left	ELK1_ISX_CGGAA_AATTA_4N---ELK1_ISX_GCGAGCGGAAGCGAAATTAGCGAGCGGAAGCGAATTAGCGAG_CTCGCTAATTCGCTTCCGCTCGCTAATTTCGCTTCCGCTCGC_spac_m1.pdb	_________________________GGAAGCGAATTAGC___	FALSE	fold_elk1_isx_cggaa_aatta_4n_spac_m1	['______________________AGCGGAAGCGAATTAG____', '___AGCGGAAGCGAAATTAGC_____________________', '___AGCGGAAGCGA_ATTAGC_____________________', '___AGCGGAAGC_________________GCGAATTAG____', '___AGCGGAAGC_________________GCGAATTAG____']	[False, True, True, False, False]	FALSE
390	ELK1	ISX	PSVTLWQFLLQLLREQGNGHIISWTSRDGGEFKLVDAEEVARLWGLRKNKTNMNYDKLSRALRYYYDKNIIRKVSGQKFVYKFVSYPEVAGCSTEDCPPQPEVSVTSTMPN	GEAAASGSGLEKPPKDQPQEGRKSKRRVRTTFTTEQLHELEKIFHFTHYPDVHIRSQLAARINLPEARVQIWFQNQRAKWRKQEKIGNLGAPQQLSEASVALPTNLDVAG	GCGAGCGGAAGCGAAATTAGCGAGCGGAAGCGAGAATTAGCGAG	CGGAA	AATTA	4N	spac_p1	left	ELK1_ISX_CGGAA_AATTA_4N---ELK1_ISX_GCGAGCGGAAGCGAAATTAGCGAGCGGAAGCGAGAATTAGCGAG_CTCGCTAATTCTCGCTTCCGCTCGCTAATTTCGCTTCCGCTCGC_spac_p1.pdb	____________GA_ATT___G__CGGAAGC_____________	FALSE	fold_elk1_isx_cggaa_aatta_4n_spac_p1	['______________________AGCGGAAGCGAGAATTAGC___', '______________________AGCGGAAGCGAGAATTAGC___', '______________________AGCGGAAGCGAGAATTAG____', '______________________AGCGGAAGCGAGAATTAG____', '______________________AGCGGAAGCGAGAATTAGC___']	[False, False, False, False, False]	FALSE
391	ELK1	ISX	PSVTLWQFLLQLLREQGNGHIISWTSRDGGEFKLVDAEEVARLWGLRKNKTNMNYDKLSRALRYYYDKNIIRKVSGQKFVYKFVSYPEVAGCSTEDCPPQPEVSVTSTMPN	GEAAASGSGLEKPPKDQPQEGRKSKRRVRTTFTTEQLHELEKIFHFTHYPDVHIRSQLAARINLPEARVQIWFQNQRAKWRKQEKIGNLGAPQQLSEASVALPTNLDVAG	GCGAGCGGAAGCGAAATTAGCGAGCGGAAGCGAGCAATTAGCGAG	CGGAA	AATTA	4N	spac_p2	left	ELK1_ISX_CGGAA_AATTA_4N---ELK1_ISX_GCGAGCGGAAGCGAAATTAGCGAGCGGAAGCGAGCAATTAGCGAG_CTCGCTAATTGCTCGCTTCCGCTCGCTAATTTCGCTTCCGCTCGC_spac_p2.pdb	________________________CGGAAGC__GCAATTAGC___	FALSE	fold_elk1_isx_cggaa_aatta_4n_spac_p2	['______________________AGCGGAAGC_AGCAATTAGC___', '______________________AGCGGAAGC_AGCAATTAGC___', '______________________AGCGGAAGC_AGCAATTAGC___', '______________________AGCGGAAGC_AGCAATTAGC___', '______________________AGCGGAAGC_AGCAATTAGC___']	[False, False, False, False, False]	FALSE
392	ELK1	ISX	PSVTLWQFLLQLLREQGNGHIISWTSRDGGEFKLVDAEEVARLWGLRKNKTNMNYDKLSRALRYYYDKNIIRKVSGQKFVYKFVSYPEVAGCSTEDCPPQPEVSVTSTMPN	GEAAASGSGLEKPPKDQPQEGRKSKRRVRTTFTTEQLHELEKIFHFTHYPDVHIRSQLAARINLPEARVQIWFQNQRAKWRKQEKIGNLGAPQQLSEASVALPTNLDVAG	GCGAGCGGAAGCGAAATTAGCGAGCGGAAGCGATAATTGCGAG	CGGAA	AATTA	4N	orient_1_4	left	ELK1_ISX_CGGAA_AATTA_4N---ELK1_ISX_GCGAGCGGAAGCGAAATTAGCGAGCGGAAGCGATAATTGCGAG_CTCGCAATTATCGCTTCCGCTCGCTAATTTCGCTTCCGCTCGC_orient_1_4.pdb	________________________CGGAAGCGATAAT______	FALSE	fold_elk1_isx_cggaa_aatta_4n_orient_1_4	['______________________AGCGGAAGCGATAATTGCG__', '______________________AGCGGAAGCGATAATTGCG__', '______________________AGCGGAAGCGATAATTGC___', '______________________AGCGGAAGCGATAATTGC___', '______________________AGCGGAAGCGATAATTGC___']	[False, False, False, False, False]	FALSE
393	ELK1	ISX	PSVTLWQFLLQLLREQGNGHIISWTSRDGGEFKLVDAEEVARLWGLRKNKTNMNYDKLSRALRYYYDKNIIRKVSGQKFVYKFVSYPEVAGCSTEDCPPQPEVSVTSTMPN	GEAAASGSGLEKPPKDQPQEGRKSKRRVRTTFTTEQLHELEKIFHFTHYPDVHIRSQLAARINLPEARVQIWFQNQRAKWRKQEKIGNLGAPQQLSEASVALPTNLDVAG	GCGAGCGGAAGCGAAATTAGCGAGTTCCGGCGAAATTAGCGAG	CGGAA	AATTA	4N	orient_1_3	left	ELK1_ISX_CGGAA_AATTA_4N---ELK1_ISX_GCGAGCGGAAGCGAAATTAGCGAGTTCCGGCGAAATTAGCGAG_CTCGCTAATTTCGCCGGAACTCGCTAATTTCGCTTCCGCTCGC_orient_1_3.pdb	______GG_AG____AT__GCGAGTTCCG______________	TRUE	fold_elk1_isx_cggaa_aatta_4n_orient_1_3	['___AGCGGAAGCGAAATTAGC______________________', '___AGCGGAAGCGAAATTAG_______________________', '___AGCGGAAGC__________________CGAAATTAG____', '___AGCGGAAGCG_________________CGAAATTAG____', '___AGCGGAAGC__________________CGAAATTAGC___']	[True, True, False, False, False]	FALSE
394	ELK1	ISX	PSVTLWQFLLQLLREQGNGHIISWTSRDGGEFKLVDAEEVARLWGLRKNKTNMNYDKLSRALRYYYDKNIIRKVSGQKFVYKFVSYPEVAGCSTEDCPPQPEVSVTSTMPN	GEAAASGSGLEKPPKDQPQEGRKSKRRVRTTFTTEQLHELEKIFHFTHYPDVHIRSQLAARINLPEARVQIWFQNQRAKWRKQEKIGNLGAPQQLSEASVALPTNLDVAG	GCGAGCGGAAGCGAATTAGCGAGCGGAAGCGAAATTAGCGAG	CGGAA	AATTA	4N	spac_m1	right	ELK1_ISX_CGGAA_AATTA_4N---ELK1_ISX_GCGAGCGGAAGCGAATTAGCGAGCGGAAGCGAAATTAGCGAG_CTCGCTAATTTCGCTTCCGCTCGCTAATTCGCTTCCGCTCGC_spac_m1_r.pdb	_____CGGAAGCGAATTAGCG_____________________	FALSE	fold_elk1_isx_cggaa_aatta_4n_spac_m1_r	['___AGCGGAAGCGAATTAG_______________________', '___AGCGGAAGCGAATTAGC______________________', '___AGCGGAAGCGAATTAG_______________________', '___AGCGGAAGCGAATTAGC______________________', '___AGCGGAAGCGAATTAGC______________________']	[False, False, False, False, False]	FALSE
395	ELK1	ISX	PSVTLWQFLLQLLREQGNGHIISWTSRDGGEFKLVDAEEVARLWGLRKNKTNMNYDKLSRALRYYYDKNIIRKVSGQKFVYKFVSYPEVAGCSTEDCPPQPEVSVTSTMPN	GEAAASGSGLEKPPKDQPQEGRKSKRRVRTTFTTEQLHELEKIFHFTHYPDVHIRSQLAARINLPEARVQIWFQNQRAKWRKQEKIGNLGAPQQLSEASVALPTNLDVAG	GCGAGCGGAAGCGAGAATTAGCGAGCGGAAGCGAAATTAGCGAG	CGGAA	AATTA	4N	spac_p1	right	ELK1_ISX_CGGAA_AATTA_4N---ELK1_ISX_GCGAGCGGAAGCGAGAATTAGCGAGCGGAAGCGAAATTAGCGAG_CTCGCTAATTTCGCTTCCGCTCGCTAATTCTCGCTTCCGCTCGC_spac_p1_r.pdb	______GGAAGC____ATTAGCGAGC__________________	FALSE	fold_elk1_isx_cggaa_aatta_4n_spac_p1_r	['_______________________AGCGGAAGCGAAATTAGC___', '____________GAGAATTAGC_AGCGGAAGC____________', '______________________GAGCGGAAGCGAAATTAGC___', '____________GAGAATTAGC_AGCGGAAGC____________', '____________GAGAATTAGC_AGCGGAAGC____________']	[True, False, True, False, False]	FALSE
396	ELK1	ISX	PSVTLWQFLLQLLREQGNGHIISWTSRDGGEFKLVDAEEVARLWGLRKNKTNMNYDKLSRALRYYYDKNIIRKVSGQKFVYKFVSYPEVAGCSTEDCPPQPEVSVTSTMPN	GEAAASGSGLEKPPKDQPQEGRKSKRRVRTTFTTEQLHELEKIFHFTHYPDVHIRSQLAARINLPEARVQIWFQNQRAKWRKQEKIGNLGAPQQLSEASVALPTNLDVAG	GCGAGCGGAAGCGAGCAATTAGCGAGCGGAAGCGAAATTAGCGAG	CGGAA	AATTA	4N	spac_p2	right	ELK1_ISX_CGGAA_AATTA_4N---ELK1_ISX_GCGAGCGGAAGCGAGCAATTAGCGAGCGGAAGCGAAATTAGCGAG_CTCGCTAATTTCGCTTCCGCTCGCTAATTGCTCGCTTCCGCTCGC_spac_p2_r.pdb	_____CGGAAGC__GCAATTAGC______________________	FALSE	fold_elk1_isx_cggaa_aatta_4n_spac_p2_r	['_____________AGCAATTAGCGAGCGGAAGC____________', '_____________AGCAATTAGC_AGCGGAAGC____________', '_____________AGCAATTAGC_AGCGGAAGC____________', '_____________AGCAATTAGC_AGCGGAAGC____________', '_____________AGCAATTAGC_AGCGGAAGCG___________']	[True, True, True, True, True]	TRUE
397	ELK1	ISX	PSVTLWQFLLQLLREQGNGHIISWTSRDGGEFKLVDAEEVARLWGLRKNKTNMNYDKLSRALRYYYDKNIIRKVSGQKFVYKFVSYPEVAGCSTEDCPPQPEVSVTSTMPN	GEAAASGSGLEKPPKDQPQEGRKSKRRVRTTFTTEQLHELEKIFHFTHYPDVHIRSQLAARINLPEARVQIWFQNQRAKWRKQEKIGNLGAPQQLSEASVALPTNLDVAG	GCGAGCGGAAGCGATAATTGCGAGCGGAAGCGAAATTAGCGAG	CGGAA	AATTA	4N	orient_1_4	right	ELK1_ISX_CGGAA_AATTA_4N---ELK1_ISX_GCGAGCGGAAGCGATAATTGCGAGCGGAAGCGAAATTAGCGAG_CTCGCTAATTTCGCTTCCGCTCGCAATTATCGCTTCCGCTCGC_orient_4_1.pdb	_____CGGAAGCGATAATTGCG_____________________	FALSE	fold_elk1_isx_cggaa_aatta_4n_orient_4_1	['____________GATAATTGCGAGCGGAAGC____________', '____________GATAATTGCGAGCGGAAGC____________', '_____________ATAATTGCGAGCGGAAGC____________', '___AGCGGAAGCGATAATTGCG_____________________', '____________GATAATTGCGAGCGGAAGC____________']	[False, False, True, False, False]	FALSE
398	ELK1	ISX	PSVTLWQFLLQLLREQGNGHIISWTSRDGGEFKLVDAEEVARLWGLRKNKTNMNYDKLSRALRYYYDKNIIRKVSGQKFVYKFVSYPEVAGCSTEDCPPQPEVSVTSTMPN	GEAAASGSGLEKPPKDQPQEGRKSKRRVRTTFTTEQLHELEKIFHFTHYPDVHIRSQLAARINLPEARVQIWFQNQRAKWRKQEKIGNLGAPQQLSEASVALPTNLDVAG	GCGAGTTCCGGCGAAATTAGCGAGCGGAAGCGAAATTAGCGAG	CGGAA	AATTA	4N	orient_1_3	right	ELK1_ISX_CGGAA_AATTA_4N---ELK1_ISX_GCGAGTTCCGGCGAAATTAGCGAGCGGAAGCGAAATTAGCGAG_CTCGCTAATTTCGCTTCCGCTCGCTAATTTCGCCGGAACTCGC_orient_3_1.pdb	GCGAGTTCCGG__________GAGCGG________________	FALSE	fold_elk1_isx_cggaa_aatta_4n_orient_3_1	['______________________AGCGGAAGCGAAATTAGC___', '_____________________GAGCGGAAGCGAAATTAG____', '___________CGAAATTAGC_AGCGGAAGC____________', '____________GAAATTAGC_AGCGGAAGC____________', '___________CGAAATTAGC_AGCGGAAGCG___________']	[True, True, False, False, False]	FALSE
399	ELK1	RUNX2	PSVTLWQFLLQLLREQGNGHIISWTSRDGGEFKLVDAEEVARLWGLRKNKTNMNYDKLSRALRYYYDKNIIRKVSGQKFVYKFVSYPEVAGCSTEDCPPQPEVSVTSTMPN	AAAAVPRLRPPHDNRTMVEIIADHPAELVRTDSPNFLCSVLPSHWRCNKTLPVAFKVVALGEVPDGTVVTVMAGNDENYSAELRNASAVMKNQVARFNDLRFVGRSGRGKSFTLTITVFTNPPQVATYHRAIKVTVDGPREPRRHRQKLDDSKPSL	GCGAGACCGGAAGCGAACCGCGCGAGACCGGAAGCGGCGGTTGCGAG	ACCGGAA	GCGGTT	3N	orient_1_4	right	ELK1_RUNX2_ACCGGAA_GCGGTT_3N---ELK1_RUNX2_GCGAGACCGGAAGCGAACCGCGCGAGACCGGAAGCGGCGGTTGCGAG_CTCGCAACCGCCGCTTCCGGTCTCGCGCGGTTCGCTTCCGGTCTCGC_orient_4_1.pdb	__G___CCGGAAGCGAACC____________________________	FALSE	fold_elk1_runx2_accggaa_gcggtt_3n_orient_4_1	['__________________________ACCGGAAGCGGCGGTTGC___', '__________________________ACCGGAAGCGGCGGTTGC___', '__________________________ACCGGAAGCGGCGGTTGC___', '__________________________ACCGGAAGCGGCGGTTGC___', '__________________________ACCGGAAGCGGCGGTTGC___']	[True, True, True, True, True]	TRUE
400	ELK1	RUNX2	PSVTLWQFLLQLLREQGNGHIISWTSRDGGEFKLVDAEEVARLWGLRKNKTNMNYDKLSRALRYYYDKNIIRKVSGQKFVYKFVSYPEVAGCSTEDCPPQPEVSVTSTMPN	AAAAVPRLRPPHDNRTMVEIIADHPAELVRTDSPNFLCSVLPSHWRCNKTLPVAFKVVALGEVPDGTVVTVMAGNDENYSAELRNASAVMKNQVARFNDLRFVGRSGRGKSFTLTITVFTNPPQVATYHRAIKVTVDGPREPRRHRQKLDDSKPSL	GCGAGACCGGAAGCGAGCGGTTGCGAGACCGGAAGCGGCGGTTGCGAG	ACCGGAA	GCGGTT	3N	spac_p1	right	ELK1_RUNX2_ACCGGAA_GCGGTT_3N---ELK1_RUNX2_GCGAGACCGGAAGCGAGCGGTTGCGAGACCGGAAGCGGCGGTTGCGAG_CTCGCAACCGCCGCTTCCGGTCTCGCAACCGCTCGCTTCCGGTCTCGC_spac_p1_r.pdb	______CCGGAAGCG___GG__GCGAGAC___________________	FALSE	fold_elk1_runx2_accggaa_gcggtt_3n_spac_p1_r	['_____ACCGGAAGCGAGCGGTTGC________________________', '_____ACCGGAAGCGAGCGGTTGC________________________', '_____ACCGGAAGCGAGCGGTTGC________________________', '_____ACCGGAAGCGAGCGGTTGC________________________', '_____ACCGGAAGCGAGCGGTTGCG_______________________']	[False, False, False, False, False]	FALSE
401	ELK1	RUNX2	PSVTLWQFLLQLLREQGNGHIISWTSRDGGEFKLVDAEEVARLWGLRKNKTNMNYDKLSRALRYYYDKNIIRKVSGQKFVYKFVSYPEVAGCSTEDCPPQPEVSVTSTMPN	AAAAVPRLRPPHDNRTMVEIIADHPAELVRTDSPNFLCSVLPSHWRCNKTLPVAFKVVALGEVPDGTVVTVMAGNDENYSAELRNASAVMKNQVARFNDLRFVGRSGRGKSFTLTITVFTNPPQVATYHRAIKVTVDGPREPRRHRQKLDDSKPSL	GCGAGACCGGAAGCGAGGCGGTTGCGAGACCGGAAGCGGCGGTTGCGAG	ACCGGAA	GCGGTT	3N	spac_p2	right	ELK1_RUNX2_ACCGGAA_GCGGTT_3N---ELK1_RUNX2_GCGAGACCGGAAGCGAGGCGGTTGCGAGACCGGAAGCGGCGGTTGCGAG_CTCGCAACCGCCGCTTCCGGTCTCGCAACCGCCTCGCTTCCGGTCTCGC_spac_p2_r.pdb	__G___CCGGAAGCGAGGCGGT___________________________	FALSE	fold_elk1_runx2_accggaa_gcggtt_3n_spac_p2_r	['_____ACCGGAAGCGAGGCGGTTGC________________________', '_____ACCGGAAGC_AGGCGGTTGC________________________', '_______________AGGCGGTTGC___ACCGGAAGC____________', '_______________AGGCGGTTGC___ACCGGAAGC____________', '_______________AGGCGGTTG____ACCGGAAGC____________']	[False, False, True, True, True]	TRUE
402	ELK1	RUNX2	PSVTLWQFLLQLLREQGNGHIISWTSRDGGEFKLVDAEEVARLWGLRKNKTNMNYDKLSRALRYYYDKNIIRKVSGQKFVYKFVSYPEVAGCSTEDCPPQPEVSVTSTMPN	AAAAVPRLRPPHDNRTMVEIIADHPAELVRTDSPNFLCSVLPSHWRCNKTLPVAFKVVALGEVPDGTVVTVMAGNDENYSAELRNASAVMKNQVARFNDLRFVGRSGRGKSFTLTITVFTNPPQVATYHRAIKVTVDGPREPRRHRQKLDDSKPSL	GCGAGACCGGAAGCGCGGTTGCGAGACCGGAAGCGGCGGTTGCGAG	ACCGGAA	GCGGTT	3N	spac_m1	right	ELK1_RUNX2_ACCGGAA_GCGGTT_3N---ELK1_RUNX2_GCGAGACCGGAAGCGCGGTTGCGAGACCGGAAGCGGCGGTTGCGAG_CTCGCAACCGCCGCTTCCGGTCTCGCAACCGCGCTTCCGGTCTCGC_spac_m1_r.pdb	__G__ACCGGAAGC___GTTGCGAGA____________________	FALSE	fold_elk1_runx2_accggaa_gcggtt_3n_spac_m1_r	['_____ACCGGAAGCGCGGTTGC________________________', '_____ACCGGAAGCGCGGTTGC________________________', '_____ACCGGAAGCGCGGTTGCG_______________________', '_____ACCGGAAGCGCGGTTGC________________________', '_____ACCGGAAGCGCGGTTGC________________________']	[False, False, False, False, False]	FALSE
403	ELK1	RUNX2	PSVTLWQFLLQLLREQGNGHIISWTSRDGGEFKLVDAEEVARLWGLRKNKTNMNYDKLSRALRYYYDKNIIRKVSGQKFVYKFVSYPEVAGCSTEDCPPQPEVSVTSTMPN	AAAAVPRLRPPHDNRTMVEIIADHPAELVRTDSPNFLCSVLPSHWRCNKTLPVAFKVVALGEVPDGTVVTVMAGNDENYSAELRNASAVMKNQVARFNDLRFVGRSGRGKSFTLTITVFTNPPQVATYHRAIKVTVDGPREPRRHRQKLDDSKPSL	GCGAGACCGGAAGCGGCGGTTGCGAGACCGGAAGCGAACCGCGCGAG	ACCGGAA	GCGGTT	3N	orient_1_4	left	ELK1_RUNX2_ACCGGAA_GCGGTT_3N---ELK1_RUNX2_GCGAGACCGGAAGCGGCGGTTGCGAGACCGGAAGCGAACCGCGCGAG_CTCGCGCGGTTCGCTTCCGGTCTCGCAACCGCCGCTTCCGGTCTCGC_orient_1_4.pdb	__G___CCGGAAGC____GTT__________________________	TRUE	fold_elk1_runx2_accggaa_gcggtt_3n_orient_1_4	['__________________________ACCGGAAGCGAACCGCGC___', '__________________________ACCGGAAGCGAACCGCGC___', '__________________________ACCGGAAGCGAACCGCGC___', '__________________________ACCGGAAGCGAACCGCGC___', '__________________________ACCGGAAGCGAACCGCGC___']	[False, False, False, False, False]	FALSE
404	ELK1	RUNX2	PSVTLWQFLLQLLREQGNGHIISWTSRDGGEFKLVDAEEVARLWGLRKNKTNMNYDKLSRALRYYYDKNIIRKVSGQKFVYKFVSYPEVAGCSTEDCPPQPEVSVTSTMPN	AAAAVPRLRPPHDNRTMVEIIADHPAELVRTDSPNFLCSVLPSHWRCNKTLPVAFKVVALGEVPDGTVVTVMAGNDENYSAELRNASAVMKNQVARFNDLRFVGRSGRGKSFTLTITVFTNPPQVATYHRAIKVTVDGPREPRRHRQKLDDSKPSL	GCGAGACCGGAAGCGGCGGTTGCGAGACCGGAAGCGAGCGGTTGCGAG	ACCGGAA	GCGGTT	3N	spac_p1	left	ELK1_RUNX2_ACCGGAA_GCGGTT_3N---ELK1_RUNX2_GCGAGACCGGAAGCGGCGGTTGCGAGACCGGAAGCGAGCGGTTGCGAG_CTCGCAACCGCTCGCTTCCGGTCTCGCAACCGCCGCTTCCGGTCTCGC_spac_p1.pdb	___________________________CCGGAAGCG____________	FALSE	fold_elk1_runx2_accggaa_gcggtt_3n_spac_p1	['__________________________ACCGGAAGCGAGCGGTTGC___', '__________________________ACCGGAAGCGAGCGGTTGC___', '__________________________ACCGGAAGCGAGCGGTTGC___', '__________________________ACCGGAAGCGAGCGGTTGC___', '__________________________ACCGGAAGCGAGCGGTTGC___']	[False, False, False, False, False]	FALSE
405	ELK1	RUNX2	PSVTLWQFLLQLLREQGNGHIISWTSRDGGEFKLVDAEEVARLWGLRKNKTNMNYDKLSRALRYYYDKNIIRKVSGQKFVYKFVSYPEVAGCSTEDCPPQPEVSVTSTMPN	AAAAVPRLRPPHDNRTMVEIIADHPAELVRTDSPNFLCSVLPSHWRCNKTLPVAFKVVALGEVPDGTVVTVMAGNDENYSAELRNASAVMKNQVARFNDLRFVGRSGRGKSFTLTITVFTNPPQVATYHRAIKVTVDGPREPRRHRQKLDDSKPSL	GCGAGACCGGAAGCGGCGGTTGCGAGACCGGAAGCGAGGCGGTTGCGAG	ACCGGAA	GCGGTT	3N	spac_p2	left	ELK1_RUNX2_ACCGGAA_GCGGTT_3N---ELK1_RUNX2_GCGAGACCGGAAGCGGCGGTTGCGAGACCGGAAGCGAGGCGGTTGCGAG_CTCGCAACCGCCTCGCTTCCGGTCTCGCAACCGCCGCTTCCGGTCTCGC_spac_p2.pdb	__GA__CCGGAAGC____G___CG___C_____________________	TRUE	fold_elk1_runx2_accggaa_gcggtt_3n_spac_p2	['__________________________ACCGGAAGCGAGGCGGTTGC___', '__________________________ACCGGAAGCGAGGCGGTTGC___', '__________________________ACCGGAAGCGAGGCGGTTG____', '__________________________ACCGGAAGCGAGGCGGTTGC___', '__________________________ACCGGAAGCGAGGCGGTTGC___']	[False, False, False, False, False]	FALSE
406	ELK1	RUNX2	PSVTLWQFLLQLLREQGNGHIISWTSRDGGEFKLVDAEEVARLWGLRKNKTNMNYDKLSRALRYYYDKNIIRKVSGQKFVYKFVSYPEVAGCSTEDCPPQPEVSVTSTMPN	AAAAVPRLRPPHDNRTMVEIIADHPAELVRTDSPNFLCSVLPSHWRCNKTLPVAFKVVALGEVPDGTVVTVMAGNDENYSAELRNASAVMKNQVARFNDLRFVGRSGRGKSFTLTITVFTNPPQVATYHRAIKVTVDGPREPRRHRQKLDDSKPSL	GCGAGACCGGAAGCGGCGGTTGCGAGACCGGAAGCGCGGTTGCGAG	ACCGGAA	GCGGTT	3N	spac_m1	left	ELK1_RUNX2_ACCGGAA_GCGGTT_3N---ELK1_RUNX2_GCGAGACCGGAAGCGGCGGTTGCGAGACCGGAAGCGCGGTTGCGAG_CTCGCAACCGCGCTTCCGGTCTCGCAACCGCCGCTTCCGGTCTCGC_spac_m1.pdb	__G___CCGGAAGCG___G____GAGACC_________________	TRUE	fold_elk1_runx2_accggaa_gcggtt_3n_spac_m1	['__________________________ACCGGAAGCGCGGTTGC___', '__________________________ACCGGAAGCGCGGTTGC___', '__________________________ACCGGAAGCGCGGTTGC___', '__________________________ACCGGAAGCGCGGTTGC___', '__________________________ACCGGAAGCGCGGTTGCG__']	[False, False, False, False, False]	FALSE
407	ELK1	RUNX2	PSVTLWQFLLQLLREQGNGHIISWTSRDGGEFKLVDAEEVARLWGLRKNKTNMNYDKLSRALRYYYDKNIIRKVSGQKFVYKFVSYPEVAGCSTEDCPPQPEVSVTSTMPN	AAAAVPRLRPPHDNRTMVEIIADHPAELVRTDSPNFLCSVLPSHWRCNKTLPVAFKVVALGEVPDGTVVTVMAGNDENYSAELRNASAVMKNQVARFNDLRFVGRSGRGKSFTLTITVFTNPPQVATYHRAIKVTVDGPREPRRHRQKLDDSKPSL	GCGAGACCGGAAGCGGCGGTTGCGAGACCGGAAGGCGGTTGCGAG	ACCGGAA	GCGGTT	3N	spac_m2	left	ELK1_RUNX2_ACCGGAA_GCGGTT_3N---ELK1_RUNX2_GCGAGACCGGAAGCGGCGGTTGCGAGACCGGAAGGCGGTTGCGAG_CTCGCAACCGCCTTCCGGTCTCGCAACCGCCGCTTCCGGTCTCGC_spac_m2.pdb	_______________GCGGTT__G___CCGGAAGG__G_______	FALSE	fold_elk1_runx2_accggaa_gcggtt_3n_spac_m2	['__________________________ACCGGAAGGCGGTTGC___', '__________________________ACCGGAAGGCGGTTGC___', '__________________________ACCGGAAGGCGGTTGC___', '__________________________ACCGGAAGGCGGTTGC___', '__________________________ACCGGAAGGCGGTTGC___']	[False, False, False, False, False]	FALSE
408	ELK1	RUNX2	PSVTLWQFLLQLLREQGNGHIISWTSRDGGEFKLVDAEEVARLWGLRKNKTNMNYDKLSRALRYYYDKNIIRKVSGQKFVYKFVSYPEVAGCSTEDCPPQPEVSVTSTMPN	AAAAVPRLRPPHDNRTMVEIIADHPAELVRTDSPNFLCSVLPSHWRCNKTLPVAFKVVALGEVPDGTVVTVMAGNDENYSAELRNASAVMKNQVARFNDLRFVGRSGRGKSFTLTITVFTNPPQVATYHRAIKVTVDGPREPRRHRQKLDDSKPSL	GCGAGACCGGAAGCGGCGGTTGCGAGGCGGTTGCGACCGGAAGCGAG	ACCGGAA	GCGGTT	3N	orient_1_2	left	ELK1_RUNX2_ACCGGAA_GCGGTT_3N---ELK1_RUNX2_GCGAGACCGGAAGCGGCGGTTGCGAGGCGGTTGCGACCGGAAGCGAG_CTCGCTTCCGGTCGCAACCGCCTCGCAACCGCCGCTTCCGGTCTCGC_orient_1_2.pdb	__G___CCGGAAGC__C___TGC________________________	TRUE	fold_elk1_runx2_accggaa_gcggtt_3n_orient_1_2	['_____ACCGGAAGC_________GAGGCGGTTGC_____________', '_____ACCGGAAGC__________AGGCGGTTGC_____________', '_____ACCGGAAGC_________GAGGCGGTTGC_____________', '_____ACCGGAAGC_________GAGGCGGTTGC_____________', '_____ACCGGAAGC__________AGGCGGTTGC_____________']	[True, True, True, True, True]	TRUE
409	ELK1	RUNX2	PSVTLWQFLLQLLREQGNGHIISWTSRDGGEFKLVDAEEVARLWGLRKNKTNMNYDKLSRALRYYYDKNIIRKVSGQKFVYKFVSYPEVAGCSTEDCPPQPEVSVTSTMPN	AAAAVPRLRPPHDNRTMVEIIADHPAELVRTDSPNFLCSVLPSHWRCNKTLPVAFKVVALGEVPDGTVVTVMAGNDENYSAELRNASAVMKNQVARFNDLRFVGRSGRGKSFTLTITVFTNPPQVATYHRAIKVTVDGPREPRRHRQKLDDSKPSL	GCGAGACCGGAAGCGGCGGTTGCGAGTTCCGGTGCGGCGGTTGCGAG	ACCGGAA	GCGGTT	3N	orient_1_3	left	ELK1_RUNX2_ACCGGAA_GCGGTT_3N---ELK1_RUNX2_GCGAGACCGGAAGCGGCGGTTGCGAGTTCCGGTGCGGCGGTTGCGAG_CTCGCAACCGCCGCACCGGAACTCGCAACCGCCGCTTCCGGTCTCGC_orient_1_3.pdb	_______________GCGG__G_GAGTTCCGGT__G___________	FALSE	fold_elk1_runx2_accggaa_gcggtt_3n_orient_1_3	['_______________________GAGTTCCGGT_CGGCGGTTGC___', '_____ACCGGAAGC____________________CGGCGGTTGC___', '_____ACCGGAAGC____________________CGGCGGTTGC___', '_____ACCGGAAGC___________________GCGGCGGTTG____', '_____ACCGGAAGC____________________CGGCGGTTGC___']	[False, True, True, False, True]	TRUE
410	ELK1	RUNX2	PSVTLWQFLLQLLREQGNGHIISWTSRDGGEFKLVDAEEVARLWGLRKNKTNMNYDKLSRALRYYYDKNIIRKVSGQKFVYKFVSYPEVAGCSTEDCPPQPEVSVTSTMPN	AAAAVPRLRPPHDNRTMVEIIADHPAELVRTDSPNFLCSVLPSHWRCNKTLPVAFKVVALGEVPDGTVVTVMAGNDENYSAELRNASAVMKNQVARFNDLRFVGRSGRGKSFTLTITVFTNPPQVATYHRAIKVTVDGPREPRRHRQKLDDSKPSL	GCGAGACCGGAAGGCGGTTGCGAGACCGGAAGCGGCGGTT	ACCGGAA	GCGGTT	3N	spac_m2	right	ELK1_RUNX2_ACCGGAA_GCGGTT_3N---ELK1_RUNX2_GCGAGACCGGAAGGCGGTTGCGAGACCGGAAGCGGCGGTT_AACCGCCGCTTCCGGTCTCGCAACCGCCTTCCGGTCTCGC_spac_m2_r.pdb	__G__ACCGGAAGG__G__GCGA_AC______________	FALSE	fold_elk1_runx2_accggaa_gcggtt_3n_spac_m2_r	['_____ACCGGAAGGCGGTTGC___________________', '__________AAGGCGGTTG____ACCGGAAGC_______', '__________AAGGCGGTTGC___ACCGGAAGC_______', '__________AAGGCGGTTGC___ACCGGAAGC_______', '__________AAGGCGGTTGC___ACCGGAAGC_______']	[False, False, False, False, False]	FALSE
411	ELK1	RUNX2	PSVTLWQFLLQLLREQGNGHIISWTSRDGGEFKLVDAEEVARLWGLRKNKTNMNYDKLSRALRYYYDKNIIRKVSGQKFVYKFVSYPEVAGCSTEDCPPQPEVSVTSTMPN	AAAAVPRLRPPHDNRTMVEIIADHPAELVRTDSPNFLCSVLPSHWRCNKTLPVAFKVVALGEVPDGTVVTVMAGNDENYSAELRNASAVMKNQVARFNDLRFVGRSGRGKSFTLTITVFTNPPQVATYHRAIKVTVDGPREPRRHRQKLDDSKPSL	GCGAGGCGGTTGCGACCGGAAGCGAGACCGGAAGCGGCGGTTGCGAG	ACCGGAA	GCGGTT	3N	orient_1_2	right	ELK1_RUNX2_ACCGGAA_GCGGTT_3N---ELK1_RUNX2_GCGAGGCGGTTGCGACCGGAAGCGAGACCGGAAGCGGCGGTTGCGAG_CTCGCAACCGCCGCTTCCGGTCTCGCTTCCGGTCGCAACCGCCTCGC_orient_2_1.pdb	______CGG___CGACCGGAAGC________________________	FALSE	fold_elk1_runx2_accggaa_gcggtt_3n_orient_2_1	['___AGGCGGTTGC_ACCGGAAGCG_______________________', '___AGGCGGTTGC_ACCGGAAGC________________________', '__GAGGCGGTTGC_____________ACCGGAAGC____________', '___AGGCGGTTGC_____________ACCGGAAGC____________', '___AGGCGGTTGC_____________ACCGGAAGCG___________']	[False, False, True, True, True]	TRUE
412	ELK1	RUNX2	PSVTLWQFLLQLLREQGNGHIISWTSRDGGEFKLVDAEEVARLWGLRKNKTNMNYDKLSRALRYYYDKNIIRKVSGQKFVYKFVSYPEVAGCSTEDCPPQPEVSVTSTMPN	AAAAVPRLRPPHDNRTMVEIIADHPAELVRTDSPNFLCSVLPSHWRCNKTLPVAFKVVALGEVPDGTVVTVMAGNDENYSAELRNASAVMKNQVARFNDLRFVGRSGRGKSFTLTITVFTNPPQVATYHRAIKVTVDGPREPRRHRQKLDDSKPSL	GCGAGTTCCGGTGCGGCGGTTGCGAGACCGGAAGCGGCGGTTGCGAG	ACCGGAA	GCGGTT	3N	orient_1_3	right	ELK1_RUNX2_ACCGGAA_GCGGTT_3N---ELK1_RUNX2_GCGAGTTCCGGTGCGGCGGTTGCGAGACCGGAAGCGGCGGTTGCGAG_CTCGCAACCGCCGCTTCCGGTCTCGCAACCGCCGCACCGGAACTCGC_orient_3_1.pdb	__________________GTTGCGAG_CCGGAAGC____________	TRUE	fold_elk1_runx2_accggaa_gcggtt_3n_orient_3_1	['_____________CGGCGGTTGC___ACCGGAAGC____________', '_____________CGGCGGTTGC___ACCGGAAGC____________', '_____________CGGCGGTTGC___ACCGGAAGC____________', '_____________CGGCGGTTGC___ACCGGAAGC____________', '_____________CGGCGGTTGC___ACCGGAAGC____________']	[True, True, True, True, True]	TRUE
[truncated: 1,226 more rows]
