# Supplementary material for: DNA-guided transcription factor interactions extend human gene regulatory code
Source: Nature. 2025 Apr 9;641(8065):1329–38. doi: 10.1038/s41586-025-08844-z (PMC12119339; doi:10.1038/s41586-025-08844-z)
Supplement: Supplementary file 9 — Numeric data [file 41586_2025_8844_MOESM9_ESM.xlsx]

## Sheet: Supplementary Table S7
This table contains counts of the gapped kmers in all possible spacings and orientations for the TF-pairs annotated as having a spacing and/or orientation preference
TF1_TF2	Barcode	Batch		kmer1.kmer2	Count Gap 0	Count Gap 1	Count Gap 2	Count Gap 3	Count Gap 4	Count Gap 5	Count Gap 6	Count Gap 7	Count Gap 8	Count Gap 9	Count Gap 10	Count Gap 11	Count Gap 12	Count Gap 13	Count Gap 14	Count Gap 15	Count Gap 16	Count Gap 17	Count Gap 18	Count Gap 19	Count Gap 20	Count Gap 21	Count Gap 22	Count Gap 23	Count Gap 24	Count Gap 25	Count Gap 26	Count Gap 27	Count Gap 28
FOXB1_GCM1	TGCCGG40NCAG	YACII	Halfsite_spacing	TAAACA.TGCGGG	11	5	4	3	4	1	5	9	4	3	9	1	5	1	7	5	3	2	0	2	2	4	2	3	5	1	2	0	0
FOXB1_GCM1	TGCCGG40NCAG	YACII	Halfsite_spacing	TGCGGG.TAAACA	3	6	2	6	1	4	5	11	3	6	6	4	4	2	4	1	5	5	1	3	2	0	0	2	2	1	0	1	0
FOXB1_GCM1	TGCCGG40NCAG	YACII	Halfsite_spacing	TGTTTA.TGCGGG	5	1	6	12	7	3	4	8	4	10	8	8	5	7	12	11	7	11	9	3	3	5	3	2	1	1	4	2	2
FOXB1_GCM1	TGCCGG40NCAG	YACII	Halfsite_spacing	TAAACA.CCCGCA	8	16	9	7	11	11	6	13	10	8	12	5	8	14	8	6	10	6	12	3	5	5	2	3	2	2	1	2	2
LMX1B_TEF	TAGGTA40NGAT	YAFIII	Halfsite_spacing	TACGTA.TAATTA	6	18	10	13	21	18	20	13	15	18	18	23	19	18	20	17	10	8	13	11	4	3	8	3	1	3	6	0	0
PAX5_HOXA2	TAGCTT40NGAC	YJI	Halfsite_spacing	TAATTA.GTCACG	16	1	1	1	1	5	4	4	0	2	0	1	2	1	2	3	1	1	1	0	0	1	0	0	0	0	0	0	0
PAX5_HOXA2	TAGCTT40NGAC	YJI	Halfsite_spacing	GTCACG.TAATTA	1	0	9	0	0	0	11	2	0	0	3	2	0	4	2	2	4	0	0	3	0	0	0	1	0	0	1	2	0
ERG_OTP	TAGGAC40NCGGT	YPIII	Halfsite_spacing	TAATTA.ACCGGA	45	48	54	49	41	43	30	17	19	21	27	24	19	17	25	23	13	14	10	6	6	8	5	4	5	2	3	1	1
ERG_OTP	TAGGAC40NCGGT	YPIII	Halfsite_spacing	ACCGGA.TAATTA	12	7	39	16	37	130	163	124	100	59	26	27	18	17	33	33	42	50	50	30	17	15	11	8	6	7	4	5	2
HOXD12_MEIS3	TCACTG40NACC	YRIIII	Halfsite_spacing	CGTAAA.CTGTCA	5	6	4	1	5	0	3	3	2	1	4	2	0	3	3	1	1	4	2	1	1	2	0	1	1	1	0	0	0
HOXD12_MEIS3	TCACTG40NACC	YRIIII	Halfsite_spacing	CTGTCA.CGTAAA	4	4	4	4	0	2	1	3	4	1	2	0	3	0	3	2	5	1	0	2	0	0	0	0	1	0	1	0	1
HOXD12_MEIS3	TCACTG40NACC	YRIIII	Halfsite_spacing	TTTACG.CTGTCA	1	6	5	2	6	7	3	5	2	1	3	2	2	1	0	1	1	1	0	2	0	1	3	1	0	0	0	0	1
HOXD12_MEIS3	TCACTG40NACC	YRIIII	Halfsite_spacing	CGTAAA.TGACAG	2	4	4	7	4	3	1	6	7	3	4	2	1	2	1	1	3	2	1	2	4	2	3	0	0	0	0	0	0
HOXD10_MEIS3	TCTACT40NACA	YRIIII	Halfsite_spacing	CGTAAA.CTGTCA	10	257	21	6	14	13	14	9	14	11	15	10	13	8	13	7	7	7	6	3	3	3	0	3	4	5	1	1	0
HOXD10_MEIS3	TCTACT40NACA	YRIIII	Halfsite_spacing	CTGTCA.CGTAAA	12	14	10	9	6	8	13	9	7	17	13	20	9	10	7	7	5	4	7	5	5	0	4	1	3	3	0	1	0
HOXD10_MEIS3	TCTACT40NACA	YRIIII	Halfsite_spacing	TTTACG.CTGTCA	6	9	35	10	21	13	24	12	7	12	8	9	8	7	10	3	9	9	8	4	4	0	0	7	0	0	0	0	1
HOXD10_MEIS3	TCTACT40NACA	YRIIII	Halfsite_spacing	CGTAAA.TGACAG	15	17	22	21	18	15	10	11	9	11	12	17	15	15	13	7	4	8	7	2	4	4	8	2	3	3	4	1	2
POU2F3_MEIS3	TGTGGG40NAAC	YRIIII	Halfsite_spacing	TATGCA.CTGTCA	3	3	6	6	11	4	2	6	5	6	2	3	7	4	1	2	1	6	2	0	2	1	2	3	0	3	0	2	1
POU2F3_MEIS3	TGTGGG40NAAC	YRIIII	Halfsite_spacing	CTGTCA.TATGCA	5	7	9	6	4	6	5	5	3	6	6	7	3	4	5	6	7	3	3	3	2	0	3	2	1	1	0	0	0
POU2F3_MEIS3	TGTGGG40NAAC	YRIIII	Halfsite_spacing	TGCATA.CTGTCA	3	6	9	2	5	4	6	6	6	1	7	7	5	2	6	3	4	3	2	3	1	1	0	0	1	0	1	0	0
POU2F3_MEIS3	TGTGGG40NAAC	YRIIII	Halfsite_spacing	TATGCA.TGACAG	11	4	4	4	6	3	4	4	4	2	2	6	1	2	4	2	7	4	5	5	4	1	3	0	0	1	0	1	1
HOXC11_MEIS3	TCTAAC40NACC	YRIIII	Halfsite_spacing	CGTAAA.CTGTCA	6	16	2	2	4	4	2	2	3	1	3	2	1	2	2	2	2	3	0	3	2	0	0	1	0	2	0	0	2
HOXC11_MEIS3	TCTAAC40NACC	YRIIII	Halfsite_spacing	CTGTCA.CGTAAA	2	4	1	3	2	2	5	3	3	4	1	3	3	5	2	0	2	8	2	1	1	1	3	0	0	0	0	1	1
HOXC11_MEIS3	TCTAAC40NACC	YRIIII	Halfsite_spacing	TTTACG.CTGTCA	3	2	3	5	4	5	3	5	4	5	6	4	1	3	0	1	4	2	1	0	2	4	2	1	3	0	1	1	0
HOXC11_MEIS3	TCTAAC40NACC	YRIIII	Halfsite_spacing	CGTAAA.TGACAG	1	5	5	5	4	3	3	1	2	3	3	4	5	0	2	1	0	2	1	4	1	5	0	3	2	1	1	0	0
HOXC11_MEIS3	TTTACA40NGCT	YRIIII	Halfsite_spacing	CGTAAA.CTGTCA	10	170	12	3	7	7	5	8	7	11	7	13	14	6	9	8	8	2	2	0	5	3	12	0	1	1	0	0	0
HOXC11_MEIS3	TTTACA40NGCT	YRIIII	Halfsite_spacing	CTGTCA.CGTAAA	6	5	9	10	6	4	5	7	13	8	11	4	4	4	5	6	8	2	4	2	6	6	2	0	2	2	1	2	0
HOXC11_MEIS3	TTTACA40NGCT	YRIIII	Halfsite_spacing	TTTACG.CTGTCA	4	5	11	10	9	15	12	16	10	11	8	12	7	4	6	3	4	4	3	4	6	4	1	3	2	3	1	1	0
HOXC11_MEIS3	TTTACA40NGCT	YRIIII	Halfsite_spacing	CGTAAA.TGACAG	12	8	22	18	8	5	6	6	8	5	13	10	12	5	11	7	2	4	4	0	3	7	4	1	0	0	0	0	0
HOXB13_MEIS3	TGCGAT40NGAT	YRIIII	Halfsite_spacing	CGTAAA.CTGTCA	6	20	3	1	2	2	3	2	5	5	6	3	6	2	1	3	0	2	1	1	3	2	0	1	1	0	0	0	0
HOXB13_MEIS3	TGCGAT40NGAT	YRIIII	Halfsite_spacing	CTGTCA.CGTAAA	10	5	1	3	3	3	6	5	4	3	1	1	1	6	0	2	3	1	3	0	1	3	1	0	0	1	0	1	0
HOXB13_MEIS3	TGCGAT40NGAT	YRIIII	Halfsite_spacing	TTTACG.CTGTCA	4	2	5	3	3	4	6	5	3	3	4	2	1	4	1	1	0	1	0	0	3	1	0	0	3	1	2	1	0
HOXB13_MEIS3	TGCGAT40NGAT	YRIIII	Halfsite_spacing	CGTAAA.TGACAG	5	3	6	3	6	5	1	3	4	2	3	1	4	3	3	2	2	1	4	2	1	0	2	1	0	0	1	0	0
POU3F2_MEIS3	TTGTCC40NTAG	YRIIII	Halfsite_spacing	TATGCA.CTGTCA	4	2	2	6	2	5	2	8	0	5	2	1	2	4	4	8	1	3	3	0	2	0	4	0	0	1	1	1	0
POU3F2_MEIS3	TTGTCC40NTAG	YRIIII	Halfsite_spacing	CTGTCA.TATGCA	5	5	7	6	3	7	3	4	6	4	5	2	2	4	1	0	1	1	0	4	1	0	0	1	0	1	1	0	0
POU3F2_MEIS3	TTGTCC40NTAG	YRIIII	Halfsite_spacing	TGCATA.CTGTCA	4	6	8	2	5	4	0	0	2	3	6	2	2	4	4	1	1	4	0	5	3	1	0	3	1	0	0	0	0
POU3F2_MEIS3	TTGTCC40NTAG	YRIIII	Halfsite_spacing	TATGCA.TGACAG	6	3	7	8	1	2	5	4	3	9	4	3	4	1	3	0	1	0	2	3	3	2	2	1	2	0	0	0	0
LHX1_ETV1	TACCGA40NATA	YRIIII	Halfsite_spacing	ACCGGA.TAATTA	1	3	29	16	8	11	8	11	16	9	18	19	12	13	9	6	8	8	6	2	6	5	2	5	2	1	1	1	1
LHX1_ETV1	TACCGA40NATA	YRIIII	Halfsite_spacing	TAATTA.ACCGGA	14	13	14	20	17	11	11	19	11	9	12	6	11	9	8	7	11	10	4	3	2	1	1	4	1	1	0	1	0
LHX5_ETV1	TTTGAC40NGGT	YRIIII	Halfsite_spacing	ACCGGA.TAATTA	4	7	71	18	20	19	24	29	28	28	20	31	18	14	18	17	18	12	17	16	6	11	5	8	5	4	1	4	0
LHX5_ETV1	TTTGAC40NGGT	YRIIII	Halfsite_spacing	TAATTA.ACCGGA	29	20	21	30	34	20	21	24	20	14	20	19	16	23	11	8	10	15	12	10	8	4	2	2	6	2	2	0	0
MLX_ETV4	TCCAGC40NGTCC	YSIII	Halfsite_spacing	ACCGGA.CACGTG	29	47	322	304	40	46	67	266	136	164	222	213	188	152	129	98	77	69	87	86	71	68	54	57	34	27	17	6	8
MLX_ETV4	TCCAGC40NGTCC	YSIII	Halfsite_spacing	CACGTG.ACCGGA	746	238	59	125	144	178	225	176	136	120	141	92	89	76	66	69	79	62	72	45	58	28	35	26	24	10	18	6	0
MEIS3_MSX2	TGACGC40NTGTT	YSIIII	Halfsite_spacing	TAATTA.CTGTCA	15	10	11	11	11	9	10	11	5	5	8	5	5	4	9	6	4	3	1	2	3	1	2	1	0	1	1	0	1
MEIS3_MSX2	TGACGC40NTGTT	YSIIII	Halfsite_spacing	CTGTCA.TAATTA	6	6	8	9	6	10	8	4	4	9	4	3	4	5	6	5	3	4	4	4	0	0	3	0	3	2	1	0	0
PAX5_HOXB2	TAGCTT40NGAC	YUI	Halfsite_spacing	TAATTA.GTCACG	3	6	7	5	3	4	2	2	4	11	0	1	3	1	0	0	3	0	4	2	0	0	2	1	0	0	0	1	0
PAX5_HOXB2	TAGCTT40NGAC	YUI	Halfsite_spacing	GTCACG.TAATTA	3	5	22	0	0	4	3	1	2	4	4	2	2	2	0	1	1	0	2	1	3	0	2	0	0	1	0	0	0
CREM_ISX	TCATAG40NGGT	YUIIII	Halfsite_spacing	TAATTA.GACGTC	17	24	31	29	23	22	29	25	37	23	34	30	13	12	16	11	11	14	7	19	6	10	7	5	2	3	2	1	2
ATF3_ISX	TCATTC40NATT	YUIIII	Halfsite_spacing	TAATTA.GACGTC	7	17	13	11	11	7	12	13	15	11	11	10	7	14	6	5	6	5	4	4	3	4	3	2	2	1	2	0	0
IRX5_SIX6	TTGGCG40NGGGA	YVI	Halfsite_spacing	ACATGA.TGATAC	4	3	2	7	3	2	4	1	2	2	2	7	3	0	2	3	2	1	1	1	3	0	0	0	2	0	0	0	0
IRX5_SIX6	TTGGCG40NGGGA	YVI	Halfsite_spacing	TGATAC.ACATGA	4	4	3	2	0	1	1	1	2	3	1	1	1	2	3	1	0	0	2	1	1	0	1	2	1	0	0	1	0
IRX5_SIX6	TTGGCG40NGGGA	YVI	Halfsite_spacing	TCATGT.TGATAC	2	4	1	1	2	3	0	1	1	1	5	0	4	3	2	2	3	0	3	0	0	1	0	0	0	0	0	0	0
IRX5_SIX6	TTGGCG40NGGGA	YVI	Halfsite_spacing	ACATGA.GTATCA	0	2	3	0	5	1	2	0	1	3	2	2	2	0	1	2	2	1	0	0	0	1	0	2	0	0	0	0	0
HOXD12_TGIF2LX	TCACTG40NACC	YVII	Halfsite_spacing	CGTAAA.CTGTCA	31	108	15	13	28	29	13	35	17	21	20	21	19	17	15	20	10	12	15	8	13	9	6	3	7	2	5	2	2
HOXD12_TGIF2LX	TCACTG40NACC	YVII	Halfsite_spacing	CTGTCA.CGTAAA	17	29	21	17	10	29	19	19	17	22	15	16	14	15	12	6	12	20	10	10	10	4	5	7	5	3	5	0	0
HOXD12_TGIF2LX	TCACTG40NACC	YVII	Halfsite_spacing	TTTACG.CTGTCA	12	29	45	16	17	15	24	16	18	24	16	17	10	13	11	12	11	9	11	11	8	7	6	3	3	2	3	1	0
HOXD12_TGIF2LX	TCACTG40NACC	YVII	Halfsite_spacing	CGTAAA.TGACAG	17	25	30	16	26	33	16	11	19	15	20	13	15	9	14	14	11	8	7	10	10	14	9	9	8	4	5	6	5
DRGX_TGIF2LX	TGTAGT40NGAT	YVII	Halfsite_spacing	CTGTCA.TAATTA	36	44	40	61	42	43	45	41	52	40	43	38	31	25	36	21	25	25	18	23	14	14	10	6	7	7	1	4	1
DRGX_TGIF2LX	TGTAGT40NGAT	YVII	Halfsite_spacing	TAATTA.CTGTCA	50	72	48	39	42	45	35	52	39	70	49	41	40	35	24	22	19	16	19	14	24	20	15	10	3	4	2	2	2
HOXD10_TGIF2LX	TCTACT40NACA	YVII	Halfsite_spacing	CGTAAA.CTGTCA	8	544	4	5	4	11	9	15	10	14	20	15	17	6	6	2	8	3	9	6	11	4	4	7	2	0	1	0	1
HOXD10_TGIF2LX	TCTACT40NACA	YVII	Halfsite_spacing	CTGTCA.CGTAAA	12	5	8	6	6	16	4	8	8	12	4	9	16	10	4	7	8	4	5	8	1	4	5	1	3	0	2	2	0
HOXD10_TGIF2LX	TCTACT40NACA	YVII	Halfsite_spacing	TTTACG.CTGTCA	5	9	39	11	13	11	27	12	9	11	13	13	16	5	5	3	7	4	3	4	7	1	3	7	1	0	2	1	0
HOXD10_TGIF2LX	TCTACT40NACA	YVII	Halfsite_spacing	CGTAAA.TGACAG	16	14	17	18	9	6	7	5	9	5	12	19	14	15	6	14	2	5	5	9	6	4	2	5	6	1	4	1	0
LMX1A_TGIF2LX	TCTTAC40NGCG	YVII	Halfsite_spacing	CTGTCA.TAATTA	77	108	116	140	145	133	148	130	145	101	108	94	93	88	78	68	53	58	52	51	38	40	40	16	31	21	12	4	9
LMX1A_TGIF2LX	TCTTAC40NGCG	YVII	Halfsite_spacing	TAATTA.CTGTCA	77	212	224	142	157	225	113	145	126	122	129	123	108	95	75	73	72	72	62	46	54	42	33	36	21	11	18	11	4
CDX1_TGIF2LX	TCGACG40NTAA	YVII	Halfsite_spacing	CATAAA.CTGTCA	21	68	13	14	21	15	16	15	12	9	12	11	14	8	9	14	7	8	7	5	6	10	7	3	6	1	2	2	1
CDX1_TGIF2LX	TCGACG40NTAA	YVII	Halfsite_spacing	CTGTCA.CATAAA	4	16	17	14	10	18	15	14	15	7	7	14	6	4	3	10	4	7	4	3	3	1	4	4	1	1	0	0	2
CDX1_TGIF2LX	TCGACG40NTAA	YVII	Halfsite_spacing	TTTATG.CTGTCA	10	25	22	10	18	11	12	11	11	12	13	12	11	7	5	8	10	8	4	6	3	6	3	4	8	5	1	1	1
CDX1_TGIF2LX	TCGACG40NTAA	YVII	Halfsite_spacing	CATAAA.TGACAG	22	20	21	18	14	19	10	11	20	15	7	8	10	11	9	7	6	5	7	8	4	4	4	3	1	1	0	0	0
BARHL2_TGIF2LX	TTGGAC40NGTG	YVII	Halfsite_spacing	TAAACG.CTGTCA	53	102	41	37	41	38	45	30	30	29	40	35	31	29	23	25	17	18	21	17	18	5	14	10	7	3	5	3	0
BARHL2_TGIF2LX	TTGGAC40NGTG	YVII	Halfsite_spacing	CTGTCA.TAAACG	40	50	47	58	50	37	34	39	34	40	32	23	34	27	31	25	29	18	15	21	18	15	11	6	14	11	5	3	3
BARHL2_TGIF2LX	TTGGAC40NGTG	YVII	Halfsite_spacing	CGTTTA.CTGTCA	13	63	69	29	46	25	29	30	31	38	36	34	28	23	27	35	20	19	14	23	9	15	9	7	10	9	7	6	3
BARHL2_TGIF2LX	TTGGAC40NGTG	YVII	Halfsite_spacing	TAAACG.TGACAG	23	43	47	37	38	32	51	52	43	44	37	26	27	27	18	22	21	24	14	11	16	16	8	12	9	5	9	6	1
HOXC11_TGIF2LX	TCTAAC40NACC	YVII	Halfsite_spacing	CGTAAA.CTGTCA	17	332	11	7	23	14	14	14	18	19	8	21	12	6	15	10	13	10	4	5	10	8	7	8	5	2	6	4	1
HOXC11_TGIF2LX	TCTAAC40NACC	YVII	Halfsite_spacing	CTGTCA.CGTAAA	10	14	12	10	7	11	16	15	20	14	9	12	9	10	14	8	7	8	4	2	2	8	2	4	3	2	2	1	0
HOXC11_TGIF2LX	TCTAAC40NACC	YVII	Halfsite_spacing	TTTACG.CTGTCA	8	14	42	7	20	22	12	12	17	15	8	12	13	11	6	10	8	5	6	12	7	7	2	2	1	3	7	0	0
HOXC11_TGIF2LX	TCTAAC40NACC	YVII	Halfsite_spacing	CGTAAA.TGACAG	5	13	34	21	14	19	12	12	11	16	9	21	14	10	8	7	8	10	11	12	7	10	5	6	3	3	4	5	3
HOXC11_TGIF2LX	TTTACA40NGCT	YVII	Halfsite_spacing	CGTAAA.CTGTCA	20	1014	5	6	7	10	7	13	20	35	24	25	25	21	8	7	4	0	5	4	4	5	8	3	2	2	3	0	0
HOXC11_TGIF2LX	TTTACA40NGCT	YVII	Halfsite_spacing	CTGTCA.CGTAAA	9	18	9	14	9	4	22	13	16	9	15	18	7	8	13	6	6	10	5	9	3	4	8	5	3	1	2	1	0
HOXC11_TGIF2LX	TTTACA40NGCT	YVII	Halfsite_spacing	TTTACG.CTGTCA	8	27	42	6	13	23	16	15	11	9	15	7	11	10	10	4	6	8	5	5	2	6	5	3	1	1	1	0	0
HOXC11_TGIF2LX	TTTACA40NGCT	YVII	Halfsite_spacing	CGTAAA.TGACAG	8	11	22	18	19	7	9	13	10	21	15	27	9	10	8	14	6	5	5	7	14	0	3	1	4	2	0	0	0
HOXA10_TGIF2LX	TGCGGT40NTCA	YVII	Halfsite_spacing	CGTAAA.CTGTCA	3	89	2	1	1	6	2	5	0	4	1	5	4	4	2	2	1	2	1	3	0	5	0	3	1	0	0	1	0
HOXA10_TGIF2LX	TGCGGT40NTCA	YVII	Halfsite_spacing	CTGTCA.CGTAAA	0	2	3	5	2	2	2	3	4	6	0	2	4	0	4	0	1	2	1	1	0	2	1	0	0	0	0	0	0
HOXA10_TGIF2LX	TGCGGT40NTCA	YVII	Halfsite_spacing	TTTACG.CTGTCA	0	4	10	1	5	1	4	6	6	4	2	2	2	2	1	1	0	1	1	1	0	0	0	0	0	0	2	1	0
HOXA10_TGIF2LX	TGCGGT40NTCA	YVII	Halfsite_spacing	CGTAAA.TGACAG	4	4	11	4	5	1	3	1	4	3	2	1	1	2	3	2	0	3	0	0	1	2	2	1	0	1	0	0	0
HOXD9_TGIF2LX	TAGGCT40NACC	YVII	Halfsite_spacing	CGTAAA.CTGTCA	6	310	3	1	1	8	0	8	5	9	6	10	11	4	3	2	3	2	7	1	4	5	2	0	1	0	0	3	0
HOXD9_TGIF2LX	TAGGCT40NACC	YVII	Halfsite_spacing	CTGTCA.CGTAAA	9	7	4	5	6	4	5	13	4	1	1	3	5	2	0	2	7	2	4	2	1	2	1	1	1	0	0	0	0
HOXD9_TGIF2LX	TAGGCT40NACC	YVII	Halfsite_spacing	TTTACG.CTGTCA	6	6	19	8	6	5	11	9	8	2	10	6	6	5	4	1	5	2	1	1	2	3	1	1	0	0	0	0	1
HOXD9_TGIF2LX	TAGGCT40NACC	YVII	Halfsite_spacing	CGTAAA.TGACAG	3	4	6	7	5	3	9	1	2	3	7	5	5	3	9	5	5	2	2	5	2	1	12	1	0	0	0	0	0
TBX21_NKX6-1	TTTAAG40NAGC	YVIII	Halfsite_spacing	TAATTA.GGTGTG	9	3	2	4	5	3	3	6	5	4	5	3	5	4	2	1	6	1	2	0	0	3	1	1	0	0	1	0	1
TBX21_NKX6-1	TTTAAG40NAGC	YVIII	Halfsite_spacing	GGTGTG.TAATTA	6	7	4	7	5	4	4	1	6	2	1	3	3	2	3	3	3	3	1	2	0	4	1	2	1	1	1	0	1
PAX5_LMX1B	TAGCTT40NGAC	YVIIII	Halfsite_spacing	TAATTA.GTCACG	2	3	1	0	4	2	1	7	4	4	3	10	1	7	7	3	3	1	0	2	1	4	0	0	3	0	0	0	0
PAX5_LMX1B	TAGCTT40NGAC	YVIIII	Halfsite_spacing	GTCACG.TAATTA	2	3	2	0	1	2	11	3	0	1	5	0	1	5	2	3	3	1	10	3	3	1	2	0	2	2	3	2	0
PITX2_LMX1B	TTCGAG40NGCG	YVIIII	Halfsite_spacing	TAATTA.TAATCC	9	4	12	12	25	30	20	29	24	7	17	13	13	9	18	10	12	6	6	1	2	3	4	1	3	1	4	2	0
PITX2_LMX1B	TTCGAG40NGCG	YVIIII	Halfsite_spacing	TAATCC.TAATTA	11	14	13	32	32	28	29	19	24	16	16	24	13	15	11	10	11	8	13	4	4	2	4	6	2	2	5	2	0
POU1F1_FOXD2	TGGCAG40NCCT	YWI	Halfsite_spacing	TATGCA.TAAACA	262	21	48	67	74	58	47	64	49	70	47	64	52	38	46	31	37	31	30	25	20	15	11	9	8	9	3	3	2
POU1F1_FOXD2	TGGCAG40NCCT	YWI	Halfsite_spacing	TAAACA.TATGCA	128	89	46	51	57	55	48	54	61	72	57	48	59	46	56	41	41	21	19	20	24	21	13	4	10	5	2	0	2
POU1F1_FOXD2	TGGCAG40NCCT	YWI	Halfsite_spacing	TGCATA.TAAACA	63	48	281	83	54	55	47	60	55	69	59	36	40	40	44	51	27	27	40	23	23	25	15	12	13	3	6	2	1
POU1F1_FOXD2	TGGCAG40NCCT	YWI	Halfsite_spacing	TATGCA.TGTTTA	49	71	78	61	43	59	59	57	51	44	66	71	38	41	42	32	22	24	29	24	16	11	10	9	6	6	6	3	1
XBP1_FOXD2	TTGAAG40NCTC	YWI	Halfsite_spacing	CACGTC.TAAACA	2	1	6	9	14	22	13	8	12	8	8	5	9	3	8	11	9	10	4	3	5	2	2	3	0	1	0	1	0
XBP1_FOXD2	TTGAAG40NCTC	YWI	Halfsite_spacing	TAAACA.CACGTC	17	17	17	8	11	9	11	7	8	8	10	8	6	11	7	5	11	8	8	8	6	9	4	4	2	1	3	2	0
XBP1_FOXD2	TTGAAG40NCTC	YWI	Halfsite_spacing	GACGTG.TAAACA	8	4	13	7	14	15	5	9	8	11	10	6	10	7	5	7	3	2	7	3	3	5	2	1	3	1	1	2	1
XBP1_FOXD2	TTGAAG40NCTC	YWI	Halfsite_spacing	CACGTC.TGTTTA	2	11	19	11	6	8	7	6	9	3	4	4	6	4	5	5	4	7	3	2	6	2	2	1	0	2	4	0	0
CREB5_FOXD2	TAGAGC40NTAG	YWI	Halfsite_spacing	TAAACA.GACGTC	4	10	16	12	9	11	10	7	9	11	9	5	9	6	7	8	5	8	7	4	7	1	4	3	2	1	0	0	0
CREB5_FOXD2	TAGAGC40NTAG	YWI	Halfsite_spacing	GACGTC.TAAACA	3	5	9	7	16	6	9	9	5	2	8	10	12	5	7	12	7	3	6	7	7	6	3	0	2	3	3	0	1
HOXD10_TBX4	TCTACT40NACA	YWII	Halfsite_spacing	CGTAAA.GGTGTG	24	17	17	210	21	21	18	63	30	14	10	10	12	23	13	15	16	10	12	8	8	7	11	6	17	8	6	4	6
HOXD10_TBX4	TCTACT40NACA	YWII	Halfsite_spacing	GGTGTG.CGTAAA	1	17	12	40	234	41	28	25	15	10	9	10	8	20	11	23	17	11	11	7	2	2	3	1	5	3	1	4	0
HOXD10_TBX4	TCTACT40NACA	YWII	Halfsite_spacing	TTTACG.GGTGTG	3	69	10	7	15	9	14	20	11	26	13	29	21	25	22	19	13	9	6	4	6	11	5	17	11	9	4	6	2
HOXD10_TBX4	TCTACT40NACA	YWII	Halfsite_spacing	CGTAAA.CACACC	7	20	9	36	28	13	34	9	4	13	39	8	6	5	10	19	8	8	6	7	5	2	3	2	2	1	2	0	1
HOXC11_TBX4	TCTAAC40NACC	YWII	Halfsite_spacing	CGTAAA.GGTGTG	24	18	18	22	16	10	13	12	8	6	12	2	8	11	3	7	5	8	8	7	7	4	5	5	2	5	2	3	0
HOXC11_TBX4	TCTAAC40NACC	YWII	Halfsite_spacing	GGTGTG.CGTAAA	5	13	7	5	12	10	10	7	13	7	8	5	6	8	5	4	4	5	5	5	4	1	2	0	1	0	0	0	0
HOXC11_TBX4	TCTAAC40NACC	YWII	Halfsite_spacing	TTTACG.GGTGTG	6	71	10	14	7	11	10	13	9	18	10	12	9	12	7	7	5	8	3	1	2	2	4	1	3	2	1	2	0
HOXC11_TBX4	TCTAAC40NACC	YWII	Halfsite_spacing	CGTAAA.CACACC	7	22	17	13	9	8	20	10	8	12	11	6	11	6	6	6	5	1	4	5	2	4	6	2	0	2	0	1	0
HOXA10_TBX4	TGCGGT40NTCA	YWII	Halfsite_spacing	CGTAAA.GGTGTG	30	25	22	158	63	9	20	52	29	22	26	21	16	24	13	18	34	11	12	12	8	14	7	8	6	7	1	3	0
HOXA10_TBX4	TGCGGT40NTCA	YWII	Halfsite_spacing	GGTGTG.CGTAAA	3	13	16	33	153	62	33	24	21	14	18	12	11	19	16	19	16	13	11	9	0	6	5	3	4	5	7	5	2
HOXA10_TBX4	TGCGGT40NTCA	YWII	Halfsite_spacing	TTTACG.GGTGTG	8	93	12	12	16	16	19	21	27	19	22	19	22	28	22	21	13	10	10	15	16	11	4	7	4	6	3	2	0
HOXA10_TBX4	TGCGGT40NTCA	YWII	Halfsite_spacing	CGTAAA.CACACC	17	35	40	49	40	62	53	21	20	11	70	20	16	21	24	24	23	29	23	18	20	11	15	17	7	11	13	16	19
HOXD9_TBX4	TAGGCT40NACC	YWII	Halfsite_spacing	CGTAAA.GGTGTG	36	18	15	23	16	9	9	9	9	9	5	8	8	7	5	15	7	7	6	11	9	7	6	2	4	4	4	2	2
HOXD9_TBX4	TAGGCT40NACC	YWII	Halfsite_spacing	GGTGTG.CGTAAA	2	10	16	15	11	10	14	9	6	5	9	6	7	7	2	4	6	5	4	4	4	4	4	2	2	1	0	0	0
HOXD9_TBX4	TAGGCT40NACC	YWII	Halfsite_spacing	TTTACG.GGTGTG	2	52	9	11	9	14	12	6	9	5	10	12	5	5	7	6	7	10	7	5	9	2	4	4	5	1	2	1	1
HOXD9_TBX4	TAGGCT40NACC	YWII	Halfsite_spacing	CGTAAA.CACACC	6	26	22	38	12	9	15	11	9	16	8	4	6	10	2	6	2	8	1	5	4	5	5	3	3	3	3	0	0
CREB5_TBX4	TAGAGC40NTAG	YWII	Halfsite_spacing	GGTGTG.GACGTC	1	8	12	14	16	15	8	13	5	8	4	11	8	4	8	7	3	5	4	2	3	2	3	2	6	1	2	0	0
CREB5_TBX4	TAGAGC40NTAG	YWII	Halfsite_spacing	GACGTC.GGTGTG	3	2	6	8	8	5	10	11	9	9	7	7	7	5	2	5	9	8	3	6	4	8	3	3	1	1	1	1	0
VENTX_TBX20	TTCGGC40NAGC	YWIIII	Halfsite_spacing	GGTGTG.TAATTA	3	4	2	2	3	1	7	0	1	2	0	3	2	1	2	0	3	0	0	2	1	0	1	0	0	1	2	0	0
VENTX_TBX20	TTCGGC40NAGC	YWIIII	Halfsite_spacing	TAATTA.GGTGTG	7	2	2	2	0	0	2	0	1	3	0	2	1	1	2	0	2	1	2	1	0	0	1	0	0	0	0	0	0
HOXD12_TBX20	TCGGAC40NCCA	YWIIII	Halfsite_spacing	CGTAAA.GGTGTG	11	7	10	4	6	6	1	5	4	6	3	4	1	5	4	3	5	3	3	2	3	1	1	2	1	1	3	0	0
HOXD12_TBX20	TCGGAC40NCCA	YWIIII	Halfsite_spacing	GGTGTG.CGTAAA	4	4	1	5	13	3	3	7	3	5	2	3	3	9	2	0	2	1	2	1	1	2	1	1	1	0	0	0	0
HOXD12_TBX20	TCGGAC40NCCA	YWIIII	Halfsite_spacing	TTTACG.GGTGTG	4	11	10	8	10	14	11	5	13	9	13	2	3	2	4	4	4	5	4	6	2	6	4	3	1	2	1	0	0
HOXD12_TBX20	TCGGAC40NCCA	YWIIII	Halfsite_spacing	CGTAAA.CACACC	14	14	11	10	6	7	1	5	5	10	10	4	6	4	6	4	5	5	5	2	1	3	4	0	0	2	1	0	0
POU2F3_TBX20	TCGCCT40NAGT	YWIIII	Halfsite_spacing	TATGCA.GGTGTG	6	6	11	13	7	6	5	15	11	11	7	10	7	7	7	3	9	10	3	4	3	5	5	2	2	1	0	2	0
POU2F3_TBX20	TCGCCT40NAGT	YWIIII	Halfsite_spacing	GGTGTG.TATGCA	7	8	14	6	5	9	9	5	5	4	4	4	3	5	5	3	2	0	4	4	4	1	1	1	0	0	1	2	0
POU2F3_TBX20	TCGCCT40NAGT	YWIIII	Halfsite_spacing	TGCATA.GGTGTG	10	12	8	10	14	12	10	12	12	4	5	1	9	6	2	7	4	5	2	3	2	8	1	1	3	4	1	0	0
POU2F3_TBX20	TCGCCT40NAGT	YWIIII	Halfsite_spacing	TATGCA.CACACC	5	6	3	9	9	8	10	9	5	5	9	7	3	4	7	6	5	0	3	2	2	2	1	0	1	1	3	0	0
HOXC11_PAX5	TCTTGT40NGATC	YXII	Halfsite_spacing	CGTAAA.GTCACG	2	7	8	8	16	9	7	16	9	10	7	9	8	6	5	7	2	3	5	1	6	6	0	1	1	0	1	0	2
HOXC11_PAX5	TCTTGT40NGATC	YXII	Halfsite_spacing	GTCACG.CGTAAA	17	3	5	40	5	5	2	3	6	2	6	3	2	3	3	4	4	2	4	2	1	3	4	0	3	2	2	2	0
HOXC11_PAX5	TCTTGT40NGATC	YXII	Halfsite_spacing	TTTACG.GTCACG	5	5	12	7	11	5	7	14	10	9	7	4	3	6	4	2	6	5	4	3	3	1	0	3	0	0	1	0	1
HOXC11_PAX5	TCTTGT40NGATC	YXII	Halfsite_spacing	CGTAAA.CGTGAC	4	8	3	5	9	6	4	3	7	16	32	23	7	6	3	7	5	7	4	7	2	2	3	0	5	3	0	0	0
BHLHB8_TBX21	TAGCGT40NTCA	YYI	Halfsite_spacing	GGTGTG.CATATG	9	69	336	166	104	89	58	94	61	70	71	67	59	48	42	28	20	27	20	36	33	30	22	24	24	15	18	11	4
BHLHB8_TBX21	TAGCGT40NTCA	YYI	Halfsite_spacing	CATATG.GGTGTG	18	28	31	62	167	92	69	70	58	77	49	38	39	37	36	41	48	48	38	33	22	23	31	21	17	13	13	12	9
GATA6_FLI1	TCGCGA40NCATT	YYIII	Halfsite_spacing	AGATAA.ACCGGA	18	20	8	17	21	28	26	20	11	10	18	17	15	12	14	12	18	6	7	4	10	7	3	7	3	5	1	0	0
GATA6_FLI1	TCGCGA40NCATT	YYIII	Halfsite_spacing	ACCGGA.AGATAA	17	14	9	27	26	14	18	14	22	24	30	22	17	13	17	11	11	11	10	9	8	15	6	6	6	2	1	2	1
GATA6_FLI1	TCGCGA40NCATT	YYIII	Halfsite_spacing	TTATCT.ACCGGA	22	22	20	21	15	17	15	19	10	16	16	23	9	15	13	16	3	5	10	5	6	6	6	1	4	0	0	0	0
GATA6_FLI1	TCGCGA40NCATT	YYIII	Halfsite_spacing	AGATAA.TCCGGT	2	5	26	15	22	15	23	20	23	24	13	20	20	17	23	12	17	5	16	14	18	11	15	6	5	2	4	3	1
HOXC11_FLI1	TCTTGT40NGATC	YYIII	Halfsite_spacing	CGTAAA.ACCGGA	19	10	142	49	41	43	28	31	28	32	35	41	31	30	18	16	21	15	7	9	5	2	8	6	3	3	1	1	1
HOXC11_FLI1	TCTTGT40NGATC	YYIII	Halfsite_spacing	ACCGGA.CGTAAA	9	4	8	292	48	12	83	188	93	82	85	49	23	23	18	37	29	24	21	17	15	25	13	7	7	3	4	3	4
HOXC11_FLI1	TCTTGT40NGATC	YYIII	Halfsite_spacing	TTTACG.ACCGGA	322	11	24	131	16	19	24	39	44	39	22	23	27	13	24	24	23	14	28	10	6	6	5	8	6	5	2	0	1
HOXC11_FLI1	TCTTGT40NGATC	YYIII	Halfsite_spacing	CGTAAA.TCCGGT	7	4	10	4	27	343	203	86	55	45	37	37	37	50	45	33	31	28	28	29	11	14	18	10	8	5	5	6	0
ELF1_MSX2	TTACAA40NGGAG	YSIIII	Halfsite_spacing	TAATTA.CCCGGA	17	10	4	8	3	12	12	4	6	2	10	3	2	4	5	4	4	3	9	2	3	2	1	0	0	1	1	0	0
ELF1_MSX2	TTACAA40NGGAG	YSIIII	Halfsite_spacing	CCCGGA.TAATTA	1	0	26	4	2	15	6	8	6	0	6	6	12	8	9	4	7	5	4	1	3	5	3	3	2	2	1	0	0
HOXA4_ATF7	TGCCCT40NTCG	YJI	Halfsite_spacing	GACGTC.TAATTA	2	7	4	2	4	5	1	4	0	5	4	5	2	4	3	1	1	5	2	0	0	1	0	1	1	2	2	1	0
HOXA9_RUNX2	TACGAC40NGCTA	YII	Halfsite_spacing	CGTAAA.ACCGCA	1	2	1	0	1	1	0	1	3	2	2	1	1	1	0	2	2	1	1	1	0	0	0	1	1	1	0	0	0
HOXA9_RUNX2	TACGAC40NGCTA	YII	Halfsite_spacing	ACCGCA.CGTAAA	0	0	0	4	0	1	2	1	4	2	0	0	1	0	0	1	0	1	1	0	0	0	0	0	0	0	0	0	0
HOXA9_RUNX2	TACGAC40NGCTA	YII	Halfsite_spacing	TTTACG.ACCGCA	3	0	0	2	2	2	0	1	2	4	0	1	2	0	2	0	3	1	0	0	0	0	0	0	1	1	0	1	0
HOXA9_RUNX2	TACGAC40NGCTA	YII	Halfsite_spacing	CGTAAA.TGCGGT	2	2	3	2	1	0	1	0	2	3	0	2	1	0	1	1	0	0	1	2	0	1	1	0	0	0	0	0	0
HOXC11_ELF1	TTGGGC40NTTTC	YADIIII	Halfsite_spacing	CGTAAA.CCCGGA	2	2	1	2	4	2	2	3	3	4	0	2	3	1	2	1	1	0	0	4	0	1	0	1	0	0	0	0	0
HOXC11_ELF1	TTGGGC40NTTTC	YADIIII	Halfsite_spacing	CCCGGA.CGTAAA	1	2	0	10	1	3	2	0	1	4	2	0	1	0	2	3	3	2	0	1	1	2	0	0	0	0	0	0	0
HOXC11_ELF1	TTGGGC40NTTTC	YADIIII	Halfsite_spacing	TTTACG.CCCGGA	0	2	3	4	2	0	3	3	0	0	2	1	1	1	2	2	1	0	2	0	0	0	1	0	1	0	0	0	0
HOXC11_ELF1	TTGGGC40NTTTC	YADIIII	Halfsite_spacing	CGTAAA.TCCGGG	2	2	4	2	0	3	3	2	1	4	0	4	2	1	4	1	1	1	2	0	0	0	0	2	1	0	0	0	0
LHX1_ELF1	TACCGA40NATA	YADIIII	Halfsite_spacing	CCCGGA.TAATTA	3	1	13	3	3	1	1	1	7	6	2	6	7	2	4	3	7	3	0	0	3	3	1	2	1	1	0	0	1
LHX1_ELF1	TACCGA40NATA	YADIIII	Halfsite_spacing	TAATTA.CCCGGA	3	2	3	6	1	2	5	4	8	2	2	4	3	5	7	0	3	0	2	3	2	0	3	1	0	0	0	0	0
OTX2_ELF1	TATGAT40NACA	YADIIII	Halfsite_spacing	TAATCC.CCCGGA	11	9	8	4	4	10	11	10	5	4	6	3	3	5	6	1	2	6	2	3	0	3	1	1	1	2	1	0	0
OTX2_ELF1	TATGAT40NACA	YADIIII	Halfsite_spacing	CCCGGA.TAATCC	8	6	5	5	5	4	7	8	7	7	6	6	4	3	9	3	4	4	2	4	0	1	2	2	1	0	1	1	0
OTX2_ELF1	TATGAT40NACA	YADIIII	Halfsite_spacing	GGATTA.CCCGGA	4	3	2	2	5	4	1	2	6	3	5	0	2	5	4	4	3	2	4	3	4	1	2	0	1	2	1	0	0
OTX2_ELF1	TATGAT40NACA	YADIIII	Halfsite_spacing	TAATCC.TCCGGG	1	10	3	2	5	3	3	5	6	3	5	5	6	6	5	2	3	3	3	2	1	4	2	0	1	2	0	0	0
PROX2_HOXB2	TAACCT40NCGG	YUI	Halfsite_spacing	TAATTA.GGCGTC	8	10	9	2	4	2	4	2	1	6	8	7	2	1	3	8	0	3	1	2	2	0	1	0	1	0	0	0	0
PROX2_HOXB2	TAACCT40NCGG	YUI	Halfsite_spacing	GGCGTC.TAATTA	2	6	12	2	4	1	3	3	7	6	3	5	5	4	2	5	6	3	2	1	2	1	3	2	1	0	1	1	0
RAX_TEAD4	TGACTA40NGGC	YJII	Halfsite_spacing	CATTCC.TAATTA	19	18	20	21	43	34	21	17	28	26	17	18	23	23	13	17	12	17	12	12	7	15	8	8	4	5	2	2	3
RAX_TEAD4	TGACTA40NGGC	YJII	Halfsite_spacing	TAATTA.CATTCC	25	63	21	38	40	32	35	38	21	35	36	13	33	35	32	18	18	30	25	16	21	10	17	10	6	11	7	4	0
SHOX_ELF1	TGGTCG40NTCGG	YADIIII	Halfsite_spacing	CCCGGA.TAATTA	4	2	5	0	0	5	7	0	0	5	2	3	1	0	0	2	2	0	0	2	1	0	0	0	1	2	0	0	0
SHOX_ELF1	TGGTCG40NTCGG	YADIIII	Halfsite_spacing	TAATTA.CCCGGA	1	5	0	6	3	1	1	1	2	0	1	1	0	0	0	2	1	0	1	0	1	0	1	0	0	0	0	0	0
TGIF2_ELF1	TGGACT40NAAT	YADIIII	Halfsite_spacing	CTGTCA.CCCGGA	1	5	5	0	4	5	7	2	2	3	1	2	1	1	2	4	4	2	0	3	1	2	0	1	0	1	0	0	0
TGIF2_ELF1	TGGACT40NAAT	YADIIII	Halfsite_spacing	CCCGGA.CTGTCA	2	4	7	3	3	4	2	1	1	3	4	3	4	2	3	3	2	4	4	2	2	2	1	1	2	0	2	1	0
TGIF2_ELF1	TGGACT40NAAT	YADIIII	Halfsite_spacing	TGACAG.CCCGGA	1	5	1	6	5	3	2	1	3	3	2	4	2	5	2	1	2	3	0	2	1	2	1	2	1	0	1	0	1
TGIF2_ELF1	TGGACT40NAAT	YADIIII	Halfsite_spacing	CTGTCA.TCCGGG	5	3	4	4	1	1	1	1	1	0	2	4	3	3	2	1	2	1	1	3	2	0	1	0	0	0	0	1	0
TGIF2_TEAD4	TGGACT40NAAT	YJII	Halfsite_spacing	CTGTCA.CATTCC	98	40	33	29	28	34	26	36	20	33	32	29	29	36	27	31	22	27	17	19	10	28	14	7	8	5	5	3	1
TGIF2_TEAD4	TGGACT40NAAT	YJII	Halfsite_spacing	CATTCC.CTGTCA	31	25	29	30	56	32	25	39	40	37	30	27	24	21	19	25	21	27	23	19	17	13	14	7	4	4	7	3	1
TGIF2_TEAD4	TGGACT40NAAT	YJII	Halfsite_spacing	TGACAG.CATTCC	49	27	31	43	44	26	55	39	60	37	34	33	19	37	25	19	29	33	25	13	19	21	12	19	20	6	8	2	2
TGIF2_TEAD4	TGGACT40NAAT	YJII	Halfsite_spacing	CTGTCA.GGAATG	21	26	27	21	37	49	33	36	24	24	28	20	21	11	32	25	14	20	15	12	8	11	6	9	1	2	2	0	0
VAX1_RUNX2	TCATGA40NAGT	YII	Halfsite_spacing	ACCGCA.TAATTA	15	34	22	25	22	32	24	29	20	16	22	18	12	14	22	18	13	14	14	18	14	6	6	4	3	3	0	1	3
VAX1_RUNX2	TCATGA40NAGT	YII	Halfsite_spacing	TAATTA.ACCGCA	39	22	16	21	23	32	23	26	20	18	20	14	21	20	20	19	18	7	17	7	13	9	5	7	7	6	0	3	1
VENTX_RUNX2	TTCGGC40NAGC	YII	Halfsite_spacing	ACCGCA.TAATTA	6	2	3	5	6	8	7	3	7	5	8	6	0	3	4	4	6	2	6	5	0	3	0	1	1	1	0	1	0
VENTX_RUNX2	TTCGGC40NAGC	YII	Halfsite_spacing	TAATTA.ACCGCA	10	3	9	5	7	9	5	7	7	8	7	7	3	4	2	2	3	1	1	5	1	4	1	6	0	1	0	0	0
POU2F3_FOXO1	TCGCCT40NAGT	YIII	Halfsite_spacing	TATGCA.TAAACA	31	12	20	13	12	13	5	16	9	5	7	15	8	15	4	7	10	9	4	2	3	2	6	3	2	1	1	1	0
POU2F3_FOXO1	TCGCCT40NAGT	YIII	Halfsite_spacing	TAAACA.TATGCA	9	13	10	10	11	15	14	6	15	10	9	10	12	7	7	9	3	8	4	6	8	4	4	2	4	1	1	0	0
POU2F3_FOXO1	TCGCCT40NAGT	YIII	Halfsite_spacing	TGCATA.TAAACA	14	17	16	7	15	7	13	11	11	9	8	10	7	12	7	6	3	5	4	4	3	7	1	6	3	2	1	1	1
POU2F3_FOXO1	TCGCCT40NAGT	YIII	Halfsite_spacing	TATGCA.TGTTTA	21	15	21	17	10	10	9	9	11	11	5	4	10	12	7	8	5	2	6	5	5	3	4	1	1	1	1	0	0
POU4F2_FOXA1	TATGGT40NATA	YWII	Halfsite_spacing	TATGCA.TAAACA	12	10	11	8	10	15	14	11	6	4	3	5	6	6	5	5	5	5	2	5	2	1	4	3	3	2	1	0	0
POU4F2_FOXA1	TATGGT40NATA	YWII	Halfsite_spacing	TAAACA.TATGCA	7	7	11	9	2	3	7	4	11	3	3	10	9	5	7	3	5	1	2	8	2	1	2	1	3	2	1	1	0
POU4F2_FOXA1	TATGGT40NATA	YWII	Halfsite_spacing	TGCATA.TAAACA	1	15	52	22	4	10	8	8	4	4	3	6	6	3	12	4	2	3	4	3	3	2	3	3	3	2	1	1	0
POU4F2_FOXA1	TATGGT40NATA	YWII	Halfsite_spacing	TATGCA.TGTTTA	8	16	9	5	7	7	7	13	6	7	8	8	8	9	7	4	4	3	7	5	4	3	2	2	2	1	3	1	0
HOXA6_TBX6	TGAAAT40NCAA	YAAII	Halfsite_spacing	GGTGTG.TAATTA	15	10	7	7	8	10	4	4	6	8	4	5	4	1	2	3	3	8	3	3	2	4	4	5	2	0	0	1	1
HOXA6_TBX6	TGAAAT40NCAA	YAAII	Halfsite_spacing	TAATTA.GGTGTG	12	12	13	13	4	9	4	6	9	6	5	6	5	6	5	8	1	2	3	4	3	1	1	2	1	2	0	1	0
TFE3_ELK3	TGCAGT40NAAG	YAFI	Halfsite_spacing	ACCGGA.CACGTG	23	53	91	86	61	50	66	54	62	41	50	70	32	35	46	53	33	24	34	38	27	29	26	16	14	3	8	4	4
TFE3_ELK3	TGCAGT40NAAG	YAFI	Halfsite_spacing	CACGTG.ACCGGA	291	34	71	60	49	62	73	49	54	60	46	39	51	33	23	46	39	34	30	29	26	25	26	23	9	18	8	5	14
PAX2_ONECUT1	TTGCTG40NCTA	YJII	Halfsite_spacing	ATCGAT.GTCACG	7	27	38	38	34	29	34	36	15	24	13	24	12	22	11	13	17	18	12	7	8	10	10	4	8	10	5	0	1
PAX2_ONECUT1	TTGCTG40NCTA	YJII	Halfsite_spacing	GTCACG.ATCGAT	19	17	10	13	13	12	5	9	12	12	14	12	50	30	17	24	34	12	8	4	8	6	4	9	4	3	3	0	1
PDX1_IRF8	TAGAGA40NCGC	YQIIII	Halfsite_spacing	CGAAAC.TAATTA	118	33	48	37	45	27	41	25	35	25	39	29	31	29	22	16	23	17	12	21	15	15	17	7	13	8	10	1	1
PDX1_IRF8	TAGAGA40NCGC	YQIIII	Halfsite_spacing	TAATTA.CGAAAC	19	50	16	22	17	30	22	19	22	22	18	22	17	27	18	10	16	10	8	15	8	9	4	5	5	1	0	0	0
DRGX_IRF8	TGCCGA40NGTA	YQIIII	Halfsite_spacing	CGAAAC.TAATTA	194	50	32	48	52	64	76	36	41	46	51	42	50	39	38	27	33	29	30	37	23	28	13	12	11	10	7	3	2
DRGX_IRF8	TGCCGA40NGTA	YQIIII	Halfsite_spacing	TAATTA.CGAAAC	18	41	24	33	25	29	25	21	21	25	22	28	11	17	22	9	16	15	9	15	4	10	5	6	5	5	1	1	0
ATOH1_ISX	TCCATG40NCAC	YUIIII	Halfsite_spacing	TAATTA.CAGCTG	7	15	9	19	41	23	42	23	15	19	11	12	11	11	7	10	9	8	6	3	1	1	4	4	2	2	0	1	0
TGIF2_SIX6	TGGACT40NAAT	YVI	Halfsite_spacing	CTGTCA.TGATAC	15	12	24	10	12	15	9	14	10	11	6	8	5	8	7	8	9	8	3	5	2	1	3	5	1	2	1	0	0
TGIF2_SIX6	TGGACT40NAAT	YVI	Halfsite_spacing	TGATAC.CTGTCA	33	8	9	12	13	17	7	12	15	21	6	6	10	7	7	5	5	6	6	8	3	3	2	2	3	0	4	3	0
TGIF2_SIX6	TGGACT40NAAT	YVI	Halfsite_spacing	TGACAG.TGATAC	12	25	11	21	6	14	6	8	5	16	8	9	10	8	6	10	11	6	5	4	4	2	5	5	1	3	1	0	1
TGIF2_SIX6	TGGACT40NAAT	YVI	Halfsite_spacing	CTGTCA.GTATCA	6	13	14	11	13	9	11	11	2	8	9	11	7	6	9	5	7	2	4	6	6	3	1	1	3	1	1	0	0
DRGX_FOXD2	TGTAGT40NGAT	YWI	Halfsite_spacing	TAAACA.TAATTA	63	80	48	83	66	50	77	71	83	70	56	60	75	47	38	35	39	45	24	24	15	28	11	17	9	8	5	6	0
DRGX_FOXD2	TGTAGT40NGAT	YWI	Halfsite_spacing	TAATTA.TAAACA	22	35	295	109	42	68	118	106	87	70	101	79	69	72	79	87	64	59	56	49	43	38	35	26	16	15	12	8	1
DRGX_FOXA1	TGCCGA40NGTA	YWII	Halfsite_spacing	TAAACA.TAATTA	48	42	58	64	50	47	49	35	38	34	42	45	43	41	24	14	19	20	19	16	17	11	8	10	4	2	3	1	0
DRGX_FOXA1	TGCCGA40NGTA	YWII	Halfsite_spacing	TAATTA.TAAACA	8	27	125	45	40	35	88	46	37	40	36	34	30	32	27	28	23	24	28	12	10	17	16	7	6	4	0	1	2
FOXA2_TBX21	TCACCA40NATG	YYI	Halfsite_spacing	TAAACA.GGTGTG	6	10	4	24	16	13	5	13	10	9	6	5	10	8	3	4	2	4	0	7	2	3	1	0	2	1	1	1	0
FOXA2_TBX21	TCACCA40NATG	YYI	Halfsite_spacing	GGTGTG.TAAACA	34	5	12	8	16	19	12	19	24	15	11	11	11	10	11	11	12	13	9	6	7	4	2	3	5	8	5	3	1
FOXA2_TBX21	TCACCA40NATG	YYI	Halfsite_spacing	TGTTTA.GGTGTG	15	10	4	20	11	12	12	16	16	19	26	34	17	9	5	5	6	4	4	3	1	5	5	3	3	2	1	0	0
FOXA2_TBX21	TCACCA40NATG	YYI	Halfsite_spacing	TAAACA.CACACC	5	19	13	13	11	18	12	17	22	13	6	7	6	5	7	4	8	5	6	3	1	3	4	1	4	0	1	0	0
OTX2_GABPA	TGCTAA40NCTG	YYIIII	Halfsite_spacing	TAATCC.ACCGGA	15	14	24	23	23	12	4	16	11	24	9	10	11	9	13	11	6	8	6	6	5	4	2	3	3	1	2	1	0
OTX2_GABPA	TGCTAA40NCTG	YYIIII	Halfsite_spacing	ACCGGA.TAATCC	12	5	13	11	9	14	12	16	14	17	19	16	19	8	14	16	10	11	9	14	10	11	10	8	8	5	3	2	0
OTX2_GABPA	TGCTAA40NCTG	YYIIII	Halfsite_spacing	GGATTA.ACCGGA	15	12	12	19	18	13	9	16	14	7	9	11	12	13	6	6	11	6	6	5	10	5	3	4	0	3	0	4	0
OTX2_GABPA	TGCTAA40NCTG	YYIIII	Halfsite_spacing	TAATCC.TCCGGT	3	42	14	16	12	17	37	15	16	14	10	12	13	7	10	7	13	5	7	7	5	5	3	11	1	2	3	2	1
HOXB7_PAX2	TCTTAA40NGCA	YZII	Halfsite_spacing	GTCACG.TAATTA	5	1	25	3	3	4	14	1	1	5	3	2	7	3	2	3	2	2	2	3	4	2	0	2	1	0	1	0	0
HOXB7_PAX2	TCTTAA40NGCA	YZII	Halfsite_spacing	TAATTA.GTCACG	19	4	6	5	5	8	4	4	8	10	2	4	4	2	0	1	1	2	1	1	0	0	0	0	0	0	0	0	0
DLX2_TFAP2B	TTGACT40NAGT	YAAI	Halfsite_spacing	TGCCCT.TAATTA	5	3	1	3	12	18	9	14	6	10	9	3	7	6	3	3	4	5	4	4	2	2	0	3	3	2	1	1	0
DLX2_TFAP2B	TTGACT40NAGT	YAAI	Halfsite_spacing	TAATTA.TGCCCT	20	11	5	11	12	7	7	11	5	6	5	6	2	3	6	1	3	1	1	1	4	0	2	2	0	1	2	1	0
CDX1_TFAP2B	TCGACG40NTAA	YAAI	Halfsite_spacing	CATAAA.TGCCCT	7	6	5	4	3	5	5	3	3	4	1	3	3	2	0	7	0	2	1	2	0	1	0	0	0	0	0	0	0
CDX1_TFAP2B	TCGACG40NTAA	YAAI	Halfsite_spacing	TGCCCT.CATAAA	3	1	1	1	11	8	3	5	1	2	4	1	1	1	3	4	2	2	2	0	2	1	2	0	1	0	0	3	1
CDX1_TFAP2B	TCGACG40NTAA	YAAI	Halfsite_spacing	TTTATG.TGCCCT	5	3	3	3	9	1	8	5	2	2	4	4	3	2	1	1	3	2	1	2	0	3	1	3	0	1	1	0	0
CDX1_TFAP2B	TCGACG40NTAA	YAAI	Halfsite_spacing	CATAAA.AGGGCA	4	2	4	1	4	3	4	4	8	3	3	1	6	5	4	3	6	4	1	2	0	2	2	3	0	1	0	1	1
TCF4_TFAP2B	TAAGAT40NATG	YAAI	Halfsite_spacing	CACCTG.TGCCCT	14	9	8	15	12	13	11	9	8	7	6	11	7	9	9	3	2	2	4	3	3	2	4	0	1	1	0	0	1
TCF4_TFAP2B	TAAGAT40NATG	YAAI	Halfsite_spacing	TGCCCT.CACCTG	3	4	9	11	12	12	10	6	6	7	7	8	9	9	2	6	6	3	6	3	6	3	1	4	1	0	3	1	0
TCF4_TFAP2B	TAAGAT40NATG	YAAI	Halfsite_spacing	CAGGTG.TGCCCT	11	7	5	8	10	15	5	11	5	7	9	6	3	4	4	4	3	3	9	0	7	0	6	0	1	1	0	0	0
TCF4_TFAP2B	TAAGAT40NATG	YAAI	Halfsite_spacing	CACCTG.AGGGCA	42	13	3	3	12	15	6	7	10	6	3	2	8	7	5	2	3	5	3	4	4	6	11	2	3	2	2	1	1
GATA6_TFAP2B	TGACCA40NTCC	YAAI	Halfsite_spacing	AGATAA.TGCCCT	5	3	5	3	7	0	3	6	2	8	5	6	3	7	4	2	5	3	3	4	3	0	2	0	1	2	0	1	0
GATA6_TFAP2B	TGACCA40NTCC	YAAI	Halfsite_spacing	TGCCCT.AGATAA	0	1	2	0	0	2	1	0	4	5	2	2	4	1	3	1	2	4	2	1	2	0	2	0	1	0	1	0	1
GATA6_TFAP2B	TGACCA40NTCC	YAAI	Halfsite_spacing	TTATCT.TGCCCT	2	2	6	7	5	3	4	2	5	4	3	7	5	1	1	1	0	2	2	2	0	1	0	1	2	0	1	0	0
GATA6_TFAP2B	TGACCA40NTCC	YAAI	Halfsite_spacing	AGATAA.AGGGCA	3	2	1	1	3	9	6	2	5	2	1	5	3	7	2	2	3	3	4	5	2	1	3	3	2	2	3	2	0
ETV4_TFAP2B	TCAGCC40NTTC	YAAI	Halfsite_spacing	ACCGGA.TGCCCT	5	6	8	4	1	0	4	1	4	5	3	3	2	3	2	1	3	0	1	2	0	1	1	3	2	1	0	1	0
ETV4_TFAP2B	TCAGCC40NTTC	YAAI	Halfsite_spacing	TGCCCT.ACCGGA	1	0	0	0	4	2	2	3	4	5	6	1	3	3	2	1	3	2	1	0	1	0	0	0	2	1	0	0	0
ETV4_TFAP2B	TCAGCC40NTTC	YAAI	Halfsite_spacing	TCCGGT.TGCCCT	6	6	5	5	4	1	4	6	4	4	4	3	1	6	3	1	2	4	3	4	3	2	0	0	1	0	2	0	0
ETV4_TFAP2B	TCAGCC40NTTC	YAAI	Halfsite_spacing	ACCGGA.AGGGCA	6	3	0	7	0	4	6	6	3	3	3	4	3	3	6	2	2	3	2	3	3	2	1	0	0	0	0	1	0
EN1_TFAP2B	TTGGCG40NGCC	YAAI	Halfsite_spacing	TGCCCT.TAATTA	3	0	0	1	3	1	2	0	3	2	1	4	0	3	1	2	2	0	0	2	1	0	1	1	1	1	0	0	0
EN1_TFAP2B	TTGGCG40NGCC	YAAI	Halfsite_spacing	TAATTA.TGCCCT	12	1	4	4	2	4	1	1	0	1	1	0	2	1	2	1	4	1	1	3	0	3	1	0	1	0	0	0	0
VAX1_TFAP2B	TGGCCA40NTTC	YAAI	Halfsite_spacing	TGCCCT.TAATTA	4	2	1	1	4	8	5	6	6	5	7	3	2	1	1	2	1	1	0	5	2	3	1	0	1	2	1	0	0
VAX1_TFAP2B	TGGCCA40NTTC	YAAI	Halfsite_spacing	TAATTA.TGCCCT	15	7	4	5	4	4	8	6	5	3	3	1	3	4	8	3	2	2	1	4	1	1	2	1	1	0	0	1	0
NR2C1_TBX6	TTACCG40NATC	YAAII	Halfsite_spacing	AGGTCA.GGTGTG	5	2	5	5	4	6	4	3	1	4	5	1	4	3	1	4	1	0	0	2	1	1	0	2	0	0	0	0	0
NR2C1_TBX6	TTACCG40NATC	YAAII	Halfsite_spacing	GGTGTG.AGGTCA	11	6	20	9	9	12	10	8	10	5	5	3	3	5	2	1	5	5	3	4	1	3	5	1	1	0	4	1	1
NR2C1_TBX6	TTACCG40NATC	YAAII	Halfsite_spacing	TGACCT.GGTGTG	2	3	2	5	4	11	22	5	3	2	4	2	4	5	2	2	1	2	0	1	1	0	1	0	1	1	0	0	0
NR2C1_TBX6	TTACCG40NATC	YAAII	Halfsite_spacing	AGGTCA.CACACC	5	1	8	3	4	2	2	2	4	2	6	5	2	4	1	4	3	3	0	0	4	0	4	0	1	1	1	0	0
NKX6-2_TBX6	TAAAGG40NGAC	YAAII	Halfsite_spacing	GGTGTG.TAATTA	3	17	15	6	6	5	15	3	3	6	5	2	4	2	3	4	1	3	3	2	4	5	1	3	3	0	2	1	0
NKX6-2_TBX6	TAAAGG40NGAC	YAAII	Halfsite_spacing	TAATTA.GGTGTG	11	7	7	8	5	11	10	9	7	3	8	3	5	6	6	7	4	2	2	4	1	3	2	2	2	4	2	0	0
HMX3_TBX6	TGCCTT40NCCA	YAAII	Halfsite_spacing	CACTTA.GGTGTG	9	9	9	6	7	9	5	8	7	2	8	5	4	2	3	2	3	5	1	4	2	4	5	3	1	0	0	1	1
HMX3_TBX6	TGCCTT40NCCA	YAAII	Halfsite_spacing	GGTGTG.CACTTA	3	3	7	7	9	3	3	7	20	4	5	3	8	4	6	5	3	1	2	0	3	3	2	1	0	1	0	0	0
HMX3_TBX6	TGCCTT40NCCA	YAAII	Halfsite_spacing	TAAGTG.GGTGTG	8	3	14	4	5	7	5	6	6	13	8	9	5	7	7	7	4	5	3	1	6	2	2	3	3	2	2	1	1
HMX3_TBX6	TGCCTT40NCCA	YAAII	Halfsite_spacing	CACTTA.CACACC	8	6	5	6	9	12	12	4	6	8	11	5	5	5	7	1	4	2	4	2	5	3	4	2	1	1	1	0	0
GSC2_TBX6	TAAACC40NAGG	YAAII	Halfsite_spacing	TAATCC.GGTGTG	3	3	2	2	2	4	3	0	1	3	4	2	3	2	4	2	1	3	4	2	1	1	0	1	0	1	0	0	0
GSC2_TBX6	TAAACC40NAGG	YAAII	Halfsite_spacing	GGTGTG.TAATCC	4	10	2	6	3	4	2	4	6	6	3	4	5	3	1	0	1	2	1	2	1	1	3	1	1	1	0	0	0
GSC2_TBX6	TAAACC40NAGG	YAAII	Halfsite_spacing	GGATTA.GGTGTG	7	9	11	7	5	6	4	3	3	6	4	11	2	5	7	5	0	0	6	2	2	1	1	2	2	0	0	1	0
GSC2_TBX6	TAAACC40NAGG	YAAII	Halfsite_spacing	TAATCC.CACACC	2	9	10	9	6	4	2	2	5	10	6	4	4	3	4	3	3	3	4	5	1	3	0	1	3	2	1	0	0
NANOG_TBX6	TATAAA40NACG	YAAII	Halfsite_spacing	TAATGA.GGTGTG	4	9	3	3	6	3	2	5	2	4	2	3	2	4	3	1	3	3	2	0	4	1	1	0	2	1	2	0	0
NANOG_TBX6	TATAAA40NACG	YAAII	Halfsite_spacing	GGTGTG.TAATGA	4	8	6	6	5	4	7	3	6	5	2	6	3	4	3	2	1	2	3	1	0	2	3	2	0	1	1	0	0
NANOG_TBX6	TATAAA40NACG	YAAII	Halfsite_spacing	TCATTA.GGTGTG	9	5	3	7	2	4	3	6	5	2	3	1	1	3	3	2	3	2	1	2	0	1	0	0	1	0	0	0	0
NANOG_TBX6	TATAAA40NACG	YAAII	Halfsite_spacing	TAATGA.CACACC	7	6	0	5	4	7	2	6	2	0	7	1	1	2	1	4	1	1	0	3	4	3	0	2	0	1	0	0	0
ETV2_TBX6	TCCGAC40NAAC	YAAII	Halfsite_spacing	ACCGGA.GGTGTG	9	3	0	3	6	3	26	8	2	5	4	6	5	6	2	4	2	1	2	3	0	5	0	2	0	0	3	0	1
ETV2_TBX6	TCCGAC40NAAC	YAAII	Halfsite_spacing	GGTGTG.ACCGGA	4	13	6	9	9	8	4	1	3	5	3	1	3	4	4	3	2	2	3	1	1	1	1	2	3	1	0	1	0
ETV2_TBX6	TCCGAC40NAAC	YAAII	Halfsite_spacing	TCCGGT.GGTGTG	5	7	5	9	7	6	5	7	4	2	4	3	4	5	4	1	2	2	5	4	2	3	3	1	2	0	0	2	0
ETV2_TBX6	TCCGAC40NAAC	YAAII	Halfsite_spacing	ACCGGA.CACACC	1	5	3	16	4	2	6	8	6	8	5	3	7	6	1	6	6	2	2	9	1	1	5	3	2	1	2	0	0
IRX1_TBX6	TTCATA40NTCA	YAAII	Halfsite_spacing	ACATGA.GGTGTG	11	9	7	5	7	12	3	5	7	5	2	5	4	6	1	3	0	1	2	0	0	1	0	0	2	0	0	0	0
IRX1_TBX6	TTCATA40NTCA	YAAII	Halfsite_spacing	GGTGTG.ACATGA	17	14	14	10	6	5	10	8	10	9	5	6	2	4	4	1	3	7	5	3	4	4	3	2	2	0	2	2	2
IRX1_TBX6	TTCATA40NTCA	YAAII	Halfsite_spacing	TCATGT.GGTGTG	2	5	10	9	5	13	5	1	5	9	3	7	7	6	7	3	5	5	2	1	2	1	1	2	2	0	1	1	0
IRX1_TBX6	TTCATA40NTCA	YAAII	Halfsite_spacing	ACATGA.CACACC	6	3	14	16	8	23	5	12	4	5	10	10	13	10	10	5	6	3	5	3	5	8	0	1	3	3	2	3	2
FOXD2_TBX6	TGTTTC40NTTA	YAAII	Halfsite_spacing	TAAACA.GGTGTG	4	2	1	3	4	5	0	2	2	0	1	2	1	3	3	1	3	2	3	2	1	2	1	0	1	1	0	0	0
FOXD2_TBX6	TGTTTC40NTTA	YAAII	Halfsite_spacing	GGTGTG.TAAACA	7	2	5	4	5	8	6	2	1	14	7	6	6	3	5	3	2	0	1	3	3	2	2	0	0	1	1	0	0
FOXD2_TBX6	TGTTTC40NTTA	YAAII	Halfsite_spacing	TGTTTA.GGTGTG	14	9	10	8	8	10	8	35	15	7	7	5	9	5	10	3	3	2	2	0	2	4	2	1	3	3	0	0	1
FOXD2_TBX6	TGTTTC40NTTA	YAAII	Halfsite_spacing	TAAACA.CACACC	2	20	9	13	11	8	11	8	10	9	4	5	5	3	6	2	3	3	2	2	1	1	3	0	0	1	0	1	0
FOXC2_TBX6	TGACGT40NAGC	YAAII	Halfsite_spacing	TAAACA.GGTGTG	2	6	9	4	36	10	10	5	8	8	5	5	4	3	2	3	4	1	3	5	1	1	1	1	1	1	0	0	0
FOXC2_TBX6	TGACGT40NAGC	YAAII	Halfsite_spacing	GGTGTG.TAAACA	13	5	7	1	16	11	6	4	9	11	6	4	4	8	3	4	11	5	6	3	2	2	2	3	2	4	1	2	0
FOXC2_TBX6	TGACGT40NAGC	YAAII	Halfsite_spacing	TGTTTA.GGTGTG	9	7	4	5	7	7	14	22	18	16	14	15	8	16	13	8	6	5	7	4	4	3	3	3	4	2	2	0	1
FOXC2_TBX6	TGACGT40NAGC	YAAII	Halfsite_spacing	TAAACA.CACACC	10	14	22	14	6	4	9	13	10	11	9	13	3	5	6	7	9	3	9	6	5	2	2	1	1	1	1	0	0
FOXE1_TBX6	TTGCGG40NACA	YAAII	Halfsite_spacing	TAAACA.GGTGTG	3	0	4	3	2	3	1	3	1	3	4	4	1	3	0	0	1	1	4	0	1	0	1	2	2	0	0	0	0
FOXE1_TBX6	TTGCGG40NACA	YAAII	Halfsite_spacing	GGTGTG.TAAACA	1	4	1	4	7	2	2	0	3	3	7	1	4	1	2	2	1	0	1	1	2	1	1	0	0	1	0	0	0
FOXE1_TBX6	TTGCGG40NACA	YAAII	Halfsite_spacing	TGTTTA.GGTGTG	7	9	5	3	2	5	4	7	2	2	5	7	1	2	1	2	0	3	2	3	0	2	0	0	1	2	0	0	0
FOXE1_TBX6	TTGCGG40NACA	YAAII	Halfsite_spacing	TAAACA.CACACC	4	5	14	1	6	5	5	2	3	1	7	3	2	5	4	3	1	4	2	1	0	1	0	1	0	2	0	0	0
NKX2-4_TBX6	TCCAGC40NGGC	YAAII	Halfsite_spacing	CACTTA.GGTGTG	12	6	12	6	10	1	2	3	9	3	3	7	6	4	6	1	1	4	1	4	0	3	1	3	2	1	2	0	0
NKX2-4_TBX6	TCCAGC40NGGC	YAAII	Halfsite_spacing	GGTGTG.CACTTA	5	5	7	3	1	11	5	5	14	4	5	7	5	9	5	0	0	3	1	3	2	0	3	3	3	1	1	0	0
NKX2-4_TBX6	TCCAGC40NGGC	YAAII	Halfsite_spacing	TAAGTG.GGTGTG	17	10	7	8	12	7	7	11	13	8	9	4	3	10	3	3	9	4	3	1	2	1	3	2	0	3	1	1	0
NKX2-4_TBX6	TCCAGC40NGGC	YAAII	Halfsite_spacing	CACTTA.CACACC	8	12	7	16	12	10	7	10	7	10	7	13	10	9	8	7	5	2	3	2	6	4	2	4	1	1	0	1	0
GATA5_TBX6	TCAGCG40NATG	YAAII	Halfsite_spacing	AGATAA.GGTGTG	9	2	2	5	5	5	1	2	0	4	4	1	2	1	0	1	4	1	0	1	0	3	2	0	0	0	1	0	0
GATA5_TBX6	TCAGCG40NATG	YAAII	Halfsite_spacing	GGTGTG.AGATAA	4	3	0	0	3	3	7	13	6	2	4	0	2	2	3	4	2	5	3	2	4	0	1	1	0	1	0	0	0
GATA5_TBX6	TCAGCG40NATG	YAAII	Halfsite_spacing	TTATCT.GGTGTG	0	2	3	1	5	1	3	4	7	5	5	3	4	1	1	3	2	2	2	1	4	1	1	0	0	0	0	1	0
GATA5_TBX6	TCAGCG40NATG	YAAII	Halfsite_spacing	AGATAA.CACACC	5	3	5	1	14	4	5	6	1	5	1	2	2	3	1	2	1	2	5	1	1	0	0	4	1	2	0	1	0
POU3F4_TBX6	TCCCAA40NGAA	YAAII	Halfsite_spacing	TATGCA.GGTGTG	7	13	4	12	6	6	9	7	11	6	8	9	3	5	5	3	5	0	3	2	4	6	2	4	0	3	1	0	0
POU3F4_TBX6	TCCCAA40NGAA	YAAII	Halfsite_spacing	GGTGTG.TATGCA	2	5	8	18	13	8	9	13	11	8	5	8	4	8	8	3	4	2	3	3	4	0	4	4	3	0	0	1	0
POU3F4_TBX6	TCCCAA40NGAA	YAAII	Halfsite_spacing	TGCATA.GGTGTG	11	5	9	6	7	10	9	4	12	11	8	10	6	2	5	4	1	3	3	1	3	4	3	2	2	0	1	0	0
POU3F4_TBX6	TCCCAA40NGAA	YAAII	Halfsite_spacing	TATGCA.CACACC	2	4	2	8	7	14	12	15	11	15	16	4	6	6	1	5	3	4	5	5	2	3	2	3	1	2	1	0	2
CDX1_TBX6	TCGACG40NTAA	YAAII	Halfsite_spacing	CATAAA.GGTGTG	5	8	8	2	4	2	5	5	4	3	2	1	1	2	0	5	2	0	3	1	0	0	2	1	1	0	0	1	0
CDX1_TBX6	TCGACG40NTAA	YAAII	Halfsite_spacing	GGTGTG.CATAAA	2	3	7	4	3	4	2	11	3	3	3	5	4	4	5	1	3	4	2	3	2	3	2	1	1	1	0	1	1
CDX1_TBX6	TCGACG40NTAA	YAAII	Halfsite_spacing	TTTATG.GGTGTG	9	6	9	10	14	7	10	8	7	8	3	6	8	4	1	7	7	4	2	2	1	4	1	3	1	0	3	0	1
CDX1_TBX6	TCGACG40NTAA	YAAII	Halfsite_spacing	CATAAA.CACACC	5	7	10	9	9	11	11	9	11	4	6	1	4	5	10	7	4	7	4	7	2	1	5	3	0	0	1	0	0
PAX7_TBX6	TATGGA40NAGA	YAAII	Halfsite_spacing	GTCACG.GGTGTG	5	3	2	9	9	7	6	7	6	3	5	2	4	3	2	2	2	4	3	3	0	3	0	0	3	1	0	1	1
PAX7_TBX6	TATGGA40NAGA	YAAII	Halfsite_spacing	GGTGTG.GTCACG	5	3	5	6	9	7	14	13	3	6	7	5	8	6	7	5	6	1	4	3	3	4	3	6	2	0	0	2	0
PAX7_TBX6	TATGGA40NAGA	YAAII	Halfsite_spacing	CGTGAC.GGTGTG	6	4	6	4	3	5	9	9	6	7	6	3	3	0	4	2	4	2	1	3	2	2	1	3	1	1	2	2	0
PAX7_TBX6	TATGGA40NAGA	YAAII	Halfsite_spacing	GTCACG.CACACC	1	8	5	5	5	5	6	5	4	6	4	5	2	4	2	3	7	4	3	2	2	3	2	0	1	1	1	0	1
PROX1_TBX6	TCATAA40NAGC	YAAII	Halfsite_spacing	TAAGAC.GGTGTG	5	1	3	1	3	4	29	10	2	5	4	4	3	6	4	3	2	4	2	4	1	1	1	1	0	0	0	0	0
PROX1_TBX6	TCATAA40NAGC	YAAII	Halfsite_spacing	GGTGTG.TAAGAC	4	13	12	15	9	5	6	12	3	5	1	3	6	2	6	6	2	2	4	5	2	8	6	0	2	2	1	0	0
PROX1_TBX6	TCATAA40NAGC	YAAII	Halfsite_spacing	GTCTTA.GGTGTG	13	6	5	12	4	4	10	6	7	10	3	8	6	8	5	1	4	1	6	4	2	1	3	0	0	0	1	0	0
PROX1_TBX6	TCATAA40NAGC	YAAII	Halfsite_spacing	TAAGAC.CACACC	3	8	10	8	6	5	2	19	4	10	4	3	3	4	4	2	2	6	5	5	4	3	1	2	0	1	3	1	0
CEBPB_TBX6	TCCTCT40NGTC	YAAII	Halfsite_spacing	GGTGTG.TGCGCA	1	9	5	9	7	12	8	3	3	9	5	5	4	3	3	4	2	4	5	3	0	2	0	1	2	0	0	0	1
CEBPB_TBX6	TCCTCT40NGTC	YAAII	Halfsite_spacing	TGCGCA.GGTGTG	11	7	8	2	4	7	3	5	4	3	3	2	3	3	6	4	1	1	2	3	4	4	2	2	1	3	2	0	0
ELF4_TBX6	TCTAGA40NCGA	YAAII	Halfsite_spacing	CCCGGA.GGTGTG	11	14	4	9	10	14	7	7	6	6	3	8	5	5	6	8	4	6	2	5	2	2	3	0	2	1	0	2	0
ELF4_TBX6	TCTAGA40NCGA	YAAII	Halfsite_spacing	GGTGTG.CCCGGA	4	9	13	1	6	9	7	5	8	3	5	5	5	4	3	1	2	2	3	0	2	3	2	0	2	1	3	0	0
ELF4_TBX6	TCTAGA40NCGA	YAAII	Halfsite_spacing	TCCGGG.GGTGTG	11	14	14	15	18	9	21	7	9	12	7	9	4	5	11	11	5	6	6	7	4	8	3	5	3	5	1	3	0
ELF4_TBX6	TCTAGA40NCGA	YAAII	Halfsite_spacing	CCCGGA.CACACC	7	10	16	24	20	14	14	15	12	7	19	8	9	15	10	13	6	12	11	4	7	7	9	4	4	3	4	3	3
SPIB_TBX6	TTAGTG40NACC	YAAII	Halfsite_spacing	GAGGAA.GGTGTG	46	23	29	32	37	57	40	38	43	25	30	26	35	30	27	23	23	16	20	20	16	5	6	9	4	6	3	2	0
SPIB_TBX6	TTAGTG40NACC	YAAII	Halfsite_spacing	GGTGTG.GAGGAA	26	28	37	31	37	63	28	37	39	25	27	19	13	12	4	11	20	24	6	7	17	5	7	3	5	3	1	3	0
SPIB_TBX6	TTAGTG40NACC	YAAII	Halfsite_spacing	TTCCTC.GGTGTG	0	1	5	7	5	4	3	1	2	3	3	6	4	4	1	5	1	0	1	2	3	1	0	0	0	0	2	0	0
SPIB_TBX6	TTAGTG40NACC	YAAII	Halfsite_spacing	GAGGAA.CACACC	1	3	3	6	6	4	2	4	7	2	1	7	5	1	2	2	2	3	2	3	3	0	0	0	1	2	0	1	0
ELK1_TBX6	TACTCT40NAAC	YAAII	Halfsite_spacing	ACCGGA.GGTGTG	8	4	2	2	7	12	20	9	8	3	10	3	8	6	9	5	8	10	6	3	2	3	6	3	4	1	2	0	0
ELK1_TBX6	TACTCT40NAAC	YAAII	Halfsite_spacing	GGTGTG.ACCGGA	12	12	4	9	7	14	16	3	10	11	1	7	3	0	8	5	3	5	6	4	3	1	2	2	3	2	1	1	2
ELK1_TBX6	TACTCT40NAAC	YAAII	Halfsite_spacing	TCCGGT.GGTGTG	3	5	3	7	9	11	6	3	5	4	6	4	9	3	3	6	3	5	0	3	4	2	1	3	1	1	0	0	1
ELK1_TBX6	TACTCT40NAAC	YAAII	Halfsite_spacing	ACCGGA.CACACC	1	0	8	29	2	5	8	7	3	25	8	7	8	3	3	7	3	4	7	5	2	2	4	3	0	2	1	0	0
SOX14_TBX6	TGGTGC40NTAG	YAAII	Halfsite_spacing	GAACAA.GGTGTG	6	3	3	4	6	3	7	2	8	1	2	3	2	0	1	2	1	0	1	1	0	1	1	0	1	0	0	0	0
SOX14_TBX6	TGGTGC40NTAG	YAAII	Halfsite_spacing	GGTGTG.GAACAA	2	3	3	2	0	1	2	3	4	3	0	3	3	1	3	5	3	3	2	2	4	0	0	2	2	0	1	0	1
SOX14_TBX6	TGGTGC40NTAG	YAAII	Halfsite_spacing	TTGTTC.GGTGTG	3	5	38	7	2	5	3	1	10	3	1	2	3	4	2	3	4	2	0	4	1	2	1	0	0	0	0	1	0
SOX14_TBX6	TGGTGC40NTAG	YAAII	Halfsite_spacing	GAACAA.CACACC	1	6	6	2	3	3	5	6	4	0	2	0	1	0	5	0	2	3	3	4	1	1	2	3	0	0	0	0	1
HOXD12_TBX6	TCACTG40NACC	YAAII	Halfsite_spacing	CGTAAA.GGTGTG	11	6	5	5	8	5	4	7	6	7	5	2	1	3	0	4	2	3	4	5	1	1	2	1	2	1	1	1	1
HOXD12_TBX6	TCACTG40NACC	YAAII	Halfsite_spacing	GGTGTG.CGTAAA	2	4	4	1	3	8	3	3	5	2	5	5	3	5	0	4	11	0	1	1	1	2	0	3	0	1	0	1	0
HOXD12_TBX6	TCACTG40NACC	YAAII	Halfsite_spacing	TTTACG.GGTGTG	2	13	9	7	4	5	4	6	4	6	1	5	4	4	2	0	3	1	4	1	2	2	3	0	4	0	1	0	0
HOXD12_TBX6	TCACTG40NACC	YAAII	Halfsite_spacing	CGTAAA.CACACC	2	9	11	8	9	2	6	7	6	4	4	2	9	7	7	7	2	3	3	1	2	5	2	0	0	1	2	0	0
SOX11_TBX6	TGCCAG40NATA	YAAII	Halfsite_spacing	GAACAA.GGTGTG	6	6	13	2	1	1	3	1	2	3	1	1	2	1	0	0	1	0	4	0	0	0	1	0	0	0	0	0	0
SOX11_TBX6	TGCCAG40NATA	YAAII	Halfsite_spacing	GGTGTG.GAACAA	0	3	4	1	1	2	1	3	0	0	1	1	2	1	5	3	3	0	2	2	2	1	2	2	1	0	0	0	0
SOX11_TBX6	TGCCAG40NATA	YAAII	Halfsite_spacing	TTGTTC.GGTGTG	2	5	9	4	2	1	2	6	3	2	4	0	3	1	0	2	0	1	0	0	2	2	0	0	0	1	1	1	0
SOX11_TBX6	TGCCAG40NATA	YAAII	Halfsite_spacing	GAACAA.CACACC	1	2	2	4	1	1	2	4	6	0	2	1	2	2	2	1	2	1	1	2	1	1	0	0	0	2	1	0	0
GATA4_TBX6	TTATGA40NCAG	YAAII	Halfsite_spacing	AGATAA.GGTGTG	15	11	6	8	2	3	6	7	3	8	6	3	3	2	2	5	1	4	1	1	1	1	4	0	0	3	0	0	0
GATA4_TBX6	TTATGA40NCAG	YAAII	Halfsite_spacing	GGTGTG.AGATAA	11	5	5	10	12	6	8	12	7	6	11	2	5	2	3	5	7	8	10	4	4	2	4	1	0	0	1	0	0
GATA4_TBX6	TTATGA40NCAG	YAAII	Halfsite_spacing	TTATCT.GGTGTG	3	6	5	4	5	9	10	32	14	7	8	9	5	7	5	10	7	6	4	2	1	1	5	2	2	2	1	0	0
GATA4_TBX6	TTATGA40NCAG	YAAII	Halfsite_spacing	AGATAA.CACACC	11	5	5	6	17	7	5	5	5	3	4	6	6	7	3	5	5	1	2	5	1	5	4	3	1	1	2	0	0
DBX2_TBX6	TCGTTT40NGTC	YAAII	Halfsite_spacing	GGTGTG.TAATTA	8	17	7	13	8	6	2	5	10	6	4	6	2	0	4	2	5	2	5	3	4	0	3	3	1	1	1	0	0
DBX2_TBX6	TCGTTT40NGTC	YAAII	Halfsite_spacing	TAATTA.GGTGTG	6	6	6	3	6	7	3	8	4	6	4	2	8	3	4	2	3	3	3	2	1	0	1	2	0	0	0	0	0
FLI1_TBX6	TTAAAT40NAAT	YAAII	Halfsite_spacing	ACCGGA.GGTGTG	5	1	3	0	0	1	6	18	4	5	5	0	1	2	3	0	0	0	0	0	2	1	0	0	0	0	0	1	0
FLI1_TBX6	TTAAAT40NAAT	YAAII	Halfsite_spacing	GGTGTG.ACCGGA	5	4	3	2	1	1	3	1	4	1	1	1	2	0	1	1	0	1	0	0	0	0	0	0	0	0	0	0	0
FLI1_TBX6	TTAAAT40NAAT	YAAII	Halfsite_spacing	TCCGGT.GGTGTG	0	1	4	2	7	2	3	2	1	6	4	6	3	0	3	2	5	3	2	0	1	0	0	2	0	0	2	0	1
FLI1_TBX6	TTAAAT40NAAT	YAAII	Halfsite_spacing	ACCGGA.CACACC	0	4	6	14	1	2	3	7	1	4	2	3	4	2	4	3	4	2	0	3	0	4	0	2	0	0	0	0	0
SOX3_TBX6	TCAGTA40NACC	YAAII	Halfsite_spacing	GAACAA.GGTGTG	5	1	3	1	1	2	3	5	3	2	3	2	4	2	0	2	3	1	1	0	0	2	0	0	1	4	0	0	0
SOX3_TBX6	TCAGTA40NACC	YAAII	Halfsite_spacing	GGTGTG.GAACAA	2	0	6	2	0	1	1	3	2	1	0	0	3	2	3	3	1	0	2	0	1	2	0	0	0	0	2	0	0
SOX3_TBX6	TCAGTA40NACC	YAAII	Halfsite_spacing	TTGTTC.GGTGTG	0	1	12	5	3	0	5	4	4	3	0	1	3	2	1	0	0	0	1	2	1	0	1	0	0	1	0	0	0
SOX3_TBX6	TCAGTA40NACC	YAAII	Halfsite_spacing	GAACAA.CACACC	1	6	0	6	1	0	2	3	3	4	1	5	1	0	1	0	2	3	4	4	0	2	1	2	0	1	1	0	0
HES2_TBX6	TCCTAG40NATA	YAAII	Halfsite_spacing	GGTGTG.CACGTG	16	20	6	18	15	60	13	31	46	11	14	14	13	12	11	14	15	7	9	7	5	4	4	4	4	3	1	2	1
HES2_TBX6	TCCTAG40NATA	YAAII	Halfsite_spacing	CACGTG.GGTGTG	16	11	16	35	42	14	18	13	15	22	10	9	9	14	15	11	11	8	5	8	9	8	4	4	5	4	0	0	2
TGIF2_TBX6	TGGGTC40NAAG	YAAII	Halfsite_spacing	CTGTCA.GGTGTG	41	30	39	44	34	39	29	27	38	28	28	16	25	27	17	22	23	20	8	13	14	8	5	4	7	6	2	6	2
TGIF2_TBX6	TGGGTC40NAAG	YAAII	Halfsite_spacing	GGTGTG.CTGTCA	23	23	45	44	62	26	29	33	21	21	25	15	24	21	15	19	17	15	15	12	14	11	10	10	8	4	5	0	1
TGIF2_TBX6	TGGGTC40NAAG	YAAII	Halfsite_spacing	TGACAG.GGTGTG	51	22	41	35	42	41	40	30	42	26	29	30	28	25	34	29	25	28	22	17	12	13	19	9	4	4	3	4	2
TGIF2_TBX6	TGGGTC40NAAG	YAAII	Halfsite_spacing	CTGTCA.CACACC	40	27	36	32	28	42	28	36	23	26	34	24	25	17	23	19	16	15	21	17	20	12	8	4	5	2	4	1	0
GSX2_TBX6	TTGTAG40NTCT	YAAII	Halfsite_spacing	GGTGTG.TAATTA	6	28	21	10	16	13	14	11	7	12	7	8	8	7	10	10	5	2	5	3	5	5	5	2	2	0	0	0	0
GSX2_TBX6	TTGTAG40NTCT	YAAII	Halfsite_spacing	TAATTA.GGTGTG	17	9	4	9	4	9	4	13	14	9	14	1	4	3	7	5	5	6	3	1	5	6	2	2	3	0	1	0	0
MIXL1_TBX6	TTGAGT40NCGC	YAAII	Halfsite_spacing	GGTGTG.TAATTA	15	39	30	34	23	19	24	13	23	26	13	19	12	10	9	8	10	9	7	4	9	12	5	3	3	5	1	0	2
MIXL1_TBX6	TTGAGT40NCGC	YAAII	Halfsite_spacing	TAATTA.GGTGTG	27	12	11	21	14	15	27	27	25	17	15	17	20	13	11	10	13	5	10	5	7	7	2	7	2	3	1	3	1
HMX1_TBX6	TCGTCT40NCTA	YAAII	Halfsite_spacing	CACTTA.GGTGTG	17	8	15	16	23	27	14	8	10	9	13	10	10	5	7	1	1	8	4	5	6	7	4	5	3	4	2	1	0
HMX1_TBX6	TCGTCT40NCTA	YAAII	Halfsite_spacing	GGTGTG.CACTTA	2	13	14	11	11	10	13	15	48	11	11	14	5	7	8	8	6	6	8	10	3	5	4	1	3	3	1	1	1
HMX1_TBX6	TCGTCT40NCTA	YAAII	Halfsite_spacing	TAAGTG.GGTGTG	19	18	15	17	17	15	20	12	26	21	20	11	17	11	8	24	15	15	11	7	14	14	7	7	6	7	0	0	0
HMX1_TBX6	TCGTCT40NCTA	YAAII	Halfsite_spacing	CACTTA.CACACC	9	19	8	31	18	23	21	16	15	12	16	15	19	16	17	12	5	3	9	7	10	5	6	4	5	3	1	0	0
NEUROG2_TBX6	TAGGAG40NAGT	YAAII	Halfsite_spacing	GGTGTG.CATATG	1	34	7	8	17	13	7	23	25	19	14	7	10	9	10	5	9	11	5	6	7	8	8	6	7	3	0	2	0
NEUROG2_TBX6	TAGGAG40NAGT	YAAII	Halfsite_spacing	CATATG.GGTGTG	5	9	7	6	18	6	15	13	168	20	13	14	6	7	11	8	6	8	7	13	5	4	1	7	9	1	0	0	0
BHLHE22_TBX6	TAACAG40NGGC	YAAII	Halfsite_spacing	GGTGTG.CATATG	12	15	7	11	16	12	6	9	9	12	11	8	8	4	10	4	19	5	7	3	3	5	4	6	3	3	4	4	4
BHLHE22_TBX6	TAACAG40NGGC	YAAII	Halfsite_spacing	CATATG.GGTGTG	5	5	13	8	416	8	9	13	15	10	14	10	4	12	14	9	8	7	9	11	5	6	7	7	9	6	4	4	3
CLOCK_TBX6	TCTGAA40NCAT	YAAII	Halfsite_spacing	GGTGTG.CACGTG	57	186	178	120	63	137	76	65	124	45	79	112	77	64	41	49	39	25	24	34	26	38	28	32	28	19	19	14	6
CLOCK_TBX6	TCTGAA40NCAT	YAAII	Halfsite_spacing	CACGTG.GGTGTG	20	30	41	56	60	98	72	120	105	108	53	30	39	35	33	36	39	32	38	34	23	22	16	18	14	13	5	12	4
FEV_TBX6	TCGTAT40NTTA	YAAII	Halfsite_spacing	ACCGGA.GGTGTG	3	13	4	10	7	12	49	69	21	14	6	5	2	11	6	5	2	6	4	3	6	5	4	1	2	5	2	2	2
FEV_TBX6	TCGTAT40NTTA	YAAII	Halfsite_spacing	GGTGTG.ACCGGA	13	22	14	10	5	6	11	9	7	6	10	6	5	11	4	2	5	2	6	3	1	1	4	3	1	1	3	0	0
FEV_TBX6	TCGTAT40NTTA	YAAII	Halfsite_spacing	TCCGGT.GGTGTG	8	4	13	17	12	13	10	10	6	16	9	4	13	10	10	7	6	5	5	1	4	7	6	1	3	1	1	1	0
FEV_TBX6	TCGTAT40NTTA	YAAII	Halfsite_spacing	ACCGGA.CACACC	1	0	13	56	3	14	12	58	16	14	20	12	11	8	8	6	10	3	9	9	5	3	8	2	9	5	1	1	2
TLX2_TBX6	TTCTTT40NCAG	YAAII	Halfsite_spacing	GGTGTG.TAATTA	7	28	46	39	40	30	37	27	30	22	22	26	13	15	16	12	7	10	8	5	9	6	9	5	5	4	1	1	1
TLX2_TBX6	TTCTTT40NCAG	YAAII	Halfsite_spacing	TAATTA.GGTGTG	18	13	21	52	41	20	19	17	26	14	16	14	19	17	10	17	8	15	8	8	10	8	5	9	2	5	5	4	0
FOXB1_TBX6	TGCCGG40NCAG	YAAII	Halfsite_spacing	TAAACA.GGTGTG	10	22	17	24	48	45	27	29	17	14	12	14	13	13	13	16	9	7	9	8	2	2	6	7	3	1	4	0	0
FOXB1_TBX6	TGCCGG40NCAG	YAAII	Halfsite_spacing	GGTGTG.TAAACA	106	6	15	6	34	34	16	9	16	20	15	18	20	12	22	15	13	14	13	11	6	5	9	7	5	4	5	1	1
FOXB1_TBX6	TGCCGG40NCAG	YAAII	Halfsite_spacing	TGTTTA.GGTGTG	5	19	8	18	19	27	38	40	25	22	26	33	25	21	16	13	12	8	9	11	4	5	3	5	5	7	2	4	2
FOXB1_TBX6	TGCCGG40NCAG	YAAII	Halfsite_spacing	TAAACA.CACACC	22	37	27	25	17	20	14	22	26	18	15	18	15	9	12	18	11	17	19	11	16	7	7	2	9	8	6	0	1
HOXD4_TBX6	TTCTGG40NTGC	YAAII	Halfsite_spacing	GGTGTG.TAATTA	10	21	14	11	18	15	13	30	11	3	5	11	16	8	8	9	5	3	10	5	5	4	1	2	1	1	3	0	0
HOXD4_TBX6	TTCTGG40NTGC	YAAII	Halfsite_spacing	TAATTA.GGTGTG	10	10	16	20	14	20	16	15	8	12	8	4	5	7	6	6	4	8	4	2	2	4	0	3	3	0	2	0	0
IRF8_TBX6	TCGTAA40NCGG	YAAII	Halfsite_spacing	CGAAAC.GGTGTG	9	16	14	17	17	24	31	25	22	22	15	12	15	7	11	4	6	4	5	7	4	5	11	2	1	1	2	0	0
IRF8_TBX6	TCGTAA40NCGG	YAAII	Halfsite_spacing	GGTGTG.CGAAAC	4	2	21	46	30	16	14	14	20	16	13	19	3	12	15	12	9	8	9	17	4	6	3	4	2	1	0	2	0
IRF8_TBX6	TCGTAA40NCGG	YAAII	Halfsite_spacing	GTTTCG.GGTGTG	40	20	32	25	54	50	45	35	29	32	35	35	22	15	21	16	23	18	17	19	4	11	6	5	4	6	3	3	0
IRF8_TBX6	TCGTAA40NCGG	YAAII	Halfsite_spacing	CGAAAC.CACACC	80	53	55	62	64	64	56	47	55	65	50	51	49	39	46	38	42	35	32	31	18	25	14	13	9	12	10	6	3
EVX1_TBX6	TTCATC40NCTT	YAAII	Halfsite_spacing	GGTGTG.TAATTA	20	13	5	18	16	21	12	15	7	12	8	15	11	5	9	5	6	2	4	6	4	4	2	3	3	1	3	2	0
EVX1_TBX6	TTCATC40NCTT	YAAII	Halfsite_spacing	TAATTA.GGTGTG	25	12	9	19	44	19	9	5	8	14	3	8	9	8	6	4	8	6	3	6	4	3	4	0	1	2	2	2	0
RAX_TBX6	TGCATA40NTCA	YAAII	Halfsite_spacing	GGTGTG.TAATTA	19	55	47	42	25	29	28	23	25	30	23	28	25	20	9	14	14	10	13	8	14	17	8	8	6	7	5	3	1
RAX_TBX6	TGCATA40NTCA	YAAII	Halfsite_spacing	TAATTA.GGTGTG	38	21	22	31	20	15	23	34	28	29	22	27	19	17	19	11	13	15	12	11	16	13	5	7	3	2	2	2	0
MNX1_TBX6	TTGCAG40NGAC	YAAII	Halfsite_spacing	GGTGTG.TAATTA	41	110	49	61	33	32	30	31	24	28	23	18	22	19	18	10	10	14	6	17	15	16	4	1	6	2	2	2	0
MNX1_TBX6	TTGCAG40NGAC	YAAII	Halfsite_spacing	TAATTA.GGTGTG	36	25	23	15	18	18	27	27	32	37	37	22	13	15	15	12	13	10	8	10	8	4	5	5	7	3	4	0	0
EVX2_TBX6	TCCTGT40NGGC	YAAII	Halfsite_spacing	GGTGTG.TAATTA	20	29	27	30	43	23	23	26	17	21	20	19	16	15	12	12	8	9	9	4	6	3	2	5	5	5	1	2	0
EVX2_TBX6	TCCTGT40NGGC	YAAII	Halfsite_spacing	TAATTA.GGTGTG	37	23	23	32	79	44	16	11	12	13	16	21	22	18	8	10	6	14	7	8	6	8	11	8	6	5	1	3	1
OTX2_TBX6	TGCTAA40NCTG	YAAII	Halfsite_spacing	TAATCC.GGTGTG	9	11	13	13	17	12	11	12	14	6	10	4	8	8	8	4	6	5	7	6	6	2	5	3	0	3	0	0	0
OTX2_TBX6	TGCTAA40NCTG	YAAII	Halfsite_spacing	GGTGTG.TAATCC	7	46	10	11	17	8	22	13	10	11	12	15	13	14	7	7	5	5	7	8	6	5	5	6	2	3	0	1	1
OTX2_TBX6	TGCTAA40NCTG	YAAII	Halfsite_spacing	GGATTA.GGTGTG	40	18	27	25	30	16	22	21	30	33	31	16	10	16	8	13	11	18	18	16	13	17	7	5	9	4	4	0	1
OTX2_TBX6	TGCTAA40NCTG	YAAII	Halfsite_spacing	TAATCC.CACACC	29	44	55	28	17	22	17	20	23	23	17	24	16	15	13	12	13	6	9	10	10	5	5	5	7	1	1	4	1
BARHL2_TBX6	TTGGAC40NGTG	YAAII	Halfsite_spacing	TAAACG.GGTGTG	8	5	9	11	4	12	12	17	10	16	9	7	7	3	4	5	4	8	4	7	6	5	5	1	4	5	1	1	0
BARHL2_TBX6	TTGGAC40NGTG	YAAII	Halfsite_spacing	GGTGTG.TAAACG	6	30	11	27	9	4	8	14	11	14	9	10	14	7	5	5	5	11	8	4	9	6	4	4	3	3	2	2	1
BARHL2_TBX6	TTGGAC40NGTG	YAAII	Halfsite_spacing	CGTTTA.GGTGTG	22	14	17	23	22	17	13	17	22	21	21	15	9	7	10	9	8	4	4	11	10	7	3	1	4	3	0	1	0
BARHL2_TBX6	TTGGAC40NGTG	YAAII	Halfsite_spacing	TAAACG.CACACC	10	12	27	17	20	17	14	12	20	16	16	17	12	18	5	13	7	12	4	4	4	8	4	3	5	0	2	2	0
ELF2_TBX6	TTATGG40NCCA	YAAII	Halfsite_spacing	CCCGGA.GGTGTG	6	2	3	9	8	13	16	23	12	13	10	6	3	7	8	6	7	5	8	4	4	2	1	0	3	1	0	2	1
ELF2_TBX6	TTATGG40NCCA	YAAII	Halfsite_spacing	GGTGTG.CCCGGA	5	12	23	13	10	11	9	11	3	7	11	7	7	6	6	6	5	5	2	3	4	5	2	0	1	0	0	0	0
ELF2_TBX6	TTATGG40NCCA	YAAII	Halfsite_spacing	TCCGGG.GGTGTG	11	15	23	28	38	31	20	24	25	18	17	19	21	22	16	15	10	7	7	9	6	3	8	5	4	0	3	1	0
ELF2_TBX6	TTATGG40NCCA	YAAII	Halfsite_spacing	CCCGGA.CACACC	7	3	39	71	27	36	39	19	29	21	27	26	23	23	16	17	13	6	23	19	6	7	4	7	5	4	4	3	0
HOXD3_TBX6	TGTAAG40NACT	YAAII	Halfsite_spacing	GGTGTG.TAATTA	13	17	10	15	22	22	21	14	11	11	9	6	8	7	5	6	7	9	6	1	5	1	0	1	3	0	2	1	1
HOXD3_TBX6	TGTAAG40NACT	YAAII	Halfsite_spacing	TAATTA.GGTGTG	23	19	13	9	16	15	13	9	15	4	8	11	15	8	6	4	6	6	8	2	5	3	4	2	2	0	0	1	0
ELF1_TBX6	TTCATT40NTAT	YAAII	Halfsite_spacing	CCCGGA.GGTGTG	9	9	3	11	11	7	16	9	7	11	11	12	8	5	7	9	6	10	4	6	1	3	5	7	7	0	6	8	3
ELF1_TBX6	TTCATT40NTAT	YAAII	Halfsite_spacing	GGTGTG.CCCGGA	8	15	19	15	14	16	17	14	20	10	16	13	9	9	9	7	9	10	6	7	13	10	9	11	8	3	7	9	11
ELF1_TBX6	TTCATT40NTAT	YAAII	Halfsite_spacing	TCCGGG.GGTGTG	7	13	21	25	37	29	26	20	20	25	13	19	16	14	15	18	8	22	10	7	9	6	3	6	5	9	11	2	13
ELF1_TBX6	TTCATT40NTAT	YAAII	Halfsite_spacing	CCCGGA.CACACC	2	6	13	45	20	26	18	13	10	17	17	19	15	9	16	15	11	12	10	8	12	8	6	6	5	1	9	6	3
EGR1_TBX6	TCAAAT40NCTG	YAAII	Halfsite_spacing	CACGCA.GGTGTG	3	2	5	2	4	2	3	3	0	2	2	2	0	6	3	1	1	1	1	1	2	1	0	3	1	0	0	0	0
EGR1_TBX6	TCAAAT40NCTG	YAAII	Halfsite_spacing	GGTGTG.CACGCA	0	0	2	0	3	1	4	1	9	1	0	2	0	3	6	0	1	0	1	0	2	0	0	0	0	0	0	0	1
EGR1_TBX6	TCAAAT40NCTG	YAAII	Halfsite_spacing	TGCGTG.GGTGTG	168	6	5	36	24	19	26	28	18	21	22	55	40	19	17	17	17	13	9	11	16	6	8	7	12	2	7	5	1
EGR1_TBX6	TCAAAT40NCTG	YAAII	Halfsite_spacing	CACGCA.CACACC	10	11	19	25	33	19	23	25	17	14	8	14	15	11	9	8	4	4	4	7	6	1	3	2	0	0	2	0	0
SRF_TBX6	TAGGAC40NACA	YAAII	Halfsite_spacing	CCATAT.GGTGTG	2	3	71	23	10	19	17	9	10	13	6	13	5	12	5	5	7	5	5	5	4	6	0	1	2	2	3	0	0
SRF_TBX6	TAGGAC40NACA	YAAII	Halfsite_spacing	GGTGTG.CCATAT	8	14	3	6	6	12	18	10	12	6	16	14	7	8	7	11	6	8	5	3	2	4	0	0	1	0	0	0	0
SRF_TBX6	TAGGAC40NACA	YAAII	Halfsite_spacing	ATATGG.GGTGTG	15	27	20	32	17	14	20	20	21	20	14	22	7	11	15	7	9	8	8	8	3	7	10	6	3	1	1	3	0
SRF_TBX6	TAGGAC40NACA	YAAII	Halfsite_spacing	CCATAT.CACACC	12	10	7	11	21	21	11	18	17	19	22	20	24	17	21	16	10	12	6	6	6	9	9	4	2	2	1	4	0
OTX1_TBX6	TTGCGA40NGTA	YAAII	Halfsite_spacing	TAATCC.GGTGTG	9	5	7	16	9	20	12	15	23	16	10	10	5	10	4	7	6	7	6	7	5	2	2	1	3	2	0	0	1
OTX1_TBX6	TTGCGA40NGTA	YAAII	Halfsite_spacing	GGTGTG.TAATCC	5	47	16	7	17	10	12	15	10	6	16	16	11	9	13	5	5	5	8	9	5	6	6	4	1	2	0	3	0
OTX1_TBX6	TTGCGA40NGTA	YAAII	Halfsite_spacing	GGATTA.GGTGTG	84	55	60	72	66	66	79	52	82	81	91	56	53	40	41	39	33	36	37	48	49	21	35	15	12	15	6	2	1
OTX1_TBX6	TTGCGA40NGTA	YAAII	Halfsite_spacing	TAATCC.CACACC	44	82	183	90	51	50	64	43	67	67	59	53	30	30	31	31	34	24	22	25	21	19	18	14	7	5	2	4	2
HOXB13_TBX6	TGCGAT40NGAT	YAAII	Halfsite_spacing	CGTAAA.GGTGTG	23	20	13	16	21	29	18	18	22	19	14	9	8	9	10	13	6	11	12	9	5	8	11	6	2	4	2	1	0
HOXB13_TBX6	TGCGAT40NGAT	YAAII	Halfsite_spacing	GGTGTG.CGTAAA	5	6	11	12	12	11	13	10	12	11	17	10	10	9	4	6	8	1	8	6	4	4	5	6	1	2	1	0	1
HOXB13_TBX6	TGCGAT40NGAT	YAAII	Halfsite_spacing	TTTACG.GGTGTG	19	32	23	12	8	12	16	29	53	54	20	25	12	5	12	8	7	10	7	5	6	12	4	6	4	6	6	1	2
HOXB13_TBX6	TGCGAT40NGAT	YAAII	Halfsite_spacing	CGTAAA.CACACC	15	43	40	36	13	16	15	14	17	25	16	11	18	20	8	3	7	6	8	7	6	3	4	4	5	3	1	1	1
DLX6_TBX6	TCTCAT40NTGT	YAAII	Halfsite_spacing	GGTGTG.TAATTA	30	40	24	24	26	18	18	19	11	14	12	17	9	12	16	12	3	10	7	8	13	2	7	2	3	0	0	4	1
DLX6_TBX6	TCTCAT40NTGT	YAAII	Halfsite_spacing	TAATTA.GGTGTG	37	28	25	26	16	19	18	14	16	18	14	15	11	13	8	14	9	9	7	2	8	2	3	6	1	4	4	4	3
HOXC10_TBX6	TGTATG40NCGG	YAAII	Halfsite_spacing	CGTAAA.GGTGTG	17	16	25	65	55	26	14	21	14	11	11	17	18	6	12	14	12	8	7	9	2	8	4	2	1	3	4	1	0
HOXC10_TBX6	TGTATG40NCGG	YAAII	Halfsite_spacing	GGTGTG.CGTAAA	6	8	7	16	30	16	22	9	9	15	11	13	11	6	6	9	9	10	8	2	2	2	3	3	1	0	1	0	0
HOXC10_TBX6	TGTATG40NCGG	YAAII	Halfsite_spacing	TTTACG.GGTGTG	6	22	10	9	13	8	8	9	10	12	13	15	9	10	17	7	8	11	5	5	6	7	5	3	6	2	3	1	2
HOXC10_TBX6	TGTATG40NCGG	YAAII	Halfsite_spacing	CGTAAA.CACACC	8	18	13	26	24	21	14	17	17	9	8	7	10	5	6	13	13	10	6	7	3	4	6	6	6	6	3	2	1
PHOX2B_TBX6	TGCATG40NATG	YAAII	Halfsite_spacing	GGTGTG.TAATTA	25	67	52	37	30	25	27	33	27	38	28	30	21	25	20	11	13	16	13	9	16	9	8	3	6	5	1	1	1
PHOX2B_TBX6	TGCATG40NATG	YAAII	Halfsite_spacing	TAATTA.GGTGTG	66	32	31	38	29	27	35	32	41	36	22	29	21	19	21	18	24	23	23	14	18	11	14	11	8	3	2	0	0
POU3F2_TBX6	TTGTCC40NTAG	YAAII	Halfsite_spacing	TATGCA.GGTGTG	8	15	6	11	13	17	9	12	8	10	8	10	13	9	10	7	6	9	6	7	7	3	2	5	6	3	3	1	0
POU3F2_TBX6	TTGTCC40NTAG	YAAII	Halfsite_spacing	GGTGTG.TATGCA	6	10	21	19	24	15	9	12	10	14	9	9	9	5	13	7	9	7	4	4	6	2	1	3	1	2	1	1	1
POU3F2_TBX6	TTGTCC40NTAG	YAAII	Halfsite_spacing	TGCATA.GGTGTG	8	10	12	10	15	9	11	11	11	9	10	11	12	20	5	8	7	7	6	8	7	6	3	6	1	3	1	0	0
POU3F2_TBX6	TTGTCC40NTAG	YAAII	Halfsite_spacing	TATGCA.CACACC	8	6	10	18	12	13	16	21	23	14	16	13	10	6	9	6	5	5	9	3	5	9	3	4	0	0	0	0	0
ETV5_TBX6	TTCGCC40NGAC	YAAII	Halfsite_spacing	ACCGGA.GGTGTG	7	6	7	6	6	6	34	22	11	5	9	2	6	5	7	6	7	6	4	3	3	5	5	1	1	1	0	1	0
ETV5_TBX6	TTCGCC40NGAC	YAAII	Halfsite_spacing	GGTGTG.ACCGGA	23	13	19	9	5	12	8	11	6	8	8	5	9	3	7	5	4	6	4	2	2	4	1	0	0	0	0	0	0
ETV5_TBX6	TTCGCC40NGAC	YAAII	Halfsite_spacing	TCCGGT.GGTGTG	9	6	3	7	9	4	4	11	11	7	4	9	8	3	3	4	2	5	2	0	3	2	1	2	3	1	2	0	0
ETV5_TBX6	TTCGCC40NGAC	YAAII	Halfsite_spacing	ACCGGA.CACACC	2	3	7	45	10	6	8	15	11	16	22	10	7	9	8	7	7	7	4	3	4	6	4	2	1	3	0	0	0
TFAP2B_TBX6	TTTATT40NATC	YAAII	Halfsite_spacing	TGCCCT.GGTGTG	1	2	24	44	14	13	6	6	9	7	11	12	22	10	14	4	3	6	13	9	9	13	5	5	7	3	4	3	2
TFAP2B_TBX6	TTTATT40NATC	YAAII	Halfsite_spacing	GGTGTG.TGCCCT	4	4	16	21	17	16	13	16	13	11	14	6	9	10	5	6	7	8	4	1	3	4	4	1	1	0	0	0	0
TFAP2B_TBX6	TTTATT40NATC	YAAII	Halfsite_spacing	AGGGCA.GGTGTG	15	12	16	16	13	19	14	20	19	15	8	13	13	14	10	13	11	19	13	6	9	6	13	2	4	3	4	0	0
TFAP2B_TBX6	TTTATT40NATC	YAAII	Halfsite_spacing	TGCCCT.CACACC	6	5	3	0	18	10	10	15	10	13	12	11	10	17	10	9	7	7	10	4	4	7	8	4	2	5	5	4	1
ESX1_TBX6	TAGCAA40NCGA	YAAII	Halfsite_spacing	GGTGTG.TAATTA	29	69	54	76	60	54	66	46	39	29	22	37	35	35	33	18	35	25	16	18	24	17	18	8	14	5	1	2	1
ESX1_TBX6	TAGCAA40NCGA	YAAII	Halfsite_spacing	TAATTA.GGTGTG	76	56	57	96	100	70	50	49	25	30	38	36	36	26	24	21	27	25	16	20	14	21	12	8	9	7	3	6	0
DLX5_TBX6	TCAAGA40NCGC	YAAII	Halfsite_spacing	GGTGTG.TAATTA	18	20	19	45	38	33	42	29	16	17	18	19	16	11	11	14	7	6	12	11	8	10	10	4	4	4	2	2	0
DLX5_TBX6	TCAAGA40NCGC	YAAII	Halfsite_spacing	TAATTA.GGTGTG	20	13	16	30	36	35	23	29	28	25	18	20	14	7	15	10	7	16	8	12	9	6	4	3	2	3	1	1	1
PITX2_TBX6	TTCGAG40NGCG	YAAII	Halfsite_spacing	TAATCC.GGTGTG	13	21	13	17	13	9	19	15	31	25	29	10	14	10	11	8	6	11	11	10	6	8	5	4	3	0	1	2	0
PITX2_TBX6	TTCGAG40NGCG	YAAII	Halfsite_spacing	GGTGTG.TAATCC	10	20	9	14	8	16	23	25	23	19	13	15	11	10	7	12	7	6	6	5	9	8	4	10	2	1	1	0	1
PITX2_TBX6	TTCGAG40NGCG	YAAII	Halfsite_spacing	GGATTA.GGTGTG	55	44	49	56	69	70	54	49	55	74	80	65	51	32	34	30	17	29	27	24	24	21	13	13	10	5	6	2	2
PITX2_TBX6	TTCGAG40NGCG	YAAII	Halfsite_spacing	TAATCC.CACACC	47	60	72	62	80	72	61	47	55	48	36	46	30	29	21	22	25	21	17	15	9	20	12	15	10	7	4	4	1
DMBX1_TBX6	TACATC40NATA	YAAII	Halfsite_spacing	TAATCC.GGTGTG	8	3	6	5	7	7	4	11	8	7	9	6	6	4	3	8	2	0	4	4	2	2	2	1	0	1	2	1	0
DMBX1_TBX6	TACATC40NATA	YAAII	Halfsite_spacing	GGTGTG.TAATCC	10	19	9	14	12	11	16	3	5	5	6	4	5	8	6	7	7	2	5	5	3	4	2	0	1	1	1	2	0
DMBX1_TBX6	TACATC40NATA	YAAII	Halfsite_spacing	GGATTA.GGTGTG	47	32	28	42	34	29	23	33	28	42	45	38	33	28	23	25	12	16	27	31	21	16	21	19	12	15	10	5	0
DMBX1_TBX6	TACATC40NATA	YAAII	Halfsite_spacing	TAATCC.CACACC	12	23	52	25	22	17	14	20	13	13	17	12	14	13	15	9	13	10	4	5	5	4	4	2	3	2	1	1	0
MSX1_TBX6	TTACAA40NTAC	YAAII	Halfsite_spacing	GGTGTG.TAATTA	25	34	23	27	25	22	22	15	17	16	16	12	13	9	14	15	6	9	14	8	3	8	1	4	2	2	5	1	0
MSX1_TBX6	TTACAA40NTAC	YAAII	Halfsite_spacing	TAATTA.GGTGTG	43	8	13	17	15	18	22	11	15	14	10	13	9	6	3	5	3	12	10	8	5	5	5	2	3	0	4	0	1
BHLHB5_TBX6	TCGCTA40NTCG	YAAII	Halfsite_spacing	GGTGTG.CATATG	2	18	7	9	4	6	4	7	11	8	0	6	5	9	12	5	6	5	0	8	2	3	2	2	2	1	2	1	1
BHLHB5_TBX6	TCGCTA40NTCG	YAAII	Halfsite_spacing	CATATG.GGTGTG	2	3	17	1	237	5	10	15	3	4	7	7	2	2	1	6	9	11	7	3	2	4	2	4	1	1	3	1	4
ERG_TBX6	TGAATG40NTAG	YAAII	Halfsite_spacing	ACCGGA.GGTGTG	11	3	3	3	2	4	9	122	8	1	5	3	1	0	2	5	4	3	1	2	2	3	1	0	1	0	2	0	0
ERG_TBX6	TGAATG40NTAG	YAAII	Halfsite_spacing	GGTGTG.ACCGGA	5	11	1	3	3	6	2	4	1	6	4	3	1	1	7	1	1	0	0	2	2	1	1	0	0	1	0	0	2
ERG_TBX6	TGAATG40NTAG	YAAII	Halfsite_spacing	TCCGGT.GGTGTG	2	3	4	8	2	0	4	5	2	2	0	1	5	1	3	4	2	3	3	3	0	1	1	1	0	0	1	0	0
ERG_TBX6	TGAATG40NTAG	YAAII	Halfsite_spacing	ACCGGA.CACACC	1	2	2	15	2	1	2	6	2	2	12	4	3	5	0	3	2	4	2	4	0	0	1	1	2	1	1	0	0
ELK3_TBX6	TGGTAT40NTGA	YAAII	Halfsite_spacing	ACCGGA.GGTGTG	14	17	6	20	44	82	372	59	15	20	13	15	13	15	25	25	17	16	17	15	15	10	8	10	11	7	3	6	4
ELK3_TBX6	TGGTAT40NTGA	YAAII	Halfsite_spacing	GGTGTG.ACCGGA	44	42	25	27	20	50	10	30	24	21	25	12	16	11	13	12	11	8	8	10	3	5	2	3	4	5	1	3	0
ELK3_TBX6	TGGTAT40NTGA	YAAII	Halfsite_spacing	TCCGGT.GGTGTG	17	19	14	71	33	30	33	22	21	25	21	17	15	22	18	15	22	14	21	8	6	10	7	9	7	4	4	4	1
ELK3_TBX6	TGGTAT40NTGA	YAAII	Halfsite_spacing	ACCGGA.CACACC	4	11	30	78	30	36	17	24	34	36	26	21	16	14	11	11	14	20	17	12	9	10	6	3	8	6	3	4	2
IRF8_POU2F2	TACGGT40NTAC	YAAIIII	Halfsite_spacing	CGAAAC.TATGCA	31	8	15	15	8	15	14	23	21	12	20	13	21	17	12	8	4	9	7	6	4	5	5	9	3	2	3	1	2
IRF8_POU2F2	TACGGT40NTAC	YAAIIII	Halfsite_spacing	TATGCA.CGAAAC	2	21	18	20	8	6	12	8	10	5	13	10	9	10	6	8	8	8	5	5	7	3	2	2	4	3	0	1	2
IRF8_POU2F2	TACGGT40NTAC	YAAIIII	Halfsite_spacing	GTTTCG.TATGCA	14	21	24	6	9	12	10	13	10	8	8	8	6	5	4	8	5	9	5	2	0	2	0	6	2	0	4	0	4
IRF8_POU2F2	TACGGT40NTAC	YAAIIII	Halfsite_spacing	CGAAAC.TGCATA	26	15	16	12	8	22	16	13	10	15	18	9	15	13	11	15	13	7	6	5	10	10	3	3	4	1	0	0	0
TBX3_POU2F2	TAACAT40NATG	YAAIIII	Halfsite_spacing	GGTGTG.TATGCA	4	19	19	17	20	14	5	10	8	12	8	5	11	5	7	9	6	4	3	4	5	4	7	4	2	2	0	0	0
TBX3_POU2F2	TAACAT40NATG	YAAIIII	Halfsite_spacing	TATGCA.GGTGTG	11	4	8	8	6	10	13	5	7	13	3	8	10	8	16	8	10	7	4	4	13	3	5	0	11	3	2	3	4
TBX3_POU2F2	TAACAT40NATG	YAAIIII	Halfsite_spacing	CACACC.TATGCA	6	4	8	13	9	9	7	8	9	9	11	8	7	11	3	8	6	8	9	6	7	7	1	5	5	5	6	9	0
TBX3_POU2F2	TAACAT40NATG	YAAIIII	Halfsite_spacing	GGTGTG.TGCATA	3	7	5	10	4	8	7	8	7	8	11	11	5	1	2	5	4	5	9	4	3	1	1	1	0	1	4	1	0
ELF2_POU2F2	TTCTCC40NAGA	YAAIIII	Halfsite_spacing	CCCGGA.TATGCA	54	5	18	5	11	6	12	6	10	6	13	11	19	6	8	8	6	2	4	5	6	4	4	3	1	1	0	0	0
ELF2_POU2F2	TTCTCC40NAGA	YAAIIII	Halfsite_spacing	TATGCA.CCCGGA	6	11	7	8	5	9	14	16	11	9	13	7	7	6	7	7	9	6	3	10	4	3	1	2	2	4	3	0	0
ELF2_POU2F2	TTCTCC40NAGA	YAAIIII	Halfsite_spacing	TCCGGG.TATGCA	21	19	5	15	10	9	4	12	9	14	6	12	13	4	10	10	9	5	8	2	3	2	4	7	2	1	2	1	1
ELF2_POU2F2	TTCTCC40NAGA	YAAIIII	Halfsite_spacing	CCCGGA.TGCATA	4	3	15	8	6	6	12	21	9	10	9	6	6	10	11	10	7	9	5	8	8	6	3	3	1	3	0	0	0
ELF1_POU2F2	TTACAA40NGGAG	YAAIIII	Halfsite_spacing	CCCGGA.TATGCA	60	1	11	7	13	11	13	10	7	12	16	10	5	10	8	11	7	5	10	11	3	7	8	5	2	1	1	0	0
ELF1_POU2F2	TTACAA40NGGAG	YAAIIII	Halfsite_spacing	TATGCA.CCCGGA	4	10	4	11	6	11	10	13	8	13	16	10	11	13	8	7	8	8	5	3	4	6	1	3	5	0	0	0	0
ELF1_POU2F2	TTACAA40NGGAG	YAAIIII	Halfsite_spacing	TCCGGG.TATGCA	15	12	8	1	17	9	11	17	8	8	6	12	12	5	8	6	7	4	3	3	4	5	1	5	1	0	1	1	0
ELF1_POU2F2	TTACAA40NGGAG	YAAIIII	Halfsite_spacing	CCCGGA.TGCATA	5	1	16	6	5	7	8	8	11	14	8	11	7	9	8	9	7	13	9	6	7	12	10	4	2	1	0	2	1
NKX2-3_POU2F2	TTCTCC40NTCTC	YAAIIII	Halfsite_spacing	CACTTA.TATGCA	6	97	36	28	18	19	25	18	26	27	22	18	19	13	13	16	12	13	11	12	14	7	5	2	3	2	2	0	1
NKX2-3_POU2F2	TTCTCC40NTCTC	YAAIIII	Halfsite_spacing	TATGCA.CACTTA	20	18	16	12	16	12	13	20	23	22	25	27	18	16	12	14	8	13	10	7	8	10	8	5	2	3	3	1	1
NKX2-3_POU2F2	TTCTCC40NTCTC	YAAIIII	Halfsite_spacing	TAAGTG.TATGCA	20	20	36	16	24	21	17	23	25	23	15	21	14	10	5	10	13	15	6	9	7	7	8	4	7	1	2	0	1
NKX2-3_POU2F2	TTCTCC40NTCTC	YAAIIII	Halfsite_spacing	CACTTA.TGCATA	29	10	17	30	18	11	21	18	18	36	29	20	19	21	21	14	12	13	15	14	6	5	9	6	3	2	3	1	0
MYOG_POU2F2	TGCTTC40NGTCA	YAAIIII	Halfsite_spacing	TATGCA.CAGCTG	19	32	31	23	8	9	13	21	24	18	16	10	18	18	16	9	13	7	3	11	6	3	3	4	4	2	1	1	0
MYOG_POU2F2	TGCTTC40NGTCA	YAAIIII	Halfsite_spacing	CAGCTG.TATGCA	7	50	14	14	29	22	21	25	18	13	17	8	16	11	7	9	12	6	11	6	4	8	1	5	0	2	0	0	0
ATF2_POU2F2	TACAGA40NAGAT	YAAIIII	Halfsite_spacing	TATGCA.GACGTC	2	39	11	16	10	11	10	14	5	9	9	4	7	7	11	7	5	1	8	7	3	2	4	4	1	1	1	4	0
ATF2_POU2F2	TACAGA40NAGAT	YAAIIII	Halfsite_spacing	GACGTC.TATGCA	3	11	16	8	16	13	12	10	9	11	9	12	11	8	7	7	8	6	11	5	3	1	5	5	2	1	3	1	0
TFAP2B_POU2F2	TGATTC40NCGTG	YAAIIII	Halfsite_spacing	TGCCCT.TATGCA	1	0	0	5	9	17	11	16	14	20	9	10	11	12	6	5	2	6	4	3	5	4	4	5	1	1	2	2	1
TFAP2B_POU2F2	TGATTC40NCGTG	YAAIIII	Halfsite_spacing	TATGCA.TGCCCT	22	10	19	12	9	10	16	17	8	12	13	12	6	6	6	9	7	6	3	2	2	5	3	3	0	1	0	0	0
TFAP2B_POU2F2	TGATTC40NCGTG	YAAIIII	Halfsite_spacing	AGGGCA.TATGCA	20	16	24	19	22	11	16	11	11	14	10	5	7	6	14	8	6	10	6	6	3	3	1	1	1	0	0	0	0
TFAP2B_POU2F2	TGATTC40NCGTG	YAAIIII	Halfsite_spacing	TGCCCT.TGCATA	2	1	4	0	4	14	9	8	16	8	5	5	6	10	12	9	10	6	8	6	6	6	2	5	2	2	1	0	0
ELK3_POU2F2	TATTTC40NTGTG	YAAIIII	Halfsite_spacing	ACCGGA.TATGCA	76	5	13	8	13	11	14	10	9	19	17	22	12	15	6	8	6	3	2	2	2	3	8	3	2	1	2	0	0
ELK3_POU2F2	TATTTC40NTGTG	YAAIIII	Halfsite_spacing	TATGCA.ACCGGA	5	4	9	9	16	14	16	19	16	10	7	10	11	4	2	4	6	6	8	6	7	3	6	8	0	3	4	0	0
ELK3_POU2F2	TATTTC40NTGTG	YAAIIII	Halfsite_spacing	TCCGGT.TATGCA	7	13	11	11	12	14	8	5	10	12	10	13	9	17	4	2	8	6	3	1	2	3	1	0	0	4	0	2	0
ELK3_POU2F2	TATTTC40NTGTG	YAAIIII	Halfsite_spacing	ACCGGA.TGCATA	5	4	27	8	7	10	15	26	26	13	11	12	11	8	8	11	8	12	13	8	8	3	4	5	4	3	0	0	0
FOXB1_POU2F2	TAAGGG40NACC	YAAIIII	Halfsite_spacing	TAAACA.TATGCA	18	17	15	22	30	26	25	23	14	17	26	18	11	20	14	7	25	11	8	9	9	3	4	2	2	2	0	1	3
FOXB1_POU2F2	TAAGGG40NACC	YAAIIII	Halfsite_spacing	TATGCA.TAAACA	29	2	19	19	28	19	16	18	19	31	26	23	26	24	26	22	19	14	19	8	11	10	14	6	5	6	0	1	0
FOXB1_POU2F2	TAAGGG40NACC	YAAIIII	Halfsite_spacing	TGTTTA.TATGCA	15	19	120	33	22	13	17	23	27	30	24	26	27	25	21	11	14	22	11	16	14	8	10	4	5	1	4	1	0
FOXB1_POU2F2	TAAGGG40NACC	YAAIIII	Halfsite_spacing	TAAACA.TGCATA	17	17	43	10	12	21	25	21	17	24	19	18	27	14	14	13	6	8	17	10	6	5	6	3	2	3	2	1	1
MAF_POU2F2	TGCTCC40NCCG	YAAIIII	Halfsite_spacing	TGCTGA.TATGCA	12	126	79	12	12	10	13	13	33	26	19	19	24	18	10	10	12	6	6	6	6	7	6	5	2	3	0	0	1
MAF_POU2F2	TGCTCC40NCCG	YAAIIII	Halfsite_spacing	TATGCA.TGCTGA	16	10	21	18	23	29	25	27	20	19	11	15	16	8	8	23	18	14	15	10	5	3	8	2	3	2	4	3	1
MAF_POU2F2	TGCTCC40NCCG	YAAIIII	Halfsite_spacing	TCAGCA.TATGCA	27	56	62	26	20	34	26	23	16	21	19	18	28	19	20	15	13	8	16	18	19	15	9	9	1	4	3	2	0
MAF_POU2F2	TGCTCC40NCCG	YAAIIII	Halfsite_spacing	TGCTGA.TGCATA	18	9	41	92	49	24	11	20	11	6	21	20	9	22	12	10	12	7	16	11	7	2	8	2	3	5	2	0	2
FOXD2_POU2F2	TGACAT40NCGG	YAAIIII	Halfsite_spacing	TAAACA.TATGCA	32	26	17	14	16	17	19	16	14	25	17	13	11	13	17	10	6	6	5	8	4	7	5	3	1	1	2	3	0
FOXD2_POU2F2	TGACAT40NCGG	YAAIIII	Halfsite_spacing	TATGCA.TAAACA	34	1	14	25	21	18	22	8	15	16	15	13	12	11	8	7	6	4	13	9	9	5	1	4	0	4	1	2	0
FOXD2_POU2F2	TGACAT40NCGG	YAAIIII	Halfsite_spacing	TGTTTA.TATGCA	12	40	88	26	16	9	16	15	11	12	13	17	15	12	11	6	7	6	7	3	2	2	4	1	0	2	2	2	0
FOXD2_POU2F2	TGACAT40NCGG	YAAIIII	Halfsite_spacing	TAAACA.TGCATA	20	5	24	13	14	18	15	12	12	18	14	19	7	5	8	11	5	13	6	11	5	4	6	2	6	2	1	4	0
MAFF_POU2F2	TAAGCA40NGTC	YAAIIII	Halfsite_spacing	TGCTGA.TATGCA	4	114	51	14	7	4	4	5	8	10	5	8	10	8	10	6	4	7	3	2	5	3	2	0	1	2	0	1	0
MAFF_POU2F2	TAAGCA40NGTC	YAAIIII	Halfsite_spacing	TATGCA.TGCTGA	6	4	10	17	17	14	15	19	4	9	10	11	11	8	10	13	20	12	7	10	5	8	1	10	4	3	4	7	1
MAFF_POU2F2	TAAGCA40NGTC	YAAIIII	Halfsite_spacing	TCAGCA.TATGCA	21	39	29	14	12	13	22	19	12	12	6	13	11	10	14	8	7	10	12	17	10	3	7	7	9	8	3	2	4
MAFF_POU2F2	TAAGCA40NGTC	YAAIIII	Halfsite_spacing	TGCTGA.TGCATA	3	5	28	58	37	6	5	1	6	9	12	3	13	8	7	3	6	5	5	2	4	1	1	6	6	0	0	1	1
MAFG_POU2F2	TGTCGA40NGCA	YAAIIII	Halfsite_spacing	TGCTGA.TATGCA	16	112	34	9	3	3	12	14	9	10	12	9	15	10	10	11	6	8	2	7	2	4	3	2	1	0	1	0	0
MAFG_POU2F2	TGTCGA40NGCA	YAAIIII	Halfsite_spacing	TATGCA.TGCTGA	13	3	10	18	31	17	10	11	27	13	18	10	18	12	7	9	16	13	12	23	9	14	4	8	4	6	14	6	0
MAFG_POU2F2	TGTCGA40NGCA	YAAIIII	Halfsite_spacing	TCAGCA.TATGCA	18	26	40	20	19	16	24	14	15	13	14	12	14	21	15	15	18	21	8	15	6	8	8	7	13	2	2	1	1
MAFG_POU2F2	TGTCGA40NGCA	YAAIIII	Halfsite_spacing	TGCTGA.TGCATA	7	10	25	76	34	8	6	8	9	12	13	7	6	3	8	11	6	8	4	8	4	5	3	7	4	2	3	1	0
FOXI1_POU2F2	TGATCA40NAGG	YAAIIII	Halfsite_spacing	TAAACA.TATGCA	28	28	23	9	21	22	13	22	18	26	31	21	12	20	13	18	13	11	12	15	8	7	6	3	7	1	2	2	1
FOXI1_POU2F2	TGATCA40NAGG	YAAIIII	Halfsite_spacing	TATGCA.TAAACA	75	15	26	15	29	34	15	23	19	20	18	16	20	14	16	16	16	11	17	15	11	7	4	5	8	9	2	2	1
FOXI1_POU2F2	TGATCA40NAGG	YAAIIII	Halfsite_spacing	TGTTTA.TATGCA	23	61	53	45	34	23	21	20	17	12	25	18	12	15	15	9	10	5	15	16	8	12	8	6	4	3	2	2	1
FOXI1_POU2F2	TGATCA40NAGG	YAAIIII	Halfsite_spacing	TAAACA.TGCATA	27	20	18	23	15	25	30	18	21	20	28	25	19	19	7	19	11	13	6	11	4	9	6	6	3	5	2	1	1
FOXA2_POU2F2	TAGGTC40NACG	YAAIIII	Halfsite_spacing	TAAACA.TATGCA	51	25	18	15	24	22	14	29	27	29	24	24	18	12	12	17	10	15	13	9	11	5	7	1	1	1	1	0	0
FOXA2_POU2F2	TAGGTC40NACG	YAAIIII	Halfsite_spacing	TATGCA.TAAACA	54	7	30	23	21	14	23	30	28	36	30	20	18	13	19	16	15	18	13	7	8	4	7	2	3	4	2	0	1
FOXA2_POU2F2	TAGGTC40NACG	YAAIIII	Halfsite_spacing	TGTTTA.TATGCA	3	64	173	39	19	37	24	20	23	26	32	19	32	23	14	13	22	10	8	5	9	10	13	3	2	1	3	3	2
FOXA2_POU2F2	TAGGTC40NACG	YAAIIII	Halfsite_spacing	TAAACA.TGCATA	25	10	25	15	10	26	24	26	22	22	19	15	14	8	12	7	6	5	8	5	3	3	8	4	3	2	1	2	0
HMX1_MYBL2	TCGTCT40NCTA	YABI	Halfsite_spacing	CACTTA.CCGTTA	13	28	7	13	22	7	14	16	16	10	14	7	12	7	13	9	9	4	5	6	4	1	2	1	5	0	0	1	0
HMX1_MYBL2	TCGTCT40NCTA	YABI	Halfsite_spacing	CCGTTA.CACTTA	12	59	26	21	19	15	14	13	9	10	20	15	15	8	12	11	5	10	12	6	3	7	6	4	6	3	1	0	1
HMX1_MYBL2	TCGTCT40NCTA	YABI	Halfsite_spacing	TAAGTG.CCGTTA	9	29	11	13	21	13	2	12	17	14	8	10	10	8	10	14	9	10	6	7	5	3	6	2	0	3	0	2	0
HMX1_MYBL2	TCGTCT40NCTA	YABI	Halfsite_spacing	CACTTA.TAACGG	12	9	15	12	15	12	18	19	18	15	12	14	8	8	4	7	8	7	10	7	9	2	4	8	6	4	3	0	2
VAX1_MYBL2	TGGCCA40NTTC	YABI	Halfsite_spacing	CCGTTA.TAATTA	13	20	32	29	36	31	12	21	25	22	26	14	11	18	9	7	10	8	12	9	8	5	3	1	4	3	3	1	1
VAX1_MYBL2	TGGCCA40NTTC	YABI	Halfsite_spacing	TAATTA.CCGTTA	64	48	22	20	26	24	22	20	17	14	11	19	17	9	14	9	13	7	11	11	7	3	5	5	9	4	1	0	0
DBX2_MYBL2	TCGTTT40NGTC	YABI	Halfsite_spacing	CCGTTA.TAATTA	15	23	15	25	24	17	19	24	18	16	10	13	19	22	15	14	10	9	16	14	9	6	4	2	2	4	2	0	0
DBX2_MYBL2	TCGTTT40NGTC	YABI	Halfsite_spacing	TAATTA.CCGTTA	49	37	17	18	14	25	22	13	15	17	22	12	12	14	3	15	7	14	8	8	9	5	2	4	1	5	2	2	1
DLX2_MYBL2	TTGACT40NAGT	YABI	Halfsite_spacing	CCGTTA.TAATTA	18	29	25	27	37	23	29	27	28	23	39	25	29	27	27	19	27	16	17	9	10	5	3	7	4	3	1	0	0
DLX2_MYBL2	TTGACT40NAGT	YABI	Halfsite_spacing	TAATTA.CCGTTA	73	58	32	31	33	35	26	31	29	28	28	24	29	22	22	10	13	12	9	15	12	10	6	9	2	5	6	2	2
CEBPE_MYBL2	TGGGCT40NGTT	YABI	Halfsite_spacing	CCGTTA.TGCGCA	11	29	14	8	11	22	9	10	10	8	8	9	10	4	9	7	4	6	6	3	3	6	1	2	1	1	1	1	0
CEBPE_MYBL2	TGGGCT40NGTT	YABI	Halfsite_spacing	TGCGCA.CCGTTA	5	13	20	5	19	9	13	14	6	7	10	8	10	7	8	8	9	6	7	3	3	4	3	4	1	0	0	0	0
ESX1_MYBL2	TAGCAA40NCGA	YABI	Halfsite_spacing	CCGTTA.TAATTA	8	8	14	8	9	7	11	17	6	4	4	9	11	8	6	7	5	3	4	1	3	3	3	2	6	1	2	0	0
ESX1_MYBL2	TAGCAA40NCGA	YABI	Halfsite_spacing	TAATTA.CCGTTA	20	20	15	12	8	14	11	11	10	5	6	9	5	4	6	8	9	6	7	2	4	1	2	2	3	1	2	0	0
MIXL1_PROX1	TTGAGT40NCGC	YABII	Halfsite_spacing	TAAGAC.TAATTA	10	9	7	4	8	8	15	10	11	12	6	5	7	4	3	9	8	10	1	3	4	3	2	3	4	4	2	1	1
MIXL1_PROX1	TTGAGT40NCGC	YABII	Halfsite_spacing	TAATTA.TAAGAC	10	6	14	36	131	11	5	6	10	6	6	11	15	6	12	6	4	5	5	3	6	7	5	3	2	1	2	0	0
ONECUT2_PROX1	TGGCCG40NGCT	YABII	Halfsite_spacing	TAAGAC.ATCGAT	38	50	52	56	48	62	59	59	81	62	54	52	49	49	40	34	33	31	37	23	22	16	16	14	13	10	6	3	6
ONECUT2_PROX1	TGGCCG40NGCT	YABII	Halfsite_spacing	ATCGAT.TAAGAC	355	133	125	72	90	117	75	50	53	48	55	49	57	55	40	32	33	39	29	29	26	18	19	18	17	16	9	2	4
PITX3_NFE2	TCCTCT40NGGTC	YABIII	Halfsite_spacing	TAATCC.TGACTC	9	9	13	6	20	6	25	18	7	8	14	16	13	11	6	7	2	3	4	3	3	4	1	0	0	1	0	0	0
PITX3_NFE2	TCCTCT40NGGTC	YABIII	Halfsite_spacing	TGACTC.TAATCC	1	7	11	6	3	12	7	17	16	10	8	7	9	5	2	7	7	4	0	2	0	3	1	1	1	1	0	0	0
PITX3_NFE2	TCCTCT40NGGTC	YABIII	Halfsite_spacing	GGATTA.TGACTC	7	5	2	6	5	10	15	17	16	6	18	9	7	7	4	7	9	4	1	5	3	5	1	3	3	0	0	0	0
PITX3_NFE2	TCCTCT40NGGTC	YABIII	Halfsite_spacing	TAATCC.GAGTCA	0	5	4	8	9	5	7	13	6	9	10	5	4	4	3	10	7	4	8	1	6	5	1	3	0	2	0	0	0
VSX1_GATA3	TGGGCC40NGGA	YABIIII	Halfsite_spacing	AGATAA.TAATTA	5	9	21	20	18	9	11	9	20	13	6	8	9	4	8	6	3	5	5	4	4	4	2	4	1	0	2	2	0
VSX1_GATA3	TGGGCC40NGGA	YABIIII	Halfsite_spacing	TAATTA.AGATAA	15	9	8	8	11	19	9	16	14	10	6	7	7	4	8	3	4	5	1	2	4	7	1	1	1	0	4	1	0
PITX1_GCM1	TCGCGA40NGTT	YACII	Halfsite_spacing	TAATCC.TGCGGG	4	18	10	7	11	25	6	8	10	6	3	9	5	3	10	8	4	2	2	9	5	6	1	2	2	1	4	0	0
PITX1_GCM1	TCGCGA40NGTT	YACII	Halfsite_spacing	TGCGGG.TAATCC	7	5	10	17	9	13	7	11	8	9	6	8	6	9	3	6	2	6	4	3	3	4	1	4	1	2	0	1	0
PITX1_GCM1	TCGCGA40NGTT	YACII	Halfsite_spacing	GGATTA.TGCGGG	12	8	4	6	4	11	25	33	22	13	10	12	10	14	11	10	18	10	8	7	7	5	6	2	3	5	1	3	1
PITX1_GCM1	TCGCGA40NGTT	YACII	Halfsite_spacing	TAATCC.CCCGCA	18	19	24	20	15	16	10	8	14	13	12	15	12	7	11	8	12	5	6	6	5	6	9	3	0	1	1	1	3
ATOH1_GCM1	TCCATG40NCAC	YACII	Halfsite_spacing	TGCGGG.CAGCTG	21	9	17	28	18	9	8	15	20	13	12	12	11	11	10	6	15	7	4	10	7	7	7	6	8	9	2	2	0
ATOH1_GCM1	TCCATG40NCAC	YACII	Halfsite_spacing	CAGCTG.TGCGGG	8	16	11	17	5	15	33	40	47	12	12	9	8	11	11	24	12	12	9	6	7	3	3	3	7	4	3	2	1
BHLHE22_GCM1	TAACAG40NGGC	YACII	Halfsite_spacing	TGCGGG.CATATG	26	6	7	6	6	6	12	12	11	6	8	8	8	10	5	4	5	4	4	3	4	1	1	1	1	2	1	0	0
BHLHE22_GCM1	TAACAG40NGGC	YACII	Halfsite_spacing	CATATG.TGCGGG	8	10	6	7	12	21	19	47	23	9	13	10	9	10	8	14	12	13	11	7	1	1	6	2	6	5	4	5	4
CLOCK_GCM1	TCTGAA40NCAT	YACII	Halfsite_spacing	TGCGGG.CACGTG	19	22	39	33	10	19	12	12	13	8	19	6	9	13	11	12	8	5	8	6	9	2	4	4	4	4	1	3	3
CLOCK_GCM1	TCTGAA40NCAT	YACII	Halfsite_spacing	CACGTG.TGCGGG	8	13	9	22	16	15	14	17	25	11	8	12	13	15	10	10	14	10	4	8	7	1	4	4	3	5	0	0	0
TCF12_GCM1	TGGTCC40NTTC	YACII	Halfsite_spacing	CACCTG.TGCGGG	12	16	51	17	23	14	20	31	19	23	17	29	23	22	19	25	12	20	15	15	6	17	9	6	5	5	4	4	1
TCF12_GCM1	TGGTCC40NTTC	YACII	Halfsite_spacing	TGCGGG.CACCTG	25	29	40	31	80	18	29	37	26	27	24	17	19	19	22	17	17	21	13	12	7	9	7	7	9	6	4	1	1
TCF12_GCM1	TGGTCC40NTTC	YACII	Halfsite_spacing	CAGGTG.TGCGGG	162	145	145	97	82	83	136	204	178	124	118	129	134	140	101	123	104	111	84	70	91	43	58	47	33	24	21	19	6
TCF12_GCM1	TGGTCC40NTTC	YACII	Halfsite_spacing	CACCTG.CCCGCA	132	91	228	253	338	219	143	177	162	116	130	126	139	121	110	100	103	84	91	82	68	53	40	51	30	26	22	22	11
DMBX1_GCM1	TACATC40NATA	YACII	Halfsite_spacing	TAATCC.TGCGGG	8	6	10	5	3	5	3	7	8	7	6	3	6	4	5	3	1	4	1	3	2	2	1	3	0	0	0	0	0
DMBX1_GCM1	TACATC40NATA	YACII	Halfsite_spacing	TGCGGG.TAATCC	8	4	8	3	2	9	2	4	1	5	4	5	1	3	3	2	5	3	4	1	0	3	0	1	1	0	1	0	0
DMBX1_GCM1	TACATC40NATA	YACII	Halfsite_spacing	GGATTA.TGCGGG	9	10	7	9	12	14	17	12	17	28	36	24	15	16	9	11	5	7	4	6	13	12	6	3	3	2	1	1	0
DMBX1_GCM1	TACATC40NATA	YACII	Halfsite_spacing	TAATCC.CCCGCA	12	14	10	14	14	12	7	11	6	4	6	7	4	4	8	3	6	4	5	2	3	6	1	3	0	0	1	1	0
VSX1_TCF4	TTGAGC40NGTC	YACII	Halfsite_spacing	CACCTG.TAATTA	16	27	50	45	109	49	35	35	36	36	33	32	38	29	28	22	21	24	16	14	17	11	9	9	6	4	7	4	0
VSX1_TCF4	TTGAGC40NGTC	YACII	Halfsite_spacing	TAATTA.CACCTG	20	21	63	56	119	71	45	40	43	42	35	30	39	33	30	18	32	22	18	16	12	10	17	13	6	9	8	5	3
FOXA2_TCF4	TAGGTC40NACG	YACII	Halfsite_spacing	TAAACA.CACCTG	101	60	25	37	40	40	45	32	28	41	47	42	32	21	26	23	29	26	22	24	21	10	7	8	9	4	6	3	0
FOXA2_TCF4	TAGGTC40NACG	YACII	Halfsite_spacing	CACCTG.TAAACA	38	50	127	48	41	52	36	39	22	43	38	33	36	24	21	30	15	19	21	13	14	11	12	8	9	8	4	1	0
FOXA2_TCF4	TAGGTC40NACG	YACII	Halfsite_spacing	TGTTTA.CACCTG	23	33	34	26	24	22	25	15	21	10	14	19	13	12	16	16	16	17	8	13	4	6	5	4	3	2	5	4	0
FOXA2_TCF4	TAGGTC40NACG	YACII	Halfsite_spacing	TAAACA.CAGGTG	45	23	17	15	15	19	17	14	12	17	21	16	22	17	17	19	12	17	9	10	13	11	7	2	2	3	1	1	0
OTX2_TCF4	TATGAT40NACA	YACII	Halfsite_spacing	TAATCC.CACCTG	45	99	82	148	321	134	112	152	140	123	83	99	94	109	102	87	87	63	56	51	46	47	40	35	26	19	9	6	2
OTX2_TCF4	TATGAT40NACA	YACII	Halfsite_spacing	CACCTG.TAATCC	62	88	95	76	100	90	88	108	125	125	124	107	89	80	67	74	67	53	52	62	55	33	34	27	16	18	10	6	1
OTX2_TCF4	TATGAT40NACA	YACII	Halfsite_spacing	GGATTA.CACCTG	27	31	32	43	49	53	49	55	58	66	56	49	52	44	39	29	26	23	29	20	27	18	6	13	12	3	5	5	0
OTX2_TCF4	TATGAT40NACA	YACII	Halfsite_spacing	TAATCC.CAGGTG	15	37	62	54	159	39	40	61	66	59	45	57	42	48	36	36	29	36	33	22	26	17	23	10	11	10	3	1	2
NKX2-3_TCF4	TTCTCC40NTCTC	YACII	Halfsite_spacing	CACTTA.CACCTG	36	46	45	58	64	59	64	57	47	45	38	43	45	38	28	35	43	30	42	30	23	18	20	24	8	19	8	6	2
NKX2-3_TCF4	TTCTCC40NTCTC	YACII	Halfsite_spacing	CACCTG.CACTTA	59	48	81	80	190	45	48	64	51	41	46	50	48	36	40	48	38	40	25	26	26	18	21	23	10	14	6	8	4
NKX2-3_TCF4	TTCTCC40NTCTC	YACII	Halfsite_spacing	TAAGTG.CACCTG	48	30	54	50	123	38	28	34	29	34	33	32	22	29	36	29	15	24	22	19	25	19	11	16	6	12	5	2	2
NKX2-3_TCF4	TTCTCC40NTCTC	YACII	Halfsite_spacing	CACTTA.CAGGTG	23	24	27	24	33	49	48	36	41	32	46	22	27	23	28	34	23	18	20	20	21	17	12	21	15	9	4	4	1
HOXC10_TCF4	TTGTTC40NTCTA	YACII	Halfsite_spacing	CGTAAA.CACCTG	32	31	30	48	46	52	39	43	29	29	37	27	33	23	16	24	19	20	22	13	15	9	10	13	9	6	4	1	2
HOXC10_TCF4	TTGTTC40NTCTA	YACII	Halfsite_spacing	CACCTG.CGTAAA	27	33	36	50	48	106	32	31	28	44	31	29	37	24	24	20	21	22	16	16	18	12	8	11	7	2	3	2	0
HOXC10_TCF4	TTGTTC40NTCTA	YACII	Halfsite_spacing	TTTACG.CACCTG	39	22	22	53	50	64	27	19	20	24	29	32	32	18	17	22	19	25	14	14	6	6	6	11	6	5	4	5	2
HOXC10_TCF4	TTGTTC40NTCTA	YACII	Halfsite_spacing	CGTAAA.CAGGTG	58	34	27	36	48	59	46	39	36	45	33	27	23	32	24	22	22	23	17	10	13	15	11	9	7	4	1	1	1
HOXA10_TCF4	TTTCTA40NCCAG	YACII	Halfsite_spacing	CGTAAA.CACCTG	65	34	34	40	55	50	48	48	47	41	50	34	37	35	39	38	31	26	21	17	25	14	16	11	9	5	5	1	0
HOXA10_TCF4	TTTCTA40NCCAG	YACII	Halfsite_spacing	CACCTG.CGTAAA	35	34	47	48	72	133	36	39	43	52	43	37	36	29	33	15	24	28	20	22	15	16	14	8	12	12	7	1	1
HOXA10_TCF4	TTTCTA40NCCAG	YACII	Halfsite_spacing	TTTACG.CACCTG	83	30	49	55	54	90	40	31	41	41	34	40	28	27	22	21	20	22	24	31	15	18	12	11	7	7	3	2	2
HOXA10_TCF4	TTTCTA40NCCAG	YACII	Halfsite_spacing	CGTAAA.CAGGTG	76	51	30	65	45	70	41	51	33	38	45	32	34	25	32	25	29	23	26	25	18	19	17	15	7	7	7	4	1
PITX2_TCF4	TCTCCT40NCGGT	YACII	Halfsite_spacing	TAATCC.CACCTG	27	72	119	133	392	102	106	111	109	104	92	92	97	79	67	73	48	59	68	62	41	35	37	31	22	14	18	7	7
PITX2_TCF4	TCTCCT40NCGGT	YACII	Halfsite_spacing	CACCTG.TAATCC	32	42	62	53	80	107	118	104	93	118	106	90	94	78	78	52	52	64	54	58	38	45	37	23	10	7	16	9	8
PITX2_TCF4	TCTCCT40NCGGT	YACII	Halfsite_spacing	GGATTA.CACCTG	17	40	42	55	68	87	88	74	76	76	81	69	71	58	48	40	36	35	37	45	48	29	21	21	24	13	7	5	7
PITX2_TCF4	TCTCCT40NCGGT	YACII	Halfsite_spacing	TAATCC.CAGGTG	34	49	73	71	346	69	67	76	105	78	73	65	61	37	55	47	38	44	33	37	37	27	22	15	17	13	8	10	5
OTX1_TCF4	TTTATT40NGCTG	YACII	Halfsite_spacing	TAATCC.CACCTG	21	53	54	46	152	51	56	74	84	74	57	49	51	45	37	31	30	33	23	32	22	19	21	17	6	12	6	4	1
OTX1_TCF4	TTTATT40NGCTG	YACII	Halfsite_spacing	CACCTG.TAATCC	53	54	61	56	53	68	51	80	61	79	72	72	67	47	48	41	36	42	32	37	18	27	19	20	11	10	7	2	1
OTX1_TCF4	TTTATT40NGCTG	YACII	Halfsite_spacing	GGATTA.CACCTG	29	22	40	25	29	33	25	35	52	41	39	40	32	19	27	20	29	24	23	21	14	10	15	8	9	11	6	4	0
OTX1_TCF4	TTTATT40NGCTG	YACII	Halfsite_spacing	TAATCC.CAGGTG	15	37	29	38	116	26	39	30	38	44	36	25	34	35	31	24	16	22	18	20	24	15	12	7	6	8	1	1	3
MLX_GCM1	TTGTCT40NGCT	YACII	Halfsite_spacing	TGCGGG.CACGTG	44	55	104	337	164	156	95	123	92	88	75	64	80	74	67	61	58	63	50	39	26	35	21	17	24	13	9	7	2
MLX_GCM1	TTGTCT40NGCT	YACII	Halfsite_spacing	CACGTG.TGCGGG	23	36	66	75	93	25	73	91	76	59	57	58	61	48	54	48	41	33	36	37	31	32	18	16	11	6	11	4	0
TFAP2B_GCM1	TTTATT40NATC	YACII	Halfsite_spacing	TGCCCT.TGCGGG	2	1	7	5	5	8	5	9	10	8	10	7	6	7	4	8	6	8	6	4	7	6	4	3	0	0	1	1	0
TFAP2B_GCM1	TTTATT40NATC	YACII	Halfsite_spacing	TGCGGG.TGCCCT	22	10	6	12	6	7	5	9	5	13	6	12	7	2	7	7	13	1	3	2	3	6	0	2	0	0	0	0	0
TFAP2B_GCM1	TTTATT40NATC	YACII	Halfsite_spacing	AGGGCA.TGCGGG	64	34	25	28	7	14	20	19	24	16	16	10	15	6	9	10	8	14	9	12	13	6	5	6	4	2	3	2	0
TFAP2B_GCM1	TTTATT40NATC	YACII	Halfsite_spacing	TGCCCT.CCCGCA	10	11	8	16	42	36	30	13	18	15	18	21	18	22	16	10	10	7	15	6	9	5	6	5	4	5	1	2	0
VSX2_TCF4	TCGCCG40NTGC	YACII	Halfsite_spacing	CACCTG.TAATTA	5	30	75	51	200	75	55	52	52	52	47	68	52	35	48	38	41	33	20	29	20	22	15	15	13	8	2	6	3
VSX2_TCF4	TCGCCG40NTGC	YACII	Halfsite_spacing	TAATTA.CACCTG	13	25	91	72	181	89	79	47	63	50	64	57	39	46	46	42	43	39	19	30	29	21	16	14	13	12	12	3	3
BARHL2_TCF4	TTGGGT40NGGC	YACII	Halfsite_spacing	TAAACG.CACCTG	64	44	77	65	507	53	57	65	86	76	43	49	59	47	48	40	44	44	50	40	31	34	26	26	15	9	10	9	3
BARHL2_TCF4	TTGGGT40NGGC	YACII	Halfsite_spacing	CACCTG.TAAACG	35	32	44	32	95	68	70	60	67	68	65	56	51	71	38	45	39	52	42	34	26	31	16	19	11	12	6	6	0
BARHL2_TCF4	TTGGGT40NGGC	YACII	Halfsite_spacing	CGTTTA.CACCTG	37	49	47	39	59	69	50	64	56	56	59	45	48	43	36	34	48	44	25	32	21	17	26	16	7	17	4	2	4
BARHL2_TCF4	TTGGGT40NGGC	YACII	Halfsite_spacing	TAAACG.CAGGTG	42	53	74	60	567	49	43	56	63	77	61	58	49	54	37	37	38	44	44	34	31	26	27	21	22	19	12	11	2
BARHL1_TCF4	TTGCGA40NTACG	YACII	Halfsite_spacing	TAAACG.CACCTG	51	21	65	59	272	49	43	48	51	61	40	45	66	56	43	43	39	34	34	22	30	26	21	20	23	11	11	4	1
BARHL1_TCF4	TTGCGA40NTACG	YACII	Halfsite_spacing	CACCTG.TAAACG	28	35	36	19	64	64	71	57	55	51	37	43	49	36	43	36	43	37	25	23	30	27	15	20	13	14	7	5	4
BARHL1_TCF4	TTGCGA40NTACG	YACII	Halfsite_spacing	CGTTTA.CACCTG	22	39	35	35	44	47	49	59	50	48	47	42	39	39	29	37	35	33	33	26	17	16	14	15	14	11	9	5	4
BARHL1_TCF4	TTGCGA40NTACG	YACII	Halfsite_spacing	TAAACG.CAGGTG	32	31	42	48	283	33	14	42	42	43	34	33	43	50	49	26	27	18	23	26	17	19	14	14	21	13	8	7	4
ONECUT2_CEBPB	TCGTTC40NATA	YACIII	Halfsite_spacing	TGCGCA.ATCGAT	48	7	9	12	12	7	7	15	9	9	7	11	6	6	6	7	4	6	1	5	4	2	1	3	3	3	4	2	0
DLX6_CEBPB	TACAGC40NCGAT	YACIII	Halfsite_spacing	TGCGCA.TAATTA	5	42	22	22	21	19	18	18	13	11	19	13	21	12	10	9	8	4	10	5	9	6	5	2	2	3	4	0	1
TGIF2_BACH2	TGGACT40NAAT	YACIIII	Halfsite_spacing	CTGTCA.TGACTC	257	49	30	45	61	72	62	82	103	85	72	64	83	77	84	59	54	62	59	40	50	34	34	25	21	16	10	4	5
TGIF2_BACH2	TGGACT40NAAT	YACIIII	Halfsite_spacing	TGACTC.CTGTCA	7	64	80	102	123	140	82	72	478	103	51	76	83	71	62	64	72	50	53	46	46	34	25	23	11	20	12	4	2
TGIF2_BACH2	TGGACT40NAAT	YACIIII	Halfsite_spacing	TGACAG.TGACTC	55	77	89	135	114	111	97	519	86	50	66	53	61	64	73	81	69	52	51	39	34	26	20	27	33	19	11	11	7
TGIF2_BACH2	TGGACT40NAAT	YACIIII	Halfsite_spacing	CTGTCA.GAGTCA	1	248	41	29	77	85	63	47	70	77	52	62	53	67	53	58	48	42	30	31	28	35	25	18	26	11	7	3	0
GSX1_BACH2	TCTCTC40NTTG	YACIIII	Halfsite_spacing	TGACTC.TAATTA	0	34	25	19	9	10	6	16	17	12	6	10	12	12	12	4	5	4	7	9	6	7	1	1	6	2	0	1	2
GSX1_BACH2	TCTCTC40NTTG	YACIIII	Halfsite_spacing	TAATTA.TGACTC	18	28	17	5	14	7	10	15	18	10	10	17	16	2	6	3	7	11	11	7	4	8	2	6	1	0	0	1	0
HOXD10_BACH2	TAGCTG40NCTA	YACIIII	Halfsite_spacing	CGTAAA.TGACTC	8	6	15	23	15	12	9	7	23	8	7	12	5	3	9	9	8	9	3	4	7	0	0	0	2	0	0	0	0
HOXD10_BACH2	TAGCTG40NCTA	YACIIII	Halfsite_spacing	TGACTC.CGTAAA	0	17	15	2	10	11	10	15	7	5	7	4	6	8	2	9	11	3	7	8	9	2	4	2	1	2	1	1	0
HOXD10_BACH2	TAGCTG40NCTA	YACIIII	Halfsite_spacing	TTTACG.TGACTC	9	14	8	11	10	14	11	12	18	6	4	5	9	4	3	7	3	5	4	6	2	5	1	0	2	0	1	1	0
HOXD10_BACH2	TAGCTG40NCTA	YACIIII	Halfsite_spacing	CGTAAA.GAGTCA	3	16	2	17	29	16	11	12	15	22	8	12	10	15	7	8	11	7	7	7	6	1	1	2	0	3	0	0	0
FOXK1_BACH2	TTCAGG40NTGC	YACIIII	Halfsite_spacing	TAAACA.TGACTC	67	70	19	14	24	22	6	16	25	14	10	12	19	10	13	9	13	5	8	5	5	9	3	6	7	2	1	2	0
FOXK1_BACH2	TTCAGG40NTGC	YACIIII	Halfsite_spacing	TGACTC.TAAACA	1	22	17	27	28	28	11	7	29	17	13	7	11	12	13	14	10	8	11	8	4	3	8	6	4	1	2	0	1
FOXK1_BACH2	TTCAGG40NTGC	YACIIII	Halfsite_spacing	TGTTTA.TGACTC	19	20	32	36	22	14	9	18	11	13	10	13	17	13	18	20	6	8	9	6	1	6	4	3	1	5	2	1	0
FOXK1_BACH2	TTCAGG40NTGC	YACIIII	Halfsite_spacing	TAAACA.GAGTCA	4	62	46	13	25	24	18	11	17	17	15	16	11	14	15	15	14	6	5	6	5	5	13	11	4	0	1	2	2
HOXA4_BACH2	TGCCCT40NTCG	YACIIII	Halfsite_spacing	TGACTC.TAATTA	3	36	46	31	21	16	21	19	34	29	21	25	32	22	11	16	13	7	10	13	14	4	9	9	6	5	4	0	2
HOXA4_BACH2	TGCCCT40NTCG	YACIIII	Halfsite_spacing	TAATTA.TGACTC	55	59	23	26	13	14	15	39	25	22	34	24	20	24	13	12	16	10	14	19	10	7	6	3	4	6	5	2	2
ETV2_BACH2	TCAGAA40NAGG	YACIIII	Halfsite_spacing	ACCGGA.TGACTC	17	6	44	17	15	31	6	7	3	10	8	8	6	7	9	2	8	9	3	12	5	4	6	3	1	4	1	2	1
ETV2_BACH2	TCAGAA40NAGG	YACIIII	Halfsite_spacing	TGACTC.ACCGGA	106	1	12	9	18	7	6	11	10	10	9	8	9	6	4	6	8	11	6	8	3	8	2	1	4	3	1	1	0
ETV2_BACH2	TCAGAA40NAGG	YACIIII	Halfsite_spacing	TCCGGT.TGACTC	5	11	6	6	13	10	6	7	6	9	15	8	12	9	11	5	6	9	12	7	8	1	2	2	3	1	0	0	1
ETV2_BACH2	TCAGAA40NAGG	YACIIII	Halfsite_spacing	ACCGGA.GAGTCA	1	17	8	54	9	14	15	3	7	2	11	5	10	8	6	10	7	2	3	4	3	3	1	2	2	1	1	0	1
FEV_BACH2	TTGCTC40NGAA	YACIIII	Halfsite_spacing	ACCGGA.TGACTC	25	10	12	13	23	32	12	11	8	11	9	7	7	11	7	4	6	5	9	4	6	8	2	5	2	1	1	0	1
FEV_BACH2	TTGCTC40NGAA	YACIIII	Halfsite_spacing	TGACTC.ACCGGA	43	6	7	14	8	14	11	7	10	7	10	10	13	4	5	8	4	7	3	5	3	7	5	2	3	1	1	1	0
FEV_BACH2	TTGCTC40NGAA	YACIIII	Halfsite_spacing	TCCGGT.TGACTC	3	16	21	9	11	8	10	8	13	9	15	8	10	6	3	9	4	8	5	3	3	2	2	3	0	1	0	0	0
FEV_BACH2	TTGCTC40NGAA	YACIIII	Halfsite_spacing	ACCGGA.GAGTCA	0	22	6	17	13	17	23	11	12	7	10	4	12	14	6	10	13	7	10	6	3	4	2	0	2	1	2	0	0
FOXB1_BACH2	TAAGGG40NACC	YACIIII	Halfsite_spacing	TAAACA.TGACTC	54	74	29	30	31	19	13	9	18	20	15	22	14	16	14	14	11	14	6	15	3	4	10	7	2	6	1	1	6
FOXB1_BACH2	TAAGGG40NACC	YACIIII	Halfsite_spacing	TGACTC.TAAACA	0	11	45	15	30	23	107	19	18	11	17	13	13	15	20	10	13	5	8	8	5	10	4	4	2	1	2	4	1
FOXB1_BACH2	TAAGGG40NACC	YACIIII	Halfsite_spacing	TGTTTA.TGACTC	24	56	26	28	20	130	29	13	7	20	14	17	19	11	16	14	19	18	8	7	10	8	6	10	6	2	4	7	3
FOXB1_BACH2	TAAGGG40NACC	YACIIII	Halfsite_spacing	TAAACA.GAGTCA	2	53	54	25	13	27	12	16	16	14	18	12	13	13	12	7	7	8	8	6	6	4	4	7	2	1	3	2	0
ARX_BACH2	TGGAGT40NTGG	YACIIII	Halfsite_spacing	TGACTC.TAATTA	0	48	38	14	20	17	15	8	47	37	37	53	39	29	12	6	5	9	10	11	10	10	7	7	5	3	2	2	0
ARX_BACH2	TGGAGT40NTGG	YACIIII	Halfsite_spacing	TAATTA.TGACTC	52	30	26	26	18	9	13	70	45	51	40	33	23	10	8	20	6	13	12	16	16	13	4	4	3	0	5	4	1
FOXD2_BACH2	TGACAT40NCGG	YACIIII	Halfsite_spacing	TAAACA.TGACTC	90	59	35	26	17	26	28	12	16	12	5	7	8	13	19	7	6	8	6	4	4	3	7	2	1	3	3	2	2
FOXD2_BACH2	TGACAT40NCGG	YACIIII	Halfsite_spacing	TGACTC.TAAACA	0	18	32	12	27	18	47	22	17	12	18	9	13	5	2	4	5	12	8	3	5	2	2	4	1	2	1	1	0
FOXD2_BACH2	TGACAT40NCGG	YACIIII	Halfsite_spacing	TGTTTA.TGACTC	34	37	22	23	18	64	18	19	19	11	10	11	12	6	13	9	7	8	10	9	5	5	7	5	4	3	1	2	0
FOXD2_BACH2	TGACAT40NCGG	YACIIII	Halfsite_spacing	TAAACA.GAGTCA	1	80	53	24	25	14	26	16	13	8	4	11	15	13	10	9	3	9	3	8	3	7	7	2	6	5	2	0	0
EVX1_BACH2	TGAATT40NTAA	YACIIII	Halfsite_spacing	TGACTC.TAATTA	2	46	62	36	27	30	18	23	39	32	25	34	19	16	14	24	22	14	20	21	3	11	13	5	4	7	0	0	0
EVX1_BACH2	TGAATT40NTAA	YACIIII	Halfsite_spacing	TAATTA.TGACTC	54	39	21	37	25	25	19	39	41	29	24	24	17	12	18	19	7	16	16	16	10	9	7	3	4	6	0	2	0
FOXC2_BACH2	TGCCTC40NCAA	YACIIII	Halfsite_spacing	TAAACA.TGACTC	69	65	18	28	17	7	10	13	19	13	14	15	16	7	14	14	14	7	7	3	11	9	8	4	4	3	0	0	0
FOXC2_BACH2	TGCCTC40NCAA	YACIIII	Halfsite_spacing	TGACTC.TAAACA	1	31	28	29	23	21	92	26	15	11	13	8	12	10	17	12	15	7	11	9	3	4	1	6	4	4	2	0	0
FOXC2_BACH2	TGCCTC40NCAA	YACIIII	Halfsite_spacing	TGTTTA.TGACTC	16	26	16	14	13	73	19	12	17	13	8	12	7	5	12	4	8	19	9	6	5	4	5	3	3	5	1	0	0
FOXC2_BACH2	TGCCTC40NCAA	YACIIII	Halfsite_spacing	TAAACA.GAGTCA	1	64	48	13	25	9	6	12	10	19	10	18	11	4	14	23	11	18	7	8	3	5	3	6	1	1	2	1	0
RAX_BACH2	TGACTA40NGGC	YACIIII	Halfsite_spacing	TGACTC.TAATTA	6	58	32	37	35	42	34	27	101	68	88	83	46	49	40	27	24	23	25	34	24	25	20	10	5	8	5	3	3
RAX_BACH2	TGACTA40NGGC	YACIIII	Halfsite_spacing	TAATTA.TGACTC	70	36	20	35	37	23	28	97	69	89	78	54	51	36	29	41	30	22	31	32	24	19	9	10	13	7	4	0	1
MEIS2_BACH2	TGATTC40NTAT	YACIIII	Halfsite_spacing	CTGTCA.TGACTC	59	13	2	20	23	27	16	13	12	20	8	7	12	15	21	17	14	6	6	5	10	9	2	5	1	4	3	0	0
MEIS2_BACH2	TGATTC40NTAT	YACIIII	Halfsite_spacing	TGACTC.CTGTCA	3	19	8	11	17	30	30	26	30	27	11	8	10	19	11	13	9	11	6	8	12	5	3	4	4	3	2	1	2
MEIS2_BACH2	TGATTC40NTAT	YACIIII	Halfsite_spacing	TGACAG.TGACTC	15	12	10	16	12	19	27	27	20	16	9	11	9	15	8	13	11	5	6	8	4	3	0	5	2	5	3	0	0
MEIS2_BACH2	TGATTC40NTAT	YACIIII	Halfsite_spacing	CTGTCA.GAGTCA	1	39	3	10	13	18	16	13	13	11	8	9	12	18	20	17	9	7	2	5	4	5	3	6	3	4	3	1	0
NFATC3_BACH2	TTCTGC40NTTG	YACIIII	Halfsite_spacing	TGGAAA.TGACTC	7	5	10	73	23	8	3	2	3	1	6	7	6	6	10	7	6	5	2	2	0	1	1	1	1	0	0	0	0
NFATC3_BACH2	TTCTGC40NTTG	YACIIII	Halfsite_spacing	TGACTC.TGGAAA	1	64	7	4	8	8	7	7	9	4	2	3	7	5	2	3	1	5	5	3	3	2	2	0	1	0	0	0	0
NFATC3_BACH2	TTCTGC40NTTG	YACIIII	Halfsite_spacing	TTTCCA.TGACTC	64	7	3	7	5	6	6	6	3	7	9	7	4	5	2	3	4	7	3	2	4	4	3	0	2	0	1	1	1
NFATC3_BACH2	TTCTGC40NTTG	YACIIII	Halfsite_spacing	TGGAAA.GAGTCA	2	10	14	20	84	31	10	5	3	1	8	4	5	7	11	10	7	7	4	2	2	1	1	0	2	1	2	1	0
FOXO6_BACH2	TCTGTG40NAGA	YACIIII	Halfsite_spacing	TAAACA.TGACTC	84	58	13	33	23	24	12	17	15	18	21	16	14	5	7	9	5	9	14	14	6	4	8	3	2	2	2	0	2
FOXO6_BACH2	TCTGTG40NAGA	YACIIII	Halfsite_spacing	TGACTC.TAAACA	1	13	20	22	10	13	10	18	13	14	16	9	9	16	9	14	15	15	14	7	4	3	4	5	3	1	1	0	0
FOXO6_BACH2	TCTGTG40NAGA	YACIIII	Halfsite_spacing	TGTTTA.TGACTC	15	10	22	17	14	15	10	10	11	2	6	9	13	11	13	9	12	5	2	6	7	2	0	4	2	2	1	2	0
FOXO6_BACH2	TCTGTG40NAGA	YACIIII	Halfsite_spacing	TAAACA.GAGTCA	3	43	52	13	16	22	9	14	14	23	13	12	14	8	18	9	5	5	7	4	6	2	5	4	2	4	2	0	1
FOXO1_BACH2	TGGGCA40NTTC	YACIIII	Halfsite_spacing	TAAACA.TGACTC	51	29	22	23	12	7	10	9	9	5	15	12	9	8	9	6	6	3	4	5	1	3	0	1	5	1	0	1	0
FOXO1_BACH2	TGGGCA40NTTC	YACIIII	Halfsite_spacing	TGACTC.TAAACA	2	7	12	26	20	14	7	13	7	9	13	7	8	8	11	7	11	8	10	5	8	7	3	0	4	2	1	0	0
FOXO1_BACH2	TGGGCA40NTTC	YACIIII	Halfsite_spacing	TGTTTA.TGACTC	6	7	17	9	9	7	7	6	6	7	7	2	9	5	8	8	5	5	4	4	3	4	2	4	0	1	2	1	0
FOXO1_BACH2	TGGGCA40NTTC	YACIIII	Halfsite_spacing	TAAACA.GAGTCA	1	29	25	20	14	16	11	6	5	11	8	10	5	7	6	4	7	5	12	5	4	4	1	1	4	2	2	2	1
FOXI1_BACH2	TGATCA40NAGG	YACIIII	Halfsite_spacing	TAAACA.TGACTC	113	114	38	43	36	22	23	21	31	39	31	29	26	31	23	28	16	14	17	16	17	7	10	7	2	10	7	5	2
FOXI1_BACH2	TGATCA40NAGG	YACIIII	Halfsite_spacing	TGACTC.TAAACA	1	20	18	20	30	23	27	21	31	27	21	13	20	23	24	21	17	30	30	17	15	20	8	7	6	7	8	5	4
FOXI1_BACH2	TGATCA40NAGG	YACIIII	Halfsite_spacing	TGTTTA.TGACTC	21	22	14	22	17	18	16	27	22	13	15	18	11	19	17	18	20	22	16	17	10	8	5	9	8	2	3	4	1
FOXI1_BACH2	TGATCA40NAGG	YACIIII	Halfsite_spacing	TAAACA.GAGTCA	2	69	96	22	34	21	17	23	18	28	22	27	19	28	28	12	19	9	12	8	12	5	5	10	3	3	2	4	0
TFAP2B_BACH2	TGATTC40NCGTG	YACIIII	Halfsite_spacing	TGCCCT.TGACTC	5	9	13	4	11	8	10	14	15	60	34	35	16	14	14	14	26	24	15	20	14	8	7	7	10	5	3	2	0
TFAP2B_BACH2	TGATTC40NCGTG	YACIIII	Halfsite_spacing	TGACTC.TGCCCT	1	36	13	46	50	50	35	17	24	21	28	32	28	28	10	15	9	13	8	7	7	13	9	7	3	0	0	0	0
TFAP2B_BACH2	TGATTC40NCGTG	YACIIII	Halfsite_spacing	AGGGCA.TGACTC	33	18	41	43	49	38	18	16	22	32	28	22	26	19	15	14	18	15	11	9	7	11	3	5	2	1	1	0	0
TFAP2B_BACH2	TGATTC40NCGTG	YACIIII	Halfsite_spacing	TGCCCT.GAGTCA	21	11	1	9	8	10	6	10	5	3	46	25	30	19	9	20	19	26	15	16	12	18	11	10	10	8	1	1	2
BHLHB8_BACH2	TCCTGC40NTGCC	YACIIII	Halfsite_spacing	TGACTC.CATATG	2	13	32	8	66	21	16	8	13	17	27	16	18	19	14	16	11	6	13	8	13	13	7	5	2	5	5	3	1
BHLHB8_BACH2	TCCTGC40NTGCC	YACIIII	Halfsite_spacing	CATATG.TGACTC	10	32	15	63	36	11	10	16	34	19	19	18	8	10	14	16	20	9	19	12	7	9	5	4	5	1	2	2	0
ERG_BACH2	TAGGAC40NCGGT	YACIIII	Halfsite_spacing	ACCGGA.TGACTC	16	10	12	12	21	24	10	13	8	12	5	7	3	6	6	5	9	7	4	1	4	4	3	3	2	4	2	2	1
ERG_BACH2	TAGGAC40NCGGT	YACIIII	Halfsite_spacing	TGACTC.ACCGGA	38	2	6	10	17	6	6	9	4	7	11	3	8	5	5	6	5	4	2	4	3	4	4	2	4	2	0	0	0
ERG_BACH2	TAGGAC40NCGGT	YACIIII	Halfsite_spacing	TCCGGT.TGACTC	5	11	9	11	10	6	3	9	5	8	3	8	12	8	9	9	4	2	2	3	2	0	3	1	1	0	0	1	0
ERG_BACH2	TAGGAC40NCGGT	YACIIII	Halfsite_spacing	ACCGGA.GAGTCA	2	21	4	10	8	13	24	9	6	14	4	6	4	7	1	8	3	5	6	2	0	0	2	4	4	1	0	2	1
FLI1_BACH2	TCCTTC40NCGAT	YACIIII	Halfsite_spacing	ACCGGA.TGACTC	14	4	14	12	27	39	11	7	11	13	13	9	5	11	13	6	14	11	15	2	2	5	1	4	0	6	3	5	0
FLI1_BACH2	TCCTTC40NCGAT	YACIIII	Halfsite_spacing	TGACTC.ACCGGA	33	2	20	16	16	15	12	11	10	8	12	11	10	8	20	17	9	5	3	1	4	0	2	5	1	2	0	2	0
FLI1_BACH2	TCCTTC40NCGAT	YACIIII	Halfsite_spacing	TCCGGT.TGACTC	3	15	8	11	9	10	4	6	5	5	11	9	5	14	9	7	4	5	5	5	0	2	5	4	3	3	2	1	0
FLI1_BACH2	TCCTTC40NCGAT	YACIIII	Halfsite_spacing	ACCGGA.GAGTCA	0	17	4	12	17	17	29	14	8	16	6	13	8	6	11	6	10	15	16	9	6	6	3	1	0	2	2	3	0
ELK3_BACH2	TATTTC40NTGTG	YACIIII	Halfsite_spacing	ACCGGA.TGACTC	15	7	15	13	25	47	11	10	3	9	22	2	13	12	7	11	7	8	10	2	2	7	4	2	1	2	0	0	0
ELK3_BACH2	TATTTC40NTGTG	YACIIII	Halfsite_spacing	TGACTC.ACCGGA	44	7	11	14	10	17	10	2	10	7	17	10	6	1	11	10	11	14	7	3	2	4	2	2	1	3	3	2	0
ELK3_BACH2	TATTTC40NTGTG	YACIIII	Halfsite_spacing	TCCGGT.TGACTC	7	13	14	11	10	10	12	17	9	13	12	11	10	4	8	10	2	4	6	9	9	2	2	0	2	0	1	0	0
ELK3_BACH2	TATTTC40NTGTG	YACIIII	Halfsite_spacing	ACCGGA.GAGTCA	0	14	5	22	6	35	38	16	8	7	17	13	8	11	8	8	8	7	3	2	3	2	3	3	3	1	3	4	0
MAFA_BACH2	TTACAG40NGTG	YACIIII	Halfsite_spacing	TGCTGA.TGACTC	18	6	10	11	17	16	21	29	21	18	17	14	7	10	5	8	14	18	11	7	9	7	4	5	10	4	2	3	0
MAFA_BACH2	TTACAG40NGTG	YACIIII	Halfsite_spacing	TGACTC.TGCTGA	13	56	36	19	24	31	19	8	11	7	19	32	32	18	24	27	21	20	16	23	16	13	9	5	10	10	3	1	3
MAFA_BACH2	TTACAG40NGTG	YACIIII	Halfsite_spacing	TCAGCA.TGACTC	87	29	14	20	27	10	11	9	12	30	30	34	29	25	21	15	25	13	16	18	10	10	10	12	9	9	5	2	1
MAFA_BACH2	TTACAG40NGTG	YACIIII	Halfsite_spacing	TGCTGA.GAGTCA	0	15	4	12	8	13	15	16	34	25	21	16	21	8	7	7	6	10	28	14	12	8	6	9	3	7	3	1	0
TBX3_BACH2	TAACAT40NATG	YACIIII	Halfsite_spacing	GGTGTG.TGACTC	6	18	15	13	20	28	25	25	11	15	12	19	16	19	16	17	8	7	18	7	8	8	6	9	10	6	1	4	11
TBX3_BACH2	TAACAT40NATG	YACIIII	Halfsite_spacing	TGACTC.GGTGTG	4	7	27	16	10	5	8	4	9	8	7	12	16	8	7	12	2	6	8	6	9	7	5	1	4	3	3	1	0
TBX3_BACH2	TAACAT40NATG	YACIIII	Halfsite_spacing	CACACC.TGACTC	8	54	23	10	17	20	18	26	24	26	37	32	42	28	24	24	21	18	10	14	11	14	14	14	13	9	12	9	19
TBX3_BACH2	TAACAT40NATG	YACIIII	Halfsite_spacing	GGTGTG.GAGTCA	2	12	10	15	17	22	28	16	13	21	11	18	17	13	16	7	16	10	7	6	6	5	4	2	3	0	0	2	1
ONECUT2_BACH2	TCGTTC40NATA	YACIIII	Halfsite_spacing	TGACTC.ATCGAT	368	26	30	79	108	114	120	74	61	63	86	80	80	61	77	70	62	42	33	45	43	38	20	13	17	12	8	1	0
ONECUT2_BACH2	TCGTTC40NATA	YACIIII	Halfsite_spacing	ATCGAT.TGACTC	25	23	60	118	138	123	108	66	74	138	101	90	81	74	68	63	76	71	77	68	53	33	24	33	32	24	21	17	13
POU3F2_BACH2	TGGTTT40NTCTG	YACIIII	Halfsite_spacing	TATGCA.TGACTC	122	25	16	36	34	45	38	41	29	32	33	20	26	26	31	27	29	17	16	19	11	6	10	7	9	6	3	2	1
POU3F2_BACH2	TGGTTT40NTCTG	YACIIII	Halfsite_spacing	TGACTC.TATGCA	4	44	47	29	61	63	38	33	36	28	29	24	31	25	37	27	29	24	19	19	12	8	10	9	7	10	4	4	0
POU3F2_BACH2	TGGTTT40NTCTG	YACIIII	Halfsite_spacing	TGCATA.TGACTC	42	40	38	62	43	51	33	29	32	21	22	23	30	25	31	18	21	17	12	15	16	10	11	15	10	3	5	4	0
POU3F2_BACH2	TGGTTT40NTCTG	YACIIII	Halfsite_spacing	TATGCA.GAGTCA	2	96	23	34	36	41	22	27	38	24	27	22	34	25	20	22	23	27	21	14	11	12	10	16	8	7	3	3	0
PITX1_BACH2	TCACGC40NACT	YACIIII	Halfsite_spacing	TAATCC.TGACTC	10	29	34	74	83	48	69	144	73	100	110	66	64	53	50	44	35	35	29	25	35	40	26	17	20	16	11	9	14
PITX1_BACH2	TCACGC40NACT	YACIIII	Halfsite_spacing	TGACTC.TAATCC	2	33	31	16	16	15	29	23	73	104	102	112	67	61	40	33	31	34	30	33	34	23	16	16	18	8	5	5	1
PITX1_BACH2	TCACGC40NACT	YACIIII	Halfsite_spacing	GGATTA.TGACTC	19	18	12	12	6	20	16	60	76	91	74	65	37	40	28	30	26	28	24	35	28	13	15	13	6	14	11	4	4
PITX1_BACH2	TCACGC40NACT	YACIIII	Halfsite_spacing	TAATCC.GAGTCA	1	8	17	14	49	41	37	33	85	58	77	61	31	33	22	20	23	16	21	22	9	17	15	9	6	10	5	3	0
ATOH1_BACH2	TTCGGG40NGAG	YACIIII	Halfsite_spacing	TGACTC.CAGCTG	1	16	22	7	75	47	39	26	29	167	60	46	33	25	33	26	19	25	23	26	16	12	14	13	13	5	4	4	2
ATOH1_BACH2	TTCGGG40NGAG	YACIIII	Halfsite_spacing	CAGCTG.TGACTC	19	24	18	94	52	37	21	27	203	57	53	35	28	31	40	25	25	25	23	19	11	15	12	12	6	7	7	1	0
LMX1A_BACH2	TTATTT40NCGT	YACIIII	Halfsite_spacing	TGACTC.TAATTA	1	136	73	52	48	47	27	31	46	116	188	184	130	70	55	29	27	26	28	38	28	27	26	13	11	8	8	9	3
LMX1A_BACH2	TTATTT40NCGT	YACIIII	Halfsite_spacing	TAATTA.TGACTC	182	70	47	45	50	35	38	45	113	192	180	158	74	37	32	42	26	19	34	33	30	19	18	11	13	12	4	2	0
HOXC10_NFKB2	TTGTTC40NTCTA	YADI	Halfsite_spacing	CGTAAA.GGGGAA	9	10	8	11	9	14	11	3	6	1	1	4	8	2	6	3	1	1	3	4	1	1	4	1	0	0	1	0	0
HOXC10_NFKB2	TTGTTC40NTCTA	YADI	Halfsite_spacing	GGGGAA.CGTAAA	3	2	2	4	13	2	5	5	5	7	12	2	6	6	7	2	3	5	4	2	1	3	3	0	2	0	0	1	0
HOXC10_NFKB2	TTGTTC40NTCTA	YADI	Halfsite_spacing	TTTACG.GGGGAA	6	6	5	11	4	4	3	6	3	3	5	5	3	3	2	3	2	2	1	2	3	1	2	0	0	0	0	0	1
HOXC10_NFKB2	TTGTTC40NTCTA	YADI	Halfsite_spacing	CGTAAA.TTCCCC	9	6	9	5	3	8	14	5	10	8	3	7	6	2	3	1	5	4	2	2	2	3	3	3	1	3	1	1	0
POU2F2_NFKB2	TCCCAA40NGCGC	YADI	Halfsite_spacing	TATGCA.GGGGAA	8	5	14	6	11	13	12	5	6	10	7	4	5	4	10	7	6	3	4	0	2	1	2	0	1	0	0	0	0
POU2F2_NFKB2	TCCCAA40NGCGC	YADI	Halfsite_spacing	GGGGAA.TATGCA	7	2	6	2	4	17	12	11	8	6	9	4	7	12	11	7	6	6	2	1	9	4	6	0	2	3	3	4	0
POU2F2_NFKB2	TCCCAA40NGCGC	YADI	Halfsite_spacing	TGCATA.GGGGAA	7	6	14	11	15	7	14	9	5	9	8	3	5	8	6	3	4	2	2	2	4	1	2	2	1	1	1	0	0
POU2F2_NFKB2	TCCCAA40NGCGC	YADI	Halfsite_spacing	TATGCA.TTCCCC	5	4	18	6	8	7	9	7	5	12	14	8	8	8	6	8	3	6	7	5	3	6	2	3	2	1	3	0	0
FIGLA_NFATC1	TGACGG40NCTC	YADI	Halfsite_spacing	CACCTG.TGGAAA	11	17	18	19	13	11	14	19	8	11	11	12	5	8	8	9	9	7	14	4	5	5	5	4	3	1	1	2	0
FIGLA_NFATC1	TGACGG40NCTC	YADI	Halfsite_spacing	TGGAAA.CACCTG	33	26	17	14	14	23	17	12	11	15	18	7	5	7	10	3	4	7	5	4	6	4	2	3	4	1	1	2	0
FIGLA_NFATC1	TGACGG40NCTC	YADI	Halfsite_spacing	CAGGTG.TGGAAA	16	26	19	13	16	16	11	15	10	18	18	13	14	14	9	7	6	7	8	0	5	5	4	4	2	2	0	1	0
FIGLA_NFATC1	TGACGG40NCTC	YADI	Halfsite_spacing	CACCTG.TTTCCA	42	22	20	24	23	14	17	17	6	18	11	15	4	11	10	6	8	8	4	4	6	6	1	5	1	2	2	1	1
VSX1_NFATC1	TGGGCC40NGGA	YADI	Halfsite_spacing	TGGAAA.TAATTA	8	13	27	22	13	34	30	16	16	14	17	12	12	11	6	12	5	9	5	9	7	6	5	1	2	2	2	1	0
VSX1_NFATC1	TGGGCC40NGGA	YADI	Halfsite_spacing	TAATTA.TGGAAA	12	27	15	20	6	17	11	15	14	10	10	13	7	9	8	2	6	6	8	5	4	3	4	2	0	1	1	1	0
TCF4_NFATC1	TAAGAT40NATG	YADI	Halfsite_spacing	CACCTG.TGGAAA	32	21	21	22	21	23	23	27	25	19	20	17	17	16	13	17	8	13	17	15	7	11	5	4	4	1	1	0	1
TCF4_NFATC1	TAAGAT40NATG	YADI	Halfsite_spacing	TGGAAA.CACCTG	26	25	49	22	21	19	11	17	16	20	21	19	23	18	12	10	9	9	9	12	5	6	7	4	5	2	2	2	0
TCF4_NFATC1	TAAGAT40NATG	YADI	Halfsite_spacing	CAGGTG.TGGAAA	27	37	30	32	19	21	33	25	17	19	23	20	25	8	15	17	14	17	15	12	7	8	8	8	3	2	2	0	0
TCF4_NFATC1	TAAGAT40NATG	YADI	Halfsite_spacing	CACCTG.TTTCCA	44	34	28	19	23	16	11	20	18	19	19	19	21	10	16	14	13	7	11	8	7	5	7	9	7	3	1	0	0
TFAP4_NFATC1	TACTGT40NCGC	YADI	Halfsite_spacing	TGGAAA.CAGCTG	27	22	11	6	8	12	18	7	30	17	11	11	8	8	6	3	4	9	3	5	1	4	5	4	5	1	2	3	0
TFAP4_NFATC1	TACTGT40NCGC	YADI	Halfsite_spacing	CAGCTG.TGGAAA	9	131	25	10	9	10	14	16	10	14	17	14	3	6	10	8	3	4	8	4	4	5	2	0	3	1	1	0	0
PHOX2B_NFATC1	TGCATG40NATG	YADI	Halfsite_spacing	TGGAAA.TAATTA	10	17	19	20	10	10	7	8	14	12	13	7	7	5	5	8	7	5	3	6	3	1	2	1	1	3	1	0	0
PHOX2B_NFATC1	TGCATG40NATG	YADI	Halfsite_spacing	TAATTA.TGGAAA	8	26	15	9	4	17	3	9	9	13	10	6	3	10	6	4	5	6	1	7	2	3	1	3	1	1	1	1	1
PRRX1_NFATC1	TACTGA40NACC	YADI	Halfsite_spacing	TGGAAA.TAATTA	9	27	24	13	7	14	16	19	23	12	16	13	11	10	5	11	4	7	7	7	5	4	5	2	1	1	1	1	0
PRRX1_NFATC1	TACTGA40NACC	YADI	Halfsite_spacing	TAATTA.TGGAAA	15	36	19	10	19	9	11	15	13	16	10	11	12	5	10	9	5	7	6	5	4	7	5	1	3	2	1	2	0
BARHL1_NFATC1	TCTATT40NCAT	YADI	Halfsite_spacing	TAAACG.TGGAAA	5	15	11	12	6	9	8	5	10	8	7	8	14	9	3	7	2	5	8	4	8	2	3	3	3	1	1	0	1
BARHL1_NFATC1	TCTATT40NCAT	YADI	Halfsite_spacing	TGGAAA.TAAACG	15	8	9	8	15	9	14	9	18	7	3	22	6	6	9	5	2	8	3	4	4	3	3	1	1	2	0	0	0
BARHL1_NFATC1	TCTATT40NCAT	YADI	Halfsite_spacing	CGTTTA.TGGAAA	9	13	10	8	4	14	13	6	9	3	12	9	6	4	3	4	8	4	2	2	3	5	3	1	1	0	2	0	0
BARHL1_NFATC1	TCTATT40NCAT	YADI	Halfsite_spacing	TAAACG.TTTCCA	26	12	22	9	10	10	12	13	9	7	7	7	8	4	7	3	9	4	2	6	5	5	1	1	1	3	0	0	0
TCF4_NFKB2	TTTCAC40NGTG	YADI	Halfsite_spacing	CACCTG.GGGGAA	6	12	8	8	9	10	11	11	11	8	6	8	13	8	6	3	5	5	7	5	3	1	2	2	1	0	1	0	0
TCF4_NFKB2	TTTCAC40NGTG	YADI	Halfsite_spacing	GGGGAA.CACCTG	9	225	57	3	21	26	9	14	9	10	11	13	9	6	10	8	10	8	10	4	7	3	6	4	2	0	1	2	0
TCF4_NFKB2	TTTCAC40NGTG	YADI	Halfsite_spacing	CAGGTG.GGGGAA	28	17	30	22	21	19	31	19	16	13	20	9	11	14	12	10	12	10	3	17	7	4	1	2	4	1	1	1	1
TCF4_NFKB2	TTTCAC40NGTG	YADI	Halfsite_spacing	CACCTG.TTCCCC	19	9	15	12	31	8	20	16	26	19	19	19	15	16	12	8	14	14	10	11	10	7	6	7	1	1	1	1	1
TCF12_NFKB2	TGAACA40NTACT	YADI	Halfsite_spacing	CACCTG.GGGGAA	6	6	4	1	1	6	4	4	3	9	5	5	3	3	4	0	0	0	2	6	2	0	0	0	0	0	0	0	0
TCF12_NFKB2	TGAACA40NTACT	YADI	Halfsite_spacing	GGGGAA.CACCTG	4	132	30	4	6	7	1	5	7	6	5	7	5	6	8	7	5	5	2	4	4	3	1	2	2	1	0	1	1
TCF12_NFKB2	TGAACA40NTACT	YADI	Halfsite_spacing	CAGGTG.GGGGAA	10	7	10	9	11	11	8	9	6	7	5	6	4	6	3	2	3	3	5	4	3	2	1	1	0	0	1	0	0
TCF12_NFKB2	TGAACA40NTACT	YADI	Halfsite_spacing	CACCTG.TTCCCC	5	5	7	7	10	7	3	11	9	3	4	6	4	4	4	6	5	7	5	1	7	6	0	4	1	2	1	3	2
CREM_NFATC1	TCATAG40NGGT	YADI	Halfsite_spacing	TGGAAA.GACGTC	3	10	16	15	12	5	10	12	17	13	17	8	6	9	8	5	6	5	4	5	2	5	4	2	7	2	1	2	0
CREM_NFATC1	TCATAG40NGGT	YADI	Halfsite_spacing	GACGTC.TGGAAA	0	29	13	6	13	7	12	9	13	8	5	12	8	8	13	7	5	7	4	5	4	4	4	3	4	2	0	0	0
MLX_NFATC1	TTGTCT40NGCT	YADI	Halfsite_spacing	TGGAAA.CACGTG	12	28	14	17	21	23	60	57	38	33	28	34	12	28	11	9	12	7	13	9	15	7	7	1	2	4	1	1	0
MLX_NFATC1	TTGTCT40NGCT	YADI	Halfsite_spacing	CACGTG.TGGAAA	6	111	82	28	18	20	31	25	20	20	29	27	14	11	14	12	7	14	5	14	7	5	4	2	2	2	1	0	0
MIXL1_TCF12	TTGGCC40NTCG	YADIII	Halfsite_spacing	CACCTG.TAATTA	20	47	30	36	190	64	78	78	56	52	44	46	37	57	34	32	27	25	23	16	15	20	18	7	11	8	3	7	0
MIXL1_TCF12	TTGGCC40NTCG	YADIII	Halfsite_spacing	TAATTA.CACCTG	16	45	44	57	131	73	74	83	58	53	58	45	39	32	40	33	39	42	35	30	18	15	11	7	6	4	6	2	1
MSX1_TCF12	TCTTAT40NACA	YADIII	Halfsite_spacing	CACCTG.TAATTA	11	37	41	40	58	51	49	34	32	27	28	28	18	18	21	17	12	8	7	11	12	8	7	2	4	4	0	2	1
MSX1_TCF12	TCTTAT40NACA	YADIII	Halfsite_spacing	TAATTA.CACCTG	19	32	35	40	46	43	36	40	31	36	25	38	30	27	17	13	13	14	13	20	12	16	5	8	3	4	4	1	0
VSX1_TCF12	TTGAGC40NGTC	YADIII	Halfsite_spacing	CACCTG.TAATTA	16	25	58	54	167	99	79	46	68	50	62	60	56	55	49	47	36	39	37	24	21	26	25	21	18	17	2	5	2
VSX1_TCF12	TTGAGC40NGTC	YADIII	Halfsite_spacing	TAATTA.CACCTG	21	28	103	55	170	104	92	65	75	61	58	81	64	64	47	60	39	47	42	32	36	27	17	14	19	15	17	9	8
NKX2-4_TCF12	TTACGA40NTCC	YADIII	Halfsite_spacing	CACTTA.CACCTG	41	33	43	25	62	55	59	50	41	37	44	46	44	43	29	33	33	26	27	12	21	18	21	15	11	11	4	8	5
NKX2-4_TCF12	TTACGA40NTCC	YADIII	Halfsite_spacing	CACCTG.CACTTA	84	58	81	56	155	45	31	40	47	40	37	39	44	43	37	27	28	24	16	27	24	24	21	5	13	10	5	5	0
NKX2-4_TCF12	TTACGA40NTCC	YADIII	Halfsite_spacing	TAAGTG.CACCTG	54	19	49	17	65	22	18	17	33	25	15	15	21	20	23	15	17	14	14	12	14	7	7	7	5	7	5	3	1
NKX2-4_TCF12	TTACGA40NTCC	YADIII	Halfsite_spacing	CACTTA.CAGGTG	15	17	20	17	30	25	20	22	34	22	23	20	23	20	15	23	14	5	11	13	4	9	10	4	6	2	2	2	3
FOXA2_TCF12	TAGGTC40NACG	YADIII	Halfsite_spacing	TAAACA.CACCTG	79	34	23	19	35	37	19	20	20	21	20	18	15	16	18	20	16	13	18	10	11	6	8	9	5	5	4	1	0
FOXA2_TCF12	TAGGTC40NACG	YADIII	Halfsite_spacing	CACCTG.TAAACA	22	31	96	33	24	29	20	25	23	22	23	20	22	14	16	15	18	9	8	9	4	5	2	4	7	3	0	0	0
FOXA2_TCF12	TAGGTC40NACG	YADIII	Halfsite_spacing	TGTTTA.CACCTG	12	21	29	16	18	19	17	15	17	17	17	12	12	18	10	6	7	2	6	5	9	6	6	1	4	2	1	1	0
FOXA2_TCF12	TAGGTC40NACG	YADIII	Halfsite_spacing	TAAACA.CAGGTG	39	30	13	10	16	15	11	10	9	8	15	10	10	11	14	10	11	12	7	9	6	5	4	7	1	1	2	0	0
NKX2-3_TCF12	TTCTCC40NTCTC	YADIII	Halfsite_spacing	CACTTA.CACCTG	31	53	56	50	51	77	74	70	66	59	54	35	41	40	43	42	41	30	36	30	23	18	20	14	18	12	7	6	2
NKX2-3_TCF12	TTCTCC40NTCTC	YADIII	Halfsite_spacing	CACCTG.CACTTA	85	65	69	70	181	66	40	52	52	39	42	48	58	38	35	46	36	30	18	22	25	19	18	16	14	7	7	4	0
NKX2-3_TCF12	TTCTCC40NTCTC	YADIII	Halfsite_spacing	TAAGTG.CACCTG	71	35	66	40	84	45	45	40	35	36	36	26	35	33	33	28	17	22	16	22	15	12	13	10	7	6	5	2	1
NKX2-3_TCF12	TTCTCC40NTCTC	YADIII	Halfsite_spacing	CACTTA.CAGGTG	19	25	28	24	40	47	35	42	42	35	36	33	21	24	26	22	20	24	14	19	17	12	13	4	5	6	4	2	1
HOXC10_TCF12	TTGTTC40NTCTA	YADIII	Halfsite_spacing	CGTAAA.CACCTG	86	34	32	55	66	84	60	52	63	52	50	44	37	37	38	37	31	30	17	38	28	20	23	18	10	6	9	5	1
HOXC10_TCF12	TTGTTC40NTCTA	YADIII	Halfsite_spacing	CACCTG.CGTAAA	53	39	57	59	75	118	49	35	49	50	45	34	40	31	26	21	18	24	22	26	25	12	18	9	13	6	2	3	2
HOXC10_TCF12	TTGTTC40NTCTA	YADIII	Halfsite_spacing	TTTACG.CACCTG	83	23	47	75	67	93	45	38	52	42	55	22	29	38	22	29	22	20	36	24	16	20	16	16	4	3	8	4	2
HOXC10_TCF12	TTGTTC40NTCTA	YADIII	Halfsite_spacing	CGTAAA.CAGGTG	96	64	38	52	54	78	56	56	44	45	38	46	32	20	24	29	30	23	25	30	25	22	12	13	9	10	4	4	0
HOXA10_TCF12	TTTCTA40NCCAG	YADIII	Halfsite_spacing	CGTAAA.CACCTG	90	21	35	48	40	61	39	56	56	41	45	34	32	41	32	21	22	23	20	20	18	21	12	11	14	7	5	2	1
HOXA10_TCF12	TTTCTA40NCCAG	YADIII	Halfsite_spacing	CACCTG.CGTAAA	64	34	53	42	59	119	44	35	46	44	38	21	34	34	19	14	16	26	18	16	11	6	17	14	6	4	5	2	1
HOXA10_TCF12	TTTCTA40NCCAG	YADIII	Halfsite_spacing	TTTACG.CACCTG	88	22	45	48	55	77	36	36	35	35	38	35	24	30	23	17	20	22	24	16	15	14	11	11	9	3	4	1	2
HOXA10_TCF12	TTTCTA40NCCAG	YADIII	Halfsite_spacing	CGTAAA.CAGGTG	81	29	38	54	51	75	51	44	36	47	43	36	30	27	26	26	25	16	17	33	24	15	11	7	5	12	5	2	4
GCM1_TCF12	TTGTGA40NTCCC	YADIII	Halfsite_spacing	TGCGGG.CACCTG	8	12	32	22	63	25	18	22	20	18	22	14	17	13	14	19	10	12	11	9	10	4	7	7	6	4	2	8	0
GCM1_TCF12	TTGTGA40NTCCC	YADIII	Halfsite_spacing	CACCTG.TGCGGG	28	18	22	21	12	11	25	33	16	15	8	20	27	14	13	19	23	18	2	11	8	7	9	6	9	3	3	4	3
GCM1_TCF12	TTGTGA40NTCCC	YADIII	Halfsite_spacing	CCCGCA.CACCTG	133	59	44	51	29	33	40	57	56	40	48	40	38	52	44	37	43	36	26	19	24	15	18	24	25	14	11	8	2
GCM1_TCF12	TTGTGA40NTCCC	YADIII	Halfsite_spacing	TGCGGG.CAGGTG	58	48	83	63	101	52	44	58	57	42	25	36	46	44	36	27	27	26	28	28	22	25	10	13	7	8	5	9	3
POU2F3_TCF12	TCGCCT40NAGT	YADIII	Halfsite_spacing	TATGCA.CACCTG	244	58	83	70	70	75	78	67	74	78	54	62	64	56	53	64	53	48	56	45	26	28	23	17	15	12	5	5	0
POU2F3_TCF12	TCGCCT40NAGT	YADIII	Halfsite_spacing	CACCTG.TATGCA	48	76	98	82	63	110	67	80	84	68	73	94	79	62	66	59	47	48	52	38	46	30	17	29	14	10	6	3	0
POU2F3_TCF12	TCGCCT40NAGT	YADIII	Halfsite_spacing	TGCATA.CACCTG	47	81	103	72	74	116	97	84	76	76	76	80	65	84	70	58	60	47	50	33	32	38	22	13	15	9	10	4	1
POU2F3_TCF12	TCGCCT40NAGT	YADIII	Halfsite_spacing	TATGCA.CAGGTG	133	90	74	87	83	53	80	80	52	83	81	86	51	85	55	62	56	54	49	41	34	43	40	20	26	13	3	12	1
BARHL1_TCF12	TTGCGA40NTACG	YADIII	Halfsite_spacing	TAAACG.CACCTG	127	44	151	129	400	86	63	82	77	71	67	59	68	77	66	48	44	42	45	31	37	22	21	17	25	17	8	9	6
BARHL1_TCF12	TTGCGA40NTACG	YADIII	Halfsite_spacing	CACCTG.TAAACG	44	57	54	54	102	124	121	84	99	61	55	74	59	57	61	47	41	53	45	34	27	19	19	23	18	12	5	3	2
BARHL1_TCF12	TTGCGA40NTACG	YADIII	Halfsite_spacing	CGTTTA.CACCTG	38	57	49	48	82	80	88	75	69	67	80	50	32	47	47	44	45	38	25	27	28	14	19	11	16	15	11	7	2
BARHL1_TCF12	TTGCGA40NTACG	YADIII	Halfsite_spacing	TAAACG.CAGGTG	78	39	82	77	417	59	54	46	53	62	43	42	62	45	45	33	33	37	27	32	33	31	30	18	11	11	2	7	4
VSX2_TCF12	TCGCCG40NTGC	YADIII	Halfsite_spacing	CACCTG.TAATTA	20	32	61	63	235	89	60	63	73	86	86	99	77	56	52	40	57	31	29	24	38	23	22	20	9	17	8	6	2
VSX2_TCF12	TCGCCG40NTGC	YADIII	Halfsite_spacing	TAATTA.CACCTG	7	24	137	78	227	88	73	64	74	88	76	90	75	67	51	44	44	44	46	40	23	27	22	13	11	17	8	6	4
GSX2_GMEB2	TCGCGT40NCGG	YAEI	Halfsite_spacing	TACGTA.TAATTA	10	15	17	30	13	8	12	7	10	13	15	9	11	9	7	8	8	4	6	2	0	2	3	1	1	5	1	0	1
ETV4_GMEB2	TCCGCG40NGTTC	YAEI	Halfsite_spacing	TACGTA.ACCGGA	33	13	9	16	16	18	7	10	10	9	2	5	5	6	8	4	8	8	5	6	2	2	2	1	2	2	2	0	0
ETV4_GMEB2	TCCGCG40NGTTC	YAEI	Halfsite_spacing	ACCGGA.TACGTA	19	1	38	33	3	15	5	11	11	16	12	8	8	5	4	8	9	6	8	6	3	4	2	2	2	0	4	1	0
HOXC10_MEF2D	TTGTTC40NTCTA	YAEII	Halfsite_spacing	CGTAAA.AAATAG	3	3	7	3	4	3	6	7	9	3	6	4	2	3	2	4	6	2	0	1	2	0	1	1	0	0	0	0	0
HOXC10_MEF2D	TTGTTC40NTCTA	YAEII	Halfsite_spacing	AAATAG.CGTAAA	4	6	8	8	5	4	5	3	4	3	5	4	5	2	1	2	2	4	2	2	2	1	1	0	0	0	0	0	0
HOXC10_MEF2D	TTGTTC40NTCTA	YAEII	Halfsite_spacing	TTTACG.AAATAG	3	5	2	2	2	5	4	4	5	5	4	4	3	3	0	1	3	0	1	0	1	1	0	1	0	1	0	0	0
HOXC10_MEF2D	TTGTTC40NTCTA	YAEII	Halfsite_spacing	CGTAAA.CTATTT	4	1	7	5	6	4	3	4	2	5	6	4	3	6	3	1	1	0	3	3	0	1	0	1	0	1	0	0	0
MAF_NEUROG1	TGATCT40NATG	YAEII	Halfsite_spacing	CATATG.TGCTGA	28	9	3	11	9	9	10	4	15	8	7	10	9	5	5	5	7	7	5	5	2	2	1	4	2	1	0	0	0
MAF_NEUROG1	TGATCT40NATG	YAEII	Halfsite_spacing	TGCTGA.CATATG	34	7	9	7	9	27	14	14	11	5	7	4	6	7	8	7	4	8	3	4	3	6	4	4	1	1	2	0	0
MAFG_NEUROG1	TGTTAA40NACT	YAEII	Halfsite_spacing	CATATG.TGCTGA	20	15	5	8	11	11	8	7	3	17	6	16	12	9	11	6	9	9	13	4	5	3	3	6	2	2	4	2	0
MAFG_NEUROG1	TGTTAA40NACT	YAEII	Halfsite_spacing	TGCTGA.CATATG	35	9	12	7	5	39	20	8	9	7	9	14	9	5	11	6	2	5	4	9	9	9	4	4	3	4	2	4	1
POU4F1_NEUROG1	TAACGC40NGTG	YAEII	Halfsite_spacing	CATATG.TATGCA	7	16	5	41	4	7	16	18	12	12	15	10	9	7	12	5	9	9	3	8	3	1	4	2	2	0	1	0	0
POU4F1_NEUROG1	TAACGC40NGTG	YAEII	Halfsite_spacing	TATGCA.CATATG	16	20	10	17	12	24	7	8	18	15	14	5	11	6	4	7	5	5	10	7	5	3	3	3	0	4	0	1	0
POU1F1_NEUROG1	TGGCAG40NCCT	YAEII	Halfsite_spacing	CATATG.TATGCA	42	14	69	28	23	18	12	22	13	13	18	12	15	10	7	8	10	8	6	7	8	4	7	3	0	2	0	2	0
POU1F1_NEUROG1	TGGCAG40NCCT	YAEII	Halfsite_spacing	TATGCA.CATATG	16	11	12	17	23	15	20	8	12	15	17	12	6	13	10	10	4	5	3	2	8	2	5	2	4	2	0	1	0
SHOX_NEUROG1	TCCAAG40NAAC	YAEII	Halfsite_spacing	CATATG.TAATTA	9	15	19	37	20	11	18	11	18	12	13	9	18	14	9	13	10	9	5	10	2	7	3	1	2	3	2	0	0
ATOH1_SREBF2	TCCATG40NCAC	YAEIII	Halfsite_spacing	CACGCC.CAGCTG	0	5	12	7	3	6	6	12	7	4	4	7	2	6	4	9	5	6	2	4	2	6	3	4	1	1	1	1	0
ATOH1_SREBF2	TCCATG40NCAC	YAEIII	Halfsite_spacing	CAGCTG.CACGCC	1	26	10	6	9	7	8	2	8	5	3	3	0	3	3	2	6	7	1	4	3	2	2	1	2	2	0	0	0
HOXD10_SREBF2	TCTACT40NACA	YAEIII	Halfsite_spacing	CGTAAA.CACGCC	7	6	4	9	5	3	5	5	3	2	2	4	5	3	2	2	5	0	5	1	0	3	0	3	0	2	0	0	0
HOXD10_SREBF2	TCTACT40NACA	YAEIII	Halfsite_spacing	CACGCC.CGTAAA	2	2	4	2	2	3	4	4	3	4	5	2	2	6	2	6	4	5	2	3	3	2	2	0	3	3	0	1	0
HOXD10_SREBF2	TCTACT40NACA	YAEIII	Halfsite_spacing	TTTACG.CACGCC	3	6	10	3	2	8	4	6	3	1	2	3	4	2	1	1	3	2	0	1	0	1	1	4	1	1	1	0	0
HOXD10_SREBF2	TCTACT40NACA	YAEIII	Halfsite_spacing	CGTAAA.GGCGTG	5	7	2	4	6	2	4	6	7	4	4	3	0	1	6	1	0	5	1	2	0	1	1	0	0	0	2	0	0
NEUROG1_SREBF2	TCGCAC40NCCT	YAEIII	Halfsite_spacing	CACGCC.CATATG	1	1	3	3	3	5	3	1	4	3	2	2	1	8	3	2	5	1	0	2	0	0	1	0	0	1	1	2	0
NEUROG1_SREBF2	TCGCAC40NCCT	YAEIII	Halfsite_spacing	CATATG.CACGCC	5	15	1	2	3	6	2	1	7	5	1	3	7	3	3	5	4	4	3	3	4	3	2	0	0	1	0	0	0
BHLHA15_HOXC10	TGCGCA40NCAA	YAEIII	Halfsite_spacing	CGTAAA.CATATG	9	7	12	12	14	25	10	8	7	4	5	9	9	6	4	4	5	8	5	7	2	3	4	2	0	1	0	3	0
BHLHA15_HOXC10	TGCGCA40NCAA	YAEIII	Halfsite_spacing	CATATG.CGTAAA	5	11	8	8	3	5	6	6	9	8	2	4	4	6	3	2	4	6	3	2	2	5	2	2	1	0	2	0	0
ATF4_HOXC10	TCACAA40NCGC	YAEIII	Halfsite_spacing	CGTAAA.GACGTC	1	3	4	4	3	2	1	3	3	6	0	2	2	2	1	2	1	2	1	1	0	3	2	1	1	1	0	0	0
ATF4_HOXC10	TCACAA40NCGC	YAEIII	Halfsite_spacing	GACGTC.CGTAAA	0	2	4	7	7	4	4	4	4	7	2	2	4	3	1	2	2	1	1	2	1	1	2	0	1	0	0	0	0
ATF3_HOXC10	TGAGAG40NTGTG	YAEIII	Halfsite_spacing	CGTAAA.GACGTC	0	7	16	13	8	5	10	5	9	8	5	6	5	3	7	5	2	1	1	1	5	4	1	3	2	2	0	1	0
ATF3_HOXC10	TGAGAG40NTGTG	YAEIII	Halfsite_spacing	GACGTC.CGTAAA	0	5	12	4	7	8	4	4	6	7	8	6	7	2	4	7	5	4	2	2	1	3	2	0	1	1	0	0	0
NEUROG1_HOXC10	TCGAAT40NTCGT	YAEIII	Halfsite_spacing	CGTAAA.CATATG	15	10	2	8	15	21	15	16	6	11	15	10	7	14	2	6	10	2	3	2	3	7	5	1	2	2	3	0	0
NEUROG1_HOXC10	TCGAAT40NTCGT	YAEIII	Halfsite_spacing	CATATG.CGTAAA	3	27	14	9	14	13	13	3	11	6	5	6	4	5	1	4	7	6	3	10	2	3	2	3	0	2	1	2	0
SRF_HOXC10	TTCGAG40NCATT	YAEIII	Halfsite_spacing	CCATAT.CGTAAA	0	11	7	3	9	12	6	7	12	8	7	8	13	5	6	5	4	6	4	3	4	2	0	1	0	1	1	1	0
SRF_HOXC10	TTCGAG40NCATT	YAEIII	Halfsite_spacing	CGTAAA.CCATAT	9	8	7	10	10	14	8	14	9	9	8	10	5	11	4	4	5	2	2	1	4	5	1	1	0	0	0	0	0
SRF_HOXC10	TTCGAG40NCATT	YAEIII	Halfsite_spacing	ATATGG.CGTAAA	4	13	3	4	8	8	11	17	10	5	9	9	7	3	4	3	2	3	1	2	1	1	0	4	0	1	0	0	0
SRF_HOXC10	TTCGAG40NCATT	YAEIII	Halfsite_spacing	CCATAT.TTTACG	4	2	1	5	9	9	15	11	6	14	11	12	11	8	3	3	8	4	3	10	4	3	5	2	2	4	1	0	0
TFAP2B_HOXC10	TGATTC40NCGTG	YAEIII	Halfsite_spacing	TGCCCT.CGTAAA	0	0	1	1	6	3	4	2	3	1	5	8	5	2	3	2	3	3	2	3	2	1	0	1	0	0	0	1	0
TFAP2B_HOXC10	TGATTC40NCGTG	YAEIII	Halfsite_spacing	CGTAAA.TGCCCT	8	9	7	2	8	9	2	11	7	5	2	2	5	2	2	3	4	2	1	1	1	0	0	1	1	1	0	0	0
TFAP2B_HOXC10	TGATTC40NCGTG	YAEIII	Halfsite_spacing	AGGGCA.CGTAAA	5	11	7	10	2	11	11	7	5	6	1	3	2	1	1	3	1	4	2	1	2	1	0	0	0	0	0	0	0
TFAP2B_HOXC10	TGATTC40NCGTG	YAEIII	Halfsite_spacing	TGCCCT.TTTACG	3	0	0	1	1	1	3	11	5	5	6	3	5	4	1	2	0	3	4	1	1	1	1	1	0	2	1	0	0
SPIB_HOXC10	TGGCTA40NTGCG	YAEIII	Halfsite_spacing	GAGGAA.CGTAAA	3	4	6	3	2	1	2	4	4	6	4	3	2	2	3	2	1	0	1	3	2	0	4	2	0	0	0	0	1
SPIB_HOXC10	TGGCTA40NTGCG	YAEIII	Halfsite_spacing	CGTAAA.GAGGAA	15	26	9	7	14	5	7	6	3	4	4	1	4	3	0	4	1	5	2	1	2	1	5	0	1	0	0	0	0
SPIB_HOXC10	TGGCTA40NTGCG	YAEIII	Halfsite_spacing	TTCCTC.CGTAAA	0	2	3	4	1	1	4	2	6	3	6	6	2	1	3	6	1	6	6	1	1	4	0	1	0	1	0	0	0
SPIB_HOXC10	TGGCTA40NTGCG	YAEIII	Halfsite_spacing	GAGGAA.TTTACG	2	4	2	3	6	10	12	4	3	3	3	4	8	3	2	3	1	4	3	6	4	1	2	1	3	0	0	1	0
CREM_HOXC10	TACCAA40NTTA	YAEIII	Halfsite_spacing	CGTAAA.GACGTC	2	3	4	4	5	1	5	4	2	5	1	4	8	2	0	5	3	1	2	0	2	3	1	1	0	0	1	0	0
CREM_HOXC10	TACCAA40NTTA	YAEIII	Halfsite_spacing	GACGTC.CGTAAA	0	3	0	4	8	4	2	2	2	3	3	1	4	5	1	0	0	3	3	1	2	1	2	0	0	2	0	0	0
IRF8_HOXC10	TACGGT40NTAC	YAEIII	Halfsite_spacing	CGAAAC.CGTAAA	32	6	8	10	13	8	16	11	5	8	1	5	3	6	4	6	4	2	3	3	1	2	2	1	3	2	0	0	0
IRF8_HOXC10	TACGGT40NTAC	YAEIII	Halfsite_spacing	CGTAAA.CGAAAC	25	26	12	4	6	10	8	4	10	5	7	7	2	2	9	4	6	2	3	1	3	2	4	1	0	0	2	1	1
IRF8_HOXC10	TACGGT40NTAC	YAEIII	Halfsite_spacing	GTTTCG.CGTAAA	3	2	5	15	7	5	5	5	2	6	7	5	2	2	3	2	0	0	0	1	0	1	1	0	2	1	2	0	0
IRF8_HOXC10	TACGGT40NTAC	YAEIII	Halfsite_spacing	CGAAAC.TTTACG	7	6	9	4	4	14	13	4	12	8	7	14	4	9	6	6	4	3	5	3	4	3	3	3	1	0	1	1	0
ATOH1_HOXC10	TTCGGG40NGAG	YAEIII	Halfsite_spacing	CGTAAA.CAGCTG	16	5	2	12	20	33	16	11	5	6	11	5	1	5	4	7	9	6	7	1	8	3	3	5	0	1	1	0	0
ATOH1_HOXC10	TTCGGG40NGAG	YAEIII	Halfsite_spacing	CAGCTG.CGTAAA	0	16	6	6	18	19	7	1	6	3	12	5	8	5	3	6	3	8	2	3	3	4	4	3	1	3	1	2	1
CLOCK_HOXC10	TTGCTT40NCCA	YAEIII	Halfsite_spacing	CGTAAA.CACGTG	16	11	13	14	13	34	14	7	6	5	11	7	6	10	3	8	4	7	5	3	4	6	2	4	1	1	2	0	0
CLOCK_HOXC10	TTGCTT40NCCA	YAEIII	Halfsite_spacing	CACGTG.CGTAAA	12	7	3	5	18	13	5	5	6	7	2	0	5	1	2	5	1	4	3	1	4	2	2	1	1	1	0	3	0
OTX1_HOXC10	TTTATT40NGCTG	YAEIII	Halfsite_spacing	TAATCC.CGTAAA	8	12	14	19	12	13	8	11	12	16	12	11	12	9	5	3	12	6	4	4	9	3	2	4	0	0	0	1	0
OTX1_HOXC10	TTTATT40NGCTG	YAEIII	Halfsite_spacing	CGTAAA.TAATCC	13	10	16	13	18	10	12	21	15	11	12	12	10	10	8	6	8	7	1	10	10	3	3	4	4	0	1	0	0
OTX1_HOXC10	TTTATT40NGCTG	YAEIII	Halfsite_spacing	GGATTA.CGTAAA	8	22	8	16	21	16	11	13	8	9	4	9	7	9	4	9	5	10	3	2	6	6	3	2	2	5	1	1	0
OTX1_HOXC10	TTTATT40NGCTG	YAEIII	Halfsite_spacing	TAATCC.TTTACG	15	10	26	18	19	19	17	17	15	8	8	4	7	11	11	7	7	3	6	2	0	5	2	4	2	1	1	2	1
NKX2-4_NR1D2	TCCAGC40NGGC	YAEIIII	Halfsite_spacing	CACTTA.AGGTCA	3	1	0	1	3	1	1	2	0	1	0	0	3	0	0	2	1	1	2	0	0	0	1	0	3	0	0	0	0
NKX2-4_NR1D2	TCCAGC40NGGC	YAEIIII	Halfsite_spacing	AGGTCA.CACTTA	3	3	4	2	1	1	2	0	2	1	2	0	1	1	1	4	1	0	3	3	0	0	1	0	1	0	0	0	0
NKX2-4_NR1D2	TCCAGC40NGGC	YAEIIII	Halfsite_spacing	TAAGTG.AGGTCA	2	2	6	3	5	1	2	1	4	3	1	4	2	1	3	0	1	2	0	1	1	1	0	1	2	1	0	0	0
NKX2-4_NR1D2	TCCAGC40NGGC	YAEIIII	Halfsite_spacing	CACTTA.TGACCT	3	3	2	1	5	4	6	1	2	3	4	2	2	4	3	3	1	3	3	1	2	1	0	0	0	0	0	0	0
ATOH1_IRF7	TTCGGG40NGAG	YAEIIII	Halfsite_spacing	CGAAAC.CAGCTG	9	1	15	10	13	18	10	12	8	12	17	11	8	12	8	7	5	8	12	6	9	3	4	3	4	2	1	0	0
ATOH1_IRF7	TTCGGG40NGAG	YAEIIII	Halfsite_spacing	CAGCTG.CGAAAC	3	14	8	6	5	11	5	17	29	9	4	7	7	7	11	10	6	4	4	1	4	6	1	2	2	1	1	1	0
POU4F1_IRF7	TCGAAC40NGAT	YAEIIII	Halfsite_spacing	TATGCA.CGAAAC	1	7	4	9	2	6	3	8	4	5	3	4	4	2	5	5	4	3	2	0	4	2	2	1	1	1	1	0	0
POU4F1_IRF7	TCGAAC40NGAT	YAEIIII	Halfsite_spacing	CGAAAC.TATGCA	1	8	2	3	2	7	5	6	6	6	6	1	7	7	7	8	3	4	7	4	7	4	2	2	2	1	3	1	1
POU4F1_IRF7	TCGAAC40NGAT	YAEIIII	Halfsite_spacing	TGCATA.CGAAAC	6	12	13	8	4	7	6	6	6	4	4	3	6	3	5	2	1	2	2	2	2	2	4	0	2	2	0	0	0
POU4F1_IRF7	TCGAAC40NGAT	YAEIIII	Halfsite_spacing	TATGCA.GTTTCG	9	5	5	11	6	14	2	7	5	5	11	7	9	5	3	3	8	5	3	4	3	1	1	4	3	2	0	1	0
TCF12_IRF7	TGAACA40NTACT	YAEIIII	Halfsite_spacing	CACCTG.CGAAAC	15	13	8	14	11	7	6	18	10	4	9	15	8	13	4	4	8	8	9	2	2	1	3	3	3	3	0	0	1
TCF12_IRF7	TGAACA40NTACT	YAEIIII	Halfsite_spacing	CGAAAC.CACCTG	12	12	12	11	8	12	12	12	10	8	7	6	9	3	7	8	6	5	11	3	6	2	10	4	2	3	2	1	2
TCF12_IRF7	TGAACA40NTACT	YAEIIII	Halfsite_spacing	CAGGTG.CGAAAC	17	9	31	10	8	9	7	7	19	6	6	6	2	5	10	4	7	3	3	4	5	6	2	4	0	1	1	0	0
TCF12_IRF7	TGAACA40NTACT	YAEIIII	Halfsite_spacing	CACCTG.GTTTCG	14	23	6	13	16	10	17	7	11	11	7	5	6	4	6	3	9	2	4	4	4	6	3	1	0	2	1	3	0
OLIG2_IRF7	TGGCCG40NCTTT	YAEIIII	Halfsite_spacing	CGAAAC.CATATG	28	4	5	3	16	20	8	2	7	3	16	6	4	4	3	2	6	7	3	2	2	5	3	6	1	3	1	1	1
OLIG2_IRF7	TGGCCG40NCTTT	YAEIIII	Halfsite_spacing	CATATG.CGAAAC	8	4	3	9	2	9	1	7	8	2	5	4	6	5	3	2	3	2	3	6	6	0	0	1	1	1	0	0	1
HOXC11_IRF7	TCTTGT40NGATC	YAEIIII	Halfsite_spacing	CGTAAA.CGAAAC	4	21	3	2	2	5	1	6	3	6	1	5	3	1	2	3	1	2	3	1	2	2	2	1	2	0	0	0	1
HOXC11_IRF7	TCTTGT40NGATC	YAEIIII	Halfsite_spacing	CGAAAC.CGTAAA	3	2	8	3	7	12	3	6	4	10	5	2	4	3	5	3	2	4	3	4	3	1	1	1	3	1	0	0	1
HOXC11_IRF7	TCTTGT40NGATC	YAEIIII	Halfsite_spacing	TTTACG.CGAAAC	0	3	8	3	0	3	4	2	2	2	5	7	2	3	3	6	1	2	3	1	0	1	1	0	1	0	0	0	0
HOXC11_IRF7	TCTTGT40NGATC	YAEIIII	Halfsite_spacing	CGTAAA.GTTTCG	6	2	8	6	7	0	2	2	1	3	5	2	2	2	1	7	3	4	1	3	3	1	0	1	2	1	0	0	0
HOXA10_IRF7	TTTCTA40NCCAG	YAEIIII	Halfsite_spacing	CGTAAA.CGAAAC	4	33	3	3	4	5	5	6	6	2	5	4	7	1	4	4	1	2	0	4	3	0	1	2	3	0	0	0	0
HOXA10_IRF7	TTTCTA40NCCAG	YAEIIII	Halfsite_spacing	CGAAAC.CGTAAA	5	5	5	2	6	8	3	5	3	6	4	3	6	1	3	3	1	2	1	2	2	1	0	2	2	2	2	0	1
HOXA10_IRF7	TTTCTA40NCCAG	YAEIIII	Halfsite_spacing	TTTACG.CGAAAC	3	0	8	6	6	6	4	1	3	4	3	4	3	3	0	6	2	0	3	3	1	0	3	0	0	0	1	1	0
HOXA10_IRF7	TTTCTA40NCCAG	YAEIIII	Halfsite_spacing	CGTAAA.GTTTCG	2	2	2	3	6	2	3	7	5	4	7	3	1	2	2	5	3	2	1	1	2	1	2	0	0	0	0	0	0
POU3F2_IRF7	TGGTTT40NTCTG	YAEIIII	Halfsite_spacing	TATGCA.CGAAAC	2	1	9	11	8	6	3	3	6	4	1	2	2	3	2	5	0	5	4	3	0	2	2	3	1	0	2	0	0
POU3F2_IRF7	TGGTTT40NTCTG	YAEIIII	Halfsite_spacing	CGAAAC.TATGCA	5	5	2	5	4	5	4	9	5	5	3	5	4	2	3	3	1	2	3	1	1	0	0	0	0	1	1	0	0
POU3F2_IRF7	TGGTTT40NTCTG	YAEIIII	Halfsite_spacing	TGCATA.CGAAAC	12	4	6	3	3	4	3	5	3	8	4	3	1	3	3	2	4	1	2	1	2	0	7	3	0	0	0	0	0
POU3F2_IRF7	TGGTTT40NTCTG	YAEIIII	Halfsite_spacing	TATGCA.GTTTCG	3	3	6	6	7	5	4	7	4	6	1	3	4	3	8	1	1	3	0	0	2	2	2	0	0	3	0	0	0
TFAP2B_IRF7	TGATTC40NCGTG	YAEIIII	Halfsite_spacing	TGCCCT.CGAAAC	0	0	1	0	11	2	5	2	1	1	4	2	3	2	3	2	0	1	4	2	1	1	0	2	2	0	0	0	0
TFAP2B_IRF7	TGATTC40NCGTG	YAEIIII	Halfsite_spacing	CGAAAC.TGCCCT	13	5	3	2	2	2	8	3	2	6	2	2	2	1	2	1	2	0	1	1	0	0	0	1	1	0	0	0	0
TFAP2B_IRF7	TGATTC40NCGTG	YAEIIII	Halfsite_spacing	AGGGCA.CGAAAC	0	3	3	3	5	2	2	1	5	2	6	4	0	2	3	3	2	1	0	2	0	3	0	0	0	0	0	0	0
TFAP2B_IRF7	TGATTC40NCGTG	YAEIIII	Halfsite_spacing	TGCCCT.GTTTCG	0	1	0	2	7	4	3	2	4	1	4	3	4	3	0	1	3	2	2	2	2	2	1	0	1	1	0	0	0
HMX1_IRF7	TTTACT40NACA	YAEIIII	Halfsite_spacing	CACTTA.CGAAAC	0	6	4	8	9	4	2	4	8	4	6	1	9	3	1	2	2	4	3	2	1	1	0	2	3	0	0	0	0
HMX1_IRF7	TTTACT40NACA	YAEIIII	Halfsite_spacing	CGAAAC.CACTTA	38	6	1	8	11	10	7	9	1	8	7	5	4	8	7	20	4	0	11	5	4	5	3	0	3	1	0	0	0
HMX1_IRF7	TTTACT40NACA	YAEIIII	Halfsite_spacing	TAAGTG.CGAAAC	0	2	2	1	2	2	3	5	2	5	2	5	8	1	1	3	3	4	2	0	0	2	3	1	0	1	1	0	0
HMX1_IRF7	TTTACT40NACA	YAEIIII	Halfsite_spacing	CACTTA.GTTTCG	4	2	3	6	5	3	9	4	2	3	6	3	5	3	1	6	1	6	2	5	2	1	1	0	1	0	1	0	0
CREM_IRF7	TACCAA40NTTA	YAEIIII	Halfsite_spacing	CGAAAC.GACGTC	2	5	1	14	7	4	1	0	7	1	13	1	2	0	0	2	1	1	3	0	3	4	0	0	0	0	0	0	0
CREM_IRF7	TACCAA40NTTA	YAEIIII	Halfsite_spacing	GACGTC.CGAAAC	0	15	5	3	3	0	2	4	1	5	0	0	2	5	8	1	3	0	1	0	2	0	0	0	0	0	0	0	0
HOXD10_IRF7	TAGCTG40NCTA	YAEIIII	Halfsite_spacing	CGTAAA.CGAAAC	2	19	5	2	3	4	7	3	4	2	2	2	5	8	3	2	1	4	2	0	1	1	2	2	0	0	0	1	0
HOXD10_IRF7	TAGCTG40NCTA	YAEIIII	Halfsite_spacing	CGAAAC.CGTAAA	1	2	2	3	3	6	3	1	4	0	2	0	3	2	1	0	2	1	0	2	0	0	1	0	7	1	0	0	0
HOXD10_IRF7	TAGCTG40NCTA	YAEIIII	Halfsite_spacing	TTTACG.CGAAAC	0	1	6	3	6	1	2	2	4	2	3	3	1	0	3	1	3	2	1	3	1	0	1	0	0	0	0	0	0
HOXD10_IRF7	TAGCTG40NCTA	YAEIIII	Halfsite_spacing	CGTAAA.GTTTCG	6	1	2	1	1	2	2	1	0	2	3	2	1	2	3	0	0	2	1	2	0	0	1	2	0	0	0	0	0
NANOG_IRF7	TAGCGC40NCGC	YAEIIII	Halfsite_spacing	TAATGA.CGAAAC	1	4	4	7	3	2	4	2	5	1	4	5	1	1	3	0	2	2	2	2	1	1	0	2	0	1	0	0	0
NANOG_IRF7	TAGCGC40NCGC	YAEIIII	Halfsite_spacing	CGAAAC.TAATGA	7	4	3	5	3	8	4	4	7	2	1	2	1	0	1	3	1	2	1	0	3	1	0	1	1	1	0	0	0
NANOG_IRF7	TAGCGC40NCGC	YAEIIII	Halfsite_spacing	TCATTA.CGAAAC	3	1	3	4	1	2	3	1	2	2	1	1	1	2	2	0	1	3	1	1	1	0	1	2	0	0	0	0	0
NANOG_IRF7	TAGCGC40NCGC	YAEIIII	Halfsite_spacing	TAATGA.GTTTCG	1	1	2	4	2	2	5	3	2	4	6	1	7	5	0	0	0	0	2	0	2	1	0	0	1	0	1	0	0
VSX2_IRF7	TCGCCG40NTGC	YAEIIII	Halfsite_spacing	CGAAAC.TAATTA	13	11	6	6	5	7	9	10	6	7	12	12	16	8	5	9	3	5	7	0	2	3	2	2	0	1	0	3	0
VSX2_IRF7	TCGCCG40NTGC	YAEIIII	Halfsite_spacing	TAATTA.CGAAAC	4	20	7	15	3	15	7	8	5	9	9	7	5	9	5	4	3	3	3	3	3	4	2	1	2	0	0	1	0
GSX2_IRF7	TCGCGT40NCGG	YAEIIII	Halfsite_spacing	CGAAAC.TAATTA	31	18	10	13	8	5	10	13	7	10	11	9	14	11	10	5	11	6	6	0	7	2	0	2	1	0	4	0	0
GSX2_IRF7	TCGCGT40NCGG	YAEIIII	Halfsite_spacing	TAATTA.CGAAAC	6	13	10	19	9	3	7	10	7	10	7	7	9	5	7	3	5	4	8	4	7	2	5	1	4	1	0	0	2
LHX1_IRF7	TACCGA40NATA	YAEIIII	Halfsite_spacing	CGAAAC.TAATTA	30	15	16	15	11	15	8	12	9	8	11	11	9	5	5	12	5	3	5	5	4	4	5	0	2	1	3	1	0
LHX1_IRF7	TACCGA40NATA	YAEIIII	Halfsite_spacing	TAATTA.CGAAAC	8	18	15	30	15	9	8	12	8	5	12	6	4	9	9	8	6	7	2	2	1	4	4	3	2	0	0	0	1
DRGX_IRF7	TGCCGA40NGTA	YAEIIII	Halfsite_spacing	CGAAAC.TAATTA	68	56	20	11	20	17	25	25	35	14	19	27	15	8	11	12	16	19	13	9	7	13	8	11	4	5	6	0	0
DRGX_IRF7	TGCCGA40NGTA	YAEIIII	Halfsite_spacing	TAATTA.CGAAAC	15	14	16	21	17	12	14	15	15	13	21	13	8	16	15	15	10	8	8	6	8	2	6	7	5	1	0	1	0
MIXL1_IRF7	TTGGCC40NTCG	YAEIIII	Halfsite_spacing	CGAAAC.TAATTA	40	26	16	15	14	22	19	9	15	18	8	23	14	7	11	7	9	4	2	3	4	3	5	6	3	5	2	1	0
MIXL1_IRF7	TTGGCC40NTCG	YAEIIII	Halfsite_spacing	TAATTA.CGAAAC	4	4	15	24	9	12	8	11	9	7	6	13	12	5	8	8	3	6	4	1	0	3	1	2	1	1	1	1	0
LMX1A_IRF7	TTATTT40NCGT	YAEIIII	Halfsite_spacing	CGAAAC.TAATTA	42	26	10	9	12	13	19	12	8	13	10	8	8	10	7	9	7	9	5	3	5	2	3	5	5	3	1	0	1
LMX1A_IRF7	TTATTT40NCGT	YAEIIII	Halfsite_spacing	TAATTA.CGAAAC	12	9	8	34	8	8	10	8	15	10	9	6	16	10	8	6	7	6	4	4	9	7	1	2	2	2	1	0	1
TLX2_IRF7	TTGATG40NATC	YAEIIII	Halfsite_spacing	CGAAAC.TAATTA	31	17	8	4	14	17	10	7	14	7	11	9	11	3	3	8	3	4	2	4	9	4	2	2	1	0	0	1	0
TLX2_IRF7	TTGATG40NATC	YAEIIII	Halfsite_spacing	TAATTA.CGAAAC	11	11	6	11	12	3	6	5	5	4	12	7	9	11	2	8	7	7	2	3	1	4	4	1	1	2	1	0	0
MAF_IRF7	TGCTCC40NCCG	YAEIIII	Halfsite_spacing	TGCTGA.CGAAAC	17	7	9	7	8	28	28	11	1	7	8	9	3	8	9	4	7	7	3	5	4	2	1	1	0	0	0	0	0
MAF_IRF7	TGCTCC40NCCG	YAEIIII	Halfsite_spacing	CGAAAC.TGCTGA	52	39	4	4	9	15	17	23	12	13	4	3	6	6	5	5	3	8	5	5	8	4	3	4	3	0	1	0	1
MAF_IRF7	TGCTCC40NCCG	YAEIIII	Halfsite_spacing	TCAGCA.CGAAAC	7	6	6	30	22	20	16	16	10	15	10	13	7	14	7	5	10	11	7	5	6	4	11	7	7	2	2	0	0
MAF_IRF7	TGCTCC40NCCG	YAEIIII	Halfsite_spacing	TGCTGA.GTTTCG	1	15	6	6	11	10	43	55	84	26	9	6	14	21	20	12	6	8	8	6	6	1	4	2	3	1	1	0	0
MAFG_IRF7	TGTCGA40NGCA	YAEIIII	Halfsite_spacing	TGCTGA.CGAAAC	2	0	1	1	4	23	13	5	2	1	2	3	2	2	1	1	1	0	4	0	4	1	1	1	2	1	0	0	2
MAFG_IRF7	TGTCGA40NGCA	YAEIIII	Halfsite_spacing	CGAAAC.TGCTGA	24	39	7	3	5	7	9	22	4	9	8	6	9	12	7	7	2	8	3	3	2	5	7	5	1	2	1	2	0
MAFG_IRF7	TGTCGA40NGCA	YAEIIII	Halfsite_spacing	TCAGCA.CGAAAC	10	5	4	13	6	10	8	3	7	4	8	5	7	7	10	12	8	4	5	6	4	8	4	5	6	7	3	4	0
MAFG_IRF7	TGTCGA40NGCA	YAEIIII	Halfsite_spacing	TGCTGA.GTTTCG	5	12	4	3	5	2	15	18	10	12	1	4	9	5	8	11	3	2	4	11	7	0	2	1	0	0	0	0	0
MNX1_IRF7	TCCTAC40NGAA	YAEIIII	Halfsite_spacing	CGAAAC.TAATTA	53	13	13	13	8	14	15	14	8	9	10	10	8	7	4	3	3	7	6	2	3	2	3	3	2	2	1	2	0
MNX1_IRF7	TCCTAC40NGAA	YAEIIII	Halfsite_spacing	TAATTA.CGAAAC	16	12	11	18	11	15	19	12	13	8	9	9	12	6	5	7	12	5	5	6	5	1	1	3	1	1	1	0	1
SRF_IRF7	TTCGAG40NCATT	YAEIIII	Halfsite_spacing	CCATAT.CGAAAC	7	4	1	0	6	6	9	5	8	10	13	1	4	4	7	3	5	6	2	2	7	5	0	2	1	3	2	0	0
SRF_IRF7	TTCGAG40NCATT	YAEIIII	Halfsite_spacing	CGAAAC.CCATAT	3	8	12	11	10	33	9	6	4	17	7	12	7	17	2	7	13	3	8	1	5	4	3	2	0	0	0	0	1
SRF_IRF7	TTCGAG40NCATT	YAEIIII	Halfsite_spacing	ATATGG.CGAAAC	6	1	6	5	7	17	16	10	5	2	6	3	5	4	3	3	2	0	1	3	2	2	0	0	0	0	0	0	0
SRF_IRF7	TTCGAG40NCATT	YAEIIII	Halfsite_spacing	CCATAT.GTTTCG	1	3	6	7	4	6	5	13	14	28	13	5	9	16	10	8	10	1	8	4	5	6	2	4	2	4	2	3	0
DLX6_IRF7	TACAGC40NCGAT	YAEIIII	Halfsite_spacing	CGAAAC.TAATTA	31	19	22	19	24	24	18	19	14	17	14	17	17	12	10	11	13	10	10	10	7	6	7	8	6	4	3	2	0
DLX6_IRF7	TACAGC40NCGAT	YAEIIII	Halfsite_spacing	TAATTA.CGAAAC	34	31	27	29	15	16	25	18	8	22	16	17	16	13	12	7	7	8	6	5	10	4	9	6	4	0	3	0	0
PHOX2B_IRF7	TCAGAC40NCCAA	YAEIIII	Halfsite_spacing	CGAAAC.TAATTA	68	62	11	22	23	18	27	23	16	16	21	17	32	28	18	16	16	15	13	9	7	9	6	12	5	6	0	3	0
PHOX2B_IRF7	TCAGAC40NCCAA	YAEIIII	Halfsite_spacing	TAATTA.CGAAAC	20	18	12	29	14	15	16	16	10	28	26	17	25	15	12	18	17	6	10	14	9	6	2	3	5	5	0	1	0
ESX1_IRF7	TTCGTC40NTGCG	YAEIIII	Halfsite_spacing	CGAAAC.TAATTA	27	21	16	13	20	10	20	13	14	10	11	8	9	8	10	10	6	8	11	5	3	6	4	4	4	1	1	1	0
ESX1_IRF7	TTCGTC40NTGCG	YAEIIII	Halfsite_spacing	TAATTA.CGAAAC	10	16	12	34	8	8	13	8	11	12	14	13	9	9	7	10	11	4	7	2	5	1	3	3	3	5	4	1	0
PRRX1_IRF7	TACATC40NCAAG	YAEIIII	Halfsite_spacing	CGAAAC.TAATTA	79	46	41	37	29	38	31	26	16	26	31	21	23	19	13	8	17	14	13	17	9	10	9	8	3	7	2	0	0
PRRX1_IRF7	TACATC40NCAAG	YAEIIII	Halfsite_spacing	TAATTA.CGAAAC	24	33	27	41	36	29	22	25	29	37	27	15	22	16	19	23	16	17	11	10	14	14	14	10	5	2	2	0	1
PROP1_IRF7	TCCCTT40NCTCC	YAEIIII	Halfsite_spacing	CGAAAC.TAATTA	45	38	12	14	16	16	17	16	7	10	13	14	15	4	6	8	11	4	5	4	1	4	0	1	4	1	1	1	0
PROP1_IRF7	TCCCTT40NCTCC	YAEIIII	Halfsite_spacing	TAATTA.CGAAAC	12	10	10	12	11	8	5	10	14	10	6	10	11	9	8	7	9	11	4	2	4	3	3	2	3	0	0	2	1
ETV4_IRF7	TCCGCG40NGTTC	YAEIIII	Halfsite_spacing	ACCGGA.CGAAAC	3	4	47	35	18	11	11	6	20	10	12	16	9	11	11	10	7	8	7	1	6	9	2	2	2	3	0	1	1
ETV4_IRF7	TCCGCG40NGTTC	YAEIIII	Halfsite_spacing	CGAAAC.ACCGGA	18	18	13	24	26	20	13	11	15	11	10	16	14	9	14	11	9	8	6	8	8	3	4	8	1	1	1	1	2
ETV4_IRF7	TCCGCG40NGTTC	YAEIIII	Halfsite_spacing	TCCGGT.CGAAAC	21	11	15	14	14	6	16	12	14	11	5	6	5	12	6	9	5	6	3	3	8	4	1	4	0	0	2	2	1
ETV4_IRF7	TCCGCG40NGTTC	YAEIIII	Halfsite_spacing	ACCGGA.GTTTCG	2	53	5	14	10	26	19	23	9	11	5	11	6	20	6	10	9	13	5	7	6	5	8	6	4	9	1	3	1
DLX4_IRF7	TCTATA40NCCTA	YAEIIII	Halfsite_spacing	CGAAAC.TAATTA	11	17	12	10	19	18	9	10	11	12	10	11	6	9	9	14	11	6	6	4	6	3	2	4	3	3	2	1	0
DLX4_IRF7	TCTATA40NCCTA	YAEIIII	Halfsite_spacing	TAATTA.CGAAAC	17	20	14	24	9	7	5	10	8	14	8	12	8	5	7	8	7	9	4	5	1	1	5	0	1	1	0	1	1
VAX2_IRF7	TTCTAA40NACTG	YAEIIII	Halfsite_spacing	CGAAAC.TAATTA	61	26	18	22	14	16	24	23	15	19	17	16	19	13	15	18	8	9	11	6	7	10	5	4	8	1	2	2	0
VAX2_IRF7	TTCTAA40NACTG	YAEIIII	Halfsite_spacing	TAATTA.CGAAAC	18	19	15	21	17	17	16	21	9	18	11	9	11	11	12	6	12	5	5	10	5	6	4	4	1	1	0	0	0
GSX1_ELK3	TCAAAG40NGAG	YAFI	Halfsite_spacing	ACCGGA.TAATTA	5	1	40	5	6	8	13	10	8	4	4	6	5	6	6	4	0	7	8	2	1	10	2	0	1	0	0	0	0
GSX1_ELK3	TCAAAG40NGAG	YAFI	Halfsite_spacing	TAATTA.ACCGGA	4	1	6	8	5	5	3	11	3	9	12	8	12	7	2	3	8	1	4	5	2	0	3	2	0	1	0	0	0
RFX5_ELK3	TCCCTT40NCAT	YAFI	Halfsite_spacing	GGCAAC.ACCGGA	7	7	2	5	5	5	2	9	10	4	5	9	7	3	4	5	11	5	3	1	1	2	1	0	1	0	1	1	1
RFX5_ELK3	TCCCTT40NCAT	YAFI	Halfsite_spacing	ACCGGA.GGCAAC	2	6	3	10	2	2	5	9	4	7	4	6	2	6	2	6	4	3	3	4	6	2	0	4	0	1	1	0	0
RFX5_ELK3	TCCCTT40NCAT	YAFI	Halfsite_spacing	GTTGCC.ACCGGA	7	7	7	5	5	6	8	9	3	9	4	8	3	0	4	7	4	3	3	2	5	0	1	0	0	2	0	0	0
RFX5_ELK3	TCCCTT40NCAT	YAFI	Halfsite_spacing	GGCAAC.TCCGGT	2	25	4	2	10	9	4	5	3	7	4	3	6	8	6	5	6	5	1	0	2	1	5	0	0	0	0	0	0
NKX2-4_ELK3	TCCAGC40NGGC	YAFI	Halfsite_spacing	CACTTA.ACCGGA	3	8	4	11	7	3	9	5	5	3	3	3	2	4	4	1	0	2	3	1	0	1	1	3	1	0	1	0	0
NKX2-4_ELK3	TCCAGC40NGGC	YAFI	Halfsite_spacing	ACCGGA.CACTTA	2	3	12	6	10	11	12	11	8	8	5	4	5	4	5	3	4	2	6	1	2	5	2	2	0	0	0	1	3
NKX2-4_ELK3	TCCAGC40NGGC	YAFI	Halfsite_spacing	TAAGTG.ACCGGA	2	6	2	6	5	3	4	4	5	1	2	4	4	2	2	1	2	5	3	2	3	2	3	0	0	0	0	0	0
NKX2-4_ELK3	TCCAGC40NGGC	YAFI	Halfsite_spacing	CACTTA.TCCGGT	4	0	8	1	2	8	1	5	3	3	2	4	5	1	3	1	2	2	4	2	2	0	0	3	0	1	0	0	0
POU4F1_ELK3	TAACGC40NGTG	YAFI	Halfsite_spacing	TATGCA.ACCGGA	2	12	14	24	15	4	13	5	12	5	11	4	5	7	5	9	6	8	1	2	3	5	1	2	1	1	1	1	0
POU4F1_ELK3	TAACGC40NGTG	YAFI	Halfsite_spacing	ACCGGA.TATGCA	12	3	13	5	7	13	6	7	9	6	14	10	12	7	4	5	10	3	1	8	7	3	2	3	2	2	1	0	0
POU4F1_ELK3	TAACGC40NGTG	YAFI	Halfsite_spacing	TGCATA.ACCGGA	6	10	4	5	8	2	11	7	8	8	6	6	7	13	10	13	5	7	5	4	1	1	3	0	0	3	1	1	0
POU4F1_ELK3	TAACGC40NGTG	YAFI	Halfsite_spacing	TATGCA.TCCGGT	18	4	16	9	11	12	11	4	9	7	7	7	5	6	10	5	4	7	1	1	5	4	1	1	3	1	0	0	0
PAX7_ELK3	TATGGA40NAGA	YAFI	Halfsite_spacing	GTCACG.ACCGGA	0	3	5	1	1	2	1	2	1	0	0	6	3	0	0	6	4	1	0	1	1	0	0	0	1	3	0	0	0
PAX7_ELK3	TATGGA40NAGA	YAFI	Halfsite_spacing	ACCGGA.GTCACG	0	15	0	3	3	2	2	15	13	3	2	3	0	1	1	2	0	1	0	1	0	0	2	0	1	1	2	1	0
PAX7_ELK3	TATGGA40NAGA	YAFI	Halfsite_spacing	CGTGAC.ACCGGA	3	2	1	5	1	3	7	1	4	3	2	0	9	0	1	2	1	1	0	0	1	0	1	0	0	0	0	0	0
PAX7_ELK3	TATGGA40NAGA	YAFI	Halfsite_spacing	GTCACG.TCCGGT	1	0	2	0	2	3	2	1	1	3	3	0	1	6	4	0	0	1	2	2	4	0	4	0	0	0	0	0	0
CEBPE_ELK3	TGGGCT40NGTT	YAFI	Halfsite_spacing	ACCGGA.TGCGCA	6	4	7	13	2	7	5	9	10	6	15	7	3	13	4	6	4	5	4	5	2	3	4	11	1	3	0	0	0
CEBPE_ELK3	TGGGCT40NGTT	YAFI	Halfsite_spacing	TGCGCA.ACCGGA	40	7	8	6	5	10	4	7	3	3	10	6	9	6	5	5	2	3	5	3	2	2	1	4	0	3	0	1	0
SRF_ELK3	TAGGAC40NACA	YAFI	Halfsite_spacing	CCATAT.ACCGGA	1	0	3	3	10	11	12	11	3	5	11	6	6	3	6	4	1	4	4	3	1	3	1	0	1	1	0	1	0
SRF_ELK3	TAGGAC40NACA	YAFI	Halfsite_spacing	ACCGGA.CCATAT	5	4	10	7	10	19	14	13	11	4	8	8	7	7	7	9	7	3	2	8	8	3	3	3	1	1	1	1	1
SRF_ELK3	TAGGAC40NACA	YAFI	Halfsite_spacing	ATATGG.ACCGGA	15	13	15	3	13	5	9	4	11	13	6	8	9	8	8	3	1	7	4	3	0	3	3	0	1	0	0	0	0
SRF_ELK3	TAGGAC40NACA	YAFI	Halfsite_spacing	CCATAT.TCCGGT	4	1	1	4	5	4	5	13	17	16	11	10	8	9	5	1	0	2	3	8	7	6	3	0	0	1	1	1	0
SPIB_ELK3	TTAGTG40NACC	YAFI	Halfsite_spacing	GAGGAA.ACCGGA	9	6	9	4	6	4	8	5	2	6	4	4	5	4	4	8	4	2	3	2	2	2	1	1	0	2	2	0	0
SPIB_ELK3	TTAGTG40NACC	YAFI	Halfsite_spacing	ACCGGA.GAGGAA	0	6	8	3	1	8	7	15	8	10	6	8	1	4	3	2	6	2	2	0	1	1	0	0	1	1	2	2	0
SPIB_ELK3	TTAGTG40NACC	YAFI	Halfsite_spacing	TTCCTC.ACCGGA	9	1	5	0	4	7	5	5	1	1	7	4	3	1	5	0	3	3	0	2	0	4	0	2	1	1	0	0	0
SPIB_ELK3	TTAGTG40NACC	YAFI	Halfsite_spacing	GAGGAA.TCCGGT	0	3	10	1	2	8	5	5	7	9	2	2	3	4	4	4	6	2	6	4	6	1	5	1	4	1	0	1	1
POU3F2_ELK3	TTGTCC40NTAG	YAFI	Halfsite_spacing	TATGCA.ACCGGA	2	11	11	7	8	5	2	11	8	12	5	3	3	8	5	2	11	2	3	3	4	2	1	1	0	1	0	0	0
POU3F2_ELK3	TTGTCC40NTAG	YAFI	Halfsite_spacing	ACCGGA.TATGCA	27	5	8	14	0	9	10	12	5	11	9	7	1	8	5	12	3	6	3	4	3	2	2	2	1	0	0	0	0
POU3F2_ELK3	TTGTCC40NTAG	YAFI	Halfsite_spacing	TGCATA.ACCGGA	13	13	11	6	4	10	8	3	14	6	11	8	3	6	10	0	4	3	2	2	2	0	2	3	5	2	1	1	0
POU3F2_ELK3	TTGTCC40NTAG	YAFI	Halfsite_spacing	TATGCA.TCCGGT	16	1	16	9	6	9	16	16	11	7	5	16	7	5	6	1	4	7	6	6	6	4	11	4	2	4	4	0	1
PHOX2B_ELK3	TGCATG40NATG	YAFI	Halfsite_spacing	ACCGGA.TAATTA	6	5	27	19	13	16	15	13	11	16	8	10	9	7	3	11	7	5	3	5	4	7	2	0	3	2	1	3	0
PHOX2B_ELK3	TGCATG40NATG	YAFI	Halfsite_spacing	TAATTA.ACCGGA	20	6	16	6	8	10	12	13	13	11	12	12	8	1	3	7	6	4	3	0	2	3	1	1	2	4	0	1	0
MIXL1_ELK3	TTGAGT40NCGC	YAFI	Halfsite_spacing	ACCGGA.TAATTA	9	12	27	22	29	26	56	32	34	18	21	24	21	10	19	18	19	10	5	6	7	3	5	3	0	2	3	1	1
MIXL1_ELK3	TTGAGT40NCGC	YAFI	Halfsite_spacing	TAATTA.ACCGGA	20	9	18	15	31	14	15	17	7	10	27	6	7	12	14	7	12	13	3	7	4	10	5	4	2	1	0	2	1
FOXA2_ELK3	TCACCA40NATG	YAFI	Halfsite_spacing	TAAACA.ACCGGA	12	5	3	9	7	10	11	4	5	2	4	5	6	8	6	7	2	6	4	3	3	5	2	1	0	1	0	0	0
FOXA2_ELK3	TCACCA40NATG	YAFI	Halfsite_spacing	ACCGGA.TAAACA	5	8	23	20	11	9	13	11	11	8	14	10	8	7	5	6	9	10	6	5	2	7	8	5	4	3	2	2	0
FOXA2_ELK3	TCACCA40NATG	YAFI	Halfsite_spacing	TGTTTA.ACCGGA	3	5	3	20	12	11	13	16	8	5	15	6	9	5	12	4	9	7	6	5	9	2	6	7	4	0	0	0	0
FOXA2_ELK3	TCACCA40NATG	YAFI	Halfsite_spacing	TAAACA.TCCGGT	62	2	18	5	10	15	29	15	12	3	6	11	4	5	4	8	3	16	4	2	8	5	5	0	0	0	1	1	0
PROX1_ELK3	TCATAA40NAGC	YAFI	Halfsite_spacing	TAAGAC.ACCGGA	16	4	14	9	10	10	15	17	7	10	11	15	12	9	12	6	7	8	11	4	3	3	6	3	3	0	0	2	1
PROX1_ELK3	TCATAA40NAGC	YAFI	Halfsite_spacing	ACCGGA.TAAGAC	3	2	35	13	9	5	10	12	12	12	7	15	10	5	8	8	7	10	7	3	8	6	1	3	3	1	1	1	0
PROX1_ELK3	TCATAA40NAGC	YAFI	Halfsite_spacing	GTCTTA.ACCGGA	14	11	12	7	4	11	12	19	6	15	11	13	4	5	11	4	3	7	12	11	7	6	2	2	3	0	4	1	1
PROX1_ELK3	TCATAA40NAGC	YAFI	Halfsite_spacing	TAAGAC.TCCGGT	4	59	7	17	9	12	6	11	8	8	7	9	5	7	8	12	8	8	4	6	6	7	6	1	4	2	5	1	0
MLX_ELK3	TTGTCT40NGCT	YAFI	Halfsite_spacing	ACCGGA.CACGTG	49	104	85	114	71	61	132	128	92	104	116	80	92	81	45	62	42	63	54	30	30	27	19	18	19	9	4	6	0
MLX_ELK3	TTGTCT40NGCT	YAFI	Halfsite_spacing	CACGTG.ACCGGA	467	98	81	106	61	90	81	100	82	80	87	69	75	55	54	55	34	38	38	31	31	14	16	23	17	14	10	6	3
HOXD12_MEF2A	TCACTG40NACC	YAFII	Halfsite_spacing	CGTAAA.AAATAG	3	2	4	5	7	11	11	6	4	7	7	2	0	6	6	5	2	5	2	3	0	1	0	4	1	1	1	1	2
HOXD12_MEF2A	TCACTG40NACC	YAFII	Halfsite_spacing	AAATAG.CGTAAA	1	10	6	5	5	8	1	5	5	5	2	2	4	3	4	4	4	5	2	0	0	1	0	2	0	0	0	1	1
HOXD12_MEF2A	TCACTG40NACC	YAFII	Halfsite_spacing	TTTACG.AAATAG	1	2	1	2	5	6	5	4	2	7	4	1	5	2	3	4	1	3	2	3	2	1	0	1	1	1	0	1	1
HOXD12_MEF2A	TCACTG40NACC	YAFII	Halfsite_spacing	CGTAAA.CTATTT	5	3	8	9	6	2	9	5	7	6	4	5	4	5	2	3	1	2	2	1	0	1	0	1	1	1	0	0	0
GSX2_MEF2A	TTGTAG40NTCT	YAFII	Halfsite_spacing	AAATAG.TAATTA	11	11	13	11	17	26	14	11	4	6	2	4	8	10	9	4	5	0	0	3	2	0	3	2	0	1	1	0	0
GSX2_MEF2A	TTGTAG40NTCT	YAFII	Halfsite_spacing	TAATTA.AAATAG	4	2	10	14	15	25	19	7	11	8	5	5	8	11	5	6	10	2	5	3	3	1	4	4	4	1	0	0	0
HMX1_MEF2A	TCGTCT40NCTA	YAFII	Halfsite_spacing	CACTTA.AAATAG	9	4	1	7	4	1	7	2	3	6	5	1	3	0	1	3	3	1	2	0	0	1	1	0	0	0	0	0	0
HMX1_MEF2A	TCGTCT40NCTA	YAFII	Halfsite_spacing	AAATAG.CACTTA	13	12	3	11	8	3	8	6	4	4	2	4	3	1	7	4	2	3	1	2	1	3	0	4	1	0	0	0	1
HMX1_MEF2A	TCGTCT40NCTA	YAFII	Halfsite_spacing	TAAGTG.AAATAG	2	2	0	9	5	6	4	3	4	9	3	4	3	3	1	3	4	2	3	0	2	2	2	2	1	0	1	0	1
HMX1_MEF2A	TCGTCT40NCTA	YAFII	Halfsite_spacing	CACTTA.CTATTT	1	6	5	7	5	3	2	3	3	3	3	5	2	0	0	3	4	2	0	1	1	2	0	0	0	0	0	0	1
FOXB1_MEF2A	TGCCGG40NCAG	YAFII	Halfsite_spacing	TAAACA.AAATAG	7	3	3	3	2	6	4	3	10	10	1	7	2	4	5	3	5	3	1	3	3	2	2	0	0	0	1	2	0
FOXB1_MEF2A	TGCCGG40NCAG	YAFII	Halfsite_spacing	AAATAG.TAAACA	11	12	4	4	8	9	11	10	8	9	8	7	7	8	4	3	8	4	1	2	2	0	3	0	3	2	0	1	0
FOXB1_MEF2A	TGCCGG40NCAG	YAFII	Halfsite_spacing	TGTTTA.AAATAG	0	2	0	5	5	1	1	6	2	4	2	3	4	5	4	6	2	4	2	3	2	5	2	2	0	0	1	1	0
FOXB1_MEF2A	TGCCGG40NCAG	YAFII	Halfsite_spacing	TAAACA.CTATTT	5	5	3	9	9	13	7	6	8	8	10	3	4	6	3	6	1	4	2	0	0	1	0	0	1	1	1	0	0
PAX1_MEF2A	TATAGC40NGAC	YAFII	Halfsite_spacing	GTCACG.AAATAG	0	1	0	4	6	3	2	8	5	2	4	4	2	4	4	7	3	5	2	1	2	0	2	0	3	1	1	0	0
PAX1_MEF2A	TATAGC40NGAC	YAFII	Halfsite_spacing	AAATAG.GTCACG	8	3	6	3	4	3	7	2	5	4	6	2	6	10	3	3	2	0	4	3	1	1	2	2	2	1	0	0	0
PAX1_MEF2A	TATAGC40NGAC	YAFII	Halfsite_spacing	CGTGAC.AAATAG	5	7	7	5	2	5	2	1	5	4	4	3	2	1	1	3	1	2	0	2	0	2	0	0	1	0	1	1	0
PAX1_MEF2A	TATAGC40NGAC	YAFII	Halfsite_spacing	GTCACG.CTATTT	30	14	17	5	2	4	7	5	4	7	2	4	2	3	4	1	2	3	2	0	1	2	0	3	1	2	1	0	0
BARHL2_MEF2A	TTGGAC40NGTG	YAFII	Halfsite_spacing	TAAACG.AAATAG	5	9	3	7	6	7	5	5	5	5	2	3	4	5	6	2	6	7	2	3	2	1	9	0	1	1	1	1	0
BARHL2_MEF2A	TTGGAC40NGTG	YAFII	Halfsite_spacing	AAATAG.TAAACG	5	11	20	12	11	9	13	10	3	9	7	3	4	2	3	3	3	3	4	1	5	1	1	0	0	0	0	0	0
BARHL2_MEF2A	TTGGAC40NGTG	YAFII	Halfsite_spacing	CGTTTA.AAATAG	2	2	6	4	4	5	6	8	2	4	5	3	6	1	2	6	3	2	4	4	1	1	1	1	0	2	1	0	1
BARHL2_MEF2A	TTGGAC40NGTG	YAFII	Halfsite_spacing	TAAACG.CTATTT	9	6	6	10	8	7	9	6	5	4	5	6	3	4	0	4	1	6	5	1	1	0	3	1	1	1	1	1	0
HOXC11_MEF2A	TCTAAC40NACC	YAFII	Halfsite_spacing	CGTAAA.AAATAG	5	1	1	3	5	5	4	4	3	3	2	2	0	0	3	3	3	1	1	1	1	2	3	0	0	0	1	0	1
HOXC11_MEF2A	TCTAAC40NACC	YAFII	Halfsite_spacing	AAATAG.CGTAAA	0	5	8	3	2	1	3	1	1	2	3	5	2	1	1	1	0	1	1	1	0	0	2	1	0	1	0	0	0
HOXC11_MEF2A	TCTAAC40NACC	YAFII	Halfsite_spacing	TTTACG.AAATAG	1	2	2	1	2	1	2	1	7	6	2	1	2	8	2	0	2	3	2	1	0	1	0	0	1	0	0	0	0
HOXC11_MEF2A	TCTAAC40NACC	YAFII	Halfsite_spacing	CGTAAA.CTATTT	1	3	3	7	4	3	3	1	2	2	4	3	0	0	2	3	2	0	0	2	1	1	1	1	1	0	0	1	0
SHOX_MEF2A	TCCAAG40NAAC	YAFII	Halfsite_spacing	AAATAG.TAATTA	1	6	4	4	6	3	2	8	8	0	3	2	2	3	5	2	5	4	2	3	1	2	0	0	3	0	0	0	0
SHOX_MEF2A	TCCAAG40NAAC	YAFII	Halfsite_spacing	TAATTA.AAATAG	2	2	2	5	11	5	5	6	4	5	1	3	2	1	3	0	2	6	3	0	3	2	0	2	0	0	0	0	0
MIXL1_TCF7L1	TTGGCC40NTCG	YAFII	Halfsite_spacing	ATCAAA.TAATTA	4	10	6	2	7	7	10	4	5	5	7	7	4	5	3	3	2	2	2	1	3	3	1	0	2	1	1	0	0
MIXL1_TCF7L1	TTGGCC40NTCG	YAFII	Halfsite_spacing	TAATTA.ATCAAA	8	50	6	6	17	5	7	2	7	5	4	1	5	1	7	1	4	4	0	2	1	2	2	1	3	1	1	0	0
DLX5_MEF2A	TCAAGA40NCGC	YAFII	Halfsite_spacing	AAATAG.TAATTA	13	16	26	30	34	32	28	23	17	8	21	10	11	12	12	12	2	14	8	7	6	9	9	4	3	2	1	2	0
DLX5_MEF2A	TCAAGA40NCGC	YAFII	Halfsite_spacing	TAATTA.AAATAG	10	8	9	19	25	23	21	22	15	10	9	16	17	9	10	8	9	5	4	7	6	4	4	3	3	6	3	1	1
USF2_TCF7L1	TATGAC40NGACC	YAFII	Halfsite_spacing	ATCAAA.CACGTG	7	26	13	13	15	17	8	19	19	18	18	8	15	14	11	16	9	7	9	9	7	4	5	3	3	6	2	2	0
USF2_TCF7L1	TATGAC40NGACC	YAFII	Halfsite_spacing	CACGTG.ATCAAA	61	4	15	11	21	11	19	14	11	13	12	22	12	14	9	11	10	9	8	11	8	5	6	5	3	2	3	0	1
PHOX2B_TCF7L1	TCAGAC40NCCAA	YAFII	Halfsite_spacing	ATCAAA.TAATTA	26	43	61	27	26	30	29	20	25	21	19	19	20	23	18	20	15	14	6	14	8	8	10	7	4	10	3	1	0
PHOX2B_TCF7L1	TCAGAC40NCCAA	YAFII	Halfsite_spacing	TAATTA.ATCAAA	30	69	17	18	31	36	34	27	25	21	18	10	17	19	12	17	16	13	6	7	8	9	9	2	4	9	1	1	3
MLX_TCF7L1	TCCAGC40NGTCC	YAFII	Halfsite_spacing	ATCAAA.CACGTG	18	20	15	17	21	16	19	16	16	19	10	14	11	11	18	13	6	2	8	7	2	8	7	6	3	2	2	0	0
MLX_TCF7L1	TCCAGC40NGTCC	YAFII	Halfsite_spacing	CACGTG.ATCAAA	196	12	18	13	16	28	19	15	21	17	14	14	14	10	11	11	10	7	12	7	8	7	4	3	4	2	1	2	1
NFAT5_MEF2C	TCATTC40NAGGC	YAFIII	Halfsite_spacing	TGGAAA.AAATAG	5	1	1	0	3	5	9	5	6	3	3	3	3	5	3	2	0	3	1	1	0	0	2	0	0	0	0	1	1
NFAT5_MEF2C	TCATTC40NAGGC	YAFIII	Halfsite_spacing	AAATAG.TGGAAA	4	6	7	11	6	6	5	2	1	0	3	2	4	3	5	2	1	5	1	2	1	0	2	0	3	0	0	1	0
NFAT5_MEF2C	TCATTC40NAGGC	YAFIII	Halfsite_spacing	TTTCCA.AAATAG	6	12	3	0	1	4	6	4	5	3	3	5	1	4	1	2	2	0	0	0	0	2	0	0	0	1	0	0	0
NFAT5_MEF2C	TCATTC40NAGGC	YAFIII	Halfsite_spacing	TGGAAA.CTATTT	2	5	0	2	11	2	5	7	8	5	4	5	2	4	2	2	2	3	2	2	3	0	3	1	4	4	0	1	0
HOXD12_MEF2C	TCGGAC40NCCA	YAFIII	Halfsite_spacing	CGTAAA.AAATAG	5	1	0	0	3	5	6	2	3	3	2	1	3	3	2	1	1	2	1	1	1	1	0	0	1	0	0	0	0
HOXD12_MEF2C	TCGGAC40NCCA	YAFIII	Halfsite_spacing	AAATAG.CGTAAA	1	1	4	10	5	5	3	3	1	2	3	1	1	2	1	1	0	2	1	5	1	1	0	0	0	1	1	0	0
HOXD12_MEF2C	TCGGAC40NCCA	YAFIII	Halfsite_spacing	TTTACG.AAATAG	0	1	1	5	1	2	1	3	1	2	4	1	2	1	3	2	2	1	1	0	2	0	1	0	0	0	0	0	0
HOXD12_MEF2C	TCGGAC40NCCA	YAFIII	Halfsite_spacing	CGTAAA.CTATTT	6	5	1	5	9	4	4	4	4	1	4	0	4	2	1	5	2	1	2	0	1	1	1	3	0	0	2	0	0
FOXB1_MEF2C	TAAGGG40NACC	YAFIII	Halfsite_spacing	TAAACA.AAATAG	3	4	1	6	9	2	2	3	4	1	3	4	3	0	2	2	1	1	0	1	3	4	0	1	2	1	0	0	0
FOXB1_MEF2C	TAAGGG40NACC	YAFIII	Halfsite_spacing	AAATAG.TAAACA	2	7	4	2	0	3	8	6	1	5	0	1	6	2	4	3	4	5	3	0	3	5	0	0	1	1	1	0	0
FOXB1_MEF2C	TAAGGG40NACC	YAFIII	Halfsite_spacing	TGTTTA.AAATAG	0	3	2	6	3	2	2	0	3	0	1	3	3	2	7	3	5	7	2	1	0	0	0	0	0	1	0	0	1
FOXB1_MEF2C	TAAGGG40NACC	YAFIII	Halfsite_spacing	TAAACA.CTATTT	2	4	4	1	4	5	1	3	4	3	7	1	3	3	1	2	0	0	0	0	2	0	0	0	0	0	0	0	0
GSC_MEF2C	TATAGT40NATAA	YAFIII	Halfsite_spacing	TAATCC.AAATAG	0	4	2	4	4	4	3	1	1	2	0	3	0	1	5	2	1	0	0	3	1	0	0	1	0	1	0	0	0
GSC_MEF2C	TATAGT40NATAA	YAFIII	Halfsite_spacing	AAATAG.TAATCC	1	9	7	8	6	10	3	2	1	3	6	5	3	3	4	4	2	2	3	3	2	2	2	1	3	1	1	0	0
GSC_MEF2C	TATAGT40NATAA	YAFIII	Halfsite_spacing	GGATTA.AAATAG	2	2	3	4	3	5	8	5	1	2	4	1	7	4	1	3	2	0	5	3	2	0	2	1	0	0	0	1	0
GSC_MEF2C	TATAGT40NATAA	YAFIII	Halfsite_spacing	TAATCC.CTATTT	4	5	5	3	5	4	5	4	1	4	3	3	4	5	3	2	0	1	3	0	3	1	1	1	1	2	1	0	0
ONECUT2_TEF	TGGCCG40NGCT	YAFIII	Halfsite_spacing	TACGTA.ATCGAT	58	11	11	11	21	14	10	13	10	13	11	9	8	10	10	11	16	6	1	7	8	5	3	6	2	0	1	2	0
GSX2_MEF2C	TCGCGT40NCGG	YAFIII	Halfsite_spacing	AAATAG.TAATTA	18	22	14	16	41	56	18	20	12	19	17	11	11	12	11	8	16	12	8	6	7	15	8	4	6	3	0	6	0
GSX2_MEF2C	TCGCGT40NCGG	YAFIII	Halfsite_spacing	TAATTA.AAATAG	9	7	11	20	11	35	28	21	10	17	8	7	8	6	7	14	8	9	7	8	3	5	1	4	2	2	4	1	0
ELK1_MEF2C	TCCTTG40NTGGC	YAFIII	Halfsite_spacing	ACCGGA.AAATAG	6	0	4	4	5	7	8	9	10	7	8	4	7	8	9	5	5	2	5	2	1	1	1	1	1	2	1	0	0
ELK1_MEF2C	TCCTTG40NTGGC	YAFIII	Halfsite_spacing	AAATAG.ACCGGA	11	13	10	12	11	10	14	9	8	5	8	9	6	4	2	2	3	5	7	4	4	5	1	0	3	1	5	0	0
ELK1_MEF2C	TCCTTG40NTGGC	YAFIII	Halfsite_spacing	TCCGGT.AAATAG	3	5	6	13	15	10	9	12	6	8	9	7	7	1	9	3	3	5	5	1	4	2	3	2	3	2	2	0	0
ELK1_MEF2C	TCCTTG40NTGGC	YAFIII	Halfsite_spacing	ACCGGA.CTATTT	1	16	15	9	35	19	12	11	10	6	11	12	16	6	9	4	4	6	6	9	6	10	4	10	2	1	3	2	1
ETV1_T	TGGACT40NAACT	YAFIIII	Halfsite_spacing	ACCGGA.GGTGTG	2	0	0	2	6	4	1	12	5	2	3	2	4	2	5	15	3	4	3	3	2	0	0	4	0	0	0	1	0
ETV1_T	TGGACT40NAACT	YAFIIII	Halfsite_spacing	GGTGTG.ACCGGA	5	11	2	12	10	10	3	8	3	2	7	4	3	6	8	2	6	0	1	6	5	13	3	1	4	4	1	7	0
ETV1_T	TGGACT40NAACT	YAFIIII	Halfsite_spacing	TCCGGT.GGTGTG	2	5	2	11	5	2	0	8	11	2	11	5	3	9	2	1	3	3	3	1	1	3	0	1	2	0	1	2	1
ETV1_T	TGGACT40NAACT	YAFIIII	Halfsite_spacing	ACCGGA.CACACC	0	3	1	1	2	1	3	1	4	0	5	11	2	4	2	0	3	5	3	1	0	0	1	0	0	1	0	0	0
SRF_T	TTCGAG40NCATT	YAFIIII	Halfsite_spacing	CCATAT.GGTGTG	0	0	81	18	8	4	6	4	10	2	6	8	5	4	10	4	4	3	6	3	2	1	0	1	3	3	1	0	0
SRF_T	TTCGAG40NCATT	YAFIIII	Halfsite_spacing	GGTGTG.CCATAT	2	10	5	5	6	8	8	2	5	6	2	4	4	6	2	1	3	6	1	2	6	3	0	1	0	0	0	0	0
SRF_T	TTCGAG40NCATT	YAFIIII	Halfsite_spacing	ATATGG.GGTGTG	7	7	10	8	4	5	11	8	13	4	6	6	5	5	5	6	1	7	5	4	3	5	0	2	1	0	0	0	0
SRF_T	TTCGAG40NCATT	YAFIIII	Halfsite_spacing	CCATAT.CACACC	1	1	1	1	6	13	12	11	4	7	4	6	1	3	4	6	1	3	3	5	0	4	3	2	2	1	1	0	0
HHEX_T	TTGCCT40NTGGA	YAFIIII	Halfsite_spacing	GGTGTG.TAATTA	5	10	8	5	1	3	3	5	3	3	3	2	4	1	5	2	1	0	0	3	3	3	1	2	1	0	1	0	0
HHEX_T	TTGCCT40NTGGA	YAFIIII	Halfsite_spacing	TAATTA.GGTGTG	8	6	8	6	4	4	1	5	2	0	2	8	2	0	3	1	2	2	1	4	0	2	1	3	1	0	1	0	0
ELK1_T	TCCTTG40NTGGC	YAFIIII	Halfsite_spacing	ACCGGA.GGTGTG	2	2	0	9	7	8	7	13	6	4	3	5	4	3	4	1	6	2	6	4	0	1	1	2	2	4	0	0	0
ELK1_T	TCCTTG40NTGGC	YAFIIII	Halfsite_spacing	GGTGTG.ACCGGA	6	8	10	2	5	4	6	2	7	3	6	4	2	4	1	2	2	1	3	3	2	0	1	0	0	2	2	1	0
ELK1_T	TCCTTG40NTGGC	YAFIIII	Halfsite_spacing	TCCGGT.GGTGTG	5	2	7	6	5	3	9	6	8	6	8	3	3	4	4	0	5	2	1	2	4	3	0	0	2	0	0	0	0
ELK1_T	TCCTTG40NTGGC	YAFIIII	Halfsite_spacing	ACCGGA.CACACC	4	6	6	13	9	7	8	2	4	7	3	2	6	1	3	7	1	1	4	3	3	0	2	2	3	1	0	1	1
CREB5_T	TCCAGA40NCTCC	YAFIIII	Halfsite_spacing	GGTGTG.GACGTC	2	7	2	4	9	7	9	5	15	11	4	3	5	3	6	6	3	2	3	2	7	2	2	2	1	2	0	0	0
CREB5_T	TCCAGA40NCTCC	YAFIIII	Halfsite_spacing	GACGTC.GGTGTG	1	2	5	8	5	8	9	9	6	6	7	7	9	5	4	2	8	2	6	1	1	1	2	5	0	0	2	0	0
BARHL1_T	TTGCGA40NTACG	YAFIIII	Halfsite_spacing	TAAACG.GGTGTG	3	2	2	4	4	5	4	3	9	8	2	8	5	0	1	7	4	3	4	2	3	1	2	2	6	0	1	0	1
BARHL1_T	TTGCGA40NTACG	YAFIIII	Halfsite_spacing	GGTGTG.TAAACG	5	17	7	3	8	13	1	1	5	7	4	1	1	9	1	0	8	2	2	3	6	1	0	0	1	0	4	0	0
BARHL1_T	TTGCGA40NTACG	YAFIIII	Halfsite_spacing	CGTTTA.GGTGTG	7	8	9	7	7	9	7	10	9	9	6	11	4	6	8	7	2	4	6	5	6	3	3	4	1	1	1	0	0
BARHL1_T	TTGCGA40NTACG	YAFIIII	Halfsite_spacing	TAAACG.CACACC	3	6	10	9	10	5	9	5	12	9	8	6	6	9	2	4	4	5	3	2	4	2	3	3	3	0	2	1	0
TLX2_T	TTGATG40NATC	YAFIIII	Halfsite_spacing	GGTGTG.TAATTA	4	7	5	6	2	3	3	3	4	1	6	3	3	7	1	3	4	5	2	1	4	0	2	2	5	0	0	0	0
TLX2_T	TTGATG40NATC	YAFIIII	Halfsite_spacing	TAATTA.GGTGTG	15	7	7	7	4	6	6	2	6	3	6	2	5	8	5	6	5	5	0	2	5	2	0	0	0	1	0	1	0
MAFF_POU3F4	TATACC40NGCC	YAGIII	Halfsite_spacing	TGCTGA.TATGCA	3	62	40	6	3	5	1	3	9	11	4	3	7	5	4	5	2	5	0	2	0	1	1	0	1	0	0	0	0
MAFF_POU3F4	TATACC40NGCC	YAGIII	Halfsite_spacing	TATGCA.TGCTGA	2	4	1	10	10	7	7	2	1	7	3	3	1	3	1	2	2	5	1	2	7	1	0	0	1	0	0	0	0
MAFF_POU3F4	TATACC40NGCC	YAGIII	Halfsite_spacing	TCAGCA.TATGCA	2	7	8	9	7	6	5	10	6	4	0	3	2	2	2	2	3	1	4	1	0	1	2	0	1	0	0	0	0
MAFF_POU3F4	TATACC40NGCC	YAGIII	Halfsite_spacing	TGCTGA.TGCATA	7	2	12	49	30	9	1	5	1	1	15	6	5	8	2	6	0	5	1	1	5	0	0	0	0	0	0	0	0
MAFG_POU3F4	TGTTAA40NACT	YAGIII	Halfsite_spacing	TGCTGA.TATGCA	9	39	21	6	5	4	4	4	7	4	5	9	5	4	1	6	2	3	5	0	1	0	3	0	1	3	1	1	2
MAFG_POU3F4	TGTTAA40NACT	YAGIII	Halfsite_spacing	TATGCA.TGCTGA	7	1	4	6	5	7	2	4	6	5	4	3	6	4	2	3	5	2	4	1	2	1	1	2	2	2	0	1	0
MAFG_POU3F4	TGTTAA40NACT	YAGIII	Halfsite_spacing	TCAGCA.TATGCA	2	8	5	5	9	8	3	7	4	2	5	1	4	2	7	4	6	2	3	1	3	2	2	3	0	1	1	3	0
MAFG_POU3F4	TGTTAA40NACT	YAGIII	Halfsite_spacing	TGCTGA.TGCATA	5	6	20	37	16	5	5	1	0	0	4	5	6	8	6	6	6	4	2	9	0	0	0	2	2	0	1	1	1
GATA4_POU3F4	TTATGA40NCAG	YAGIII	Halfsite_spacing	AGATAA.TATGCA	11	9	25	21	7	8	6	4	5	13	7	8	11	4	6	7	4	4	4	5	2	4	3	2	3	5	1	0	0
GATA4_POU3F4	TTATGA40NCAG	YAGIII	Halfsite_spacing	TATGCA.AGATAA	4	8	11	6	13	6	6	3	15	4	10	8	7	3	7	7	2	4	5	8	4	3	3	4	1	2	2	2	1
GATA4_POU3F4	TTATGA40NCAG	YAGIII	Halfsite_spacing	TTATCT.TATGCA	16	7	15	5	9	8	9	10	15	6	4	7	8	9	8	4	10	6	4	3	7	5	2	0	4	0	1	1	0
GATA4_POU3F4	TTATGA40NCAG	YAGIII	Halfsite_spacing	AGATAA.TGCATA	10	12	10	10	13	15	9	17	8	6	6	9	9	3	9	7	5	6	4	5	4	6	6	1	3	4	1	2	0
PAX1_POU3F4	TATAGC40NGAC	YAGIII	Halfsite_spacing	GTCACG.TATGCA	6	13	11	15	13	6	9	4	9	11	11	6	8	6	8	7	7	7	6	7	5	2	3	5	3	1	0	2	0
PAX1_POU3F4	TATAGC40NGAC	YAGIII	Halfsite_spacing	TATGCA.GTCACG	1	4	15	12	12	1	10	14	7	8	5	8	11	7	3	6	1	2	3	1	1	1	3	1	1	0	2	0	0
PAX1_POU3F4	TATAGC40NGAC	YAGIII	Halfsite_spacing	CGTGAC.TATGCA	3	8	17	4	9	10	11	10	6	7	10	9	2	6	7	2	4	5	3	5	4	4	0	2	0	3	0	0	0
PAX1_POU3F4	TATAGC40NGAC	YAGIII	Halfsite_spacing	GTCACG.TGCATA	4	2	8	9	8	11	14	5	6	8	11	2	9	8	6	6	9	10	8	5	7	5	4	5	5	9	0	1	0
GSC_POU3F4	TGCCAC40NGCC	YAGIII	Halfsite_spacing	TAATCC.TATGCA	4	7	5	5	13	10	4	4	7	6	4	2	6	3	2	3	4	7	5	2	4	1	1	1	1	0	2	1	0
GSC_POU3F4	TGCCAC40NGCC	YAGIII	Halfsite_spacing	TATGCA.TAATCC	7	5	12	4	10	4	4	1	4	4	6	1	1	2	5	1	5	2	2	0	1	2	2	3	0	0	0	1	0
GSC_POU3F4	TGCCAC40NGCC	YAGIII	Halfsite_spacing	GGATTA.TATGCA	8	6	17	5	2	4	5	14	17	2	11	6	5	6	2	2	4	1	1	4	1	0	0	1	3	0	0	0	0
GSC_POU3F4	TGCCAC40NGCC	YAGIII	Halfsite_spacing	TAATCC.TGCATA	6	5	10	7	7	7	5	6	10	9	2	9	4	4	6	2	4	2	4	0	5	2	1	2	3	0	2	2	0
MAF_POU3F4	TGATCT40NATG	YAGIII	Halfsite_spacing	TGCTGA.TATGCA	15	78	54	12	6	6	4	8	13	15	10	7	8	6	8	7	8	3	4	9	3	4	1	4	1	2	3	0	0
MAF_POU3F4	TGATCT40NATG	YAGIII	Halfsite_spacing	TATGCA.TGCTGA	4	8	8	12	18	10	5	7	11	6	7	6	4	9	7	7	4	1	4	3	1	2	3	3	2	0	3	1	0
MAF_POU3F4	TGATCT40NATG	YAGIII	Halfsite_spacing	TCAGCA.TATGCA	17	23	29	13	13	15	5	9	13	11	5	15	9	11	6	7	1	3	2	6	5	2	1	2	0	1	1	0	0
MAF_POU3F4	TGATCT40NATG	YAGIII	Halfsite_spacing	TGCTGA.TGCATA	14	7	14	57	35	15	4	2	6	7	10	13	15	5	5	3	4	5	8	4	2	4	4	1	3	0	0	1	1
HOXD10_TFEC	TAGCTG40NCTA	YAGIIII	Halfsite_spacing	CACGTG.CGTAAA	6	5	4	6	6	4	3	5	3	2	3	5	1	5	1	1	0	1	3	3	1	0	1	1	0	0	0	1	0
HOXD10_TFEC	TAGCTG40NCTA	YAGIIII	Halfsite_spacing	CGTAAA.CACGTG	4	4	2	3	4	3	5	10	1	5	5	0	4	3	4	0	2	3	2	2	1	3	0	0	0	4	0	0	0
MIXL1_GATA4	TTGAGT40NCGC	YII	Halfsite_spacing	AGATAA.TAATTA	4	6	57	16	8	11	9	6	8	9	3	3	4	5	2	1	10	4	2	4	1	1	2	3	0	2	3	0	1
MIXL1_GATA4	TTGAGT40NCGC	YII	Halfsite_spacing	TAATTA.AGATAA	6	7	0	5	7	9	9	14	8	8	8	7	15	4	4	7	6	4	1	3	3	2	1	3	2	1	0	2	0
EOMES_GATA4	TTTAGA40NGGC	YII	Halfsite_spacing	GGTGTG.AGATAA	15	10	9	9	5	5	12	2	2	6	5	2	1	2	8	2	4	3	4	4	2	4	1	3	1	0	0	2	0
EOMES_GATA4	TTTAGA40NGGC	YII	Halfsite_spacing	AGATAA.GGTGTG	15	7	9	4	8	5	5	5	4	4	3	3	1	2	1	2	3	2	1	0	2	3	1	1	1	0	1	0	1
EOMES_GATA4	TTTAGA40NGGC	YII	Halfsite_spacing	CACACC.AGATAA	5	7	5	5	6	3	5	6	4	7	3	4	6	3	1	6	4	0	2	1	3	0	1	2	1	0	0	0	1
EOMES_GATA4	TTTAGA40NGGC	YII	Halfsite_spacing	GGTGTG.TTATCT	5	5	5	5	8	4	6	1	4	3	6	2	6	3	2	1	4	2	0	2	3	2	1	0	1	0	1	1	0
TFAP2B_GATA4	TTTATT40NATC	YII	Halfsite_spacing	TGCCCT.AGATAA	1	2	0	2	5	2	11	7	5	7	5	4	8	5	7	4	5	7	5	4	1	5	2	2	2	1	0	0	0
TFAP2B_GATA4	TTTATT40NATC	YII	Halfsite_spacing	AGATAA.TGCCCT	5	3	5	14	10	5	4	11	11	6	4	3	1	2	7	2	5	1	4	3	1	1	2	1	2	1	0	0	0
TFAP2B_GATA4	TTTATT40NATC	YII	Halfsite_spacing	AGGGCA.AGATAA	10	12	10	10	9	5	9	10	18	10	10	10	7	1	6	5	2	6	2	5	5	3	2	0	0	1	0	0	0
TFAP2B_GATA4	TTTATT40NATC	YII	Halfsite_spacing	TGCCCT.TTATCT	0	1	1	4	5	2	3	6	7	2	8	8	11	6	4	10	5	4	2	4	2	8	7	0	1	2	1	1	1
TFAP2C_GATA4	TCTTTA40NGGA	YII	Halfsite_spacing	TGCCCT.AGATAA	5	2	1	1	2	1	4	6	5	3	4	5	4	1	3	3	8	4	1	2	5	3	4	4	0	1	3	0	1
TFAP2C_GATA4	TCTTTA40NGGA	YII	Halfsite_spacing	AGATAA.TGCCCT	10	2	9	10	9	10	10	11	8	9	6	6	6	7	2	13	3	4	2	1	3	3	2	1	3	4	0	1	0
TFAP2C_GATA4	TCTTTA40NGGA	YII	Halfsite_spacing	AGGGCA.AGATAA	4	12	14	4	3	4	9	7	8	15	10	4	9	11	7	4	3	5	1	5	3	0	0	3	2	1	0	0	0
TFAP2C_GATA4	TCTTTA40NGGA	YII	Halfsite_spacing	TGCCCT.TTATCT	2	3	0	3	6	2	4	4	4	3	7	7	13	7	4	6	2	2	2	0	5	4	3	2	0	0	1	0	0
HES5_RUNX2	TCTACG40NCTC	YII	Halfsite_spacing	ACCGCA.CACGTG	9	10	17	23	15	12	10	10	5	6	12	11	4	5	4	10	8	5	0	2	1	6	1	8	2	1	0	2	0
HES5_RUNX2	TCTACG40NCTC	YII	Halfsite_spacing	CACGTG.ACCGCA	7	2	20	17	12	12	18	11	17	8	11	13	8	6	5	6	9	5	5	8	3	5	6	4	7	1	0	3	0
HMX1_RUNX2	TTTACT40NACA	YII	Halfsite_spacing	CACTTA.ACCGCA	27	9	6	6	7	6	11	6	7	12	8	9	5	8	3	2	5	4	7	3	1	2	1	3	1	1	2	1	0
HMX1_RUNX2	TTTACT40NACA	YII	Halfsite_spacing	ACCGCA.CACTTA	4	13	14	19	14	13	11	13	7	9	6	10	4	8	2	5	6	7	5	7	4	7	5	4	3	3	1	0	0
HMX1_RUNX2	TTTACT40NACA	YII	Halfsite_spacing	TAAGTG.ACCGCA	12	2	1	5	2	4	3	5	3	4	7	1	5	7	4	3	1	5	1	2	0	1	1	0	1	0	0	1	0
HMX1_RUNX2	TTTACT40NACA	YII	Halfsite_spacing	CACTTA.TGCGGT	0	6	5	3	9	2	6	6	4	1	4	4	2	3	1	6	7	1	2	1	0	0	1	2	0	0	2	0	0
SPIB_RUNX2	TGGCTA40NTGCG	YII	Halfsite_spacing	GAGGAA.ACCGCA	0	0	1	3	0	1	2	3	3	2	2	6	2	2	2	2	2	1	0	5	3	0	0	1	0	0	0	0	0
SPIB_RUNX2	TGGCTA40NTGCG	YII	Halfsite_spacing	ACCGCA.GAGGAA	2	2	2	7	6	10	3	3	0	5	3	1	1	2	5	1	3	3	2	2	0	0	2	0	1	1	1	1	0
SPIB_RUNX2	TGGCTA40NTGCG	YII	Halfsite_spacing	TTCCTC.ACCGCA	0	2	3	1	2	9	3	10	8	3	4	7	5	2	3	5	6	0	4	1	1	2	1	2	3	0	2	0	0
SPIB_RUNX2	TGGCTA40NTGCG	YII	Halfsite_spacing	GAGGAA.TGCGGT	0	17	29	4	5	1	10	8	9	5	11	3	3	6	12	6	7	4	2	4	2	4	6	1	1	2	1	1	0
PAX5_RUNX2	TATATT40NTGC	YII	Halfsite_spacing	GTCACG.ACCGCA	1	2	2	3	55	2	3	3	11	12	1	6	1	3	6	5	11	4	0	4	3	4	1	3	3	1	0	0	1
PAX5_RUNX2	TATATT40NTGC	YII	Halfsite_spacing	ACCGCA.GTCACG	8	7	13	12	10	6	12	6	4	13	13	5	8	7	5	6	4	3	11	6	2	8	4	0	0	0	0	0	0
PAX5_RUNX2	TATATT40NTGC	YII	Halfsite_spacing	CGTGAC.ACCGCA	3	10	14	9	7	11	1	7	3	5	6	3	4	2	3	2	3	4	1	1	2	3	0	0	0	0	0	0	0
PAX5_RUNX2	TATATT40NTGC	YII	Halfsite_spacing	GTCACG.TGCGGT	2	1	3	5	4	2	8	6	5	1	5	11	5	6	1	5	6	3	3	2	2	2	1	1	3	0	1	1	0
TBX21_GATA4	TACCTG40NACG	YII	Halfsite_spacing	GGTGTG.AGATAA	7	8	4	4	9	3	3	1	7	1	0	4	2	2	2	5	0	1	1	1	2	1	2	0	1	2	0	0	1
TBX21_GATA4	TACCTG40NACG	YII	Halfsite_spacing	AGATAA.GGTGTG	6	7	6	6	5	8	2	3	4	4	3	3	3	1	7	2	2	1	0	2	1	2	3	1	0	0	0	2	0
TBX21_GATA4	TACCTG40NACG	YII	Halfsite_spacing	CACACC.AGATAA	4	6	1	5	5	4	3	4	1	5	2	3	5	5	3	4	0	1	0	1	0	1	2	0	1	2	0	0	0
TBX21_GATA4	TACCTG40NACG	YII	Halfsite_spacing	GGTGTG.TTATCT	8	3	3	6	10	2	1	1	2	4	5	3	2	2	0	4	1	1	1	3	2	1	1	0	1	1	2	0	2
PAX1_GATA4	TATAGC40NGAC	YII	Halfsite_spacing	GTCACG.AGATAA	2	1	5	2	5	6	1	2	2	4	5	6	2	4	10	7	2	5	5	4	3	2	6	1	2	0	1	0	1
PAX1_GATA4	TATAGC40NGAC	YII	Halfsite_spacing	AGATAA.GTCACG	5	4	9	3	9	5	7	5	6	4	4	3	3	4	2	1	2	1	2	2	3	2	0	3	0	2	0	1	0
PAX1_GATA4	TATAGC40NGAC	YII	Halfsite_spacing	CGTGAC.AGATAA	8	23	10	6	9	6	10	9	9	9	8	6	6	5	3	2	5	2	1	3	4	5	1	3	0	0	0	0	0
PAX1_GATA4	TATAGC40NGAC	YII	Halfsite_spacing	GTCACG.TTATCT	4	6	3	1	5	4	3	2	2	7	3	2	5	1	5	2	5	2	4	2	2	3	0	2	0	0	2	1	1
ATOH1_GATA4	TCCATG40NCAC	YII	Halfsite_spacing	AGATAA.CAGCTG	15	11	3	4	5	7	4	8	2	8	9	7	4	10	4	2	7	2	2	3	3	2	3	2	2	0	2	0	1
ATOH1_GATA4	TCCATG40NCAC	YII	Halfsite_spacing	CAGCTG.AGATAA	0	1	7	6	5	8	12	17	23	23	14	11	5	9	11	5	13	8	5	3	4	2	2	4	5	4	0	1	0
TLX2_GATA4	TTCTTT40NCAG	YII	Halfsite_spacing	AGATAA.TAATTA	34	109	502	215	143	143	166	167	139	159	127	153	144	118	111	92	91	85	94	77	66	57	45	22	40	15	15	8	2
TLX2_GATA4	TTCTTT40NCAG	YII	Halfsite_spacing	TAATTA.AGATAA	228	144	158	190	180	173	167	235	213	184	167	135	149	130	103	122	96	101	84	85	81	79	42	40	29	28	24	8	4
FOXB1_GATA4	TGCCGG40NCAG	YII	Halfsite_spacing	TAAACA.AGATAA	47	64	51	27	33	41	31	23	45	64	40	43	32	36	23	23	26	23	18	13	15	9	11	10	4	6	4	6	2
FOXB1_GATA4	TGCCGG40NCAG	YII	Halfsite_spacing	AGATAA.TAAACA	9	28	57	23	16	23	75	50	58	53	58	40	39	31	25	25	22	25	19	12	12	9	12	8	7	7	5	2	5
FOXB1_GATA4	TGCCGG40NCAG	YII	Halfsite_spacing	TGTTTA.AGATAA	13	11	4	24	52	34	41	61	40	40	54	51	34	34	36	36	30	26	25	23	24	11	10	8	2	9	8	8	1
FOXB1_GATA4	TGCCGG40NCAG	YII	Halfsite_spacing	TAAACA.TTATCT	22	11	17	74	34	50	31	41	34	29	35	29	19	21	17	14	13	13	12	9	12	7	8	5	8	6	9	4	2
ARX_GATA4	TCAGTG40NGAT	YII	Halfsite_spacing	AGATAA.TAATTA	38	97	385	159	116	121	149	134	113	104	102	102	109	80	88	72	51	67	50	55	49	35	35	24	19	17	4	7	6
ARX_GATA4	TCAGTG40NGAT	YII	Halfsite_spacing	TAATTA.AGATAA	164	103	122	132	136	136	122	178	179	144	115	120	109	94	91	69	89	80	69	63	56	44	41	24	24	17	5	6	4
DUXA_GATA4	TATAGT40NAGG	YII	Halfsite_spacing	TGATTA.AGATAA	2	3	1	5	30	35	17	13	12	15	13	33	18	19	21	20	19	19	19	10	10	13	5	9	8	2	1	4	3
DUXA_GATA4	TATAGT40NAGG	YII	Halfsite_spacing	AGATAA.TGATTA	10	9	31	28	27	34	22	20	12	14	19	15	14	16	11	13	10	7	10	5	1	5	5	2	3	0	0	0	0
DUXA_GATA4	TATAGT40NAGG	YII	Halfsite_spacing	TAATCA.AGATAA	25	28	28	20	14	25	32	17	28	26	23	27	17	25	15	7	10	15	8	8	8	6	5	8	2	0	1	0	1
DUXA_GATA4	TATAGT40NAGG	YII	Halfsite_spacing	TGATTA.TTATCT	3	1	176	33	14	14	16	20	30	24	12	13	19	13	14	9	6	10	8	8	14	5	6	8	2	5	0	2	0
ATF3_GATA4	TCATTC40NATT	YII	Halfsite_spacing	AGATAA.GACGTC	0	12	5	8	19	12	24	16	11	6	7	9	10	8	15	9	3	5	3	7	1	5	5	3	3	3	0	1	0
ATF3_GATA4	TCATTC40NATT	YII	Halfsite_spacing	GACGTC.AGATAA	14	1	14	13	14	13	21	14	14	14	8	9	13	14	8	12	12	4	10	5	0	1	3	1	2	3	0	2	2
MAX_GATA4	TGTTAC40NCGC	YII	Halfsite_spacing	AGATAA.CACGTG	7	8	7	14	38	18	13	11	8	5	5	6	6	5	8	6	9	5	3	2	5	5	2	2	2	0	1	2	0
MAX_GATA4	TGTTAC40NCGC	YII	Halfsite_spacing	CACGTG.AGATAA	3	25	31	17	10	7	15	13	4	19	8	9	7	10	6	10	7	10	1	3	5	1	1	2	2	1	1	1	0
FLI1_GATA4	TTAAAT40NAAT	YII	Halfsite_spacing	ACCGGA.AGATAA	2	18	47	38	29	9	9	16	17	26	36	26	25	14	11	11	12	6	13	6	10	6	9	3	3	1	1	1	0
FLI1_GATA4	TTAAAT40NAAT	YII	Halfsite_spacing	AGATAA.ACCGGA	9	16	11	12	17	11	13	18	14	13	8	12	18	7	7	5	6	4	4	6	5	4	1	3	3	1	2	3	5
FLI1_GATA4	TTAAAT40NAAT	YII	Halfsite_spacing	TCCGGT.AGATAA	8	18	13	20	17	8	14	14	12	9	5	8	5	11	4	12	11	4	4	8	4	4	6	2	4	3	1	1	1
FLI1_GATA4	TTAAAT40NAAT	YII	Halfsite_spacing	ACCGGA.TTATCT	8	3	8	9	15	10	12	14	11	16	15	11	13	15	10	9	7	7	8	2	8	5	5	3	3	1	3	1	1
ESX1_GATA4	TAGCAA40NCGA	YII	Halfsite_spacing	AGATAA.TAATTA	38	78	275	135	75	88	109	92	92	65	84	88	71	36	41	46	42	38	46	38	26	23	21	12	12	10	9	5	1
ESX1_GATA4	TAGCAA40NCGA	YII	Halfsite_spacing	TAATTA.AGATAA	196	182	123	89	101	102	126	135	132	134	90	88	85	64	51	58	49	48	69	33	36	47	40	23	22	12	11	12	6
DMBX1_GATA4	TACATC40NATA	YII	Halfsite_spacing	TAATCC.AGATAA	10	24	32	24	22	18	20	14	20	16	14	17	17	18	14	10	14	7	7	7	6	10	4	5	3	2	2	0	0
DMBX1_GATA4	TACATC40NATA	YII	Halfsite_spacing	AGATAA.TAATCC	3	11	31	31	41	41	47	36	20	14	16	21	18	17	17	27	18	25	14	19	12	11	8	11	6	8	5	2	0
DMBX1_GATA4	TACATC40NATA	YII	Halfsite_spacing	GGATTA.AGATAA	34	42	33	47	45	38	32	35	23	29	19	28	24	25	17	18	25	18	11	12	8	14	8	6	11	8	4	1	0
DMBX1_GATA4	TACATC40NATA	YII	Halfsite_spacing	TAATCC.TTATCT	20	23	72	44	45	47	21	19	15	17	15	15	20	21	11	11	15	11	13	10	7	2	5	5	5	0	0	2	0
ATOH1_RUNX2	TTCGGG40NGAG	YII	Halfsite_spacing	ACCGCA.CAGCTG	10	95	24	58	58	34	29	21	12	21	13	27	19	18	19	26	16	9	14	9	12	6	4	7	1	2	1	3	0
ATOH1_RUNX2	TTCGGG40NGAG	YII	Halfsite_spacing	CAGCTG.ACCGCA	14	4	17	12	19	23	26	29	25	13	17	25	14	9	5	12	13	8	8	3	10	6	4	6	2	2	3	0	0
FOXB1_RUNX2	TAAGGG40NACC	YII	Halfsite_spacing	TAAACA.ACCGCA	11	20	6	14	7	27	13	11	13	6	9	15	9	11	5	6	9	3	14	8	5	7	8	8	2	1	2	2	0
FOXB1_RUNX2	TAAGGG40NACC	YII	Halfsite_spacing	ACCGCA.TAAACA	4	9	23	32	18	28	35	13	13	13	18	8	7	6	14	13	8	6	12	10	4	4	4	3	3	3	0	0	0
FOXB1_RUNX2	TAAGGG40NACC	YII	Halfsite_spacing	TGTTTA.ACCGCA	10	5	4	13	21	7	7	7	6	19	7	9	9	10	9	12	6	12	22	7	3	4	5	3	2	7	0	0	0
FOXB1_RUNX2	TAAGGG40NACC	YII	Halfsite_spacing	TAAACA.TGCGGT	12	20	24	6	10	8	9	14	8	5	9	7	5	6	1	4	9	2	16	5	5	6	3	2	1	2	1	1	1
PROX1_RUNX2	TGATGC40NTAA	YII	Halfsite_spacing	TAAGAC.ACCGCA	3	7	3	6	11	7	11	13	9	9	5	11	4	3	4	5	8	3	2	1	5	2	2	4	1	2	1	0	1
PROX1_RUNX2	TGATGC40NTAA	YII	Halfsite_spacing	ACCGCA.TAAGAC	8	7	6	17	22	14	13	6	7	10	8	9	9	10	4	0	6	6	5	6	7	3	4	1	1	8	2	2	2
PROX1_RUNX2	TGATGC40NTAA	YII	Halfsite_spacing	GTCTTA.ACCGCA	23	15	5	11	4	7	6	7	13	3	8	7	5	9	2	0	5	5	3	2	4	3	2	2	0	1	0	0	1
PROX1_RUNX2	TGATGC40NTAA	YII	Halfsite_spacing	TAAGAC.TGCGGT	5	11	6	10	10	6	15	14	8	10	10	6	3	4	6	3	3	5	6	7	5	1	1	1	2	2	2	1	0
DRGX_RUNX2	TGCCGA40NGTA	YII	Halfsite_spacing	ACCGCA.TAATTA	36	44	29	64	48	49	48	58	53	49	55	53	34	26	32	21	24	29	24	19	27	23	11	12	6	9	0	2	0
DRGX_RUNX2	TGCCGA40NGTA	YII	Halfsite_spacing	TAATTA.ACCGCA	112	42	27	36	37	32	36	32	39	54	35	27	26	25	26	27	14	16	23	18	18	12	13	10	5	5	2	2	0
LBX2_RUNX2	TTCAGT40NAAC	YII	Halfsite_spacing	ACCGCA.TAATTA	33	71	68	65	59	49	51	42	83	51	57	47	40	38	30	35	27	32	27	25	17	18	15	17	14	7	8	5	1
LBX2_RUNX2	TTCAGT40NAAC	YII	Halfsite_spacing	TAATTA.ACCGCA	137	32	35	51	43	49	24	42	34	55	38	35	37	33	32	20	23	17	15	16	20	15	7	12	5	4	4	4	4
MLX_RUNX2	TCCAGC40NGTCC	YII	Halfsite_spacing	ACCGCA.CACGTG	51	83	89	82	91	99	77	104	85	92	68	78	51	59	53	42	50	38	52	32	30	30	17	16	8	10	11	4	2
MLX_RUNX2	TCCAGC40NGTCC	YII	Halfsite_spacing	CACGTG.ACCGCA	258	85	80	105	112	86	104	74	68	77	66	69	70	57	68	51	35	47	37	31	25	21	20	20	24	11	4	2	3
DRGX_GATA4	TGTAGT40NGAT	YII	Halfsite_spacing	AGATAA.TAATTA	23	46	193	110	94	127	88	80	62	76	62	57	46	49	44	39	42	49	25	25	29	15	16	13	13	4	4	8	2
DRGX_GATA4	TGTAGT40NGAT	YII	Halfsite_spacing	TAATTA.AGATAA	96	87	101	97	85	92	89	89	86	75	74	55	70	69	62	46	39	31	29	21	22	25	18	17	17	6	5	4	0
IRX1_GATA4	TTCATA40NTCA	YII	Halfsite_spacing	ACATGA.AGATAA	27	33	45	24	24	19	19	23	30	10	31	11	20	5	13	10	12	14	11	2	7	4	3	7	3	3	1	1	0
IRX1_GATA4	TTCATA40NTCA	YII	Halfsite_spacing	AGATAA.ACATGA	23	34	28	26	28	27	26	14	23	28	23	17	17	14	6	9	11	9	14	4	6	6	7	3	4	2	0	2	2
IRX1_GATA4	TTCATA40NTCA	YII	Halfsite_spacing	TCATGT.AGATAA	29	24	49	30	31	25	22	25	29	22	26	16	26	23	17	14	15	11	11	7	8	10	7	7	4	1	1	1	0
IRX1_GATA4	TTCATA40NTCA	YII	Halfsite_spacing	ACATGA.TTATCT	12	8	19	29	24	8	20	13	24	21	11	16	13	10	10	14	2	7	8	9	6	1	5	2	4	1	0	0	1
BARHL1_GATA4	TCTATT40NCAT	YII	Halfsite_spacing	TAAACG.AGATAA	42	54	43	58	55	31	53	63	68	53	42	46	34	19	29	25	27	26	25	11	11	16	10	3	5	4	2	1	0
BARHL1_GATA4	TCTATT40NCAT	YII	Halfsite_spacing	AGATAA.TAAACG	14	39	38	39	32	53	49	81	52	41	43	34	28	20	22	18	25	22	15	22	17	9	13	6	6	3	2	1	1
BARHL1_GATA4	TCTATT40NCAT	YII	Halfsite_spacing	CGTTTA.AGATAA	129	57	40	37	66	61	33	33	43	45	45	33	29	37	18	25	20	16	15	18	11	11	10	4	5	3	0	0	1
BARHL1_GATA4	TCTATT40NCAT	YII	Halfsite_spacing	TAAACG.TTATCT	43	44	45	34	79	88	89	79	53	43	33	19	30	24	27	22	18	18	35	21	17	7	12	14	5	5	2	2	1
ESX1_RUNX2	TTCGTC40NTGCG	YII	Halfsite_spacing	ACCGCA.TAATTA	54	75	85	76	60	45	52	56	60	52	46	45	41	37	35	34	38	31	31	27	18	22	17	12	15	12	4	6	1
ESX1_RUNX2	TTCGTC40NTGCG	YII	Halfsite_spacing	TAATTA.ACCGCA	162	38	43	55	52	56	56	57	51	44	52	38	27	35	37	30	20	30	16	18	23	30	10	12	8	8	7	3	1
SRF_TCF3	TAGGAC40NACA	YIII	Halfsite_spacing	CCATAT.CACCTG	2	0	4	4	3	6	6	3	7	3	10	7	3	3	3	11	10	7	13	6	9	3	1	1	2	4	3	0	0
SRF_TCF3	TAGGAC40NACA	YIII	Halfsite_spacing	CACCTG.CCATAT	6	14	6	8	9	10	13	6	11	15	3	9	12	10	13	8	5	4	5	2	4	3	3	6	1	0	0	1	0
SRF_TCF3	TAGGAC40NACA	YIII	Halfsite_spacing	ATATGG.CACCTG	5	1	7	1	6	7	14	8	3	5	4	6	5	2	7	5	6	0	0	2	2	1	2	2	0	0	0	0	0
SRF_TCF3	TAGGAC40NACA	YIII	Halfsite_spacing	CCATAT.CAGGTG	8	2	0	0	8	5	1	2	7	7	9	2	4	6	3	4	7	3	6	4	3	4	1	2	4	5	4	2	0
ETV2_FOXO1	TCAGAA40NAGG	YIII	Halfsite_spacing	ACCGGA.TAAACA	0	0	5	2	2	5	4	3	1	2	2	2	3	1	0	2	1	3	2	3	1	2	0	2	1	0	0	0	0
ETV2_FOXO1	TCAGAA40NAGG	YIII	Halfsite_spacing	TAAACA.ACCGGA	8	5	4	3	5	3	4	1	5	2	1	0	2	2	2	1	1	1	1	1	1	1	0	0	2	1	0	0	0
ETV2_FOXO1	TCAGAA40NAGG	YIII	Halfsite_spacing	TCCGGT.TAAACA	4	1	3	2	1	1	2	1	0	2	3	2	0	2	2	2	1	1	1	1	2	0	0	0	0	0	0	0	0
ETV2_FOXO1	TCAGAA40NAGG	YIII	Halfsite_spacing	ACCGGA.TGTTTA	17	0	1	0	0	2	4	2	2	2	4	3	7	8	1	4	1	2	1	0	1	1	0	1	2	0	0	0	1
ELF4_FOXO1	TAGCCC40NCATA	YIII	Halfsite_spacing	CCCGGA.TAAACA	5	1	6	1	4	4	0	0	2	5	2	2	2	2	4	1	1	5	1	1	0	1	2	1	0	1	2	0	0
ELF4_FOXO1	TAGCCC40NCATA	YIII	Halfsite_spacing	TAAACA.CCCGGA	3	2	1	1	2	3	3	0	4	1	2	1	3	1	1	1	1	1	0	0	1	0	0	0	1	0	1	0	0
ELF4_FOXO1	TAGCCC40NCATA	YIII	Halfsite_spacing	TCCGGG.TAAACA	6	0	5	6	3	0	2	1	0	1	3	4	4	1	0	2	0	0	0	3	2	0	0	1	0	0	0	0	0
ELF4_FOXO1	TAGCCC40NCATA	YIII	Halfsite_spacing	CCCGGA.TGTTTA	10	1	2	1	2	2	3	2	3	4	3	0	1	4	2	0	1	1	1	2	0	0	3	1	0	1	0	0	0
SRF_FOXO1	TTCGAG40NCATT	YIII	Halfsite_spacing	CCATAT.TAAACA	1	9	2	6	14	5	13	16	3	8	5	6	9	17	7	7	7	4	9	7	8	1	8	2	1	2	0	1	1
SRF_FOXO1	TTCGAG40NCATT	YIII	Halfsite_spacing	TAAACA.CCATAT	14	13	18	16	9	13	6	11	9	11	10	9	7	4	4	5	7	2	4	2	2	2	5	4	2	1	0	0	0
SRF_FOXO1	TTCGAG40NCATT	YIII	Halfsite_spacing	ATATGG.TAAACA	17	12	13	13	7	9	6	14	6	6	6	4	3	5	8	3	9	2	2	3	2	2	5	4	2	0	2	0	0
SRF_FOXO1	TTCGAG40NCATT	YIII	Halfsite_spacing	CCATAT.TGTTTA	1	15	1	4	5	11	10	20	13	13	13	6	11	9	7	10	9	10	2	2	4	3	3	3	2	2	1	2	0
TFAP2B_FOXO1	TGATTC40NCGTG	YIII	Halfsite_spacing	TGCCCT.TAAACA	0	2	1	1	3	5	5	6	6	5	4	5	2	3	1	1	5	3	4	5	1	1	0	5	1	0	1	1	1
TFAP2B_FOXO1	TGATTC40NCGTG	YIII	Halfsite_spacing	TAAACA.TGCCCT	7	12	8	6	5	8	3	5	3	1	6	8	7	4	5	2	7	2	0	0	5	2	1	0	1	0	0	0	0
TFAP2B_FOXO1	TGATTC40NCGTG	YIII	Halfsite_spacing	AGGGCA.TAAACA	9	10	5	6	3	3	8	6	4	4	5	9	6	3	5	2	4	5	2	2	4	0	5	0	1	0	0	0	0
TFAP2B_FOXO1	TGATTC40NCGTG	YIII	Halfsite_spacing	TGCCCT.TGTTTA	0	2	1	0	5	14	4	10	6	5	4	3	9	4	4	1	6	3	3	4	7	1	4	3	2	2	1	0	0
TFAP2C_FOXO1	TAGATC40NACAG	YIII	Halfsite_spacing	TGCCCT.TAAACA	1	1	1	0	2	9	8	7	6	1	2	3	1	2	2	1	3	3	3	1	8	2	3	2	1	0	0	1	0
TFAP2C_FOXO1	TAGATC40NACAG	YIII	Halfsite_spacing	TAAACA.TGCCCT	15	11	3	5	5	8	3	7	10	3	2	10	0	4	0	4	2	0	1	0	0	0	1	0	0	0	0	0	0
TFAP2C_FOXO1	TAGATC40NACAG	YIII	Halfsite_spacing	AGGGCA.TAAACA	21	3	10	5	1	9	2	5	7	5	4	6	2	9	5	3	5	2	4	1	1	1	0	4	0	0	0	0	0
TFAP2C_FOXO1	TAGATC40NACAG	YIII	Halfsite_spacing	TGCCCT.TGTTTA	1	1	0	0	6	9	10	6	7	2	3	7	7	3	5	3	4	1	7	2	1	4	0	0	0	1	0	0	0
HOXD10_FOXO1	TAGCTG40NCTA	YIII	Halfsite_spacing	CGTAAA.TAAACA	2	3	3	2	6	11	9	5	10	4	9	5	4	4	6	10	7	4	3	0	7	2	2	2	0	1	1	1	0
HOXD10_FOXO1	TAGCTG40NCTA	YIII	Halfsite_spacing	TAAACA.CGTAAA	4	31	6	17	26	10	6	7	11	7	9	3	9	8	4	1	5	4	3	4	3	3	2	3	1	0	0	3	0
HOXD10_FOXO1	TAGCTG40NCTA	YIII	Halfsite_spacing	TTTACG.TAAACA	2	2	2	8	3	6	3	2	4	11	6	5	4	4	3	2	6	2	5	2	1	0	1	3	1	0	0	0	0
HOXD10_FOXO1	TAGCTG40NCTA	YIII	Halfsite_spacing	CGTAAA.TGTTTA	5	7	7	14	5	6	5	10	7	11	9	5	3	7	4	5	3	1	2	4	0	1	1	4	0	4	2	0	0
PAX5_FOXO1	TATATT40NTGC	YIII	Halfsite_spacing	GTCACG.TAAACA	1	2	0	0	1	2	26	1	1	4	6	5	3	2	4	6	7	5	5	3	4	5	3	2	3	0	0	0	0
PAX5_FOXO1	TATATT40NTGC	YIII	Halfsite_spacing	TAAACA.GTCACG	4	5	4	3	3	5	4	2	10	0	3	6	4	4	4	1	3	1	2	2	3	2	3	0	1	0	0	0	0
PAX5_FOXO1	TATATT40NTGC	YIII	Halfsite_spacing	CGTGAC.TAAACA	2	9	11	9	11	6	3	8	4	5	3	3	2	1	6	4	1	3	2	0	0	2	2	0	1	0	0	0	0
PAX5_FOXO1	TATATT40NTGC	YIII	Halfsite_spacing	GTCACG.TGTTTA	0	2	2	2	1	0	2	4	1	3	2	1	5	7	3	3	0	5	1	0	1	0	1	0	2	0	1	0	0
CEBPB_FOXO1	TAGTCA40NTCT	YIII	Halfsite_spacing	TAAACA.TGCGCA	1	10	3	9	3	2	4	2	4	2	3	2	2	1	4	3	3	4	1	0	2	0	3	1	1	3	2	2	0
CEBPB_FOXO1	TAGTCA40NTCT	YIII	Halfsite_spacing	TGCGCA.TAAACA	1	4	6	3	3	8	2	3	5	5	1	3	3	4	3	0	3	3	0	1	3	0	2	0	0	1	1	1	0
MAFF_TCF3	TATACC40NGCC	YIII	Halfsite_spacing	TGCTGA.CACCTG	15	7	10	7	3	17	20	11	12	4	4	3	10	9	7	12	14	3	4	2	5	8	6	3	0	1	0	0	1
MAFF_TCF3	TATACC40NGCC	YIII	Halfsite_spacing	CACCTG.TGCTGA	5	2	7	11	13	8	10	18	11	10	14	4	11	13	9	8	10	14	4	2	3	1	5	2	1	3	1	0	0
MAFF_TCF3	TATACC40NGCC	YIII	Halfsite_spacing	TCAGCA.CACCTG	14	15	8	11	14	18	28	15	10	15	13	12	9	14	12	11	6	8	4	11	11	7	4	2	1	1	3	1	0
MAFF_TCF3	TATACC40NGCC	YIII	Halfsite_spacing	TGCTGA.CAGGTG	13	6	66	14	4	22	7	5	9	3	10	9	11	7	16	14	8	10	8	6	6	10	6	2	1	1	0	1	0
GLI3_TCF3	TTTGCT40NCGT	YIII	Halfsite_spacing	GACCAC.CACCTG	18	65	5	11	16	15	7	16	16	15	24	19	22	19	20	19	20	15	12	3	9	15	9	11	4	5	3	2	1
GLI3_TCF3	TTTGCT40NCGT	YIII	Halfsite_spacing	CACCTG.GACCAC	25	26	20	22	41	19	28	28	49	20	35	31	27	26	17	19	10	14	13	17	12	9	16	7	10	11	4	6	1
GLI3_TCF3	TTTGCT40NCGT	YIII	Halfsite_spacing	GTGGTC.CACCTG	10	11	17	17	9	19	11	26	27	19	10	13	12	14	11	14	12	10	18	7	7	12	4	5	5	8	0	3	0
GLI3_TCF3	TTTGCT40NCGT	YIII	Halfsite_spacing	GACCAC.CAGGTG	19	31	6	8	6	8	6	9	6	8	13	8	7	5	9	9	17	4	5	5	6	5	3	5	1	1	2	1	1
NFATC4_TCF3	TCCGTC40NGTT	YIII	Halfsite_spacing	TGGAAA.CACCTG	9	8	34	6	12	13	7	5	3	6	3	2	9	7	7	10	14	3	3	2	2	3	2	3	2	3	5	0	0
NFATC4_TCF3	TCCGTC40NGTT	YIII	Halfsite_spacing	CACCTG.TGGAAA	7	3	4	16	6	10	11	8	6	6	2	5	6	8	9	3	8	4	9	2	1	4	5	0	0	0	0	0	2
NFATC4_TCF3	TCCGTC40NGTT	YIII	Halfsite_spacing	TTTCCA.CACCTG	22	24	23	15	32	19	27	16	21	18	10	7	14	11	10	10	10	11	9	12	3	4	5	3	3	0	2	2	0
NFATC4_TCF3	TCCGTC40NGTT	YIII	Halfsite_spacing	TGGAAA.CAGGTG	20	21	50	14	14	28	18	15	11	10	4	15	13	12	15	14	11	6	6	1	3	2	5	6	5	3	3	3	0
ATOH1_FOXO1	TTCGGG40NGAG	YIII	Halfsite_spacing	TAAACA.CAGCTG	10	83	6	23	26	13	24	14	17	27	20	17	14	10	18	19	15	16	6	5	4	9	3	2	7	3	3	1	1
ATOH1_FOXO1	TTCGGG40NGAG	YIII	Halfsite_spacing	CAGCTG.TAAACA	2	8	3	20	4	20	15	18	15	14	18	16	19	16	10	14	13	11	8	7	8	7	6	6	4	2	1	0	1
MAF_FOXO1	TGCTCC40NCCG	YIII	Halfsite_spacing	TGCTGA.TAAACA	5	38	28	3	5	8	13	14	10	14	9	10	8	6	4	8	5	5	4	6	5	6	2	3	2	1	0	1	0
MAF_FOXO1	TGCTCC40NCCG	YIII	Halfsite_spacing	TAAACA.TGCTGA	22	11	7	9	11	12	13	23	16	12	8	13	19	6	3	15	9	5	2	5	7	1	4	1	4	2	1	1	0
MAF_FOXO1	TGCTCC40NCCG	YIII	Halfsite_spacing	TCAGCA.TAAACA	37	37	22	33	22	20	13	16	27	20	24	19	25	10	10	17	9	13	16	9	16	12	9	17	6	8	10	10	0
MAF_FOXO1	TGCTCC40NCCG	YIII	Halfsite_spacing	TGCTGA.TGTTTA	8	7	13	13	17	27	36	21	16	11	11	18	16	19	14	16	18	16	11	4	5	8	4	4	0	3	3	2	3
OLIG2_FOXO1	TGGCCG40NCTTT	YIII	Halfsite_spacing	TAAACA.CATATG	10	25	7	9	13	12	9	13	18	56	29	12	15	5	12	10	11	5	12	4	4	11	4	6	3	1	2	3	1
OLIG2_FOXO1	TGGCCG40NCTTT	YIII	Halfsite_spacing	CATATG.TAAACA	13	32	4	9	11	19	4	7	8	12	7	9	10	9	8	13	10	7	14	10	4	8	2	5	2	3	1	2	1
GCM1_TCF3	TGAGAG40NCGC	YIII	Halfsite_spacing	TGCGGG.CACCTG	16	11	26	31	25	9	19	18	20	22	18	12	8	4	7	10	7	4	7	5	9	4	5	6	6	1	2	1	1
GCM1_TCF3	TGAGAG40NCGC	YIII	Halfsite_spacing	CACCTG.TGCGGG	8	11	24	9	10	11	9	21	14	18	14	15	12	14	15	21	16	13	9	8	6	10	6	2	5	0	0	2	1
GCM1_TCF3	TGAGAG40NCGC	YIII	Halfsite_spacing	CCCGCA.CACCTG	46	41	39	30	31	24	51	62	36	40	27	22	33	31	47	39	37	31	23	15	20	20	20	9	12	9	8	6	2
GCM1_TCF3	TGAGAG40NCGC	YIII	Halfsite_spacing	TGCGGG.CAGGTG	51	24	75	82	100	71	46	64	48	46	37	39	33	31	32	47	28	25	32	23	9	15	14	9	12	8	8	0	0
CLOCK_FOXO1	TTGCTT40NCCA	YIII	Halfsite_spacing	TAAACA.CACGTG	9	7	7	7	9	12	5	13	16	26	20	12	8	10	8	6	12	4	8	12	7	8	2	7	2	1	1	2	1
CLOCK_FOXO1	TTGCTT40NCCA	YIII	Halfsite_spacing	CACGTG.TAAACA	9	25	13	11	10	3	7	7	4	13	15	11	14	10	8	4	4	5	6	3	3	2	1	4	1	2	1	1	1
POU4F1_FOXO1	TCGAAC40NGAT	YIII	Halfsite_spacing	TATGCA.TAAACA	39	20	10	9	16	14	13	22	13	11	8	11	14	7	6	6	9	4	9	9	4	5	3	1	4	1	1	0	0
POU4F1_FOXO1	TCGAAC40NGAT	YIII	Halfsite_spacing	TAAACA.TATGCA	15	10	17	18	5	11	10	10	16	12	14	15	9	6	5	5	4	15	3	11	8	3	8	3	2	2	2	5	0
POU4F1_FOXO1	TCGAAC40NGAT	YIII	Halfsite_spacing	TGCATA.TAAACA	8	34	38	18	8	14	13	4	10	9	7	10	8	9	7	6	3	5	2	5	8	1	4	5	6	0	1	2	0
POU4F1_FOXO1	TCGAAC40NGAT	YIII	Halfsite_spacing	TATGCA.TGTTTA	22	33	12	11	14	12	11	10	11	20	12	10	12	9	2	10	7	5	5	3	9	5	2	3	2	1	1	1	1
POU1F1_FOXO1	TCGAGC40NAAT	YIII	Halfsite_spacing	TATGCA.TAAACA	74	8	13	8	13	7	7	11	9	8	10	8	8	5	5	9	3	4	3	2	4	2	1	0	0	1	3	0	0
POU1F1_FOXO1	TCGAGC40NAAT	YIII	Halfsite_spacing	TAAACA.TATGCA	30	17	10	10	4	8	13	8	10	11	7	7	6	3	4	13	5	4	5	4	3	2	2	0	1	2	2	0	1
POU1F1_FOXO1	TCGAGC40NAAT	YIII	Halfsite_spacing	TGCATA.TAAACA	27	30	23	12	12	17	10	8	7	9	8	10	6	10	1	5	6	6	2	3	4	4	2	4	1	2	2	0	0
POU1F1_FOXO1	TCGAGC40NAAT	YIII	Halfsite_spacing	TATGCA.TGTTTA	20	10	11	9	8	12	10	7	6	6	8	7	5	2	7	9	4	8	5	6	6	4	4	4	5	2	3	0	0
POU3F4_FOXO1	TCCGTA40NGCC	YIII	Halfsite_spacing	TATGCA.TAAACA	41	9	21	12	13	15	14	9	13	19	12	8	7	15	14	7	14	8	7	3	4	7	3	2	2	1	0	0	0
POU3F4_FOXO1	TCCGTA40NGCC	YIII	Halfsite_spacing	TAAACA.TATGCA	26	18	14	21	17	10	14	19	13	14	14	16	11	12	9	12	7	7	15	9	7	2	8	1	2	2	3	1	1
POU3F4_FOXO1	TCCGTA40NGCC	YIII	Halfsite_spacing	TGCATA.TAAACA	13	32	25	19	16	15	12	13	8	14	11	14	14	10	12	8	9	5	11	4	7	10	6	3	4	2	2	0	1
POU3F4_FOXO1	TCCGTA40NGCC	YIII	Halfsite_spacing	TATGCA.TGTTTA	23	16	20	12	17	18	13	14	13	15	12	14	11	12	6	7	8	12	6	4	8	5	4	3	3	1	2	0	3
NR4A1_FOXO1	TTATAA40NCCGA	YIII	Halfsite_spacing	AGGTCA.TAAACA	11	7	19	12	11	14	11	10	13	14	19	10	13	12	14	12	9	12	8	5	11	7	5	2	3	1	4	1	1
NR4A1_FOXO1	TTATAA40NCCGA	YIII	Halfsite_spacing	TAAACA.AGGTCA	5	19	20	12	12	19	22	24	22	22	14	19	16	11	11	8	13	5	5	13	8	5	7	5	4	4	4	0	4
NR4A1_FOXO1	TTATAA40NCCGA	YIII	Halfsite_spacing	TGACCT.TAAACA	18	35	6	8	5	8	8	6	3	8	9	11	13	4	10	11	7	11	10	5	5	5	4	2	3	0	1	1	1
NR4A1_FOXO1	TTATAA40NCCGA	YIII	Halfsite_spacing	AGGTCA.TGTTTA	22	10	12	19	29	17	14	13	13	16	14	12	14	10	13	13	13	5	9	5	3	7	12	6	6	3	5	5	4
MAX_FOXO1	TCTGCA40NAGAC	YIII	Halfsite_spacing	TAAACA.CACGTG	2	4	6	9	6	2	6	6	6	35	21	9	2	4	2	3	2	4	2	4	7	1	3	3	1	0	2	0	1
MAX_FOXO1	TCTGCA40NAGAC	YIII	Halfsite_spacing	CACGTG.TAAACA	3	62	24	18	10	8	10	7	8	5	8	10	17	7	7	4	3	3	4	2	6	4	3	4	1	0	2	0	0
ATF2_FOXO1	TACAGA40NAGAT	YIII	Halfsite_spacing	TAAACA.GACGTC	1	43	26	23	17	21	14	13	9	16	16	10	17	9	11	5	9	6	7	9	4	4	11	3	10	1	2	0	0
ATF2_FOXO1	TACAGA40NAGAT	YIII	Halfsite_spacing	GACGTC.TAAACA	1	18	13	11	18	15	10	19	10	4	15	6	10	10	5	4	8	7	9	5	7	8	1	4	5	2	3	0	0
POU3F2_FOXO1	TGGTTT40NTCTG	YIII	Halfsite_spacing	TATGCA.TAAACA	28	11	16	15	18	15	15	9	11	8	5	8	6	7	10	10	6	9	3	2	3	2	4	1	2	2	0	1	0
POU3F2_FOXO1	TGGTTT40NTCTG	YIII	Halfsite_spacing	TAAACA.TATGCA	29	32	9	11	14	12	20	18	11	22	8	9	12	12	8	5	8	7	10	6	8	2	7	3	4	2	1	1	2
POU3F2_FOXO1	TGGTTT40NTCTG	YIII	Halfsite_spacing	TGCATA.TAAACA	10	31	24	29	13	15	9	8	10	11	7	5	11	6	5	7	4	8	6	8	7	0	2	2	3	1	0	2	1
POU3F2_FOXO1	TGGTTT40NTCTG	YIII	Halfsite_spacing	TATGCA.TGTTTA	22	8	16	6	15	22	14	9	21	12	17	20	10	5	13	10	12	9	5	4	10	2	2	0	2	4	2	0	0
SPIB_HOXA2	TTAGTG40NACC	YJI	Halfsite_spacing	TAATTA.GAGGAA	5	4	4	1	1	1	3	4	1	4	1	0	3	3	2	7	0	0	0	1	1	2	0	1	0	1	0	1	0
SPIB_HOXA2	TTAGTG40NACC	YJI	Halfsite_spacing	GAGGAA.TAATTA	0	10	1	1	2	2	5	0	4	1	0	0	2	2	0	4	2	1	1	1	1	0	0	0	0	0	0	0	0
ELF5_HOXA2	TGAGGT40NTCC	YJI	Halfsite_spacing	TAATTA.CCCGGA	19	13	8	8	6	6	7	8	4	3	7	5	2	4	4	7	4	2	6	3	3	0	1	2	1	1	0	0	0
ELF5_HOXA2	TGAGGT40NTCC	YJI	Halfsite_spacing	CCCGGA.TAATTA	0	0	25	7	8	9	9	6	9	6	4	11	6	2	7	4	1	2	3	2	4	1	4	2	3	1	0	0	0
NPAS2_HOXA2	TCCATC40NTGA	YJI	Halfsite_spacing	TAATTA.CACGTG	8	11	12	8	4	5	7	4	5	9	7	1	8	9	10	1	3	4	0	0	3	2	2	0	1	0	0	0	0
HOXD10_ATF7	TAGCTG40NCTA	YJI	Halfsite_spacing	GACGTC.CGTAAA	0	4	7	5	11	3	2	3	4	5	3	2	1	1	6	3	2	2	1	3	1	2	0	3	0	0	1	1	0
HOXD10_ATF7	TAGCTG40NCTA	YJI	Halfsite_spacing	CGTAAA.GACGTC	2	5	2	5	9	6	3	6	1	5	3	3	5	4	3	4	3	1	4	1	1	0	0	2	2	1	1	0	0
FEV_ATF7	TTGCTC40NGAA	YJI	Halfsite_spacing	GACGTC.ACCGGA	8	3	3	2	5	4	2	4	2	0	0	1	2	1	0	1	1	1	1	0	0	0	0	0	0	1	0	0	0
FEV_ATF7	TTGCTC40NGAA	YJI	Halfsite_spacing	ACCGGA.GACGTC	0	0	1	8	3	5	7	7	6	1	4	3	0	2	7	0	1	0	1	1	1	0	0	0	0	3	0	0	0
FOXE1_ATF7	TGTCGG40NGCG	YJI	Halfsite_spacing	GACGTC.TAAACA	2	5	4	2	13	6	8	1	2	5	3	3	3	0	3	5	3	1	2	1	1	0	4	0	0	2	0	1	0
FOXE1_ATF7	TGTCGG40NGCG	YJI	Halfsite_spacing	TAAACA.GACGTC	3	7	6	4	5	6	0	2	1	4	11	5	1	3	4	2	1	1	0	6	2	1	1	1	0	0	0	0	0
NFATC2_ATF7	TGCTAG40NCCTC	YJI	Halfsite_spacing	GACGTC.TGGAAA	0	16	8	3	6	1	7	1	0	8	5	5	9	1	3	3	2	8	5	5	2	1	4	4	1	0	0	0	0
NFATC2_ATF7	TGCTAG40NCCTC	YJI	Halfsite_spacing	TGGAAA.GACGTC	1	7	5	4	13	13	5	10	3	3	2	1	4	4	2	7	4	2	1	1	1	2	1	1	2	1	0	0	0
ESRRB_HOXA2	TGATGT40NAAC	YJI	Halfsite_spacing	TAATTA.AGGTCA	7	2	4	11	5	3	3	2	3	3	2	0	1	2	1	2	2	8	3	2	1	2	0	0	0	0	2	0	0
ESRRB_HOXA2	TGATGT40NAAC	YJI	Halfsite_spacing	AGGTCA.TAATTA	0	5	3	1	2	2	0	2	4	4	3	3	4	0	1	1	2	0	1	0	0	1	3	0	0	1	0	0	0
GLI3_ATF7	TTAGGA40NTCT	YJI	Halfsite_spacing	GACGTC.GACCAC	4	3	2	1	4	1	3	2	2	4	1	2	2	4	5	5	1	1	0	2	1	1	1	0	1	1	0	0	0
GLI3_ATF7	TTAGGA40NTCT	YJI	Halfsite_spacing	GACCAC.GACGTC	1	9	4	6	24	1	1	10	3	4	3	13	5	3	1	3	1	0	2	3	4	0	1	0	1	0	2	0	0
OLIG2_ATF7	TGGCCG40NCTTT	YJI	Halfsite_spacing	GACGTC.CATATG	9	2	23	12	12	6	5	11	3	3	8	5	5	5	6	4	1	3	3	0	3	3	0	1	1	1	0	4	0
TCF7_ATF7	TGAAGA40NACAG	YJI	Halfsite_spacing	GACGTC.ATCAAA	35	0	2	5	3	6	2	4	6	2	1	2	4	2	6	1	1	2	2	3	0	1	0	0	1	2	0	0	0
TCF7_ATF7	TGAAGA40NACAG	YJI	Halfsite_spacing	ATCAAA.GACGTC	4	15	4	3	4	3	6	5	5	4	1	6	3	5	2	2	2	2	1	1	3	0	1	2	2	2	1	0	0
FLI1_ATF7	TCCTTC40NCGAT	YJI	Halfsite_spacing	GACGTC.ACCGGA	13	2	5	8	7	2	4	10	6	1	5	0	5	1	3	2	0	1	6	4	1	1	1	1	3	0	1	0	0
FLI1_ATF7	TCCTTC40NCGAT	YJI	Halfsite_spacing	ACCGGA.GACGTC	1	9	7	15	13	9	7	15	5	5	3	3	1	6	2	2	4	4	4	2	3	3	2	0	1	1	0	0	0
NR2C1_HOXA2	TTACCG40NATC	YJI	Halfsite_spacing	TAATTA.AGGTCA	8	13	12	2	3	8	8	6	7	10	4	6	2	2	4	6	6	3	6	0	3	3	2	1	2	1	0	0	0
NR2C1_HOXA2	TTACCG40NATC	YJI	Halfsite_spacing	AGGTCA.TAATTA	7	2	8	4	6	2	5	3	3	6	11	2	5	3	1	3	4	1	1	2	2	1	2	1	0	0	0	0	0
HSF4_HOXA2	TCGCAA40NTGT	YJI	Halfsite_spacing	TAATTA.TTCTAG	0	2	3	1	7	5	4	6	7	9	12	4	3	3	5	4	2	3	5	2	2	4	1	1	3	2	0	1	0
HSF4_HOXA2	TCGCAA40NTGT	YJI	Halfsite_spacing	TTCTAG.TAATTA	5	0	0	2	2	3	4	3	2	11	5	5	7	3	1	3	2	3	1	1	1	2	0	4	1	1	2	3	0
FOXB1_ATF7	TAAGGG40NACC	YJI	Halfsite_spacing	GACGTC.TAAACA	1	4	1	3	6	7	2	3	6	2	2	0	1	2	1	1	1	1	1	0	2	0	1	3	2	1	0	0	0
FOXB1_ATF7	TAAGGG40NACC	YJI	Halfsite_spacing	TAAACA.GACGTC	1	7	7	1	2	3	4	3	1	3	1	3	4	2	6	1	1	0	4	2	2	0	0	1	0	0	1	0	0
ELF5_ATF7	TGACCG40NTGCT	YJI	Halfsite_spacing	GACGTC.CCCGGA	3	1	7	13	8	3	6	2	3	1	1	2	5	3	4	0	5	5	2	3	0	0	0	0	2	1	0	0	0
ELF5_ATF7	TGACCG40NTGCT	YJI	Halfsite_spacing	CCCGGA.GACGTC	1	6	5	7	1	4	5	2	0	3	4	5	5	2	3	2	4	4	2	0	3	0	1	1	1	1	1	0	0
TEAD4_CLOCK	TTCGGA40NCGC	YJI	Halfsite_spacing	CACGTG.CATTCC	32	28	20	16	24	67	34	65	36	28	12	8	22	18	15	24	33	27	20	17	3	10	10	6	8	7	3	1	1
TEAD4_CLOCK	TTCGGA40NCGC	YJI	Halfsite_spacing	CATTCC.CACGTG	7	44	16	34	20	18	24	24	25	21	17	18	18	22	23	14	7	18	7	11	9	6	4	5	2	4	2	3	5
NFE2_HOXA2	TTCGAA40NGAC	YJI	Halfsite_spacing	TAATTA.TGACTC	9	12	17	20	11	10	14	31	18	15	15	7	10	15	10	7	4	9	6	12	4	7	4	5	3	1	1	1	0
NFE2_HOXA2	TTCGAA40NGAC	YJI	Halfsite_spacing	TGACTC.TAATTA	25	23	25	15	18	11	10	11	13	15	7	10	9	9	5	4	7	3	7	7	7	4	3	2	5	0	0	0	0
NFATC4_HOXA2	TCCGTC40NGTT	YJI	Halfsite_spacing	TAATTA.TGGAAA	16	20	6	8	12	14	5	14	15	10	7	13	8	10	11	7	6	3	3	6	5	3	4	0	0	3	0	0	0
NFATC4_HOXA2	TCCGTC40NGTT	YJI	Halfsite_spacing	TGGAAA.TAATTA	3	19	39	49	19	19	13	21	20	6	10	9	7	9	12	14	15	3	9	7	7	4	4	4	3	0	5	0	0
ETV1_HOXA2	TTATAT40NACC	YJI	Halfsite_spacing	TAATTA.ACCGGA	14	28	37	42	26	23	32	34	27	33	32	22	15	23	21	12	9	15	11	8	9	9	3	6	1	4	1	4	0
ETV1_HOXA2	TTATAT40NACC	YJI	Halfsite_spacing	ACCGGA.TAATTA	7	2	102	31	17	32	34	25	27	38	18	24	29	21	17	22	10	15	18	14	16	11	11	6	6	3	1	6	2
ISL1_HOXA2	TATGAC40NTCA	YJI	Halfsite_spacing	TAATTA.CACTTA	23	24	36	46	36	25	28	26	10	13	12	19	14	21	13	6	17	9	7	14	6	2	4	6	7	0	0	2	1
ISL1_HOXA2	TATGAC40NTCA	YJI	Halfsite_spacing	CACTTA.TAATTA	6	13	21	31	34	34	36	24	20	24	16	12	16	12	16	15	17	14	14	9	9	7	3	3	4	6	3	2	3
ETV5_HOXA2	TTCGCC40NGAC	YJI	Halfsite_spacing	TAATTA.ACCGGA	22	42	49	40	27	33	34	27	28	38	23	17	24	24	13	17	20	14	9	9	10	10	10	2	2	4	0	1	1
ETV5_HOXA2	TTCGCC40NGAC	YJI	Halfsite_spacing	ACCGGA.TAATTA	6	4	135	23	32	31	34	25	39	29	26	23	30	29	26	18	16	19	14	20	11	6	14	12	2	7	5	3	0
EN2_ATF7	TTACTT40NGTAT	YJI	Halfsite_spacing	GACGTC.TAATTA	2	35	14	19	15	8	11	6	13	7	9	9	10	17	8	11	0	6	7	7	7	1	1	2	3	2	2	0	3
NFATC4_ATF7	TGGCCT40NATTT	YJI	Halfsite_spacing	GACGTC.TGGAAA	5	49	25	16	15	15	9	12	10	11	12	12	9	12	7	6	5	3	3	3	6	5	6	5	2	2	1	7	2
NFATC4_ATF7	TGGCCT40NATTT	YJI	Halfsite_spacing	TGGAAA.GACGTC	5	12	12	10	25	17	16	16	13	8	6	2	7	8	5	11	8	7	8	8	8	8	7	4	6	2	2	2	0
HES7_TFAP2C	TTAACC40NGAAT	YJI	Halfsite_spacing	TGCCCT.CACGTG	0	0	0	1	4	17	2	8	4	6	7	10	11	10	12	6	10	6	9	6	1	4	0	3	3	1	4	0	0
HES7_TFAP2C	TTAACC40NGAAT	YJI	Halfsite_spacing	CACGTG.TGCCCT	5	4	8	4	22	13	12	10	9	10	14	7	12	4	12	6	6	7	4	5	4	1	1	1	3	2	0	0	0
MYBL2_HOXA2	TCGACC40NCCT	YJI	Halfsite_spacing	TAATTA.CCGTTA	72	34	37	30	25	39	24	19	21	18	17	25	28	18	17	20	16	10	16	10	12	10	10	11	13	6	4	2	0
MYBL2_HOXA2	TCGACC40NCCT	YJI	Halfsite_spacing	CCGTTA.TAATTA	11	21	15	9	21	31	15	46	34	39	18	22	16	23	21	21	13	18	9	7	20	11	9	6	4	7	3	1	2
TEAD4_CLOCK	TCTAGG40NCTG	YJI	Halfsite_spacing	CACGTG.CATTCC	74	66	64	33	38	200	167	310	162	73	31	20	40	32	35	47	87	81	62	33	27	19	18	15	17	18	10	8	3
TEAD4_CLOCK	TCTAGG40NCTG	YJI	Halfsite_spacing	CATTCC.CACGTG	25	99	46	94	56	41	39	32	38	25	39	45	63	76	67	44	24	16	22	23	29	11	19	19	16	16	12	8	10
MEIS3_HOXA2	TTGGCA40NTCG	YJI	Halfsite_spacing	TAATTA.CTGTCA	22	27	8	14	14	10	18	7	6	6	4	11	7	6	4	7	5	4	5	4	5	5	6	2	1	2	1	0	0
MEIS3_HOXA2	TTGGCA40NTCG	YJI	Halfsite_spacing	CTGTCA.TAATTA	11	7	5	10	11	8	9	15	17	11	14	7	10	7	3	1	4	1	5	2	2	2	1	5	3	0	0	1	0
ATF2_HOXA2	TTAGAG40NCGG	YJI	Halfsite_spacing	TAATTA.GACGTC	1	43	17	15	25	32	23	13	21	8	13	13	11	5	10	8	5	7	5	1	5	9	7	7	2	3	2	0	0
NR2C1_TEAD4	TTCGTC40NCGT	YJII	Halfsite_spacing	AGGTCA.CATTCC	18	12	8	12	6	8	3	3	2	11	10	7	6	3	16	5	7	2	3	7	3	2	3	3	1	1	1	1	0
NR2C1_TEAD4	TTCGTC40NCGT	YJII	Halfsite_spacing	CATTCC.AGGTCA	6	9	8	9	15	24	9	6	5	7	4	5	9	15	4	10	4	7	2	1	1	2	2	1	2	1	1	1	0
NR2C1_TEAD4	TTCGTC40NCGT	YJII	Halfsite_spacing	TGACCT.CATTCC	8	16	20	10	10	8	7	6	17	27	20	12	9	5	3	6	11	15	12	16	10	5	2	0	2	2	1	0	1
NR2C1_TEAD4	TTCGTC40NCGT	YJII	Halfsite_spacing	AGGTCA.GGAATG	15	7	5	2	2	4	3	7	7	19	10	6	5	5	2	7	7	4	5	2	3	4	2	2	2	2	1	1	1
FOXD2_TEAD4	TGACAT40NCGG	YJII	Halfsite_spacing	TAAACA.CATTCC	13	5	6	3	7	4	2	22	7	5	13	5	2	0	4	1	6	2	4	7	3	1	3	2	1	1	2	1	1
FOXD2_TEAD4	TGACAT40NCGG	YJII	Halfsite_spacing	CATTCC.TAAACA	2	15	12	6	8	1	9	7	12	7	9	9	8	8	6	4	5	2	4	6	3	2	4	0	1	1	0	0	0
FOXD2_TEAD4	TGACAT40NCGG	YJII	Halfsite_spacing	TGTTTA.CATTCC	37	34	3	4	15	4	6	9	5	10	6	6	7	11	8	3	9	5	1	3	0	0	1	4	3	1	1	0	0
FOXD2_TEAD4	TGACAT40NCGG	YJII	Halfsite_spacing	TAAACA.GGAATG	7	5	7	4	6	19	12	6	8	5	2	3	7	7	6	3	4	7	5	5	6	9	1	2	1	0	0	0	0
CREB3L4_TEAD4	TCTCAC40NCTG	YJII	Halfsite_spacing	CATTCC.GACGTC	2	9	4	15	8	13	8	11	12	12	10	7	8	13	13	4	6	3	6	3	8	2	2	3	2	2	1	0	0
CREB3L4_TEAD4	TCTCAC40NCTG	YJII	Halfsite_spacing	GACGTC.CATTCC	0	7	15	13	23	11	6	11	5	4	9	14	14	12	5	3	4	6	2	5	3	4	5	3	2	2	2	1	0
GLI3_TEAD4	TTAGGA40NTCT	YJII	Halfsite_spacing	GACCAC.CATTCC	2	8	4	16	9	11	9	5	24	9	5	7	8	14	5	5	10	3	6	3	11	5	3	3	2	3	0	0	0
GLI3_TEAD4	TTAGGA40NTCT	YJII	Halfsite_spacing	CATTCC.GACCAC	12	17	8	6	9	9	7	8	4	10	7	10	8	6	4	4	4	1	3	2	6	1	2	2	1	0	0	0	0
GLI3_TEAD4	TTAGGA40NTCT	YJII	Halfsite_spacing	GTGGTC.CATTCC	1	6	6	6	3	1	4	5	3	1	7	2	3	6	1	1	3	1	3	0	3	3	0	1	1	0	1	0	1
GLI3_TEAD4	TTAGGA40NTCT	YJII	Halfsite_spacing	GACCAC.GGAATG	1	3	3	5	4	2	15	4	3	4	6	4	7	3	3	1	4	3	0	1	1	1	0	1	2	0	0	0	0
PAX5_TEAD4	TATATT40NTGC	YJII	Halfsite_spacing	GTCACG.CATTCC	8	3	0	5	3	1	1	1	6	2	5	4	5	3	1	5	2	7	3	1	0	0	2	6	3	1	1	1	0
PAX5_TEAD4	TATATT40NTGC	YJII	Halfsite_spacing	CATTCC.GTCACG	23	7	12	5	5	4	4	7	3	3	9	8	7	2	4	4	4	7	2	2	3	2	3	0	0	1	0	0	0
PAX5_TEAD4	TATATT40NTGC	YJII	Halfsite_spacing	CGTGAC.CATTCC	10	11	19	9	6	4	6	7	6	4	2	6	4	3	0	4	2	4	2	2	0	1	0	0	0	0	1	0	0
PAX5_TEAD4	TATATT40NTGC	YJII	Halfsite_spacing	GTCACG.GGAATG	2	3	4	5	0	2	1	2	1	3	0	1	3	9	4	32	1	1	2	2	4	1	5	0	5	0	1	0	0
FOXA2_TEAD4	TAGGTC40NACG	YJII	Halfsite_spacing	TAAACA.CATTCC	6	7	7	4	7	8	3	8	6	7	4	6	5	4	2	3	6	8	4	7	4	2	1	1	3	1	0	2	0
FOXA2_TEAD4	TAGGTC40NACG	YJII	Halfsite_spacing	CATTCC.TAAACA	6	8	1	4	3	6	1	1	1	2	6	4	4	6	3	5	0	4	2	3	0	0	2	0	2	0	1	0	0
FOXA2_TEAD4	TAGGTC40NACG	YJII	Halfsite_spacing	TGTTTA.CATTCC	18	15	5	3	6	11	5	30	10	7	3	6	4	7	1	5	7	2	2	1	6	3	0	1	0	1	0	0	0
FOXA2_TEAD4	TAGGTC40NACG	YJII	Halfsite_spacing	TAAACA.GGAATG	6	3	0	2	4	8	5	3	6	0	3	3	0	6	4	5	2	2	1	1	1	0	0	0	0	2	0	0	0
BHLHB5_TEAD4	TCTGCA40NTGGG	YJII	Halfsite_spacing	CATTCC.CATATG	1	7	1	16	3	10	3	3	4	6	4	7	4	1	1	0	0	1	1	1	3	2	0	1	2	1	0	0	1
BHLHB5_TEAD4	TCTGCA40NTGGG	YJII	Halfsite_spacing	CATATG.CATTCC	11	1	3	13	3	5	18	52	8	3	2	2	4	2	2	16	8	8	4	2	1	3	2	1	1	0	1	2	0
HOXB4_TEAD4	TTGGTG40NTAC	YJII	Halfsite_spacing	CATTCC.TAATTA	0	4	1	3	2	11	2	3	4	1	0	3	1	3	7	1	5	5	2	0	0	1	0	0	2	1	0	0	0
HOXB4_TEAD4	TTGGTG40NTAC	YJII	Halfsite_spacing	TAATTA.CATTCC	11	20	5	10	4	3	0	1	5	5	3	3	8	3	3	3	0	4	2	4	2	1	3	2	1	0	0	0	0
SOX3_TEAD4	TATTCA40NAGT	YJII	Halfsite_spacing	GAACAA.CATTCC	14	0	6	7	4	5	4	5	7	10	8	7	5	7	3	5	4	2	2	3	2	1	1	0	3	1	0	1	0
SOX3_TEAD4	TATTCA40NAGT	YJII	Halfsite_spacing	CATTCC.GAACAA	10	7	8	4	2	4	1	5	4	2	3	4	6	3	4	1	1	2	3	1	2	1	2	0	0	0	0	0	0
SOX3_TEAD4	TATTCA40NAGT	YJII	Halfsite_spacing	TTGTTC.CATTCC	3	21	5	2	4	4	5	4	1	3	4	8	0	5	7	1	1	3	0	0	2	1	1	3	1	1	0	0	0
SOX3_TEAD4	TATTCA40NAGT	YJII	Halfsite_spacing	GAACAA.GGAATG	1	7	6	8	2	14	5	9	4	3	1	4	2	7	1	4	3	1	2	0	3	0	1	0	1	0	0	1	1
POU4F3_TEAD4	TACCAT40NGCG	YJII	Halfsite_spacing	TATGCA.CATTCC	31	16	12	32	21	38	129	127	32	38	33	25	18	16	18	41	47	36	22	20	14	17	7	8	8	4	1	4	0
POU4F3_TEAD4	TACCAT40NGCG	YJII	Halfsite_spacing	CATTCC.TATGCA	16	32	20	24	13	15	13	8	21	24	20	18	17	18	7	11	10	12	6	9	9	9	2	3	5	6	2	1	0
POU4F3_TEAD4	TACCAT40NGCG	YJII	Halfsite_spacing	TGCATA.CATTCC	14	50	8	38	50	266	29	40	36	23	21	15	31	28	54	30	19	21	13	18	14	11	7	9	7	9	7	0	1
POU4F3_TEAD4	TACCAT40NGCG	YJII	Halfsite_spacing	TATGCA.GGAATG	45	282	24	59	53	27	24	12	16	22	38	23	29	36	18	22	20	10	9	5	12	7	6	5	4	3	1	3	1
TEAD4_CLOCK	TTCGGA40NCGC	YJII	Halfsite_spacing	CACGTG.CATTCC	34	27	30	15	22	85	75	71	57	34	12	20	14	22	10	21	34	33	27	15	6	10	5	9	7	9	10	4	0
TEAD4_CLOCK	TTCGGA40NCGC	YJII	Halfsite_spacing	CATTCC.CACGTG	7	50	24	33	23	23	18	12	16	10	24	12	22	37	24	12	12	7	15	9	10	10	5	7	3	0	2	0	4
NEUROG2_ONECUT1	TAGGAG40NAGT	YJII	Halfsite_spacing	ATCGAT.CATATG	20	17	15	25	65	149	123	44	18	22	18	18	20	18	26	25	27	29	10	13	7	11	13	3	7	2	5	2	1
BHLHE22_ONECUT1	TAACAG40NGGC	YJII	Halfsite_spacing	ATCGAT.CATATG	6	18	13	21	12	42	101	29	9	8	13	10	18	25	28	14	21	22	11	3	4	6	5	5	6	4	6	5	7
POU3F4_ONECUT1	TCCCAA40NGAA	YJII	Halfsite_spacing	ATCGAT.TATGCA	188	86	47	53	64	47	58	55	51	54	60	52	59	50	37	47	34	37	34	23	27	21	18	14	13	11	1	2	2
POU3F4_ONECUT1	TCCCAA40NGAA	YJII	Halfsite_spacing	TATGCA.ATCGAT	49	88	132	89	48	81	93	72	70	67	48	61	51	48	49	47	36	36	31	20	26	17	15	14	16	7	11	3	0
FOXI1_ONECUT1	TTATAA40NGTG	YJII	Halfsite_spacing	ATCGAT.TAAACA	59	65	65	98	89	186	115	95	96	124	104	140	131	143	137	106	90	78	81	66	78	63	63	49	41	37	32	20	7
FOXI1_ONECUT1	TTATAA40NGTG	YJII	Halfsite_spacing	TAAACA.ATCGAT	148	566	137	117	165	294	158	178	164	149	143	116	102	110	89	102	78	95	75	62	58	65	49	42	31	28	21	7	6
HSF4_ONECUT1	TCGCAA40NTGT	YJII	Halfsite_spacing	ATCGAT.TTCTAG	11	14	64	21	15	9	5	13	18	15	14	20	12	18	11	5	3	9	10	5	12	10	5	7	9	7	1	3	0
HSF4_ONECUT1	TCGCAA40NTGT	YJII	Halfsite_spacing	TTCTAG.ATCGAT	12	8	19	15	39	11	18	9	10	12	22	11	12	15	17	17	6	6	6	6	7	6	5	2	6	6	6	5	0
ERG_ONECUT1	TGAATG40NTAG	YJII	Halfsite_spacing	ATCGAT.ACCGGA	44	46	53	23	34	32	20	24	19	21	26	22	20	32	17	19	8	12	5	9	5	7	11	1	4	7	2	0	0
ERG_ONECUT1	TGAATG40NTAG	YJII	Halfsite_spacing	ACCGGA.ATCGAT	13	20	18	25	55	30	31	87	102	82	27	22	20	21	18	21	17	21	27	14	15	9	7	9	3	2	1	2	2
FLI1_ONECUT1	TTAAAT40NAAT	YJII	Halfsite_spacing	ATCGAT.ACCGGA	27	41	16	15	42	20	16	22	14	17	13	17	19	5	11	6	10	9	4	11	7	12	4	2	6	8	0	2	0
FLI1_ONECUT1	TTAAAT40NAAT	YJII	Halfsite_spacing	ACCGGA.ATCGAT	5	18	12	12	24	30	17	62	54	44	39	15	9	12	13	14	15	16	13	18	12	8	5	7	7	3	4	4	0
BARHL1_ONECUT1	TCTATT40NCAT	YJII	Halfsite_spacing	ATCGAT.TAAACG	50	35	46	32	84	55	56	43	35	34	36	45	37	28	21	24	16	31	15	17	10	14	9	5	5	3	4	5	1
BARHL1_ONECUT1	TCTATT40NCAT	YJII	Halfsite_spacing	TAAACG.ATCGAT	51	39	62	95	74	60	51	46	45	36	33	17	34	32	42	30	24	18	14	23	15	11	14	15	5	1	7	2	1
JDP2_TEAD4	TGCTTT40NAGA	YJII	Halfsite_spacing	TGACTC.CATTCC	0	11	34	43	29	7	11	9	10	11	17	13	18	10	11	4	6	6	8	2	4	10	3	4	1	1	0	2	1
JDP2_TEAD4	TGCTTT40NAGA	YJII	Halfsite_spacing	CATTCC.TGACTC	2	11	7	7	6	11	12	43	18	15	8	0	4	5	8	11	6	5	3	8	5	2	4	2	2	0	2	4	0
JDP2_TEAD4	TGCTTT40NAGA	YJII	Halfsite_spacing	GAGTCA.CATTCC	4	26	44	28	13	7	2	8	6	7	17	12	7	11	8	2	5	2	5	7	8	7	5	7	0	3	2	0	0
JDP2_TEAD4	TGCTTT40NAGA	YJII	Halfsite_spacing	TGACTC.GGAATG	0	6	4	9	3	5	8	9	25	9	6	9	6	3	4	5	10	7	6	7	4	5	2	0	1	0	0	0	0
PITX1_TEAD4	TCACGC40NACT	YJII	Halfsite_spacing	TAATCC.CATTCC	19	55	81	118	96	94	91	84	61	46	64	58	64	53	67	60	39	52	51	38	33	34	33	28	9	12	9	5	8
PITX1_TEAD4	TCACGC40NACT	YJII	Halfsite_spacing	CATTCC.TAATCC	13	21	18	20	103	129	68	76	53	51	43	46	40	38	27	38	34	21	35	41	18	20	14	17	13	8	8	3	0
PITX1_TEAD4	TCACGC40NACT	YJII	Halfsite_spacing	GGATTA.CATTCC	20	173	12	36	80	45	68	62	39	58	43	37	36	44	32	49	25	28	27	19	25	22	19	12	12	8	3	4	1
PITX1_TEAD4	TCACGC40NACT	YJII	Halfsite_spacing	TAATCC.GGAATG	4	23	46	90	138	51	41	32	36	31	36	32	34	37	30	26	22	16	16	17	13	7	15	11	14	3	2	3	1
HES5_TEAD4	TCTACG40NCTC	YJII	Halfsite_spacing	CATTCC.CACGTG	3	56	28	23	16	21	25	18	22	17	24	18	22	26	16	13	11	7	8	8	7	11	13	3	4	4	1	2	1
HES5_TEAD4	TCTACG40NCTC	YJII	Halfsite_spacing	CACGTG.CATTCC	12	37	11	15	22	109	132	110	46	30	13	12	15	11	18	31	44	45	24	5	11	11	6	5	6	3	7	2	0
MIXL1_TEAD4	TTGGCC40NTCG	YJII	Halfsite_spacing	CATTCC.TAATTA	30	20	37	33	89	64	47	32	34	36	25	26	30	31	29	28	28	20	5	21	14	17	8	8	11	5	3	3	3
MIXL1_TEAD4	TTGGCC40NTCG	YJII	Halfsite_spacing	TAATTA.CATTCC	82	87	35	56	97	138	145	120	81	63	58	80	28	53	36	47	39	36	35	32	23	20	22	13	16	10	5	7	2
BHLHA15_TEAD4	TGCGCA40NCAA	YJII	Halfsite_spacing	CATTCC.CATATG	13	12	12	18	13	35	25	24	15	14	21	22	24	13	24	19	15	12	10	9	9	7	5	6	7	6	3	2	0
BHLHA15_TEAD4	TGCGCA40NCAA	YJII	Halfsite_spacing	CATATG.CATTCC	15	14	15	33	28	36	110	124	43	21	18	15	19	17	20	17	26	24	12	14	10	13	7	5	10	5	3	3	0
HMX1_TEAD4	TTTACT40NACA	YJII	Halfsite_spacing	CACTTA.CATTCC	23	26	8	19	22	17	34	22	10	22	24	11	14	21	11	17	10	9	10	5	5	14	8	3	9	1	2	3	1
HMX1_TEAD4	TTTACT40NACA	YJII	Halfsite_spacing	CATTCC.CACTTA	9	9	9	19	23	11	14	14	17	10	15	16	12	8	8	12	15	10	10	11	3	6	4	6	4	2	0	0	0
HMX1_TEAD4	TTTACT40NACA	YJII	Halfsite_spacing	TAAGTG.CATTCC	35	30	13	6	11	19	17	10	13	8	17	10	12	15	16	7	7	1	5	6	5	5	5	6	2	2	4	2	0
HMX1_TEAD4	TTTACT40NACA	YJII	Halfsite_spacing	CACTTA.GGAATG	5	7	2	9	16	14	9	11	12	11	14	9	2	11	6	5	4	8	8	8	6	4	2	1	2	3	0	0	0
NEUROG2_TEAD4	TCACAT40NATG	YJII	Halfsite_spacing	CATTCC.CATATG	1	11	8	41	15	12	9	17	25	14	16	13	13	11	8	12	11	8	22	6	14	8	5	3	1	0	1	0	0
NEUROG2_TEAD4	TCACAT40NATG	YJII	Halfsite_spacing	CATATG.CATTCC	21	18	9	39	7	18	134	176	32	18	12	15	13	10	7	11	12	20	8	6	7	8	10	6	7	2	0	1	0
HOXD10_TEAD4	TAGCTG40NCTA	YJII	Halfsite_spacing	CGTAAA.CATTCC	15	9	9	17	3	9	22	48	25	18	12	8	15	9	7	10	15	8	10	10	6	5	6	2	1	6	3	0	0
HOXD10_TEAD4	TAGCTG40NCTA	YJII	Halfsite_spacing	CATTCC.CGTAAA	1	10	4	16	7	5	8	4	10	16	14	8	9	11	10	5	2	5	10	6	9	1	3	3	0	1	4	2	0
HOXD10_TEAD4	TAGCTG40NCTA	YJII	Halfsite_spacing	TTTACG.CATTCC	13	18	6	11	18	32	24	44	20	14	5	11	15	12	10	14	11	17	5	6	7	3	1	4	4	2	2	1	0
HOXD10_TEAD4	TAGCTG40NCTA	YJII	Halfsite_spacing	CGTAAA.GGAATG	10	9	5	21	19	22	19	19	12	7	14	9	5	12	9	16	11	6	6	2	4	2	1	0	4	3	5	0	0
CLOCK_TEAD4	TTGCTT40NCCA	YJII	Halfsite_spacing	CATTCC.CACGTG	33	154	74	99	71	62	58	37	58	38	52	61	83	77	57	52	45	27	24	27	23	28	27	27	16	12	9	11	2
CLOCK_TEAD4	TTGCTT40NCCA	YJII	Halfsite_spacing	CACGTG.CATTCC	95	112	101	70	74	204	160	235	166	92	52	55	45	52	59	66	101	101	75	42	22	20	24	15	12	16	13	15	10
FOXB1_TEAD4	TAAGGG40NACC	YJII	Halfsite_spacing	TAAACA.CATTCC	6	4	9	9	9	10	14	9	4	2	3	7	6	9	6	3	3	5	5	4	6	3	2	3	2	1	0	3	0
FOXB1_TEAD4	TAAGGG40NACC	YJII	Halfsite_spacing	CATTCC.TAAACA	1	4	5	4	7	6	4	4	13	7	5	9	9	5	5	2	4	0	1	2	3	8	2	3	1	3	2	0	0
FOXB1_TEAD4	TAAGGG40NACC	YJII	Halfsite_spacing	TGTTTA.CATTCC	66	11	13	5	5	9	6	61	7	9	8	13	8	5	6	6	15	5	10	6	5	3	3	2	2	2	1	2	2
FOXB1_TEAD4	TAAGGG40NACC	YJII	Halfsite_spacing	TAAACA.GGAATG	2	10	11	8	4	12	3	5	3	8	2	3	4	4	2	5	5	3	2	5	7	2	3	1	2	0	1	0	1
PDX1_TEAD4	TAGAGA40NCGC	YJII	Halfsite_spacing	CATTCC.TAATTA	19	21	43	22	38	38	36	49	41	34	41	24	21	23	18	19	18	24	20	18	11	14	8	5	3	5	5	6	2
PDX1_TEAD4	TAGAGA40NCGC	YJII	Halfsite_spacing	TAATTA.CATTCC	83	117	57	68	59	34	29	32	36	42	45	50	45	43	31	24	25	20	14	18	19	23	14	15	12	7	6	4	1
EVX1_TEAD4	TGAATT40NTAA	YJII	Halfsite_spacing	CATTCC.TAATTA	22	38	55	41	70	76	43	34	23	31	31	23	24	21	27	29	22	16	21	21	11	17	8	4	4	3	3	2	1
EVX1_TEAD4	TGAATT40NTAA	YJII	Halfsite_spacing	TAATTA.CATTCC	86	128	23	50	110	112	118	120	70	60	46	35	32	31	37	52	33	33	38	35	18	13	10	16	11	8	3	1	0
MAFA_TEAD4	TTACAG40NGTG	YJII	Halfsite_spacing	TGCTGA.CATTCC	7	3	9	8	3	19	18	22	10	5	4	3	4	7	3	9	5	6	1	5	3	3	2	0	2	1	3	0	1
MAFA_TEAD4	TTACAG40NGTG	YJII	Halfsite_spacing	CATTCC.TGCTGA	6	5	5	5	11	9	8	4	4	7	6	7	5	1	4	8	7	3	3	4	0	3	0	1	2	3	0	1	0
MAFA_TEAD4	TTACAG40NGTG	YJII	Halfsite_spacing	TCAGCA.CATTCC	52	5	12	9	9	11	7	4	5	3	11	6	10	7	5	5	3	0	3	9	6	4	3	3	5	0	3	0	0
MAFA_TEAD4	TTACAG40NGTG	YJII	Halfsite_spacing	TGCTGA.GGAATG	4	8	1	3	5	7	13	8	7	2	7	6	5	8	9	5	7	1	4	3	4	1	3	1	0	2	1	1	0
MEIS2_TEAD4	TGATTC40NTAT	YJII	Halfsite_spacing	CTGTCA.CATTCC	16	7	4	7	8	6	22	27	13	8	10	15	13	5	3	4	5	12	6	6	5	3	4	6	4	1	6	1	5
MEIS2_TEAD4	TGATTC40NTAT	YJII	Halfsite_spacing	CATTCC.CTGTCA	0	6	28	23	16	7	9	11	14	13	7	11	15	8	7	6	13	4	5	8	3	3	3	3	4	4	2	1	0
MEIS2_TEAD4	TGATTC40NTAT	YJII	Halfsite_spacing	TGACAG.CATTCC	14	10	4	12	14	13	18	5	6	8	7	7	9	8	6	14	1	7	4	8	5	6	6	2	1	5	2	0	0
MEIS2_TEAD4	TGATTC40NTAT	YJII	Halfsite_spacing	CTGTCA.GGAATG	5	2	4	5	29	14	5	13	8	8	10	6	6	15	5	3	4	5	3	5	4	25	3	3	4	1	3	2	0
PAX1_TEAD4	TCCTGC40NTCG	YJII	Halfsite_spacing	GTCACG.CATTCC	66	9	7	56	9	7	8	18	19	14	7	13	9	19	14	10	6	17	11	17	5	3	2	11	4	2	3	0	2
PAX1_TEAD4	TCCTGC40NTCG	YJII	Halfsite_spacing	CATTCC.GTCACG	113	28	20	8	14	12	14	13	9	21	16	10	12	11	8	13	13	8	14	10	3	2	5	4	2	3	0	1	0
PAX1_TEAD4	TCCTGC40NTCG	YJII	Halfsite_spacing	CGTGAC.CATTCC	8	20	26	20	22	9	24	24	28	19	18	16	14	11	13	6	10	4	12	5	2	5	5	0	2	4	2	1	0
PAX1_TEAD4	TCCTGC40NTCG	YJII	Halfsite_spacing	GTCACG.GGAATG	1	7	3	24	9	14	6	10	6	5	12	18	21	29	39	81	3	5	7	7	8	6	7	4	7	4	1	3	1
DUXA_TEAD4	TAGCGG40NCTG	YJII	Halfsite_spacing	TGATTA.CATTCC	41	5	4	17	2	15	86	15	25	17	20	29	20	12	12	9	5	14	5	7	6	7	9	3	1	1	1	2	1
DUXA_TEAD4	TAGCGG40NCTG	YJII	Halfsite_spacing	CATTCC.TGATTA	9	10	6	5	23	15	10	10	14	5	12	6	16	4	8	8	11	4	1	3	2	6	1	3	3	0	0	0	0
DUXA_TEAD4	TAGCGG40NCTG	YJII	Halfsite_spacing	TAATCA.CATTCC	18	44	12	23	14	15	18	18	18	22	18	12	14	15	15	12	10	3	3	6	7	1	1	1	1	0	1	0	0
DUXA_TEAD4	TAGCGG40NCTG	YJII	Halfsite_spacing	TGATTA.GGAATG	3	4	2	0	14	16	13	18	8	35	29	13	10	12	13	8	6	9	17	9	14	7	6	3	1	4	1	4	2
POU3F4_TEAD4	TCCGTA40NGCC	YJII	Halfsite_spacing	TATGCA.CATTCC	62	48	30	27	33	57	90	97	51	49	32	35	31	31	39	36	41	32	33	25	20	18	17	10	3	10	7	3	0
POU3F4_TEAD4	TCCGTA40NGCC	YJII	Halfsite_spacing	CATTCC.TATGCA	40	14	18	41	24	24	21	27	40	32	39	25	34	29	24	17	16	13	19	21	14	11	6	6	6	4	3	1	0
POU3F4_TEAD4	TCCGTA40NGCC	YJII	Halfsite_spacing	TGCATA.CATTCC	32	34	36	31	44	180	53	53	49	45	30	37	27	39	52	34	36	34	25	24	24	15	20	9	11	10	8	7	2
POU3F4_TEAD4	TCCGTA40NGCC	YJII	Halfsite_spacing	TATGCA.GGAATG	147	231	30	36	27	38	20	20	24	32	37	30	33	41	24	20	24	14	16	14	9	14	7	5	5	4	2	0	1
POU2F3_TEAD4	TCGCCT40NAGT	YJII	Halfsite_spacing	TATGCA.CATTCC	53	31	23	31	38	39	59	55	29	29	38	21	21	19	30	19	21	26	17	16	15	12	4	13	7	8	4	1	2
POU2F3_TEAD4	TCGCCT40NAGT	YJII	Halfsite_spacing	CATTCC.TATGCA	33	20	17	30	27	14	19	12	38	24	26	20	29	16	15	12	8	11	18	12	13	13	13	2	6	5	2	0	0
POU2F3_TEAD4	TCGCCT40NAGT	YJII	Halfsite_spacing	TGCATA.CATTCC	31	42	19	39	40	102	30	43	43	34	25	27	25	20	32	32	34	26	23	13	7	11	9	5	6	8	7	7	0
POU2F3_TEAD4	TCGCCT40NAGT	YJII	Halfsite_spacing	TATGCA.GGAATG	46	98	31	24	24	32	21	21	20	16	24	31	20	29	19	18	21	14	13	11	8	7	13	6	5	5	2	1	1
HOXA6_TEAD4	TCTGAT40NCTA	YJII	Halfsite_spacing	CATTCC.TAATTA	18	22	25	25	34	29	55	64	41	27	27	17	14	13	15	17	21	23	19	11	10	11	11	3	3	1	4	2	0
HOXA6_TEAD4	TCTGAT40NCTA	YJII	Halfsite_spacing	TAATTA.CATTCC	61	90	55	59	63	41	25	28	19	37	43	33	45	39	33	21	16	14	13	11	19	16	6	6	9	5	2	1	0
EVX2_TEAD4	TCGCTT40NTCT	YJII	Halfsite_spacing	CATTCC.TAATTA	12	16	30	13	38	51	20	22	6	16	10	14	6	15	20	15	7	9	9	7	7	3	4	4	4	1	2	2	2
EVX2_TEAD4	TCGCTT40NTCT	YJII	Halfsite_spacing	TAATTA.CATTCC	31	50	10	61	61	61	80	83	40	45	36	13	21	23	25	27	25	22	24	20	12	10	8	8	4	1	2	1	2
ZNF238_TEAD4	TGTGAA40NTAC	YJII	Halfsite_spacing	CATCTG.CATTCC	36	19	6	12	9	4	16	9	9	13	10	10	8	13	11	2	12	6	8	2	1	3	5	1	2	1	3	2	1
ZNF238_TEAD4	TGTGAA40NTAC	YJII	Halfsite_spacing	CATTCC.CATCTG	2	17	11	5	7	10	12	12	12	11	23	13	7	3	6	3	3	7	7	6	4	0	2	1	1	1	0	0	0
ZNF238_TEAD4	TGTGAA40NTAC	YJII	Halfsite_spacing	CAGATG.CATTCC	10	9	52	65	50	38	10	5	5	8	10	12	11	18	21	10	2	5	3	3	4	7	8	6	0	4	0	1	0
ZNF238_TEAD4	TGTGAA40NTAC	YJII	Halfsite_spacing	CATCTG.GGAATG	4	34	3	5	4	4	8	26	12	5	9	5	2	7	1	2	5	4	1	2	1	2	0	0	2	0	1	0	0
MSX2_TEAD4	TCGAAA40NAAT	YJII	Halfsite_spacing	CATTCC.TAATTA	6	17	16	13	35	20	21	13	13	9	10	10	15	10	11	10	7	5	7	4	5	6	1	4	3	0	1	0	0
MSX2_TEAD4	TCGAAA40NAAT	YJII	Halfsite_spacing	TAATTA.CATTCC	24	52	21	28	30	22	28	13	15	14	19	23	13	17	12	16	15	8	10	13	5	12	2	4	3	5	1	0	1
NHLH1_TEAD4	TGCGCG40NTAG	YJII	Halfsite_spacing	CATTCC.CAGCTG	0	5	8	6	3	12	5	1	5	8	1	9	6	7	6	1	2	7	2	4	2	1	4	1	1	1	0	1	0
NHLH1_TEAD4	TGCGCG40NTAG	YJII	Halfsite_spacing	CAGCTG.CATTCC	14	3	2	9	3	9	69	168	37	9	5	8	4	5	5	10	15	18	9	7	3	2	4	2	7	2	3	2	3
EN2_TEAD4	TTACTT40NGTAT	YJII	Halfsite_spacing	CATTCC.TAATTA	16	15	10	8	28	60	12	11	8	11	12	14	7	13	19	6	9	6	10	11	2	2	2	6	2	1	0	0	0
EN2_TEAD4	TTACTT40NGTAT	YJII	Halfsite_spacing	TAATTA.CATTCC	31	65	12	35	70	38	54	44	41	55	43	32	20	37	30	26	26	32	20	20	14	15	12	6	9	8	4	1	2
NFATC4_TEAD4	TGGCCT40NATTT	YJII	Halfsite_spacing	TGGAAA.CATTCC	35	10	18	24	54	49	106	39	44	35	40	28	28	24	33	37	18	18	16	13	6	7	4	5	9	4	4	0	1
NFATC4_TEAD4	TGGCCT40NATTT	YJII	Halfsite_spacing	CATTCC.TGGAAA	2	20	14	13	9	11	24	14	18	20	9	10	11	14	5	15	12	5	5	4	5	5	2	3	1	1	2	0	1
NFATC4_TEAD4	TGGCCT40NATTT	YJII	Halfsite_spacing	TTTCCA.CATTCC	31	15	21	23	20	38	37	15	22	22	14	7	16	8	19	16	13	11	15	9	0	7	2	8	5	6	3	1	0
NFATC4_TEAD4	TGGCCT40NATTT	YJII	Halfsite_spacing	TGGAAA.GGAATG	11	15	8	13	17	20	30	17	22	16	21	17	21	27	17	15	20	11	12	2	10	5	5	2	3	4	1	0	0
ATF3_TEAD4	TGAGAG40NTGTG	YJII	Halfsite_spacing	CATTCC.GACGTC	2	6	30	34	29	26	45	60	81	37	37	28	27	19	17	17	18	18	19	18	24	12	7	9	6	4	0	2	0
ATF3_TEAD4	TGAGAG40NTGTG	YJII	Halfsite_spacing	GACGTC.CATTCC	0	44	61	81	53	32	21	30	32	48	44	58	44	48	37	29	29	17	15	16	18	30	17	13	10	9	2	2	1
MLX_TEAD4	TCCAGC40NGTCC	YJII	Halfsite_spacing	CATTCC.CACGTG	43	62	49	102	76	291	182	367	1078	323	188	123	98	101	100	124	111	138	110	82	82	61	43	39	20	10	13	7	4
MLX_TEAD4	TCCAGC40NGTCC	YJII	Halfsite_spacing	CACGTG.CATTCC	78	79	146	113	231	323	215	238	176	178	257	227	167	175	165	162	132	106	112	106	82	107	91	72	60	37	21	14	4
GSC_TEAD4	TATAGT40NATAA	YJII	Halfsite_spacing	TAATCC.CATTCC	12	253	116	55	23	14	42	47	41	41	70	76	46	30	18	19	32	19	32	25	15	11	22	13	8	8	6	3	6
GSC_TEAD4	TATAGT40NATAA	YJII	Halfsite_spacing	CATTCC.TAATCC	8	17	19	10	16	31	17	36	40	26	28	22	16	18	14	12	24	24	24	18	10	8	9	13	11	13	4	1	0
GSC_TEAD4	TATAGT40NATAA	YJII	Halfsite_spacing	GGATTA.CATTCC	9	914	19	45	122	23	22	14	21	42	81	57	76	73	25	24	16	15	13	12	17	19	21	11	14	3	6	3	5
GSC_TEAD4	TATAGT40NATAA	YJII	Halfsite_spacing	TAATCC.GGAATG	12	10	22	35	106	18	16	25	22	21	18	10	25	23	18	10	16	11	7	7	10	4	4	5	5	3	1	0	1
HES7_TFAP2C	TTAACC40NGAAT	YJII	Halfsite_spacing	TGCCCT.CACGTG	0	1	2	1	10	28	4	9	10	10	7	28	9	8	5	13	9	7	5	5	11	4	3	3	3	2	2	1	1
HES7_TFAP2C	TTAACC40NGAAT	YJII	Halfsite_spacing	CACGTG.TGCCCT	12	3	9	10	32	21	14	12	8	15	12	11	16	9	10	9	7	14	6	13	3	5	6	1	1	0	0	0	0
HOXC11_TEAD4	TTGGGC40NTTTC	YJII	Halfsite_spacing	CGTAAA.CATTCC	9	3	4	3	3	12	20	9	6	6	4	7	6	10	6	14	6	6	3	2	2	5	3	2	3	0	3	0	1
HOXC11_TEAD4	TTGGGC40NTTTC	YJII	Halfsite_spacing	CATTCC.CGTAAA	0	5	6	4	2	3	5	4	6	2	6	5	6	5	6	1	4	2	2	2	2	5	1	2	0	1	0	0	0
HOXC11_TEAD4	TTGGGC40NTTTC	YJII	Halfsite_spacing	TTTACG.CATTCC	10	7	10	3	3	5	12	12	3	2	6	6	3	7	3	3	5	1	4	7	1	1	2	2	0	1	1	0	0
HOXC11_TEAD4	TTGGGC40NTTTC	YJII	Halfsite_spacing	CGTAAA.GGAATG	4	5	3	16	14	10	4	11	6	3	3	3	7	8	6	5	2	2	4	2	4	2	1	1	1	0	0	0	1
NEUROG1_TEAD4	TCGAAT40NTCGT	YJII	Halfsite_spacing	CATTCC.CATATG	3	11	14	69	19	27	14	19	19	26	21	18	24	17	23	26	27	18	20	12	18	9	13	8	8	2	2	1	2
NEUROG1_TEAD4	TCGAAT40NTCGT	YJII	Halfsite_spacing	CATATG.CATTCC	10	36	14	41	55	58	204	295	55	23	21	26	30	19	27	24	24	22	16	23	18	16	13	12	13	9	3	3	2
OLIG2_TEAD4	TGGCCG40NCTTT	YJII	Halfsite_spacing	CATTCC.CATATG	31	13	17	19	17	69	22	26	15	20	28	23	28	31	27	22	27	17	13	8	10	4	8	7	5	2	1	3	1
OLIG2_TEAD4	TGGCCG40NCTTT	YJII	Halfsite_spacing	CATATG.CATTCC	25	19	24	25	60	71	206	247	84	24	12	35	21	23	27	38	73	66	37	24	6	6	9	3	6	4	4	3	0
SRF_TEAD4	TTCGAG40NCATT	YJII	Halfsite_spacing	CCATAT.CATTCC	2	2	6	3	16	13	9	19	16	15	17	12	18	15	23	10	4	7	7	9	9	8	8	5	2	2	2	7	0
SRF_TEAD4	TTCGAG40NCATT	YJII	Halfsite_spacing	CATTCC.CCATAT	3	4	15	25	18	11	12	16	10	9	13	12	10	6	6	8	10	7	3	4	3	5	2	4	1	0	0	0	0
SRF_TEAD4	TTCGAG40NCATT	YJII	Halfsite_spacing	ATATGG.CATTCC	11	17	11	13	9	16	9	11	13	11	16	9	15	13	4	6	11	4	9	1	4	4	1	2	1	0	1	0	0
SRF_TEAD4	TTCGAG40NCATT	YJII	Halfsite_spacing	CCATAT.GGAATG	3	4	88	25	6	4	14	24	6	11	16	16	3	4	12	11	6	3	6	2	6	6	4	4	2	5	1	1	4
HOXC11_TEAD4	TCTTGT40NGATC	YJII	Halfsite_spacing	CGTAAA.CATTCC	13	10	11	23	31	54	50	41	18	20	22	20	26	32	24	20	23	15	9	10	7	8	13	17	11	5	6	6	7
HOXC11_TEAD4	TCTTGT40NGATC	YJII	Halfsite_spacing	CATTCC.CGTAAA	3	5	4	7	10	12	8	7	21	16	12	8	10	13	7	9	11	13	5	6	9	7	1	1	1	3	1	0	0
HOXC11_TEAD4	TCTTGT40NGATC	YJII	Halfsite_spacing	TTTACG.CATTCC	26	33	20	17	17	25	26	47	21	26	20	15	13	12	16	10	13	13	10	13	9	6	11	9	10	6	6	1	3
HOXC11_TEAD4	TCTTGT40NGATC	YJII	Halfsite_spacing	CGTAAA.GGAATG	3	8	4	33	31	30	24	22	15	13	20	12	14	9	11	11	12	6	10	8	6	2	4	2	3	4	1	0	0
HHEX_TEAD4	TTGCCT40NTGGA	YJII	Halfsite_spacing	CATTCC.TAATTA	7	14	7	9	5	13	8	8	6	6	5	4	4	5	5	4	1	5	2	4	5	2	2	3	1	2	0	0	0
HHEX_TEAD4	TTGCCT40NTGGA	YJII	Halfsite_spacing	TAATTA.CATTCC	25	25	18	15	13	14	5	8	6	8	9	9	8	4	10	9	4	6	10	5	1	5	4	1	3	2	0	0	2
MYOG_TEAD4	TGCTTC40NGTCA	YJII	Halfsite_spacing	CATTCC.CAGCTG	3	4	7	9	7	5	10	10	12	11	9	8	7	2	8	6	4	5	4	5	6	3	3	2	1	2	1	1	0
MYOG_TEAD4	TGCTTC40NGTCA	YJII	Halfsite_spacing	CAGCTG.CATTCC	3	18	9	35	9	20	52	25	17	11	10	11	7	9	12	7	11	5	8	6	7	3	6	3	2	1	0	0	0
HOXC10_TEAD4	TTGTTC40NTCTA	YJII	Halfsite_spacing	CGTAAA.CATTCC	15	6	9	17	23	33	67	91	20	18	25	13	24	14	17	16	21	22	26	9	10	7	8	8	6	5	10	1	1
HOXC10_TEAD4	TTGTTC40NTCTA	YJII	Halfsite_spacing	CATTCC.CGTAAA	4	9	3	23	11	13	7	5	25	16	16	13	11	8	12	6	9	7	5	2	7	3	7	5	1	4	3	1	0
HOXC10_TEAD4	TTGTTC40NTCTA	YJII	Halfsite_spacing	TTTACG.CATTCC	18	25	11	13	18	31	26	49	24	15	18	16	15	14	14	19	14	11	7	12	12	6	5	7	5	2	3	4	0
HOXC10_TEAD4	TTGTTC40NTCTA	YJII	Halfsite_spacing	CGTAAA.GGAATG	4	13	8	39	58	50	21	21	13	13	13	15	12	18	22	16	11	12	16	10	10	6	7	4	1	9	1	3	0
HOXD1_TEAD4	TGCAAA40NGTCA	YJII	Halfsite_spacing	CATTCC.TAATTA	21	13	23	21	35	22	25	26	19	16	11	20	13	15	10	13	12	5	9	8	13	4	13	7	8	2	3	1	1
HOXD1_TEAD4	TGCAAA40NGTCA	YJII	Halfsite_spacing	TAATTA.CATTCC	60	73	19	41	31	22	32	27	18	24	20	17	22	21	14	14	18	12	14	12	20	9	8	6	2	5	1	3	0
OLIG3_TEAD4	TCCTCA40NTATT	YJII	Halfsite_spacing	CATTCC.CATATG	2	5	3	16	5	10	6	5	1	7	6	3	5	6	9	6	3	2	2	2	0	1	0	1	1	0	3	0	0
OLIG3_TEAD4	TCCTCA40NTATT	YJII	Halfsite_spacing	CATATG.CATTCC	4	8	4	14	9	25	88	155	31	9	4	8	0	5	4	12	30	21	10	3	6	3	0	0	3	3	0	1	1
HOXA10_TEAD4	TTTCTA40NCCAG	YJII	Halfsite_spacing	CGTAAA.CATTCC	17	5	5	23	8	35	51	119	22	16	11	17	20	23	22	25	29	14	14	11	4	10	8	10	3	7	2	1	0
HOXA10_TEAD4	TTTCTA40NCCAG	YJII	Halfsite_spacing	CATTCC.CGTAAA	3	9	9	4	13	8	2	6	25	11	8	8	7	11	2	4	7	7	4	7	4	1	2	1	3	1	1	2	2
HOXA10_TEAD4	TTTCTA40NCCAG	YJII	Halfsite_spacing	TTTACG.CATTCC	27	25	11	15	19	30	24	54	23	15	16	15	18	14	10	13	24	14	10	3	6	5	2	5	1	3	3	1	0
HOXA10_TEAD4	TTTCTA40NCCAG	YJII	Halfsite_spacing	CGTAAA.GGAATG	10	9	7	19	34	36	19	19	20	8	12	10	9	9	11	9	8	7	7	8	4	9	6	6	6	9	3	2	0
POU3F2_TEAD4	TGGTTT40NTCTG	YJII	Halfsite_spacing	TATGCA.CATTCC	15	14	10	15	13	29	42	33	22	22	15	14	12	9	17	20	19	15	17	13	9	13	5	2	5	3	2	1	1
POU3F2_TEAD4	TGGTTT40NTCTG	YJII	Halfsite_spacing	CATTCC.TATGCA	13	13	10	31	13	8	14	9	21	17	16	21	20	16	9	7	11	6	3	9	4	4	4	4	4	1	1	0	0
POU3F2_TEAD4	TGGTTT40NTCTG	YJII	Halfsite_spacing	TGCATA.CATTCC	18	16	8	16	23	77	18	43	24	20	13	10	16	22	21	14	16	19	10	12	8	4	9	4	4	2	1	2	0
POU3F2_TEAD4	TGGTTT40NTCTG	YJII	Halfsite_spacing	TATGCA.GGAATG	50	96	12	21	16	18	7	16	12	19	23	10	20	20	21	13	4	7	11	11	3	4	8	3	1	2	4	1	1
TFAP2B_TEAD4	TGATTC40NCGTG	YJII	Halfsite_spacing	TGCCCT.CATTCC	2	0	1	2	21	38	11	21	5	11	6	10	14	12	18	15	7	10	8	10	3	4	7	7	5	2	0	1	0
TFAP2B_TEAD4	TGATTC40NCGTG	YJII	Halfsite_spacing	CATTCC.TGCCCT	9	11	5	9	9	15	11	6	12	9	14	9	6	6	5	9	4	7	3	4	4	1	2	2	0	0	0	0	0
TFAP2B_TEAD4	TGATTC40NCGTG	YJII	Halfsite_spacing	AGGGCA.CATTCC	33	12	9	11	12	14	18	22	14	15	7	11	8	3	11	7	10	7	6	3	3	4	6	0	1	0	0	0	0
TFAP2B_TEAD4	TGATTC40NCGTG	YJII	Halfsite_spacing	TGCCCT.GGAATG	2	0	3	38	10	18	6	4	10	4	7	14	5	5	7	8	6	4	7	9	3	5	5	6	1	1	3	1	0
ESX1_TEAD4	TTCGTC40NTGCG	YJII	Halfsite_spacing	CATTCC.TAATTA	72	118	167	195	185	209	92	101	99	87	90	102	77	69	83	72	58	56	52	39	34	26	29	24	9	19	7	6	7
ESX1_TEAD4	TTCGTC40NTGCG	YJII	Halfsite_spacing	TAATTA.CATTCC	153	216	65	140	211	213	199	183	156	116	108	86	86	80	90	111	89	86	79	59	36	32	47	23	21	15	12	8	6
DLX5_TEAD4	TGGGTC40NGACT	YJII	Halfsite_spacing	CATTCC.TAATTA	31	53	60	78	197	118	112	106	102	66	64	54	51	71	56	60	63	71	39	36	25	26	19	18	14	6	11	2	0
DLX5_TEAD4	TGGGTC40NGACT	YJII	Halfsite_spacing	TAATTA.CATTCC	89	337	81	136	164	103	115	73	68	95	113	91	95	85	79	68	75	51	67	44	59	53	40	36	21	17	11	8	2
HSF2_TEAD4	TGGCTC40NAGTC	YJII	Halfsite_spacing	TTCTAG.CATTCC	10	16	371	24	8	11	8	8	6	10	17	16	13	22	11	13	13	13	9	3	1	9	3	3	5	7	4	1	1
HSF2_TEAD4	TGGCTC40NAGTC	YJII	Halfsite_spacing	CATTCC.TTCTAG	23	4	7	7	3	28	24	24	22	23	19	8	3	4	18	16	9	9	12	8	5	3	2	0	2	3	1	0	0
HSF2_TEAD4	TGGCTC40NAGTC	YJII	Halfsite_spacing	CTAGAA.CATTCC	592	13	7	10	7	12	9	9	10	18	17	22	12	15	16	21	10	7	3	11	5	5	3	9	6	3	2	2	0
HSF2_TEAD4	TGGCTC40NAGTC	YJII	Halfsite_spacing	TTCTAG.GGAATG	4	5	24	2	7	4	5	15	26	24	23	16	11	2	4	8	12	15	10	8	6	9	6	3	3	0	1	2	1
DLX1_TEAD4	TTACTA40NCTGA	YJII	Halfsite_spacing	CATTCC.TAATTA	19	32	51	47	137	116	88	97	72	59	71	55	47	49	45	53	46	32	35	46	22	18	21	17	6	10	10	6	6
DLX1_TEAD4	TTACTA40NCTGA	YJII	Halfsite_spacing	TAATTA.CATTCC	82	174	64	82	154	75	73	79	56	66	85	68	56	60	48	40	44	36	36	42	40	36	31	21	19	15	6	7	3
DMBX1_TEAD4	TGTCTC40NAACT	YJII	Halfsite_spacing	TAATCC.CATTCC	54	242	136	91	37	32	52	54	58	71	83	72	64	33	32	24	16	32	26	27	27	28	11	11	11	4	6	3	2
DMBX1_TEAD4	TGTCTC40NAACT	YJII	Halfsite_spacing	CATTCC.TAATCC	12	21	15	21	22	25	24	40	55	44	41	17	17	24	17	21	18	25	15	23	10	11	11	0	0	4	1	4	1
DMBX1_TEAD4	TGTCTC40NAACT	YJII	Halfsite_spacing	GGATTA.CATTCC	69	577	49	84	99	51	26	18	21	39	69	60	74	59	50	25	22	14	19	18	23	32	23	21	11	7	7	7	0
DMBX1_TEAD4	TGTCTC40NAACT	YJII	Halfsite_spacing	TAATCC.GGAATG	21	11	37	37	57	49	45	36	39	29	32	30	24	22	21	22	17	18	17	11	16	9	10	10	1	7	4	3	1
BARHL1_TEAD4	TTGCGA40NTACG	YJII	Halfsite_spacing	TAAACG.CATTCC	67	31	28	27	58	108	108	77	40	29	38	27	28	30	36	53	44	38	20	25	17	14	16	10	13	7	15	5	5
BARHL1_TEAD4	TTGCGA40NTACG	YJII	Halfsite_spacing	CATTCC.TAAACG	19	38	17	14	116	57	31	36	36	21	26	17	21	35	34	26	23	22	17	11	4	5	5	7	9	10	2	3	0
BARHL1_TEAD4	TTGCGA40NTACG	YJII	Halfsite_spacing	CGTTTA.CATTCC	37	154	27	44	29	18	61	104	60	52	41	27	24	27	18	21	43	29	28	23	17	13	11	9	10	4	9	4	1
BARHL1_TEAD4	TTGCGA40NTACG	YJII	Halfsite_spacing	TAAACG.GGAATG	19	17	40	36	26	21	20	19	24	14	22	40	21	22	29	14	14	16	15	15	7	7	9	5	1	6	3	2	3
FOXC2_ONECUT1	TGACGT40NAGC	YJII	Halfsite_spacing	ATCGAT.TAAACA	63	22	22	20	140	44	26	31	50	22	42	33	40	32	32	29	33	17	24	21	17	21	22	6	19	13	17	6	0
FOXC2_ONECUT1	TGACGT40NAGC	YJII	Halfsite_spacing	TAAACA.ATCGAT	60	73	31	32	25	44	45	53	40	33	18	35	18	21	20	18	19	18	15	15	9	10	6	8	5	5	3	4	0
IRF8_TEAD4	TACGGT40NTAC	YJII	Halfsite_spacing	CGAAAC.CATTCC	55	45	53	40	51	65	73	66	100	79	71	57	36	31	39	32	34	48	35	21	24	24	11	22	10	16	16	5	1
IRF8_TEAD4	TACGGT40NTAC	YJII	Halfsite_spacing	CATTCC.CGAAAC	23	13	16	22	15	21	36	27	38	28	27	29	17	15	19	14	15	19	13	12	10	11	15	8	4	3	1	4	2
IRF8_TEAD4	TACGGT40NTAC	YJII	Halfsite_spacing	GTTTCG.CATTCC	76	11	15	11	20	28	34	18	16	15	18	19	22	14	19	13	12	7	8	10	6	3	5	4	5	2	3	1	2
IRF8_TEAD4	TACGGT40NTAC	YJII	Halfsite_spacing	CGAAAC.GGAATG	7	15	29	21	30	39	48	42	19	19	19	14	21	26	26	37	26	9	12	13	7	4	7	11	7	6	4	0	0
PITX2_TEAD4	TCTCCT40NCGGT	YJII	Halfsite_spacing	TAATCC.CATTCC	17	63	42	57	66	49	44	59	34	31	44	47	44	35	38	25	40	26	24	19	23	20	24	10	10	9	12	5	4
PITX2_TEAD4	TCTCCT40NCGGT	YJII	Halfsite_spacing	CATTCC.TAATCC	28	25	25	26	50	66	51	30	44	41	35	34	29	21	32	27	15	23	29	23	11	17	9	6	13	10	5	2	3
PITX2_TEAD4	TCTCCT40NCGGT	YJII	Halfsite_spacing	GGATTA.CATTCC	14	162	21	43	50	45	45	49	37	42	52	36	24	41	31	23	29	25	28	13	16	11	22	12	8	8	10	8	6
PITX2_TEAD4	TCTCCT40NCGGT	YJII	Halfsite_spacing	TAATCC.GGAATG	15	30	36	57	64	38	20	38	32	31	35	20	38	30	21	29	19	16	13	15	19	13	7	7	8	12	6	8	6
ATOH1_ONECUT1	TCCATG40NCAC	YJII	Halfsite_spacing	ATCGAT.CAGCTG	18	12	58	98	121	199	201	119	75	70	53	44	66	59	51	57	45	28	30	34	25	30	24	31	14	13	17	10	1
FEV_ONECUT1	TCGTAT40NTTA	YJII	Halfsite_spacing	ATCGAT.ACCGGA	38	38	27	18	32	23	23	26	19	17	19	26	16	21	11	19	14	16	10	8	14	3	7	10	4	2	2	5	0
FEV_ONECUT1	TCGTAT40NTTA	YJII	Halfsite_spacing	ACCGGA.ATCGAT	6	36	14	15	22	20	30	38	46	63	18	26	17	18	8	22	21	19	27	17	14	6	10	0	4	2	1	5	1
NHLH1_ONECUT1	TGAGAA40NGCG	YJII	Halfsite_spacing	ATCGAT.CAGCTG	7	10	8	12	13	62	92	64	24	11	16	9	25	17	27	24	13	11	7	8	9	5	1	2	5	2	6	4	1
MLX_ONECUT1	TTGTCT40NGCT	YJII	Halfsite_spacing	ATCGAT.CACGTG	181	47	146	130	176	342	471	275	211	256	256	220	155	132	128	128	101	86	123	73	79	48	49	39	25	16	8	12	4
HES7_TFAP2C	TCAGGC40NACG	YJII	Halfsite_spacing	TGCCCT.CACGTG	0	5	1	10	6	27	12	10	12	7	9	16	13	14	15	8	4	9	5	5	6	4	5	3	6	2	0	0	0
HES7_TFAP2C	TCAGGC40NACG	YJII	Halfsite_spacing	CACGTG.TGCCCT	7	6	6	15	24	17	13	7	6	12	12	12	9	8	11	12	11	10	8	4	8	2	2	0	0	1	1	0	0
NEUROG1_ONECUT1	TCGCAC40NCCT	YJII	Halfsite_spacing	ATCGAT.CATATG	4	6	11	16	36	66	130	40	13	15	6	8	13	13	18	18	11	19	10	11	12	6	6	5	1	4	2	0	3
SRF_ONECUT1	TAGGAC40NACA	YJII	Halfsite_spacing	ATCGAT.CCATAT	14	7	19	15	33	37	36	37	37	39	36	21	23	15	15	20	17	7	8	10	2	2	8	4	1	3	0	1	0
SRF_ONECUT1	TAGGAC40NACA	YJII	Halfsite_spacing	CCATAT.ATCGAT	15	5	3	1	11	6	10	19	24	34	28	37	26	34	19	17	21	17	14	14	7	6	9	4	4	5	1	1	1
ETV5_ONECUT1	TTCGCC40NGAC	YJII	Halfsite_spacing	ATCGAT.ACCGGA	65	102	71	54	156	98	69	76	46	41	46	42	49	49	55	35	18	32	16	17	12	13	15	8	3	3	3	2	0
ETV5_ONECUT1	TTCGCC40NGAC	YJII	Halfsite_spacing	ACCGGA.ATCGAT	17	53	11	31	133	63	67	122	139	111	78	67	50	56	54	57	44	51	43	29	27	16	24	16	16	12	4	2	0
TFAP2C_ONECUT1	TCTTTA40NGGA	YJII	Halfsite_spacing	ATCGAT.TGCCCT	8	9	36	15	13	21	20	18	19	37	21	19	19	18	20	10	11	19	9	9	9	6	7	4	1	1	0	0	1
TFAP2C_ONECUT1	TCTTTA40NGGA	YJII	Halfsite_spacing	TGCCCT.ATCGAT	2	4	1	2	2	7	13	3	9	23	16	4	22	26	21	13	16	11	14	10	9	6	8	3	4	1	3	3	0
ELF5_ONECUT1	TGAGGT40NTCC	YJII	Halfsite_spacing	ATCGAT.CCCGGA	13	20	16	5	45	30	11	16	17	17	9	10	8	15	15	7	12	12	5	7	7	6	1	2	1	3	1	0	1
ELF5_ONECUT1	TGAGGT40NTCC	YJII	Halfsite_spacing	CCCGGA.ATCGAT	8	14	13	29	49	14	15	37	26	14	28	15	12	25	17	21	16	12	15	8	6	5	7	5	3	6	3	4	1
ELK3_ONECUT1	TGGTAT40NTGA	YJII	Halfsite_spacing	ATCGAT.ACCGGA	19	84	69	38	78	64	63	60	42	30	37	33	31	34	31	40	24	25	14	21	16	9	11	12	11	10	5	1	0
ELK3_ONECUT1	TGGTAT40NTGA	YJII	Halfsite_spacing	ACCGGA.ATCGAT	12	37	18	28	117	81	79	150	141	72	62	36	46	39	40	30	35	30	31	17	16	23	21	10	10	9	7	4	0
GSX1_TEAD4	TCTCTC40NTTG	YJII	Halfsite_spacing	CATTCC.TAATTA	1	3	5	5	12	11	6	9	12	9	8	11	6	4	4	9	0	3	7	2	3	1	1	0	0	1	0	0	0
GSX1_TEAD4	TCTCTC40NTTG	YJII	Halfsite_spacing	TAATTA.CATTCC	13	70	15	19	16	8	19	5	5	14	26	14	16	11	7	14	6	7	1	9	4	8	5	1	3	1	0	0	0
TEAD4_CLOCK	TCTAGG40NCTG	YJII	Halfsite_spacing	CACGTG.CATTCC	96	97	79	54	44	213	207	276	184	82	54	33	32	41	42	81	106	93	78	49	30	21	24	14	17	12	11	14	1
TEAD4_CLOCK	TCTAGG40NCTG	YJII	Halfsite_spacing	CATTCC.CACGTG	21	132	71	87	64	57	44	34	54	41	62	60	75	79	55	35	34	29	14	21	26	18	13	15	16	12	11	8	9
ATOH1_TEAD4	TTCGGG40NGAG	YJII	Halfsite_spacing	CATTCC.CAGCTG	6	29	25	23	32	72	65	55	68	63	39	54	46	24	36	27	34	17	31	30	21	21	21	20	11	13	7	4	1
ATOH1_TEAD4	TTCGGG40NGAG	YJII	Halfsite_spacing	CAGCTG.CATTCC	17	47	31	65	32	96	282	574	196	61	43	40	35	31	45	43	42	32	37	25	25	26	24	19	18	14	7	5	0
DRGX_TEAD4	TGCCGA40NGTA	YJII	Halfsite_spacing	CATTCC.TAATTA	24	28	33	37	51	67	49	45	37	34	46	38	42	31	27	22	26	21	18	25	15	15	10	7	8	12	5	2	0
DRGX_TEAD4	TGCCGA40NGTA	YJII	Halfsite_spacing	TAATTA.CATTCC	68	180	53	73	62	51	33	45	55	47	47	49	41	41	25	32	25	19	22	17	16	18	10	12	7	10	9	3	1
CREM_TEAD4	TACCAA40NTTA	YJII	Halfsite_spacing	CATTCC.GACGTC	7	6	6	20	22	53	10	10	17	18	6	4	3	7	9	6	5	3	3	4	5	4	2	1	2	2	2	1	0
CREM_TEAD4	TACCAA40NTTA	YJII	Halfsite_spacing	GACGTC.CATTCC	4	11	18	31	14	12	15	10	8	11	14	14	13	14	6	5	6	6	0	4	7	2	8	3	2	1	1	3	1
GSC2_TEAD4	TTTCTA40NCAT	YJII	Halfsite_spacing	TAATCC.CATTCC	3	66	55	42	19	14	31	28	32	25	24	32	19	15	18	10	14	19	8	11	10	11	4	2	3	2	1	0	0
GSC2_TEAD4	TTTCTA40NCAT	YJII	Halfsite_spacing	CATTCC.TAATCC	3	8	6	4	12	21	9	17	18	14	14	9	7	9	8	1	10	5	7	3	5	3	3	4	1	3	0	1	0
GSC2_TEAD4	TTTCTA40NCAT	YJII	Halfsite_spacing	GGATTA.CATTCC	15	239	10	11	36	13	11	5	7	19	27	15	15	17	20	9	12	3	5	9	8	7	3	8	6	3	1	1	0
GSC2_TEAD4	TTTCTA40NCAT	YJII	Halfsite_spacing	TAATCC.GGAATG	8	8	29	19	16	8	10	10	8	7	8	7	10	5	8	6	8	1	7	4	3	0	1	1	2	0	1	0	0
TLX2_TEAD4	TTGATG40NATC	YJII	Halfsite_spacing	CATTCC.TAATTA	20	27	35	57	141	126	66	59	39	52	55	43	43	62	62	57	43	44	36	34	19	23	24	23	14	16	11	9	3
TLX2_TEAD4	TTGATG40NATC	YJII	Halfsite_spacing	TAATTA.CATTCC	63	174	35	60	98	77	100	81	82	79	53	53	63	59	61	52	48	47	33	39	28	29	32	29	25	21	13	11	2
POU4F1_ONECUT1	TAACGC40NGTG	YJII	Halfsite_spacing	ATCGAT.TATGCA	301	66	67	60	86	60	64	48	59	84	83	66	82	58	54	46	40	38	34	37	23	36	25	13	20	13	8	2	6
POU4F1_ONECUT1	TAACGC40NGTG	YJII	Halfsite_spacing	TATGCA.ATCGAT	72	54	113	81	78	107	103	94	101	82	65	71	64	62	52	48	59	42	40	27	19	26	17	19	17	9	12	4	1
POU4F3_ONECUT1	TAAGTT40NGAT	YJII	Halfsite_spacing	ATCGAT.TATGCA	141	41	28	36	57	33	34	25	38	38	42	37	43	26	31	19	31	24	15	19	15	5	20	11	8	6	5	3	0
POU4F3_ONECUT1	TAAGTT40NGAT	YJII	Halfsite_spacing	TATGCA.ATCGAT	46	36	81	48	44	47	53	35	37	40	26	36	28	34	23	25	27	20	27	12	20	13	9	11	9	2	5	1	0
POU4F2_ONECUT1	TCTTGC40NTTC	YJII	Halfsite_spacing	ATCGAT.TATGCA	135	42	32	36	39	37	38	30	39	32	39	37	24	44	24	25	20	30	14	20	10	10	15	7	11	7	2	2	0
POU4F2_ONECUT1	TCTTGC40NTTC	YJII	Halfsite_spacing	TATGCA.ATCGAT	48	34	69	44	44	58	49	53	45	33	31	41	34	34	28	28	29	22	18	27	23	17	20	23	23	12	14	6	1
HSF1_ONECUT1	TTAGGC40NATA	YJII	Halfsite_spacing	ATCGAT.TTCTAG	6	8	81	20	20	21	19	17	24	26	16	31	29	25	25	15	14	18	12	19	7	14	9	13	4	5	2	7	0
HSF1_ONECUT1	TTAGGC40NATA	YJII	Halfsite_spacing	TTCTAG.ATCGAT	14	9	6	8	67	12	17	13	14	13	16	23	16	16	21	12	13	9	10	9	7	3	4	3	2	0	1	1	0
CEBPE_ONECUT1	TGGGCT40NGTT	YJII	Halfsite_spacing	ATCGAT.TGCGCA	95	4	23	8	17	27	13	13	18	21	7	14	17	19	14	7	8	3	7	7	8	3	7	3	2	3	3	1	2
PBX1_ONECUT1	TGGTAC40NTCT	YJII	Halfsite_spacing	ATCGAT.AATCAA	30	26	30	9	29	19	20	21	16	20	14	10	15	19	14	13	6	10	7	6	9	6	6	3	2	2	1	2	1
PBX1_ONECUT1	TGGTAC40NTCT	YJII	Halfsite_spacing	AATCAA.ATCGAT	6	11	12	64	30	33	26	24	34	24	14	12	16	10	8	19	8	14	15	2	4	2	1	1	5	1	3	1	0
MEIS3_ONECUT1	TTGGCA40NTCG	YJII	Halfsite_spacing	ATCGAT.CTGTCA	21	18	28	45	33	18	28	23	21	14	19	22	8	19	12	7	8	6	9	9	6	4	3	6	1	1	0	1	0
MEIS3_ONECUT1	TTGGCA40NTCG	YJII	Halfsite_spacing	CTGTCA.ATCGAT	27	23	15	17	13	26	23	19	20	17	18	17	13	11	15	12	4	9	15	2	6	2	3	2	7	1	0	0	0
FOXB1_CUX2	TAAGGG40NACC	YKI	Halfsite_spacing	ATCGAT.TAAACA	4	3	10	6	5	2	1	2	3	3	10	2	3	3	4	2	4	3	1	2	4	2	2	0	0	1	0	1	0
FOXB1_CUX2	TAAGGG40NACC	YKI	Halfsite_spacing	TAAACA.ATCGAT	2	2	6	2	4	5	3	7	5	5	1	3	3	0	3	1	2	2	3	1	1	0	0	0	2	0	2	0	1
PROP1_CUX2	TCCCTT40NCTCC	YKI	Halfsite_spacing	ATCGAT.TAATTA	8	7	12	6	21	5	6	4	5	3	5	9	9	6	6	4	5	2	5	0	6	1	4	1	2	2	0	0	0
TEAD4_CLOCK	TCTAGG40NCTG	YKI	Halfsite_spacing	CACGTG.CATTCC	41	55	59	44	43	170	179	219	142	57	19	38	20	27	24	36	72	83	53	27	18	15	10	10	10	4	10	11	1
TEAD4_CLOCK	TCTAGG40NCTG	YKI	Halfsite_spacing	CATTCC.CACGTG	21	70	38	55	42	40	22	41	31	27	36	42	56	48	39	25	13	12	14	21	21	6	9	11	13	7	5	7	5
TFAP4_CUX2	TCTGAA40NAACT	YKI	Halfsite_spacing	ATCGAT.CAGCTG	357	15	71	67	68	72	71	75	53	48	55	62	61	41	69	52	38	40	49	42	23	36	33	27	21	17	16	11	5
MLX_CUX2	TCCAGC40NGTCC	YKI	Halfsite_spacing	ATCGAT.CACGTG	507	27	56	60	73	81	81	71	60	63	40	62	50	58	52	41	29	42	37	33	25	20	23	17	8	7	2	3	0
DMBX1_CUX2	TGTCTC40NAACT	YKI	Halfsite_spacing	ATCGAT.TAATCC	30	10	18	34	24	31	35	17	20	16	22	18	21	15	22	11	11	15	7	8	8	6	6	5	4	3	1	3	0
DMBX1_CUX2	TGTCTC40NAACT	YKI	Halfsite_spacing	TAATCC.ATCGAT	16	37	42	49	42	22	26	33	21	26	15	25	20	12	13	16	6	17	5	13	11	9	5	3	10	2	2	0	1
HOXD12_CUX2	TCGGAC40NCCA	YKI	Halfsite_spacing	ATCGAT.CGTAAA	41	8	5	11	12	15	10	15	14	8	6	6	10	8	10	6	4	5	5	8	1	1	4	5	2	1	1	0	2
HOXD12_CUX2	TCGGAC40NCCA	YKI	Halfsite_spacing	CGTAAA.ATCGAT	8	4	4	20	10	13	6	16	12	5	14	12	14	11	11	7	6	5	5	5	3	4	4	2	0	5	0	0	0
IRX1_ETV5	TATATG40NCTA	YKII	Halfsite_spacing	ACATGA.ACCGGA	3	7	3	5	1	6	5	3	2	3	1	3	3	3	1	1	1	1	1	2	1	2	3	1	2	1	0	0	0
IRX1_ETV5	TATATG40NCTA	YKII	Halfsite_spacing	ACCGGA.ACATGA	4	8	2	10	6	2	3	4	2	1	5	5	2	3	2	3	1	5	0	2	1	0	1	1	0	0	1	1	0
IRX1_ETV5	TATATG40NCTA	YKII	Halfsite_spacing	TCATGT.ACCGGA	3	3	3	6	7	3	4	2	5	1	2	0	2	1	0	1	5	1	0	2	0	1	1	0	0	0	0	0	0
IRX1_ETV5	TATATG40NCTA	YKII	Halfsite_spacing	ACATGA.TCCGGT	3	0	6	2	4	5	2	4	1	4	1	1	1	1	2	3	3	1	2	2	2	1	0	1	1	0	0	0	0
HOXC11_ETV5	TCTTGT40NGATC	YKII	Halfsite_spacing	CGTAAA.ACCGGA	4	6	9	4	5	5	3	1	2	1	0	3	2	2	3	2	3	2	0	3	0	1	0	0	1	0	0	2	1
HOXC11_ETV5	TCTTGT40NGATC	YKII	Halfsite_spacing	ACCGGA.CGTAAA	5	3	5	9	5	2	1	1	2	1	4	3	3	1	1	2	2	4	0	0	1	0	2	1	0	0	1	0	0
HOXC11_ETV5	TCTTGT40NGATC	YKII	Halfsite_spacing	TTTACG.ACCGGA	36	1	1	2	3	7	4	2	2	4	2	4	3	2	1	0	2	3	2	1	1	0	0	0	0	0	0	0	0
HOXC11_ETV5	TCTTGT40NGATC	YKII	Halfsite_spacing	CGTAAA.TCCGGT	1	3	7	4	3	5	4	5	3	3	4	0	2	2	0	2	2	1	2	0	2	2	4	1	0	1	0	0	1
USF2_CUX1	TCGGCG40NACG	YKII	Halfsite_spacing	ATCGAT.CACGTG	147	13	51	26	44	46	29	37	36	29	43	21	21	24	30	27	23	24	23	18	18	19	16	8	5	6	5	2	0
TFAP4_CUX1	TACTGT40NCGC	YKII	Halfsite_spacing	ATCGAT.CAGCTG	236	22	21	38	36	35	33	53	29	29	25	40	19	23	17	23	23	15	22	19	12	18	17	13	11	4	7	4	0
MLX_CUX1	TTGTCT40NGCT	YKII	Halfsite_spacing	ATCGAT.CACGTG	510	28	52	68	57	82	81	67	46	45	58	55	46	41	52	34	25	29	29	21	14	28	14	10	6	6	5	2	1
TEAD4_CLOCK	TCTAGG40NCTG	YKII	Halfsite_spacing	CACGTG.CATTCC	56	59	60	46	59	174	184	225	139	59	28	21	26	24	27	38	65	73	47	25	21	13	5	18	14	10	15	4	3
TEAD4_CLOCK	TCTAGG40NCTG	YKII	Halfsite_spacing	CATTCC.CACGTG	25	77	45	65	44	48	35	28	34	25	32	36	53	56	37	27	19	19	18	13	17	18	16	14	8	14	4	7	4
LMX1B_ETV5	TACGGG40NCTT	YKII	Halfsite_spacing	ACCGGA.TAATTA	12	11	56	41	23	22	23	28	19	16	25	21	23	20	16	22	14	17	13	14	9	4	8	4	4	5	5	1	3
LMX1B_ETV5	TACGGG40NCTT	YKII	Halfsite_spacing	TAATTA.ACCGGA	25	19	22	39	23	27	22	25	23	21	15	19	18	17	18	15	17	11	11	7	9	8	6	2	7	5	2	1	1
TEAD4_CLOCK	TCTAGG40NCTG	YKIII	Halfsite_spacing	CACGTG.CATTCC	19	27	22	22	14	74	83	109	55	29	10	8	15	13	12	25	36	40	20	22	6	13	8	3	4	5	3	3	1
TEAD4_CLOCK	TCTAGG40NCTG	YKIII	Halfsite_spacing	CATTCC.CACGTG	4	62	20	23	9	14	14	14	15	10	15	13	25	21	15	13	8	11	3	4	4	3	6	3	5	6	1	0	0
TEAD4_CLOCK	TTCGGA40NCGC	YKIIII	Halfsite_spacing	CACGTG.CATTCC	25	26	19	20	23	55	49	71	51	24	13	8	17	16	14	17	20	24	17	12	2	9	9	4	5	7	4	3	0
TEAD4_CLOCK	TTCGGA40NCGC	YKIIII	Halfsite_spacing	CATTCC.CACGTG	2	41	27	23	16	15	7	7	15	12	13	13	16	26	13	8	8	9	8	9	3	3	3	4	1	4	4	1	2
TEAD4_CLOCK	TCTAGG40NCTG	YKIIII	Halfsite_spacing	CACGTG.CATTCC	44	59	59	38	46	186	210	251	167	51	31	19	27	25	32	56	71	77	53	20	26	11	11	12	6	11	14	1	4
TEAD4_CLOCK	TCTAGG40NCTG	YKIIII	Halfsite_spacing	CATTCC.CACGTG	17	87	60	65	36	53	31	40	51	35	32	50	48	55	40	26	17	13	19	7	16	14	20	13	12	11	11	8	5
ATOH1_FOXO6	TTCGGG40NGAG	YKIIII	Halfsite_spacing	TAAACA.CAGCTG	9	49	5	4	9	13	9	7	7	17	6	12	11	8	9	9	9	6	1	4	3	2	5	1	1	2	1	0	0
ATOH1_FOXO6	TTCGGG40NGAG	YKIIII	Halfsite_spacing	CAGCTG.TAAACA	4	9	6	6	4	10	13	14	4	6	6	7	8	8	7	8	8	2	5	5	1	5	3	0	1	1	1	1	0
ETV4_FOXO6	TCCGCG40NGTTC	YKIIII	Halfsite_spacing	ACCGGA.TAAACA	1	3	25	11	5	4	4	8	8	4	10	8	5	4	3	7	6	2	4	4	3	3	2	3	3	2	0	2	0
ETV4_FOXO6	TCCGCG40NGTTC	YKIIII	Halfsite_spacing	TAAACA.ACCGGA	3	8	3	10	7	6	10	10	12	4	7	7	5	6	6	7	3	2	0	4	3	4	3	2	2	0	3	1	0
ETV4_FOXO6	TCCGCG40NGTTC	YKIIII	Halfsite_spacing	TCCGGT.TAAACA	3	9	13	1	8	7	5	5	3	6	11	11	2	6	4	6	6	2	6	1	1	2	1	0	0	1	0	2	0
ETV4_FOXO6	TCCGCG40NGTTC	YKIIII	Halfsite_spacing	ACCGGA.TGTTTA	43	7	8	10	8	10	13	8	11	6	9	6	9	8	8	7	2	4	0	7	2	3	2	4	0	3	1	1	1
NEUROG1_FOXO6	TCGAAT40NTCGT	YKIIII	Halfsite_spacing	TAAACA.CATATG	3	35	9	18	20	12	10	7	8	13	11	7	7	8	6	7	6	2	2	7	3	1	3	2	2	4	0	1	0
NEUROG1_FOXO6	TCGAAT40NTCGT	YKIIII	Halfsite_spacing	CATATG.TAAACA	4	8	3	4	10	11	10	15	11	5	7	5	8	1	6	4	6	6	8	5	3	5	4	0	0	0	2	0	2
TEAD4_CLOCK	TTCGGA40NCGC	YLI	Halfsite_spacing	CACGTG.CATTCC	17	13	15	11	8	55	68	70	47	23	10	9	9	13	13	21	17	28	21	10	4	12	12	1	2	4	3	3	0
TEAD4_CLOCK	TTCGGA40NCGC	YLI	Halfsite_spacing	CATTCC.CACGTG	5	36	12	19	20	12	16	13	15	11	12	22	20	16	13	8	7	9	8	5	6	6	3	5	3	2	0	1	1
MAF_POU3F2	TGATCT40NATG	YLI	Halfsite_spacing	TGCTGA.TATGCA	14	82	37	14	9	4	8	9	10	14	12	18	9	5	1	7	4	7	2	3	1	1	1	5	2	0	0	1	0
MAF_POU3F2	TGATCT40NATG	YLI	Halfsite_spacing	TATGCA.TGCTGA	2	9	8	10	9	21	9	7	10	8	8	9	7	5	4	8	5	4	6	2	1	1	2	2	2	0	0	1	0
MAF_POU3F2	TGATCT40NATG	YLI	Halfsite_spacing	TCAGCA.TATGCA	9	24	21	11	19	12	8	5	5	9	12	12	8	7	6	5	1	2	6	5	3	4	0	3	1	1	0	0	1
MAF_POU3F2	TGATCT40NATG	YLI	Halfsite_spacing	TGCTGA.TGCATA	15	6	21	85	26	8	7	6	7	7	8	9	3	7	12	3	4	5	5	7	6	5	3	2	2	0	4	0	1
MAFA_POU3F2	TTACTT40NTAT	YLI	Halfsite_spacing	TGCTGA.TATGCA	13	92	43	11	2	6	4	7	9	11	8	4	15	5	10	5	5	10	3	5	3	4	5	2	1	3	7	1	0
MAFA_POU3F2	TTACTT40NTAT	YLI	Halfsite_spacing	TATGCA.TGCTGA	3	2	4	14	10	6	20	11	12	7	11	8	7	8	15	4	4	4	8	3	4	1	0	3	1	0	1	0	0
MAFA_POU3F2	TTACTT40NTAT	YLI	Halfsite_spacing	TCAGCA.TATGCA	9	25	20	13	10	14	11	10	12	12	8	6	10	5	8	6	8	7	5	2	4	2	5	2	5	3	2	0	0
MAFA_POU3F2	TTACTT40NTAT	YLI	Halfsite_spacing	TGCTGA.TGCATA	8	5	16	70	22	10	7	3	5	7	10	5	2	6	12	6	2	2	3	5	3	7	1	6	6	3	2	0	0
TEAD4_CLOCK	TTCGGA40NCGC	YLII	Halfsite_spacing	CACGTG.CATTCC	24	31	14	15	28	83	70	101	52	38	21	21	17	18	10	15	28	36	26	18	5	5	4	4	7	4	8	4	0
TEAD4_CLOCK	TTCGGA40NCGC	YLII	Halfsite_spacing	CATTCC.CACGTG	4	42	25	48	19	23	14	16	28	16	26	23	23	27	21	11	10	13	5	8	3	10	11	7	9	2	4	3	1
TEAD4_CLOCK	TCTAGG40NCTG	YLII	Halfsite_spacing	CACGTG.CATTCC	49	53	43	33	32	116	127	179	86	35	18	16	29	22	26	48	49	60	45	26	19	9	8	11	10	7	6	3	1
TEAD4_CLOCK	TCTAGG40NCTG	YLII	Halfsite_spacing	CATTCC.CACGTG	14	63	20	43	30	47	21	21	37	22	28	26	29	38	23	30	16	4	10	7	8	7	8	7	9	5	9	2	1
PAX2_GSC2	TAAACT40NTGA	YLIII	Halfsite_spacing	GTCACG.TAATCC	0	1	0	1	0	2	12	0	1	4	2	2	3	3	1	1	1	2	0	0	0	1	1	0	1	0	0	0	0
PAX2_GSC2	TAAACT40NTGA	YLIII	Halfsite_spacing	TAATCC.GTCACG	16	5	3	1	0	6	5	3	2	1	0	3	0	1	0	0	1	1	1	3	0	0	2	0	0	0	0	0	0
PAX2_GSC2	TAAACT40NTGA	YLIII	Halfsite_spacing	CGTGAC.TAATCC	94	2	0	6	0	2	1	2	6	3	1	1	0	1	7	2	1	0	2	0	0	0	0	0	0	0	0	0	0
PAX2_GSC2	TAAACT40NTGA	YLIII	Halfsite_spacing	GTCACG.GGATTA	1	8	0	4	2	1	3	1	1	1	1	3	4	0	0	0	3	3	2	1	0	0	1	1	0	1	0	1	1
MAX_GSC2	TCTGCA40NAGAC	YLIII	Halfsite_spacing	TAATCC.CACGTG	4	8	2	11	3	4	6	12	4	5	13	1	3	6	4	5	2	0	4	5	0	4	1	1	0	0	0	0	0
MAX_GSC2	TCTGCA40NAGAC	YLIII	Halfsite_spacing	CACGTG.TAATCC	9	13	8	5	7	7	4	3	6	5	1	11	8	2	0	3	1	1	1	3	4	0	4	0	0	2	1	0	0
TEAD4_CLOCK	TTCGGA40NCGC	YLIII	Halfsite_spacing	CACGTG.CATTCC	24	29	23	21	26	77	79	102	51	37	29	16	14	19	19	37	33	27	20	22	7	7	7	6	6	3	6	7	1
TEAD4_CLOCK	TTCGGA40NCGC	YLIII	Halfsite_spacing	CATTCC.CACGTG	6	39	26	26	25	17	25	21	22	9	12	15	19	24	23	20	11	9	6	6	11	3	10	5	4	2	2	2	1
TEAD4_CLOCK	TCTAGG40NCTG	YLIII	Halfsite_spacing	CACGTG.CATTCC	41	47	38	25	44	151	90	152	107	56	24	19	28	28	29	23	59	69	50	30	3	15	12	7	5	9	6	17	2
TEAD4_CLOCK	TCTAGG40NCTG	YLIII	Halfsite_spacing	CATTCC.CACGTG	11	77	56	59	37	25	26	25	17	10	21	43	34	31	25	25	18	9	12	7	10	9	9	15	13	8	10	5	6
TEAD4_CLOCK	TTCGGA40NCGC	YLIIII	Halfsite_spacing	CACGTG.CATTCC	45	40	40	32	28	103	84	108	74	46	34	23	19	21	21	27	43	56	31	21	14	7	8	7	12	8	9	5	1
TEAD4_CLOCK	TTCGGA40NCGC	YLIIII	Halfsite_spacing	CATTCC.CACGTG	11	48	21	42	30	28	21	26	25	13	24	23	37	31	29	22	11	8	12	8	7	8	7	9	6	5	3	1	5
IRF8_VSX2	TCGTAA40NCGG	YLIIII	Halfsite_spacing	TAATTA.CGAAAC	6	12	4	4	8	11	3	1	3	4	6	7	4	9	4	5	3	2	1	1	2	4	0	1	0	1	1	0	1
IRF8_VSX2	TCGTAA40NCGG	YLIIII	Halfsite_spacing	CGAAAC.TAATTA	27	8	10	17	23	21	23	12	17	19	6	11	13	6	13	5	5	5	4	2	3	2	2	4	1	1	0	1	0
CUX1_VSX2	TCTGCT40NTGT	YLIIII	Halfsite_spacing	TAATTA.ATCGAT	28	5	7	31	23	70	17	29	23	17	9	6	8	7	10	8	3	9	9	10	7	2	2	4	3	3	4	1	2
DMBX1_VSX2	TACATC40NATA	YLIIII	Halfsite_spacing	TAATTA.TAATCC	2	8	21	21	20	17	20	21	18	15	9	12	9	9	4	7	7	9	10	3	7	4	7	3	3	4	2	0	0
DMBX1_VSX2	TACATC40NATA	YLIIII	Halfsite_spacing	TAATCC.TAATTA	10	11	29	64	9	14	11	10	14	15	14	6	12	9	9	6	8	5	8	1	2	1	1	2	0	0	1	0	0
TEAD4_CLOCK	TCTAGG40NCTG	YLIIII	Halfsite_spacing	CACGTG.CATTCC	79	100	86	59	78	221	259	369	194	88	65	35	44	43	53	65	115	120	83	43	20	31	24	18	15	14	17	6	5
TEAD4_CLOCK	TCTAGG40NCTG	YLIIII	Halfsite_spacing	CATTCC.CACGTG	25	117	81	109	57	49	48	41	60	42	38	59	83	79	45	38	33	26	40	23	20	28	15	16	23	15	6	10	4
MAF_USF1	TGCTCC40NCCG	YLIIII	Halfsite_spacing	CACGTG.TGCTGA	12	21	28	29	25	33	43	37	27	33	28	27	32	24	26	29	25	15	13	23	11	19	17	15	12	17	12	7	1
MAF_USF1	TGCTCC40NCCG	YLIIII	Halfsite_spacing	TGCTGA.CACGTG	58	43	37	17	10	52	12	9	12	14	18	24	24	19	23	29	16	25	17	17	15	12	15	7	4	4	3	3	0
TBX4_USF1	TGCAGG40NTCG	YLIIII	Halfsite_spacing	CACGTG.GGTGTG	50	37	18	40	43	42	45	42	36	40	23	40	31	42	16	32	31	18	21	28	16	17	16	13	10	13	9	12	2
TBX4_USF1	TGCAGG40NTCG	YLIIII	Halfsite_spacing	GGTGTG.CACGTG	12	125	58	44	49	43	42	35	53	36	30	38	41	60	25	28	21	24	24	14	17	24	9	9	10	11	3	5	1
ELF2_USF1	TTCTCC40NAGA	YLIIII	Halfsite_spacing	CACGTG.CCCGGA	19	68	31	34	25	15	19	15	20	18	23	11	13	9	20	9	6	15	6	9	5	4	8	3	4	1	2	2	1
ELF2_USF1	TTCTCC40NAGA	YLIIII	Halfsite_spacing	CCCGGA.CACGTG	16	44	32	35	21	23	25	20	19	26	15	13	14	13	10	8	11	9	13	6	8	13	6	1	2	1	1	1	0
NEUROG1_USF1	TCGAAT40NTCGT	YLIIII	Halfsite_spacing	CACGTG.CATATG	12	318	98	82	64	78	75	91	84	82	70	67	92	72	76	52	56	59	53	42	29	37	29	26	29	23	16	13	12
YBX1_USF1	TACCCT40NACTG	YLIIII	Halfsite_spacing	CACGTG.ACCATC	93	12	24	23	27	15	25	22	17	15	14	14	19	14	16	16	20	19	12	13	8	11	4	6	4	4	2	0	1
YBX1_USF1	TACCCT40NACTG	YLIIII	Halfsite_spacing	ACCATC.CACGTG	15	19	25	16	18	19	21	26	17	13	13	18	18	10	17	4	7	13	8	16	10	10	2	5	5	5	3	1	1
CUX1_USF1	TATTCA40NTCAG	YLIIII	Halfsite_spacing	CACGTG.ATCGAT	203	25	51	42	77	51	65	52	62	48	49	54	47	30	58	47	39	34	40	27	30	19	10	19	13	10	6	6	0
EOMES_HES2	TAGAAA40NCAG	YPI	Halfsite_spacing	CACGTG.GGTGTG	6	6	8	5	7	12	10	12	8	6	4	5	0	4	2	3	4	2	3	2	1	3	2	1	1	3	0	0	0
EOMES_HES2	TAGAAA40NCAG	YPI	Halfsite_spacing	GGTGTG.CACGTG	3	9	4	9	7	11	1	1	4	2	17	12	100	3	14	4	4	2	2	5	3	2	5	4	3	1	1	2	0
TEAD4_CLOCK	TCTAGG40NCTG	YPII	Halfsite_spacing	CACGTG.CATTCC	27	33	29	27	21	68	68	102	55	22	11	10	17	13	15	16	30	29	14	13	10	3	8	5	7	6	5	2	1
TEAD4_CLOCK	TCTAGG40NCTG	YPII	Halfsite_spacing	CATTCC.CACGTG	4	25	27	30	22	20	15	20	15	19	19	15	20	22	14	11	9	9	8	11	9	11	8	8	5	9	8	4	0
ELF4_OTP	TAGCCC40NCATA	YPIII	Halfsite_spacing	TAATTA.CCCGGA	2	5	2	4	6	7	4	3	1	0	5	5	2	0	4	1	4	3	0	2	2	2	2	1	0	0	1	0	0
ELF4_OTP	TAGCCC40NCATA	YPIII	Halfsite_spacing	CCCGGA.TAATTA	2	0	11	6	4	3	2	5	6	6	5	4	3	3	3	4	2	1	2	3	1	2	2	2	1	0	0	0	0
TEAD4_CLOCK	TTCGGA40NCGC	YPIII	Halfsite_spacing	CACGTG.CATTCC	28	48	30	12	22	70	64	85	58	19	14	16	7	10	21	18	34	18	24	8	12	5	12	6	3	1	3	4	1
TEAD4_CLOCK	TTCGGA40NCGC	YPIII	Halfsite_spacing	CATTCC.CACGTG	6	24	26	30	26	22	10	16	15	7	16	13	18	25	13	6	11	10	9	8	8	10	2	6	3	1	2	3	2
TEAD4_CLOCK	TCTAGG40NCTG	YPIII	Halfsite_spacing	CACGTG.CATTCC	39	48	32	26	31	83	105	184	88	31	19	27	23	20	13	42	37	50	27	16	13	13	9	3	4	8	7	1	2
TEAD4_CLOCK	TCTAGG40NCTG	YPIII	Halfsite_spacing	CATTCC.CACGTG	9	34	35	48	36	32	33	17	12	16	23	33	26	37	20	26	10	7	16	13	12	8	4	2	7	12	5	5	3
ATOH1_OTP	TTCGGG40NGAG	YPIII	Halfsite_spacing	TAATTA.CAGCTG	6	21	33	46	104	44	41	21	18	15	21	14	9	14	14	9	9	11	13	6	9	7	7	2	5	0	3	1	2
BHLHA15_OTP	TGCGCA40NCAA	YPIII	Halfsite_spacing	TAATTA.CATATG	15	35	22	45	76	36	43	28	24	28	22	19	15	18	26	16	15	19	10	14	8	11	8	8	4	4	0	0	0
NEUROG2_OTP	TCACAT40NATG	YPIII	Halfsite_spacing	TAATTA.CATATG	5	17	22	49	113	17	28	17	20	17	22	14	18	15	8	11	15	8	6	8	8	3	11	3	3	0	1	0	0
BHLHE22_OTP	TACGAT40NCCG	YPIII	Halfsite_spacing	TAATTA.CATATG	14	86	54	122	1065	93	156	69	60	29	32	27	31	45	44	51	46	27	25	15	20	18	8	10	12	18	7	9	10
FOXB1_OTP	TAAGGG40NACC	YPIII	Halfsite_spacing	TAATTA.TAAACA	4	4	25	17	11	12	40	18	10	10	11	10	13	8	9	13	19	9	6	8	5	2	4	2	3	3	2	1	1
FOXB1_OTP	TAAGGG40NACC	YPIII	Halfsite_spacing	TAAACA.TAATTA	16	4	9	10	12	15	11	16	11	12	11	8	7	16	8	7	6	2	3	5	3	5	2	5	2	2	0	3	1
FOXD2_OTP	TGACAT40NCGG	YPIII	Halfsite_spacing	TAATTA.TAAACA	14	25	74	20	14	33	224	20	18	8	21	11	11	8	13	11	22	15	9	8	8	7	4	5	1	4	4	1	1
FOXD2_OTP	TGACAT40NCGG	YPIII	Halfsite_spacing	TAAACA.TAATTA	21	25	24	21	36	19	9	15	11	17	16	15	21	12	25	8	10	7	6	10	5	0	1	2	3	1	2	2	1
FOXC2_OTP	TGCCTC40NCAA	YPIII	Halfsite_spacing	TAATTA.TAAACA	5	8	19	32	21	17	40	28	13	14	16	15	11	8	6	12	11	12	7	11	12	3	8	4	1	1	1	0	0
FOXC2_OTP	TGCCTC40NCAA	YPIII	Halfsite_spacing	TAAACA.TAATTA	8	20	22	17	30	23	17	13	8	13	11	16	10	8	10	10	7	4	6	6	3	4	3	3	1	4	1	1	0
GATA4_OTP	TATAAC40NCGG	YPIII	Halfsite_spacing	TAATTA.AGATAA	24	20	26	21	25	14	22	17	32	35	24	34	9	20	9	13	25	19	13	11	7	10	4	4	3	7	1	2	0
GATA4_OTP	TATAAC40NCGG	YPIII	Halfsite_spacing	AGATAA.TAATTA	1	7	41	26	35	17	19	29	17	20	9	16	12	8	12	8	9	12	5	0	4	9	7	7	3	6	3	0	1
FOXI1_OTP	TGATCA40NAGG	YPIII	Halfsite_spacing	TAATTA.TAAACA	19	21	47	118	71	34	29	43	46	33	32	39	31	40	41	30	41	28	29	15	8	16	9	15	14	5	5	6	1
FOXI1_OTP	TGATCA40NAGG	YPIII	Halfsite_spacing	TAAACA.TAATTA	16	61	59	46	59	49	49	30	32	25	37	21	21	27	20	35	27	25	13	10	5	4	12	7	11	4	5	2	0
IRF7_OTP	TAAGAA40NATA	YPIII	Halfsite_spacing	TAATTA.CGAAAC	9	16	10	47	5	7	11	5	5	11	7	4	8	10	6	9	3	6	2	7	2	1	4	3	1	1	1	2	0
IRF7_OTP	TAAGAA40NATA	YPIII	Halfsite_spacing	CGAAAC.TAATTA	33	19	10	10	14	13	20	10	12	10	14	12	11	9	9	9	4	12	7	6	3	7	9	7	2	1	1	1	0
NFATC1_OTP	TAGGTC40NACCA	YPIII	Halfsite_spacing	TAATTA.TGGAAA	7	12	8	9	14	16	7	9	8	9	6	7	3	8	5	7	5	3	5	4	4	4	3	2	2	2	0	0	0
NFATC1_OTP	TAGGTC40NACCA	YPIII	Halfsite_spacing	TGGAAA.TAATTA	8	20	36	8	12	18	12	17	17	4	5	9	14	13	8	10	9	9	5	4	2	1	2	3	4	1	1	2	1
NFATC4_OTP	TGGCCT40NATTT	YPIII	Halfsite_spacing	TAATTA.TGGAAA	20	28	19	18	40	22	23	29	26	12	20	9	9	8	18	8	10	11	7	8	7	1	5	1	3	5	1	0	0
NFATC4_OTP	TGGCCT40NATTT	YPIII	Halfsite_spacing	TGGAAA.TAATTA	12	42	210	45	31	51	53	30	31	20	16	27	32	34	34	33	26	19	12	6	12	7	7	7	11	5	1	0	1
RFX1_OTP	TTCTTG40NCTTT	YPIII	Halfsite_spacing	TAATTA.GGCAAC	18	10	9	15	7	6	15	13	13	18	16	22	13	10	13	4	9	6	10	11	7	4	2	4	2	1	2	2	0
RFX1_OTP	TTCTTG40NCTTT	YPIII	Halfsite_spacing	GGCAAC.TAATTA	22	19	24	33	15	16	7	11	12	18	8	11	13	4	9	3	5	3	5	6	4	5	2	4	3	4	0	0	0
NEUROG1_OTP	TCGAAT40NTCGT	YPIII	Halfsite_spacing	TAATTA.CATATG	7	39	45	74	115	41	37	31	39	39	43	38	50	39	28	22	22	24	23	16	17	28	16	11	9	6	7	3	3
ETV1_OTP	TGGACT40NAACT	YPIII	Halfsite_spacing	TAATTA.ACCGGA	48	91	109	76	61	73	94	42	41	43	40	51	55	46	35	36	47	39	30	23	18	21	23	28	15	9	6	7	7
ETV1_OTP	TGGACT40NAACT	YPIII	Halfsite_spacing	ACCGGA.TAATTA	5	18	154	37	47	81	237	135	146	74	57	53	41	41	47	45	48	39	44	25	15	16	12	11	16	9	4	1	2
OLIG2_OTP	TGGCCG40NCTTT	YPIII	Halfsite_spacing	TAATTA.CATATG	9	43	19	36	704	73	100	30	64	30	21	30	18	34	29	54	17	24	13	17	8	10	9	9	0	7	5	3	1
ZBTB33_OTP	TCCGCT40NGGAC	YPIII	Halfsite_spacing	TAATTA.ACATAA	29	31	24	20	13	6	8	11	3	4	8	10	6	8	15	7	2	8	3	8	6	3	4	2	1	1	1	0	0
ZBTB33_OTP	TCCGCT40NGGAC	YPIII	Halfsite_spacing	ACATAA.TAATTA	4	7	10	2	16	15	21	21	18	13	6	8	6	4	8	7	10	12	11	8	3	1	0	0	1	1	1	2	0
SPIB_OTP	TGGCTA40NTGCG	YPIII	Halfsite_spacing	TAATTA.GAGGAA	8	14	14	10	12	19	21	7	5	9	7	7	5	10	9	8	4	6	1	3	5	4	4	6	0	2	2	1	0
SPIB_OTP	TGGCTA40NTGCG	YPIII	Halfsite_spacing	GAGGAA.TAATTA	0	35	28	11	12	16	13	10	10	15	14	7	7	4	10	10	9	4	4	6	2	3	0	2	2	0	1	0	0
ISL1_OTP	TTCTAA40NCACA	YPIII	Halfsite_spacing	TAATTA.CACTTA	19	49	38	53	56	38	25	18	12	20	18	18	20	16	19	19	12	4	13	4	9	5	9	7	4	1	4	1	0
ISL1_OTP	TTCTAA40NCACA	YPIII	Halfsite_spacing	CACTTA.TAATTA	8	12	22	34	47	29	26	31	26	16	15	20	18	13	12	18	14	11	6	9	9	7	3	2	4	4	3	1	1
FLI1_EVX1	TCCTTC40NCGAT	YPIIII	Halfsite_spacing	TAATTA.ACCGGA	4	1	4	5	3	4	4	2	1	1	4	1	3	1	2	1	0	0	1	1	1	1	0	3	0	0	0	0	0
FLI1_EVX1	TCCTTC40NCGAT	YPIIII	Halfsite_spacing	ACCGGA.TAATTA	3	0	5	2	3	9	25	15	21	8	7	4	3	4	5	2	0	2	0	0	1	1	0	1	0	0	0	0	0
TEAD4_CLOCK	TCTAGG40NCTG	YPIIII	Halfsite_spacing	CACGTG.CATTCC	57	55	34	53	51	127	131	220	122	49	18	17	37	22	31	38	62	63	45	25	16	14	12	8	10	9	10	8	2
TEAD4_CLOCK	TCTAGG40NCTG	YPIIII	Halfsite_spacing	CATTCC.CACGTG	11	64	40	58	37	38	29	28	25	26	33	33	55	43	38	19	14	19	12	10	8	7	8	5	6	5	7	12	0
RFX4_EVX1	TTTGAA40NATGT	YPIIII	Halfsite_spacing	TAATTA.GGCAAC	27	10	5	19	17	8	13	19	26	25	24	12	15	19	22	20	15	9	5	8	10	7	7	3	7	1	1	0	0
RFX4_EVX1	TTTGAA40NATGT	YPIIII	Halfsite_spacing	GGCAAC.TAATTA	32	26	42	31	26	25	22	21	22	17	14	9	8	11	12	8	8	12	6	10	12	5	3	5	3	2	3	3	0
NFATC4_EVX1	TGGCCT40NATTT	YPIIII	Halfsite_spacing	TAATTA.TGGAAA	10	16	5	5	4	5	8	5	6	6	3	8	3	4	1	8	6	5	0	0	3	0	0	2	1	1	0	0	0
NFATC4_EVX1	TGGCCT40NATTT	YPIIII	Halfsite_spacing	TGGAAA.TAATTA	8	36	90	21	25	43	11	17	3	7	1	3	6	10	8	6	7	5	6	4	4	3	3	0	2	2	1	3	0
OLIG2_VSX1	TCTAAA40NCGC	YQII	Halfsite_spacing	TAATTA.CATATG	0	2	2	8	28	4	3	2	1	5	2	5	0	1	3	3	2	2	1	3	0	1	1	2	1	0	0	0	0
TBX21_NKX2-6	TTTAAG40NAGC	YQII	Halfsite_spacing	GGTGTG.CACTTA	3	2	4	3	5	5	3	2	1	4	2	11	25	0	7	2	2	3	0	0	2	0	1	1	0	0	0	0	0
TBX21_NKX2-6	TTTAAG40NAGC	YQII	Halfsite_spacing	CACTTA.GGTGTG	6	2	7	2	4	8	2	2	2	2	5	1	1	1	3	3	0	1	0	0	1	0	0	0	0	0	0	0	0
TBX21_NKX2-6	TTTAAG40NAGC	YQII	Halfsite_spacing	CACACC.CACTTA	16	9	4	3	3	6	4	6	3	8	4	2	4	4	2	0	1	3	2	2	2	0	1	3	1	1	1	0	0
TBX21_NKX2-6	TTTAAG40NAGC	YQII	Halfsite_spacing	GGTGTG.TAAGTG	6	6	5	5	4	8	5	7	5	2	3	3	3	5	7	2	3	3	5	4	3	5	3	2	2	2	0	0	1
TEAD4_CLOCK	TTCGGA40NCGC	YQII	Halfsite_spacing	CACGTG.CATTCC	30	26	19	11	14	48	50	93	48	21	13	14	11	14	12	11	13	34	14	11	9	4	10	5	6	4	2	2	1
TEAD4_CLOCK	TTCGGA40NCGC	YQII	Halfsite_spacing	CATTCC.CACGTG	8	28	22	13	9	11	18	15	12	15	11	12	13	11	23	6	15	4	9	4	1	5	2	6	2	3	1	0	2
ELK1_NKX2-6	TCCTTG40NTGGC	YQII	Halfsite_spacing	ACCGGA.CACTTA	0	4	13	5	18	23	20	14	15	6	10	11	9	7	8	12	1	4	7	4	5	5	0	2	1	3	1	1	0
ELK1_NKX2-6	TCCTTG40NTGGC	YQII	Halfsite_spacing	CACTTA.ACCGGA	3	10	9	9	6	7	9	8	7	10	3	5	1	9	4	3	4	2	2	5	2	1	0	0	3	1	0	1	0
ELK1_NKX2-6	TCCTTG40NTGGC	YQII	Halfsite_spacing	TCCGGT.CACTTA	8	9	14	6	5	4	8	1	3	4	4	5	2	5	7	6	2	6	2	3	3	1	2	0	2	0	1	0	0
ELK1_NKX2-6	TCCTTG40NTGGC	YQII	Halfsite_spacing	ACCGGA.TAAGTG	3	2	11	5	8	6	9	8	8	1	6	2	3	8	3	6	5	3	5	4	2	3	0	4	0	2	2	0	0
BHLHE22_VSX1	TAACAG40NGGC	YQII	Halfsite_spacing	TAATTA.CATATG	4	25	14	33	112	16	27	12	14	13	6	14	13	11	8	14	8	9	11	9	6	4	4	6	7	8	7	10	3
PRRX1_MAFF	TACTGA40NACC	YQIIII	Halfsite_spacing	TGCTGA.TAATTA	8	14	16	9	9	10	15	14	12	9	8	8	0	8	7	7	5	6	5	8	4	3	5	4	2	0	4	0	0
PRRX1_MAFF	TACTGA40NACC	YQIIII	Halfsite_spacing	TAATTA.TGCTGA	22	24	22	9	18	11	15	11	8	8	6	4	12	13	4	13	7	7	4	2	1	4	6	4	3	0	1	3	0
TEAD4_CLOCK	TCTAGG40NCTG	YQIIII	Halfsite_spacing	CACGTG.CATTCC	51	49	50	27	45	129	136	225	143	40	30	27	26	26	26	40	63	85	39	23	26	14	8	8	6	5	15	4	3
TEAD4_CLOCK	TCTAGG40NCTG	YQIIII	Halfsite_spacing	CATTCC.CACGTG	12	70	62	54	34	20	34	30	33	27	33	33	52	57	38	19	27	25	14	23	12	16	14	13	17	6	11	6	3
ATOH1_IRF8	TTCGGG40NGAG	YQIIII	Halfsite_spacing	CGAAAC.CAGCTG	21	7	39	29	32	81	74	56	41	36	39	60	43	41	21	25	26	18	22	15	22	23	13	10	8	8	3	1	1
ATOH1_IRF8	TTCGGG40NGAG	YQIIII	Halfsite_spacing	CAGCTG.CGAAAC	5	26	15	15	17	14	23	19	23	18	18	17	18	15	13	10	10	7	5	14	14	4	9	7	4	3	6	5	1
HMX1_IRF8	TTTACT40NACA	YQIIII	Halfsite_spacing	CACTTA.CGAAAC	12	23	9	14	14	9	13	9	12	8	10	7	10	7	5	12	7	7	14	6	3	8	4	1	2	1	1	1	1
HMX1_IRF8	TTTACT40NACA	YQIIII	Halfsite_spacing	CGAAAC.CACTTA	88	17	22	21	27	29	32	21	17	15	24	19	15	16	13	11	12	10	12	16	8	7	8	7	2	2	2	0	0
HMX1_IRF8	TTTACT40NACA	YQIIII	Halfsite_spacing	TAAGTG.CGAAAC	1	6	5	9	16	11	6	10	5	3	5	6	3	10	7	5	8	4	6	4	0	3	6	6	1	4	1	1	0
HMX1_IRF8	TTTACT40NACA	YQIIII	Halfsite_spacing	CACTTA.GTTTCG	16	7	7	12	8	9	11	5	12	9	13	16	15	14	10	5	9	7	4	3	4	4	1	4	1	1	1	0	1
NEUROG2_IRF8	TCACAT40NATG	YQIIII	Halfsite_spacing	CGAAAC.CATATG	20	3	12	31	107	91	32	30	19	28	41	58	28	28	15	19	21	26	11	15	11	13	10	11	7	6	1	1	0
NEUROG2_IRF8	TCACAT40NATG	YQIIII	Halfsite_spacing	CATATG.CGAAAC	14	11	16	13	11	16	8	18	10	8	7	8	10	11	6	4	2	4	5	2	4	1	6	3	0	0	0	1	0
MNX1_IRF8	TCCTAC40NGAA	YQIIII	Halfsite_spacing	CGAAAC.TAATTA	53	18	13	17	14	9	17	11	9	15	10	10	17	12	12	2	9	9	3	6	7	6	3	1	3	4	1	0	1
MNX1_IRF8	TCCTAC40NGAA	YQIIII	Halfsite_spacing	TAATTA.CGAAAC	14	10	19	8	6	10	10	14	7	11	10	8	7	11	11	6	10	4	9	6	3	9	6	4	4	0	0	2	2
POU2F3_IRF8	TCGCCT40NAGT	YQIIII	Halfsite_spacing	TATGCA.CGAAAC	2	26	19	13	21	13	11	13	14	12	11	11	12	11	5	9	5	7	8	6	5	6	4	1	0	0	0	0	0
POU2F3_IRF8	TCGCCT40NAGT	YQIIII	Halfsite_spacing	CGAAAC.TATGCA	29	20	14	12	33	25	24	17	20	14	18	21	14	14	13	12	18	6	13	6	7	7	4	9	4	2	1	1	0
POU2F3_IRF8	TCGCCT40NAGT	YQIIII	Halfsite_spacing	TGCATA.CGAAAC	36	56	40	17	14	18	21	13	14	16	16	16	18	15	17	7	4	11	8	3	4	4	3	2	3	1	1	0	1
POU2F3_IRF8	TCGCCT40NAGT	YQIIII	Halfsite_spacing	TATGCA.GTTTCG	40	15	18	21	20	24	28	20	13	19	25	11	17	25	13	8	6	6	7	14	4	8	5	7	2	5	5	0	2
HSF1_IRF8	TAGAGG40NACC	YQIIII	Halfsite_spacing	TTCTAG.CGAAAC	2	7	2	5	4	5	18	12	28	12	4	6	13	12	6	5	9	11	9	7	5	5	1	3	2	2	8	1	0
HSF1_IRF8	TAGAGG40NACC	YQIIII	Halfsite_spacing	CGAAAC.TTCTAG	149	7	3	9	2	11	14	7	13	7	16	11	15	7	7	5	6	2	12	3	9	6	3	4	3	7	3	2	0
HSF1_IRF8	TAGAGG40NACC	YQIIII	Halfsite_spacing	CTAGAA.CGAAAC	4	4	11	1	33	13	44	6	7	12	12	9	9	10	8	9	8	8	7	5	1	5	2	1	4	0	0	2	0
HSF1_IRF8	TAGAGG40NACC	YQIIII	Halfsite_spacing	TTCTAG.GTTTCG	0	4	155	16	5	6	3	11	10	5	8	8	13	10	10	11	5	2	3	2	4	5	5	1	1	3	2	4	0
HSF4_IRF8	TACGAC40NAGT	YQIIII	Halfsite_spacing	TTCTAG.CGAAAC	1	5	6	1	4	0	11	9	18	3	3	3	3	5	1	2	1	4	4	4	1	1	3	0	1	0	1	2	0
HSF4_IRF8	TACGAC40NAGT	YQIIII	Halfsite_spacing	CGAAAC.TTCTAG	99	2	5	3	3	3	7	8	7	11	15	5	10	6	4	4	2	2	2	1	2	2	1	1	2	1	0	0	0
HSF4_IRF8	TACGAC40NAGT	YQIIII	Halfsite_spacing	CTAGAA.CGAAAC	6	10	4	3	19	9	27	3	4	7	5	6	4	9	4	5	8	4	1	1	3	0	1	0	2	0	1	0	0
HSF4_IRF8	TACGAC40NAGT	YQIIII	Halfsite_spacing	TTCTAG.GTTTCG	4	7	88	3	3	3	2	5	3	8	8	8	18	6	6	4	5	5	3	3	2	4	1	1	0	0	2	0	0
PROX1_IRF8	TGATGC40NTAA	YQIIII	Halfsite_spacing	TAAGAC.CGAAAC	18	4	8	4	2	32	12	9	7	8	4	8	12	5	4	4	4	3	4	7	2	4	6	5	1	0	1	0	0
PROX1_IRF8	TGATGC40NTAA	YQIIII	Halfsite_spacing	CGAAAC.TAAGAC	43	9	9	5	4	7	20	14	10	10	6	10	5	10	8	6	2	6	8	2	8	2	4	0	1	1	1	1	0
PROX1_IRF8	TGATGC40NTAA	YQIIII	Halfsite_spacing	GTCTTA.CGAAAC	8	10	7	2	10	5	12	4	3	6	6	13	5	3	5	2	5	4	4	8	6	2	5	0	3	1	2	1	0
PROX1_IRF8	TGATGC40NTAA	YQIIII	Halfsite_spacing	TAAGAC.GTTTCG	0	6	2	9	9	4	6	9	9	6	4	2	4	8	7	6	2	2	3	5	5	4	3	1	1	1	0	0	1
FOXK2_IRF8	TTGAAC40NTAGC	YQIIII	Halfsite_spacing	TAAACA.CGAAAC	18	11	7	11	8	5	15	9	15	5	11	6	3	9	7	7	8	4	4	4	4	2	1	2	0	1	0	0	0
FOXK2_IRF8	TTGAAC40NTAGC	YQIIII	Halfsite_spacing	CGAAAC.TAAACA	24	5	9	5	6	7	29	33	18	16	7	8	9	14	16	14	11	11	6	5	7	3	5	4	0	3	3	1	0
FOXK2_IRF8	TTGAAC40NTAGC	YQIIII	Halfsite_spacing	TGTTTA.CGAAAC	11	15	15	20	9	7	4	22	5	7	6	9	5	10	6	6	5	1	5	3	3	3	1	4	2	0	0	0	0
FOXK2_IRF8	TTGAAC40NTAGC	YQIIII	Halfsite_spacing	TAAACA.GTTTCG	9	10	9	4	5	4	8	8	12	10	6	8	9	8	8	9	8	7	5	8	1	5	2	4	4	1	2	2	0
ELF4_IRF8	TAGCCC40NCATA	YQIIII	Halfsite_spacing	CCCGGA.CGAAAC	0	6	72	37	6	7	7	10	8	17	7	4	6	7	12	7	8	4	3	2	4	4	9	1	4	0	1	0	0
ELF4_IRF8	TAGCCC40NCATA	YQIIII	Halfsite_spacing	CGAAAC.CCCGGA	5	4	8	12	12	12	6	10	7	5	6	11	6	6	9	5	5	5	5	4	6	2	4	0	3	1	0	2	0
ELF4_IRF8	TAGCCC40NCATA	YQIIII	Halfsite_spacing	TCCGGG.CGAAAC	3	8	11	10	14	9	11	6	4	4	4	7	3	5	3	4	7	5	3	4	4	3	0	2	1	1	0	0	0
ELF4_IRF8	TAGCCC40NCATA	YQIIII	Halfsite_spacing	CCCGGA.GTTTCG	4	13	3	8	7	9	9	18	14	14	11	10	9	9	8	8	9	9	5	2	4	4	5	7	3	0	3	0	0
TFAP2B_IRF8	TGATTC40NCGTG	YQIIII	Halfsite_spacing	TGCCCT.CGAAAC	0	1	0	2	28	9	4	8	7	9	3	3	6	7	5	8	7	5	1	3	5	4	6	1	5	3	0	1	2
TFAP2B_IRF8	TGATTC40NCGTG	YQIIII	Halfsite_spacing	CGAAAC.TGCCCT	28	15	9	10	3	15	13	11	10	7	6	13	10	6	14	7	5	5	2	1	4	5	2	2	2	0	0	0	0
TFAP2B_IRF8	TGATTC40NCGTG	YQIIII	Halfsite_spacing	AGGGCA.CGAAAC	13	8	17	6	5	6	3	4	7	6	6	4	7	9	6	1	3	5	4	1	3	1	3	1	1	0	0	0	0
TFAP2B_IRF8	TGATTC40NCGTG	YQIIII	Halfsite_spacing	TGCCCT.GTTTCG	0	1	0	3	1	13	28	9	8	10	7	7	11	11	7	8	5	3	6	3	2	2	5	4	2	0	0	1	0
TLX2_IRF8	TTGATG40NATC	YQIIII	Halfsite_spacing	CGAAAC.TAATTA	106	40	13	30	35	22	42	22	25	29	29	26	41	30	28	22	27	20	19	22	18	19	9	10	10	7	7	7	3
TLX2_IRF8	TTGATG40NATC	YQIIII	Halfsite_spacing	TAATTA.CGAAAC	14	54	22	21	17	22	16	18	30	21	22	19	20	20	13	21	23	14	10	9	11	11	9	10	6	5	0	4	0
EVX1_IRF8	TGAATT40NTAA	YQIIII	Halfsite_spacing	CGAAAC.TAATTA	88	28	32	38	39	34	109	51	29	35	32	28	39	34	31	23	30	16	19	9	10	10	11	8	5	5	4	1	0
EVX1_IRF8	TGAATT40NTAA	YQIIII	Halfsite_spacing	TAATTA.CGAAAC	20	22	22	17	11	19	18	24	13	24	22	22	20	10	13	11	10	15	9	9	8	3	9	4	4	1	3	0	2
LBX2_IRF8	TTCAGT40NAAC	YQIIII	Halfsite_spacing	CGAAAC.TAATTA	127	18	23	35	60	43	65	42	38	40	37	24	19	19	23	24	9	15	12	5	11	8	7	4	5	3	3	0	0
LBX2_IRF8	TTCAGT40NAAC	YQIIII	Halfsite_spacing	TAATTA.CGAAAC	17	36	21	16	20	14	11	28	25	26	8	20	11	17	15	9	10	12	4	8	9	5	6	6	3	3	0	0	2
BARHL1_IRF8	TTGCGA40NTACG	YQIIII	Halfsite_spacing	TAAACG.CGAAAC	7	12	13	13	15	12	9	11	15	12	9	12	9	10	5	1	3	12	7	7	2	4	3	4	3	2	4	0	1
BARHL1_IRF8	TTGCGA40NTACG	YQIIII	Halfsite_spacing	CGAAAC.TAAACG	34	12	19	30	23	27	40	26	20	26	15	28	32	19	20	15	18	17	15	9	16	10	11	6	6	2	2	1	0
BARHL1_IRF8	TTGCGA40NTACG	YQIIII	Halfsite_spacing	CGTTTA.CGAAAC	4	12	8	9	10	10	7	8	12	10	6	6	1	6	10	8	6	4	4	2	4	2	1	0	0	0	0	1	0
BARHL1_IRF8	TTGCGA40NTACG	YQIIII	Halfsite_spacing	TAAACG.GTTTCG	62	4	8	17	37	29	29	17	12	13	16	25	17	10	17	14	8	13	4	10	5	5	5	7	4	4	2	0	1
HOXB13_IRF8	TCCCGC40NCGTA	YQIIII	Halfsite_spacing	CGTAAA.CGAAAC	16	13	7	9	7	15	19	7	9	15	7	6	7	7	7	10	8	3	9	2	2	2	2	2	0	1	0	1	1
HOXB13_IRF8	TCCCGC40NCGTA	YQIIII	Halfsite_spacing	CGAAAC.CGTAAA	9	22	26	36	10	11	7	12	21	23	25	15	8	7	7	8	5	7	5	9	4	4	4	8	1	5	1	1	0
HOXB13_IRF8	TCCCGC40NCGTA	YQIIII	Halfsite_spacing	TTTACG.CGAAAC	7	5	5	12	11	7	18	6	12	8	7	4	5	4	4	2	5	10	4	4	1	0	4	1	1	2	0	2	0
HOXB13_IRF8	TCCCGC40NCGTA	YQIIII	Halfsite_spacing	CGTAAA.GTTTCG	4	0	10	16	20	14	11	10	14	22	12	18	13	13	7	12	6	10	7	6	6	2	5	4	3	0	0	1	0
OLIG2_IRF8	TGGCCG40NCTTT	YQIIII	Halfsite_spacing	CGAAAC.CATATG	50	10	7	7	11	60	66	37	25	11	32	27	27	14	13	10	11	10	5	7	3	7	4	4	2	2	1	3	0
OLIG2_IRF8	TGGCCG40NCTTT	YQIIII	Halfsite_spacing	CATATG.CGAAAC	7	8	20	5	9	3	15	3	6	10	3	4	5	10	11	4	6	3	7	3	2	0	0	4	3	1	0	1	0
LBX2_GMEB2	TTCAGT40NAAC	YRI	Halfsite_spacing	TACGTA.TAATTA	1	12	29	15	5	13	15	10	12	4	17	1	5	9	6	4	5	6	4	2	1	1	2	4	0	2	1	0	0
MSX2_GMEB2	TCGAAA40NAAT	YRI	Halfsite_spacing	TACGTA.TAATTA	5	11	21	5	9	6	3	9	11	12	9	11	7	5	4	4	0	1	7	3	2	3	2	3	1	1	1	0	0
ELF1_GMEB2	TTACAA40NGGAG	YRI	Halfsite_spacing	TACGTA.CCCGGA	5	8	4	3	5	4	1	5	0	1	3	2	1	1	0	4	0	0	2	0	1	0	0	0	1	1	0	1	0
ELF1_GMEB2	TTACAA40NGGAG	YRI	Halfsite_spacing	CCCGGA.TACGTA	1	2	10	8	2	0	2	0	3	2	1	1	3	2	0	2	3	0	0	1	1	0	1	3	0	0	1	0	0
LHX1_GSC	TTGCCC40NCTC	YRI	Halfsite_spacing	TAATCC.TAATTA	26	35	41	44	36	37	26	23	22	19	14	21	13	15	16	13	12	16	8	8	7	5	4	5	4	4	3	2	1
LHX1_GSC	TTGCCC40NCTC	YRI	Halfsite_spacing	TAATTA.TAATCC	3	8	27	41	34	29	37	31	29	16	24	18	19	9	10	13	15	11	14	11	12	6	6	8	6	2	1	3	0
ARGFX_GSC	TCTCGA40NCAT	YRI	Halfsite_spacing	TAATCC.TAATTA	22	28	64	47	46	20	30	21	22	17	22	11	20	10	9	6	10	12	8	4	13	6	2	2	2	2	2	0	0
ARGFX_GSC	TCTCGA40NCAT	YRI	Halfsite_spacing	TAATTA.TAATCC	8	10	29	32	39	33	34	26	31	15	21	13	18	13	10	5	8	12	6	11	5	5	2	5	2	3	3	0	0
MSX1_GSC	TTACAA40NTAC	YRI	Halfsite_spacing	TAATCC.TAATTA	29	43	56	52	51	29	20	9	7	13	12	19	12	16	13	7	17	13	6	5	3	4	2	2	5	4	1	1	1
MSX1_GSC	TTACAA40NTAC	YRI	Halfsite_spacing	TAATTA.TAATCC	4	6	36	37	36	22	49	37	30	23	28	12	14	19	10	10	10	8	5	10	12	8	8	2	4	7	2	0	0
HOXB4_GSC	TATGCA40NGAG	YRI	Halfsite_spacing	TAATCC.TAATTA	17	33	39	57	44	28	21	16	17	13	12	17	13	12	12	6	11	10	7	4	2	5	4	5	2	4	1	1	0
HOXB4_GSC	TATGCA40NGAG	YRI	Halfsite_spacing	TAATTA.TAATCC	10	9	25	31	27	27	46	32	28	22	14	21	18	15	10	15	17	7	9	9	6	1	3	6	3	4	2	1	1
HOXA7_GSC	TGGCAC40NAAG	YRI	Halfsite_spacing	TAATCC.TAATTA	41	60	79	90	69	52	32	24	18	32	26	21	15	14	19	15	4	18	6	6	6	10	5	2	5	2	1	3	1
HOXA7_GSC	TGGCAC40NAAG	YRI	Halfsite_spacing	TAATTA.TAATCC	4	12	45	71	59	61	62	48	41	31	28	19	25	16	25	25	19	15	24	17	17	5	4	7	6	5	3	0	1
DLX4_GSC	TCGTCA40NCTA	YRI	Halfsite_spacing	TAATCC.TAATTA	13	32	39	23	28	21	21	17	16	8	5	18	16	6	6	9	5	6	6	6	8	5	3	2	3	1	1	0	0
DLX4_GSC	TCGTCA40NCTA	YRI	Halfsite_spacing	TAATTA.TAATCC	12	4	14	12	19	29	25	19	20	17	14	14	16	9	13	8	6	6	13	7	9	2	5	3	3	3	1	0	0
PROP1_GSC	TGTAGC40NCCT	YRI	Halfsite_spacing	TAATCC.TAATTA	19	40	68	56	49	34	30	31	17	17	19	19	20	28	15	5	10	9	6	10	7	4	5	3	5	4	3	1	0
PROP1_GSC	TGTAGC40NCCT	YRI	Halfsite_spacing	TAATTA.TAATCC	4	6	32	51	54	46	48	49	34	22	24	24	23	17	15	12	19	15	5	11	4	10	4	6	8	4	0	1	1
BARHL1_GSC	TCTATT40NCAT	YRI	Halfsite_spacing	TAAACG.TAATCC	12	29	20	25	23	17	20	7	15	9	11	13	5	9	7	9	5	12	6	5	6	4	3	3	3	0	0	0	0
BARHL1_GSC	TCTATT40NCAT	YRI	Halfsite_spacing	TAATCC.TAAACG	12	23	32	35	17	21	12	9	14	13	12	14	16	8	9	11	8	6	8	6	4	7	5	1	1	3	2	0	0
BARHL1_GSC	TCTATT40NCAT	YRI	Halfsite_spacing	CGTTTA.TAATCC	2	3	6	20	9	17	16	16	11	8	13	18	9	7	9	10	6	10	9	3	4	1	2	2	2	2	1	0	0
BARHL1_GSC	TCTATT40NCAT	YRI	Halfsite_spacing	TAAACG.GGATTA	19	28	14	9	10	10	7	16	9	15	10	6	9	5	4	5	3	7	4	2	5	1	0	3	0	2	0	0	0
TEAD4_CLOCK	TCTAGG40NCTG	YRI	Halfsite_spacing	CACGTG.CATTCC	36	46	42	34	34	111	128	211	100	32	33	24	19	16	15	44	43	48	28	23	12	6	10	4	8	6	3	5	1
TEAD4_CLOCK	TCTAGG40NCTG	YRI	Halfsite_spacing	CATTCC.CACGTG	12	41	40	43	42	25	25	27	26	15	17	30	29	33	14	24	16	15	12	14	11	5	16	6	8	9	2	2	5
TCF12_GMEB2	TGAACA40NTACT	YRI	Halfsite_spacing	TACGTA.CACCTG	50	27	19	17	15	17	18	17	14	15	20	14	9	12	18	10	8	5	5	7	5	5	5	1	1	2	1	0	1
TCF12_GMEB2	TGAACA40NTACT	YRI	Halfsite_spacing	CACCTG.TACGTA	14	17	19	19	14	14	10	15	15	7	9	9	12	5	10	8	5	7	4	3	6	7	3	1	1	1	1	0	1
BARHL1_GMEB2	TTGCGA40NTACG	YRI	Halfsite_spacing	TACGTA.TAAACG	7	12	34	32	19	16	27	24	21	19	20	13	13	22	13	7	6	6	7	10	4	7	6	2	2	1	0	0	0
BARHL1_GMEB2	TTGCGA40NTACG	YRI	Halfsite_spacing	TAAACG.TACGTA	40	46	28	16	17	24	21	30	18	12	11	16	16	8	11	10	13	7	11	4	7	5	2	1	4	2	0	0	0
GSX2_GMEB2	TCGCGT40NCGG	YRI	Halfsite_spacing	TACGTA.TAATTA	4	8	12	6	12	11	10	9	15	20	15	10	12	5	2	8	7	4	4	6	6	3	0	5	2	4	0	0	0
OLIG2_ELK1	TGGCCG40NCTTT	YRII	Halfsite_spacing	ACCGGA.CATATG	5	8	4	4	7	6	21	21	15	10	4	1	7	6	8	4	6	5	7	7	4	0	3	1	1	2	1	0	0
OLIG2_ELK1	TGGCCG40NCTTT	YRII	Halfsite_spacing	CATATG.ACCGGA	4	7	7	5	7	5	11	3	3	3	4	7	3	1	7	3	2	2	1	2	1	0	0	2	0	0	0	0	0
TEAD4_CLOCK	TTCGGA40NCGC	YRII	Halfsite_spacing	CACGTG.CATTCC	23	21	19	9	26	56	53	78	44	10	5	10	13	7	11	16	16	33	16	12	4	4	4	4	8	4	2	5	0
TEAD4_CLOCK	TTCGGA40NCGC	YRII	Halfsite_spacing	CATTCC.CACGTG	4	21	22	18	7	8	13	16	8	8	12	10	8	13	13	7	8	4	5	7	0	5	4	3	5	3	0	2	5
OTX2_ELK1	TATGAT40NACA	YRII	Halfsite_spacing	TAATCC.ACCGGA	15	15	36	23	13	22	21	20	13	15	11	17	12	14	11	12	17	12	9	15	9	4	7	6	5	1	2	3	0
OTX2_ELK1	TATGAT40NACA	YRII	Halfsite_spacing	ACCGGA.TAATCC	10	6	12	12	16	24	22	27	25	17	25	21	22	9	24	10	8	11	10	9	13	8	7	7	3	3	4	2	1
OTX2_ELK1	TATGAT40NACA	YRII	Halfsite_spacing	GGATTA.ACCGGA	9	13	12	20	20	17	17	22	23	25	29	24	16	14	11	14	23	12	13	13	14	4	7	3	1	4	4	1	1
OTX2_ELK1	TATGAT40NACA	YRII	Halfsite_spacing	TAATCC.TCCGGT	3	54	33	33	15	29	30	27	22	21	19	14	15	12	10	7	8	6	8	11	7	4	2	5	1	2	0	2	1
CEBPB_ELK1	TAGTCA40NTCT	YRII	Halfsite_spacing	ACCGGA.TGCGCA	23	6	26	19	10	21	20	13	11	7	16	7	10	12	11	9	4	7	5	7	6	5	5	3	3	4	0	2	0
CEBPB_ELK1	TAGTCA40NTCT	YRII	Halfsite_spacing	TGCGCA.ACCGGA	49	20	27	26	17	18	9	10	12	14	11	17	15	14	12	9	11	12	8	9	5	6	7	4	4	2	0	1	0
NKX2-3_ELK1	TTCTCC40NTCTC	YRII	Halfsite_spacing	CACTTA.ACCGGA	11	11	17	26	18	7	15	13	21	14	15	13	14	7	12	11	11	5	6	9	4	7	6	2	5	4	1	2	0
NKX2-3_ELK1	TTCTCC40NTCTC	YRII	Halfsite_spacing	ACCGGA.CACTTA	7	14	45	12	24	38	37	23	13	12	22	16	12	7	7	9	7	7	10	2	7	7	5	10	5	3	3	3	2
NKX2-3_ELK1	TTCTCC40NTCTC	YRII	Halfsite_spacing	TAAGTG.ACCGGA	10	13	24	16	15	14	15	25	18	10	13	5	3	9	12	14	7	6	11	6	6	5	2	1	1	1	2	0	0
NKX2-3_ELK1	TTCTCC40NTCTC	YRII	Halfsite_spacing	CACTTA.TCCGGT	7	4	20	18	14	17	12	20	15	17	19	13	11	12	8	11	8	6	5	10	7	5	3	1	6	4	1	1	1
FOXI1_ELK1	TGATCA40NAGG	YRII	Halfsite_spacing	TAAACA.ACCGGA	11	10	7	10	7	10	3	13	12	5	12	4	5	9	10	7	4	8	5	6	1	2	2	2	1	4	2	2	0
FOXI1_ELK1	TGATCA40NAGG	YRII	Halfsite_spacing	ACCGGA.TAAACA	6	2	10	28	22	8	11	8	7	4	6	10	7	8	7	6	5	3	6	4	6	3	5	1	0	0	2	3	0
FOXI1_ELK1	TGATCA40NAGG	YRII	Halfsite_spacing	TGTTTA.ACCGGA	7	15	3	2	6	7	9	8	6	8	6	8	5	7	9	6	4	3	6	3	6	4	2	3	5	0	0	0	3
FOXI1_ELK1	TGATCA40NAGG	YRII	Halfsite_spacing	TAAACA.TCCGGT	42	0	8	8	7	14	11	11	11	8	4	12	7	4	7	8	4	3	5	6	7	3	2	4	2	1	3	1	1
GATA6_ELK1	TCGCGA40NCATT	YRII	Halfsite_spacing	AGATAA.ACCGGA	11	10	14	13	23	20	14	15	7	14	17	9	10	11	17	7	12	9	10	9	7	6	5	7	2	3	2	0	2
GATA6_ELK1	TCGCGA40NCATT	YRII	Halfsite_spacing	ACCGGA.AGATAA	41	10	10	14	15	14	11	8	6	7	4	12	7	10	8	8	9	7	3	10	8	6	7	2	5	2	2	0	1
GATA6_ELK1	TCGCGA40NCATT	YRII	Halfsite_spacing	TTATCT.ACCGGA	6	19	16	12	12	8	12	12	18	9	15	8	10	9	8	9	6	9	7	7	3	7	3	4	1	1	1	0	0
GATA6_ELK1	TCGCGA40NCATT	YRII	Halfsite_spacing	AGATAA.TCCGGT	2	4	12	14	11	11	22	20	21	17	10	14	14	19	16	8	9	12	7	6	5	16	5	6	4	5	3	3	1
TEAD4_CLOCK	TCTAGG40NCTG	YRIII	Halfsite_spacing	CACGTG.CATTCC	42	46	39	32	54	78	102	170	90	31	20	18	18	15	25	36	52	58	59	12	13	13	11	11	11	8	8	10	1
TEAD4_CLOCK	TCTAGG40NCTG	YRIII	Halfsite_spacing	CATTCC.CACGTG	8	40	33	53	33	36	27	26	24	23	23	27	43	36	14	23	12	17	12	9	9	17	7	10	13	8	8	8	3
BSX_MEIS3	TGTTTA40NACG	YRIIII	Halfsite_spacing	CTGTCA.TAATTA	3	8	2	3	4	3	3	5	7	5	6	6	2	2	3	4	3	0	1	1	1	2	1	2	0	1	1	0	0
BSX_MEIS3	TGTTTA40NACG	YRIIII	Halfsite_spacing	TAATTA.CTGTCA	15	11	2	6	1	5	4	7	7	5	4	1	4	1	1	2	1	1	2	1	0	1	0	0	2	0	0	0	0
VSX2_MEIS3	TTTCGG40NAGA	YRIIII	Halfsite_spacing	CTGTCA.TAATTA	4	10	11	12	13	12	3	9	8	5	8	4	6	3	4	5	6	7	6	1	2	2	6	2	4	2	0	0	0
VSX2_MEIS3	TTTCGG40NAGA	YRIIII	Halfsite_spacing	TAATTA.CTGTCA	8	13	11	12	14	15	6	4	8	11	8	3	6	7	2	5	7	1	1	7	2	1	2	1	5	1	1	0	0
VSX1_MEIS3	TGGGCC40NGGA	YRIIII	Halfsite_spacing	CTGTCA.TAATTA	7	8	5	13	8	2	7	4	3	6	6	5	4	4	5	3	3	3	1	4	1	1	1	0	3	0	1	1	2
VSX1_MEIS3	TGGGCC40NGGA	YRIIII	Halfsite_spacing	TAATTA.CTGTCA	9	15	11	7	8	5	6	9	8	5	6	5	2	5	6	2	3	6	3	2	3	2	4	0	1	1	0	1	0
CEBPB_MEIS3	TCCTCT40NGTC	YRIIII	Halfsite_spacing	CTGTCA.TGCGCA	0	4	5	2	7	4	4	1	3	3	3	2	3	1	1	0	1	1	0	1	1	1	0	1	0	0	0	1	1
CEBPB_MEIS3	TCCTCT40NGTC	YRIIII	Halfsite_spacing	TGCGCA.CTGTCA	3	4	2	1	5	5	4	1	1	3	4	3	3	3	0	1	1	1	1	1	0	3	0	0	0	1	1	1	0
ETV4_MEIS3	TCAGCC40NTTC	YRIIII	Halfsite_spacing	ACCGGA.CTGTCA	1	3	9	7	16	20	18	6	7	6	11	8	5	8	5	4	6	10	3	2	3	1	3	2	2	0	1	0	0
ETV4_MEIS3	TCAGCC40NTTC	YRIIII	Halfsite_spacing	CTGTCA.ACCGGA	7	5	13	10	6	8	8	9	9	2	7	7	2	3	5	3	2	1	2	1	1	2	1	0	1	1	0	0	0
ETV4_MEIS3	TCAGCC40NTTC	YRIIII	Halfsite_spacing	TCCGGT.CTGTCA	13	15	16	9	11	13	10	10	11	8	10	9	5	8	6	4	6	1	3	2	4	4	2	2	2	1	1	0	0
ETV4_MEIS3	TCAGCC40NTTC	YRIIII	Halfsite_spacing	ACCGGA.TGACAG	7	3	16	4	3	8	17	13	16	4	7	5	9	4	6	6	4	4	7	6	6	2	5	2	2	0	0	1	1
PHOX2B_MEIS3	TGCATG40NATG	YRIIII	Halfsite_spacing	CTGTCA.TAATTA	4	7	6	10	11	9	3	7	6	3	2	6	1	2	5	2	5	5	1	6	3	3	3	1	1	1	0	0	0
PHOX2B_MEIS3	TGCATG40NATG	YRIIII	Halfsite_spacing	TAATTA.CTGTCA	9	7	4	7	9	4	3	4	7	4	3	8	6	2	3	2	4	3	0	1	3	2	0	0	0	0	0	2	1
SOX9_MEIS3	TGCCCG40NCTG	YRIIII	Halfsite_spacing	GAACAA.CTGTCA	2	8	2	6	3	1	3	4	1	0	2	2	1	2	1	4	4	2	4	4	3	0	2	1	1	0	0	0	0
SOX9_MEIS3	TGCCCG40NCTG	YRIIII	Halfsite_spacing	CTGTCA.GAACAA	0	2	1	1	5	3	0	4	2	1	3	2	1	0	0	1	3	0	0	0	0	0	1	0	0	0	2	0	0
SOX9_MEIS3	TGCCCG40NCTG	YRIIII	Halfsite_spacing	TTGTTC.CTGTCA	1	1	2	2	3	2	3	1	1	2	1	0	4	0	0	2	2	1	0	1	1	0	1	1	0	0	0	0	0
SOX9_MEIS3	TGCCCG40NCTG	YRIIII	Halfsite_spacing	GAACAA.TGACAG	3	2	2	1	3	0	2	2	0	1	0	3	3	0	0	1	1	0	1	0	0	1	0	1	2	1	0	0	0
SOX10_MEIS3	TTGCAA40NGTG	YRIIII	Halfsite_spacing	GAACAA.CTGTCA	4	7	6	9	9	6	5	1	6	3	5	2	3	7	3	4	4	3	4	2	3	7	1	4	0	0	0	0	0
SOX10_MEIS3	TTGCAA40NGTG	YRIIII	Halfsite_spacing	CTGTCA.GAACAA	7	5	0	5	5	5	5	5	7	2	3	1	2	1	2	2	1	0	2	3	1	0	1	1	2	0	0	0	0
SOX10_MEIS3	TTGCAA40NGTG	YRIIII	Halfsite_spacing	TTGTTC.CTGTCA	4	6	1	5	4	3	3	4	6	2	1	4	3	2	2	1	1	1	1	5	1	1	1	1	1	2	0	0	0
SOX10_MEIS3	TTGCAA40NGTG	YRIIII	Halfsite_spacing	GAACAA.TGACAG	6	7	3	4	4	6	1	3	2	8	0	1	6	3	2	1	0	2	1	1	4	0	0	1	1	1	0	0	0
DLX1_MEIS3	TGTATA40NGGT	YRIIII	Halfsite_spacing	CTGTCA.TAATTA	20	19	21	30	34	27	25	28	29	22	29	21	22	18	18	20	14	18	15	9	16	16	4	10	8	6	2	1	1
DLX1_MEIS3	TGTATA40NGGT	YRIIII	Halfsite_spacing	TAATTA.CTGTCA	45	38	71	56	43	28	22	25	25	22	32	28	19	26	17	12	10	9	19	17	13	12	8	6	4	8	1	0	0
HES2_ETV1	TCGAGG40NGTT	YRIIII	Halfsite_spacing	ACCGGA.CACGTG	8	6	24	22	13	12	6	15	10	7	8	8	7	12	11	5	6	9	4	7	5	5	2	3	3	2	0	0	0
HES2_ETV1	TCGAGG40NGTT	YRIIII	Halfsite_spacing	CACGTG.ACCGGA	14	16	11	10	20	6	10	15	15	6	12	8	7	7	3	6	8	3	2	4	4	4	1	3	4	0	0	0	0
PITX1_ETV1	TCACGC40NACT	YRIIII	Halfsite_spacing	TAATCC.ACCGGA	48	32	67	26	28	19	25	38	28	26	21	23	17	14	19	14	11	23	12	9	12	10	4	6	2	8	8	4	4
PITX1_ETV1	TCACGC40NACT	YRIIII	Halfsite_spacing	ACCGGA.TAATCC	11	3	19	7	12	17	32	57	35	28	28	20	21	32	21	23	17	12	12	11	16	14	12	5	5	6	5	2	3
PITX1_ETV1	TCACGC40NACT	YRIIII	Halfsite_spacing	GGATTA.ACCGGA	17	13	22	31	27	22	27	25	29	24	23	21	25	30	15	12	18	17	19	15	18	6	7	2	10	2	3	6	2
PITX1_ETV1	TCACGC40NACT	YRIIII	Halfsite_spacing	TAATCC.TCCGGT	1	21	25	26	26	38	58	38	25	30	16	22	16	15	7	11	12	14	10	13	10	6	11	6	1	5	3	2	1
TEAD4_CLOCK	TCTAGG40NCTG	YRIIII	Halfsite_spacing	CACGTG.CATTCC	86	76	77	52	47	145	156	293	127	59	42	34	57	38	39	58	69	89	63	34	7	22	20	11	10	9	11	10	1
TEAD4_CLOCK	TCTAGG40NCTG	YRIIII	Halfsite_spacing	CATTCC.CACGTG	14	92	64	78	64	51	40	28	37	33	55	41	50	78	51	37	26	18	14	22	22	21	18	21	12	12	9	13	6
BHLHA15_ETV1	TGCGCA40NCAA	YRIIII	Halfsite_spacing	ACCGGA.CATATG	11	6	20	7	5	10	5	35	23	22	9	13	18	15	10	17	17	7	9	6	7	8	4	3	1	0	6	1	0
BHLHA15_ETV1	TGCGCA40NCAA	YRIIII	Halfsite_spacing	CATATG.ACCGGA	7	18	9	10	26	14	12	9	16	16	14	10	12	11	10	10	4	7	6	9	1	5	1	6	5	1	3	2	0
NKX6-2_ETV1	TCTGCA40NATA	YRIIII	Halfsite_spacing	ACCGGA.TAATTA	4	1	53	13	23	18	26	14	15	17	17	17	14	13	7	7	11	4	5	10	6	4	7	5	7	3	0	0	1
NKX6-2_ETV1	TCTGCA40NATA	YRIIII	Halfsite_spacing	TAATTA.ACCGGA	13	17	19	17	14	7	19	13	17	11	16	19	9	7	6	6	11	11	6	8	4	1	4	5	5	2	1	1	0
VAX1_ETV1	TCATGA40NAGT	YRIIII	Halfsite_spacing	ACCGGA.TAATTA	9	6	88	24	14	35	30	30	28	24	21	25	18	24	14	14	13	13	13	13	13	5	7	4	4	5	2	0	0
VAX1_ETV1	TCATGA40NAGT	YRIIII	Halfsite_spacing	TAATTA.ACCGGA	22	15	17	35	35	24	24	20	25	31	22	17	21	16	16	16	18	18	21	8	9	11	11	4	3	3	5	4	4
MSX1_ETV1	TCTTAT40NACA	YRIIII	Halfsite_spacing	ACCGGA.TAATTA	7	2	53	27	18	15	23	25	20	23	11	14	25	18	14	10	9	7	9	8	6	6	4	6	4	2	0	2	0
MSX1_ETV1	TCTTAT40NACA	YRIIII	Halfsite_spacing	TAATTA.ACCGGA	7	11	18	19	19	13	11	15	9	14	13	11	17	6	3	7	4	9	5	6	8	3	1	2	2	1	4	2	0
PDX1_ETV1	TAGAGA40NCGC	YRIIII	Halfsite_spacing	ACCGGA.TAATTA	2	3	36	10	10	5	6	9	9	14	11	14	10	13	7	4	8	8	7	2	4	4	4	2	1	3	1	0	0
PDX1_ETV1	TAGAGA40NCGC	YRIIII	Halfsite_spacing	TAATTA.ACCGGA	16	9	12	12	9	10	5	9	9	7	6	10	4	11	3	9	3	10	1	2	6	4	5	1	4	1	0	0	2
FOXO6_ETV1	TCTGTG40NAGA	YRIIII	Halfsite_spacing	TAAACA.ACCGGA	12	6	2	10	8	5	6	11	3	11	6	4	5	2	6	6	6	0	0	0	1	2	4	2	2	3	3	0	0
FOXO6_ETV1	TCTGTG40NAGA	YRIIII	Halfsite_spacing	ACCGGA.TAAACA	2	3	13	5	9	6	6	4	7	9	7	11	3	4	1	6	8	4	4	2	0	2	4	1	2	0	1	0	0
FOXO6_ETV1	TCTGTG40NAGA	YRIIII	Halfsite_spacing	TGTTTA.ACCGGA	6	12	2	7	9	4	8	6	17	3	9	7	5	6	6	3	6	3	4	0	3	3	3	0	1	1	2	1	0
FOXO6_ETV1	TCTGTG40NAGA	YRIIII	Halfsite_spacing	TAAACA.TCCGGT	53	4	12	4	4	10	13	6	8	10	10	13	7	5	5	7	5	5	6	5	6	7	2	5	3	3	1	1	1
BARHL2_ETV1	TTGGGT40NGGC	YRIIII	Halfsite_spacing	TAAACG.ACCGGA	10	10	28	15	14	17	10	14	8	17	9	15	11	6	5	6	13	8	4	7	9	10	2	6	3	3	1	3	0
BARHL2_ETV1	TTGGGT40NGGC	YRIIII	Halfsite_spacing	ACCGGA.TAAACG	11	2	19	8	7	15	5	15	22	12	9	15	5	7	4	12	7	11	6	7	1	6	2	2	2	2	2	1	0
BARHL2_ETV1	TTGGGT40NGGC	YRIIII	Halfsite_spacing	CGTTTA.ACCGGA	16	7	18	24	12	10	12	12	8	11	13	10	10	15	4	8	5	4	7	1	3	7	1	6	6	1	1	2	1
BARHL2_ETV1	TTGGGT40NGGC	YRIIII	Halfsite_spacing	TAAACG.TCCGGT	6	3	20	10	19	17	37	9	14	10	12	12	12	12	8	6	10	8	3	4	11	5	11	5	1	10	2	1	2
FOXK2_ETV1	TTGAAC40NTAGC	YRIIII	Halfsite_spacing	TAAACA.ACCGGA	12	17	14	16	13	12	23	13	11	11	10	5	9	10	9	8	6	10	11	7	13	5	4	2	7	2	2	0	0
FOXK2_ETV1	TTGAAC40NTAGC	YRIIII	Halfsite_spacing	ACCGGA.TAAACA	12	5	40	20	14	17	18	10	12	8	15	13	11	9	10	11	13	5	7	11	5	7	7	3	1	2	1	6	0
FOXK2_ETV1	TTGAAC40NTAGC	YRIIII	Halfsite_spacing	TGTTTA.ACCGGA	18	24	20	14	14	23	15	14	14	29	12	14	12	13	7	11	8	11	10	3	8	9	5	4	3	2	2	1	0
FOXK2_ETV1	TTGAAC40NTAGC	YRIIII	Halfsite_spacing	TAAACA.TCCGGT	83	2	19	17	12	20	12	17	25	23	14	23	16	9	9	16	8	10	7	6	6	3	7	2	5	0	1	1	0
NKX2-3_ETV1	TTCTCC40NTCTC	YRIIII	Halfsite_spacing	CACTTA.ACCGGA	9	15	26	29	17	11	13	13	17	16	9	11	7	11	7	11	9	9	7	6	8	3	1	2	2	1	4	3	0
NKX2-3_ETV1	TTCTCC40NTCTC	YRIIII	Halfsite_spacing	ACCGGA.CACTTA	3	9	35	19	29	15	33	18	20	20	21	20	18	13	12	9	18	13	11	11	9	4	4	5	3	3	4	2	1
NKX2-3_ETV1	TTCTCC40NTCTC	YRIIII	Halfsite_spacing	TAAGTG.ACCGGA	14	25	34	18	17	23	16	7	15	10	14	18	14	8	12	11	10	13	8	7	3	4	6	3	5	2	1	1	1
NKX2-3_ETV1	TTCTCC40NTCTC	YRIIII	Halfsite_spacing	CACTTA.TCCGGT	9	1	9	7	5	12	19	25	17	12	23	12	17	13	9	12	11	8	9	10	8	4	2	5	3	1	0	0	0
VAX2_ETV1	TTCTAA40NACTG	YRIIII	Halfsite_spacing	ACCGGA.TAATTA	8	2	85	21	16	23	22	30	34	23	24	15	24	19	9	11	9	7	6	10	5	4	11	5	8	3	3	1	0
VAX2_ETV1	TTCTAA40NACTG	YRIIII	Halfsite_spacing	TAATTA.ACCGGA	22	22	25	20	25	18	17	22	18	19	21	18	19	14	3	17	14	18	4	15	6	4	4	3	5	2	4	0	1
ESX1_ETV1	TTCGTC40NTGCG	YRIIII	Halfsite_spacing	ACCGGA.TAATTA	8	6	108	34	36	88	98	63	56	45	27	22	16	26	38	28	28	29	23	21	20	10	7	13	5	7	2	2	1
ESX1_ETV1	TTCGTC40NTGCG	YRIIII	Halfsite_spacing	TAATTA.ACCGGA	34	40	44	45	40	49	40	31	39	22	33	28	26	33	27	24	20	9	12	20	10	13	8	8	9	4	3	1	0
POU2F2_ETV1	TCCCAA40NGCGC	YRIIII	Halfsite_spacing	TATGCA.ACCGGA	21	25	16	20	11	23	21	21	19	12	15	14	9	13	9	12	11	4	13	8	5	5	10	4	2	2	4	3	0
POU2F2_ETV1	TCCCAA40NGCGC	YRIIII	Halfsite_spacing	ACCGGA.TATGCA	100	8	38	15	28	28	36	29	25	21	23	32	18	20	13	12	15	15	12	8	11	11	9	11	14	4	3	1	1
POU2F2_ETV1	TCCCAA40NGCGC	YRIIII	Halfsite_spacing	TGCATA.ACCGGA	27	38	16	23	26	16	22	17	22	13	20	12	11	19	17	15	11	12	4	12	13	6	2	3	4	1	3	1	0
POU2F2_ETV1	TCCCAA40NGCGC	YRIIII	Halfsite_spacing	TATGCA.TCCGGT	73	4	39	28	25	16	23	33	51	36	29	30	29	15	17	14	23	20	15	11	11	14	10	10	5	4	7	1	3
BARHL1_ETV1	TTGCGA40NTACG	YRIIII	Halfsite_spacing	TAAACG.ACCGGA	15	29	39	14	16	15	26	21	19	16	15	12	14	19	20	19	6	13	14	18	9	6	2	3	4	1	2	3	2
BARHL1_ETV1	TTGCGA40NTACG	YRIIII	Halfsite_spacing	ACCGGA.TAAACG	13	4	42	22	11	18	35	53	34	30	38	23	21	16	18	24	17	13	15	19	18	7	9	11	8	2	3	2	1
BARHL1_ETV1	TTGCGA40NTACG	YRIIII	Halfsite_spacing	CGTTTA.ACCGGA	16	18	28	27	20	22	19	22	19	19	15	16	18	10	10	9	8	7	14	11	6	7	3	6	4	0	0	2	0
BARHL1_ETV1	TTGCGA40NTACG	YRIIII	Halfsite_spacing	TAAACG.TCCGGT	6	4	51	34	43	68	61	31	16	29	15	20	19	18	17	21	21	11	14	16	9	11	6	7	8	2	5	2	1
TFAP4_ETV1	TCTGAA40NAACT	YRIIII	Halfsite_spacing	ACCGGA.CAGCTG	5	9	74	32	15	6	16	28	37	36	35	23	28	31	24	9	15	13	9	13	15	16	7	5	4	6	6	7	3
TFAP4_ETV1	TCTGAA40NAACT	YRIIII	Halfsite_spacing	CAGCTG.ACCGGA	78	25	8	21	25	26	30	27	35	20	30	23	13	18	7	13	11	11	11	16	16	3	10	5	7	3	6	5	5
DLX5_ETV1	TGGGTC40NGACT	YRIIII	Halfsite_spacing	ACCGGA.TAATTA	12	3	99	13	26	28	60	35	34	34	35	21	22	23	28	20	12	11	9	20	16	16	8	6	6	6	4	1	3
DLX5_ETV1	TGGGTC40NGACT	YRIIII	Halfsite_spacing	TAATTA.ACCGGA	22	27	28	30	16	28	36	29	25	22	26	21	23	21	15	15	9	9	9	2	4	8	4	5	5	4	1	0	0
OLIG2_MEIS3	TCTAAA40NCGC	YRIIII	Halfsite_spacing	CTGTCA.CATATG	4	7	7	6	3	17	9	7	6	4	0	7	5	6	11	9	8	6	7	3	5	1	0	2	2	3	1	2	1
OLIG2_MEIS3	TCTAAA40NCGC	YRIIII	Halfsite_spacing	CATATG.CTGTCA	6	13	3	21	97	6	4	9	11	4	4	4	6	7	13	14	7	3	6	3	2	2	1	1	4	3	0	1	1
OTX1_MEIS3	TTGCGA40NGTA	YRIIII	Halfsite_spacing	TAATCC.CTGTCA	48	44	29	42	22	22	19	24	18	19	19	21	7	18	15	12	12	9	14	7	5	8	3	4	0	2	3	0	0
OTX1_MEIS3	TTGCGA40NGTA	YRIIII	Halfsite_spacing	CTGTCA.TAATCC	14	13	17	22	23	15	19	28	19	24	25	29	18	12	20	14	15	6	12	12	8	10	9	3	5	6	2	1	0
OTX1_MEIS3	TTGCGA40NGTA	YRIIII	Halfsite_spacing	GGATTA.CTGTCA	31	17	25	25	32	29	20	19	10	13	15	17	12	19	16	6	6	5	5	11	7	8	3	3	4	6	3	2	0
OTX1_MEIS3	TTGCGA40NGTA	YRIIII	Halfsite_spacing	TAATCC.TGACAG	10	19	14	17	27	24	25	12	18	23	18	12	9	9	10	14	10	8	5	7	8	6	2	3	2	2	4	1	0
ATOH1_ETV1	TTCGGG40NGAG	YRIIII	Halfsite_spacing	ACCGGA.CAGCTG	10	12	22	30	16	12	35	88	32	35	22	14	22	17	12	14	20	17	8	18	10	6	9	7	3	4	3	2	1
ATOH1_ETV1	TTCGGG40NGAG	YRIIII	Halfsite_spacing	CAGCTG.ACCGGA	10	19	10	10	21	14	18	21	21	7	6	10	14	6	5	9	8	10	7	5	5	4	4	1	2	1	1	1	0
TLX2_ETV1	TTGATG40NATC	YRIIII	Halfsite_spacing	ACCGGA.TAATTA	2	3	43	15	28	17	52	49	48	21	20	19	21	17	25	15	18	16	14	20	21	18	14	5	7	9	4	6	1
TLX2_ETV1	TTGATG40NATC	YRIIII	Halfsite_spacing	TAATTA.ACCGGA	28	27	46	36	28	26	25	22	23	25	25	22	15	23	17	19	18	7	8	11	13	5	2	7	3	4	3	3	0
MLX_ETV1	TCCAGC40NGTCC	YRIIII	Halfsite_spacing	ACCGGA.CACGTG	17	25	144	123	22	25	36	136	77	96	83	84	74	62	47	39	34	30	36	29	29	22	31	20	11	6	5	3	1
MLX_ETV1	TCCAGC40NGTCC	YRIIII	Halfsite_spacing	CACGTG.ACCGGA	407	127	30	61	72	75	99	73	61	47	55	45	33	48	37	39	28	24	31	27	20	16	11	4	8	8	4	3	0
BHLHB5_MEIS3	TCGCTA40NTCG	YRIIII	Halfsite_spacing	CTGTCA.CATATG	8	8	8	7	21	27	11	0	7	10	3	4	3	6	11	11	5	9	5	3	3	4	1	1	1	2	0	2	0
BHLHB5_MEIS3	TCGCTA40NTCG	YRIIII	Halfsite_spacing	CATATG.CTGTCA	8	26	6	42	121	7	7	5	15	6	10	9	11	17	9	8	4	3	4	5	3	5	5	3	0	1	1	1	1
MIXL1_ETV1	TTGGCC40NTCG	YRIIII	Halfsite_spacing	ACCGGA.TAATTA	7	1	61	15	18	26	224	40	29	32	24	17	14	24	11	15	12	15	11	13	10	10	8	7	12	3	3	1	0
MIXL1_ETV1	TTGGCC40NTCG	YRIIII	Halfsite_spacing	TAATTA.ACCGGA	16	15	31	22	31	18	18	10	21	25	12	15	13	14	11	10	6	10	5	5	6	2	6	2	7	1	0	1	0
ATOH1_RFX3	TCCATG40NCAC	YSII	Halfsite_spacing	GGCAAC.CAGCTG	13	10	18	20	28	21	7	9	7	14	10	13	11	10	11	7	5	6	7	9	2	7	2	6	3	2	1	4	1
ATOH1_RFX3	TCCATG40NCAC	YSII	Halfsite_spacing	CAGCTG.GGCAAC	3	8	6	14	14	6	7	28	17	11	14	15	12	14	14	9	4	11	8	7	5	6	5	5	3	4	2	3	0
HMX1_RFX3	TCGTCT40NCTA	YSII	Halfsite_spacing	CACTTA.GGCAAC	2	6	2	8	4	8	6	4	14	6	13	15	6	10	10	7	6	6	8	6	4	4	1	3	3	3	1	1	0
HMX1_RFX3	TCGTCT40NCTA	YSII	Halfsite_spacing	GGCAAC.CACTTA	33	20	19	18	12	12	18	15	9	8	10	9	12	7	5	8	13	12	5	11	2	7	5	4	4	0	0	1	0
HMX1_RFX3	TCGTCT40NCTA	YSII	Halfsite_spacing	TAAGTG.GGCAAC	3	5	2	4	10	3	8	13	13	11	11	10	9	9	10	7	4	8	7	8	7	5	2	2	2	1	2	4	0
HMX1_RFX3	TCGTCT40NCTA	YSII	Halfsite_spacing	CACTTA.GTTGCC	12	15	18	13	18	11	11	17	10	8	11	8	10	10	7	10	6	14	7	3	4	3	4	1	6	1	0	0	0
FOXK1_RFX3	TCGTAG40NACT	YSII	Halfsite_spacing	TAAACA.GGCAAC	0	3	0	2	1	1	0	1	3	1	4	4	5	9	2	5	2	3	1	1	1	5	2	1	2	3	1	0	0
FOXK1_RFX3	TCGTAG40NACT	YSII	Halfsite_spacing	GGCAAC.TAAACA	6	9	7	10	13	16	26	21	12	15	8	4	2	7	5	2	4	7	4	4	4	3	3	2	5	1	0	0	0
FOXK1_RFX3	TCGTAG40NACT	YSII	Halfsite_spacing	TGTTTA.GGCAAC	3	0	1	2	1	0	0	1	0	4	5	2	8	15	7	6	4	4	4	1	2	3	2	1	0	3	1	1	0
FOXK1_RFX3	TCGTAG40NACT	YSII	Halfsite_spacing	TAAACA.GTTGCC	8	6	3	12	11	7	6	11	6	3	6	6	8	6	3	4	7	1	3	3	1	8	3	1	0	0	0	0	0
CLOCK_RFX3	TCTGAA40NCAT	YSII	Halfsite_spacing	GGCAAC.CACGTG	14	18	19	36	36	24	21	22	15	25	14	12	22	12	13	16	8	5	10	10	6	5	4	4	3	0	0	1	0
CLOCK_RFX3	TCTGAA40NCAT	YSII	Halfsite_spacing	CACGTG.GGCAAC	5	5	7	8	14	22	14	35	21	12	25	24	24	20	28	18	16	17	15	12	13	9	7	9	4	7	6	5	7
LBX2_RFX3	TCATAC40NTTA	YSII	Halfsite_spacing	GGCAAC.TAATTA	19	17	16	27	19	19	11	10	9	5	9	4	7	9	6	6	10	1	3	1	4	2	2	2	0	3	0	1	0
LBX2_RFX3	TCATAC40NTTA	YSII	Halfsite_spacing	TAATTA.GGCAAC	9	5	4	9	37	6	10	9	14	15	20	20	15	13	14	11	14	12	10	8	6	7	7	7	3	2	1	1	0
BARHL2_RFX3	TTGGAC40NGTG	YSII	Halfsite_spacing	TAAACG.GGCAAC	5	8	8	5	17	12	13	38	39	28	35	31	30	27	31	28	19	26	22	14	19	18	14	10	9	9	1	6	2
BARHL2_RFX3	TTGGAC40NGTG	YSII	Halfsite_spacing	GGCAAC.TAAACG	38	48	57	42	44	32	39	27	39	38	35	27	22	28	20	24	25	22	23	18	8	12	9	12	3	15	2	1	0
BARHL2_RFX3	TTGGAC40NGTG	YSII	Halfsite_spacing	CGTTTA.GGCAAC	9	7	3	17	13	5	7	22	60	36	37	24	26	19	27	27	22	21	21	16	15	8	15	6	9	5	9	9	3
BARHL2_RFX3	TTGGAC40NGTG	YSII	Halfsite_spacing	TAAACG.GTTGCC	46	24	44	27	65	43	35	33	27	36	41	29	29	29	22	21	12	22	31	14	20	16	18	15	15	13	1	0	0
ELF2_RFX3	TTATGG40NCCA	YSII	Halfsite_spacing	CCCGGA.GGCAAC	1	1	0	4	2	9	6	4	12	4	13	5	9	13	7	10	14	13	9	9	3	5	6	5	2	2	3	0	0
ELF2_RFX3	TTATGG40NCCA	YSII	Halfsite_spacing	GGCAAC.CCCGGA	12	10	14	16	27	15	19	13	9	15	9	8	9	8	5	8	6	2	2	0	7	1	2	0	0	0	0	0	0
ELF2_RFX3	TTATGG40NCCA	YSII	Halfsite_spacing	TCCGGG.GGCAAC	2	2	2	1	2	5	6	16	8	3	13	6	6	8	2	7	4	5	6	7	3	4	3	0	2	1	1	1	0
ELF2_RFX3	TTATGG40NCCA	YSII	Halfsite_spacing	CCCGGA.GTTGCC	4	11	4	10	11	9	11	7	18	10	12	7	8	5	10	6	8	8	8	4	7	3	1	0	0	0	1	0	0
HOXB13_RFX3	TGCGAT40NGAT	YSII	Halfsite_spacing	CGTAAA.GGCAAC	2	5	2	3	3	4	5	8	10	5	20	15	24	11	12	7	15	9	10	10	11	5	5	6	0	5	2	0	0
HOXB13_RFX3	TGCGAT40NGAT	YSII	Halfsite_spacing	GGCAAC.CGTAAA	8	20	7	25	17	7	22	13	12	13	18	12	10	11	14	2	7	7	2	4	3	2	2	3	3	1	1	0	0
HOXB13_RFX3	TGCGAT40NGAT	YSII	Halfsite_spacing	TTTACG.GGCAAC	6	12	6	3	2	4	2	17	11	8	14	14	17	10	10	13	13	9	8	9	8	4	4	7	1	2	2	2	0
HOXB13_RFX3	TGCGAT40NGAT	YSII	Halfsite_spacing	CGTAAA.GTTGCC	5	10	15	24	16	27	11	18	16	13	7	12	11	11	5	11	13	6	6	9	7	4	4	5	0	1	0	0	0
ELK3_RFX3	TGGTAT40NTGA	YSII	Halfsite_spacing	ACCGGA.GGCAAC	2	1	0	1	2	1	1	1	4	7	5	7	4	7	3	6	7	9	4	4	4	0	1	3	1	0	0	1	1
ELK3_RFX3	TGGTAT40NTGA	YSII	Halfsite_spacing	GGCAAC.ACCGGA	9	14	12	11	22	13	6	16	10	17	14	6	14	8	13	11	17	7	2	6	10	6	8	8	1	0	0	0	0
ELK3_RFX3	TGGTAT40NTGA	YSII	Halfsite_spacing	TCCGGT.GGCAAC	0	2	2	1	2	15	38	8	7	5	13	12	5	4	3	5	1	2	4	4	5	2	0	0	0	0	0	0	0
ELK3_RFX3	TGGTAT40NTGA	YSII	Halfsite_spacing	ACCGGA.GTTGCC	1	6	5	12	13	20	17	26	8	8	7	8	11	9	7	5	8	4	7	2	4	6	4	7	1	0	0	0	0
PITX2_RFX3	TTCGAG40NGCG	YSII	Halfsite_spacing	TAATCC.GGCAAC	2	14	24	25	19	8	10	10	25	34	28	33	23	24	24	16	23	12	14	18	13	7	11	6	9	7	2	1	0
PITX2_RFX3	TTCGAG40NGCG	YSII	Halfsite_spacing	GGCAAC.TAATCC	43	16	36	42	33	38	41	24	26	23	28	33	18	23	23	8	18	14	21	9	9	4	8	5	4	4	2	1	2
PITX2_RFX3	TTCGAG40NGCG	YSII	Halfsite_spacing	GGATTA.GGCAAC	6	5	8	6	14	7	10	24	37	30	37	24	23	29	27	7	19	8	18	8	12	13	11	5	5	7	2	0	3
PITX2_RFX3	TTCGAG40NGCG	YSII	Halfsite_spacing	TAATCC.GTTGCC	45	30	47	39	46	40	33	42	43	27	25	28	22	23	18	15	10	16	13	12	10	14	8	6	10	8	2	0	0
BARHL1_RFX3	TCTATT40NCAT	YSII	Halfsite_spacing	TAAACG.GGCAAC	4	2	3	0	2	1	10	16	15	16	23	32	25	12	15	11	13	10	12	12	5	7	4	8	4	1	1	0	0
BARHL1_RFX3	TCTATT40NCAT	YSII	Halfsite_spacing	GGCAAC.TAAACG	30	22	31	24	18	23	24	20	19	20	15	14	18	14	16	14	5	8	9	4	4	4	5	2	1	1	2	0	2
BARHL1_RFX3	TCTATT40NCAT	YSII	Halfsite_spacing	CGTTTA.GGCAAC	5	0	5	16	7	5	1	11	26	18	19	12	13	21	10	12	4	9	9	10	9	3	6	4	8	2	1	2	1
BARHL1_RFX3	TCTATT40NCAT	YSII	Halfsite_spacing	TAAACG.GTTGCC	26	17	21	18	24	14	8	15	18	16	13	11	11	15	7	11	6	10	5	6	3	8	4	0	2	0	0	2	0
TGIF2_TEF	TGGACT40NAAT	YSII	Halfsite_spacing	TACGTA.CTGTCA	12	23	19	13	21	14	14	9	13	8	12	9	14	5	6	8	9	4	7	6	6	4	5	2	2	1	0	2	3
TGIF2_TEF	TGGACT40NAAT	YSII	Halfsite_spacing	CTGTCA.TACGTA	8	15	21	17	20	11	12	11	9	12	10	4	9	7	6	14	11	7	3	7	2	1	2	2	1	0	0	0	3
CUX1_TEF	TATTCA40NTCAG	YSII	Halfsite_spacing	TACGTA.ATCGAT	286	10	31	43	50	43	40	35	30	38	33	31	18	33	24	25	11	21	19	13	12	11	10	8	8	6	6	1	0
MAFG_RFX3	TGTTAA40NACT	YSII	Halfsite_spacing	TGCTGA.GGCAAC	15	3	3	37	6	2	4	6	4	5	8	8	10	5	18	11	7	3	9	9	2	6	16	7	11	3	3	1	0
MAFG_RFX3	TGTTAA40NACT	YSII	Halfsite_spacing	GGCAAC.TGCTGA	17	20	9	8	17	17	14	17	20	15	14	14	19	17	5	12	15	12	11	11	5	7	7	4	2	0	1	0	0
MAFG_RFX3	TGTTAA40NACT	YSII	Halfsite_spacing	TCAGCA.GGCAAC	2	21	3	5	15	8	5	10	21	17	14	20	12	10	17	25	15	14	21	8	6	16	8	4	4	3	7	3	0
MAFG_RFX3	TGTTAA40NACT	YSII	Halfsite_spacing	TGCTGA.GTTGCC	9	11	10	14	4	11	10	17	21	14	17	11	22	19	13	10	13	9	9	5	5	4	9	1	2	4	1	0	0
ATOH1_TEF	TTCGGG40NGAG	YSII	Halfsite_spacing	TACGTA.CAGCTG	4	49	10	19	21	24	16	8	16	9	8	9	10	8	21	9	9	9	8	10	10	6	5	6	2	1	5	3	0
TGIF2_RFX3	TGGGTC40NAAG	YSII	Halfsite_spacing	CTGTCA.GGCAAC	6	174	20	26	51	17	7	25	20	20	25	14	19	20	19	18	15	16	13	14	21	10	6	7	10	3	3	1	1
TGIF2_RFX3	TGGGTC40NAAG	YSII	Halfsite_spacing	GGCAAC.CTGTCA	42	36	38	28	36	33	24	19	27	29	27	28	24	24	18	14	10	18	14	19	12	8	6	8	3	1	1	1	1
TGIF2_RFX3	TGGGTC40NAAG	YSII	Halfsite_spacing	TGACAG.GGCAAC	10	5	10	10	9	7	31	51	24	15	27	19	23	20	17	12	19	16	15	14	18	14	10	9	4	4	4	2	2
TGIF2_RFX3	TGGGTC40NAAG	YSII	Halfsite_spacing	CTGTCA.GTTGCC	24	14	35	46	30	41	29	21	18	24	26	21	23	22	19	14	19	11	11	3	14	7	9	5	4	6	1	0	0
OLIG2_RFX3	TCTAAA40NCGC	YSII	Halfsite_spacing	GGCAAC.CATATG	16	5	10	50	55	23	15	12	11	8	19	10	20	6	9	10	3	10	4	10	3	5	2	2	4	2	1	1	0
OLIG2_RFX3	TCTAAA40NCGC	YSII	Halfsite_spacing	CATATG.GGCAAC	4	1	5	8	8	2	15	34	11	12	16	17	27	22	11	13	18	6	10	7	10	3	6	5	6	5	2	2	1
PITX1_ELF2	TCGCGA40NGTT	YSIII	Halfsite_spacing	TAATCC.CCCGGA	19	24	19	12	8	15	10	4	11	10	11	10	13	7	5	3	6	2	5	3	4	1	1	1	2	1	1	0	1
PITX1_ELF2	TCGCGA40NGTT	YSIII	Halfsite_spacing	CCCGGA.TAATCC	6	4	4	6	1	3	4	7	10	12	7	7	8	6	11	6	11	4	3	6	2	6	1	4	1	2	2	3	0
PITX1_ELF2	TCGCGA40NGTT	YSIII	Halfsite_spacing	GGATTA.CCCGGA	4	3	4	7	6	12	11	8	6	11	10	7	10	1	9	10	3	6	6	6	4	1	5	1	3	1	3	0	0
PITX1_ELF2	TCGCGA40NGTT	YSIII	Halfsite_spacing	TAATCC.TCCGGG	1	11	8	6	4	10	7	10	10	3	8	5	5	3	3	4	4	4	0	2	2	4	5	0	1	1	3	2	0
HOXD12_ETV4	TCGGAC40NCCA	YSIII	Halfsite_spacing	CGTAAA.ACCGGA	12	2	12	13	11	5	5	10	4	9	8	7	9	3	7	8	3	5	1	3	4	3	3	2	1	2	0	0	0
HOXD12_ETV4	TCGGAC40NCCA	YSIII	Halfsite_spacing	ACCGGA.CGTAAA	13	7	23	23	11	12	9	5	9	6	10	12	7	9	5	3	7	6	7	8	6	2	8	2	3	0	0	1	0
HOXD12_ETV4	TCGGAC40NCCA	YSIII	Halfsite_spacing	TTTACG.ACCGGA	40	9	6	15	17	20	23	23	16	7	18	15	14	10	12	10	2	5	2	5	5	1	5	7	1	0	2	0	0
HOXD12_ETV4	TCGGAC40NCCA	YSIII	Halfsite_spacing	CGTAAA.TCCGGT	9	5	10	6	6	13	24	28	31	17	9	16	16	9	10	11	6	7	9	10	10	9	6	4	4	0	2	1	0
TEAD4_CLOCK	TCTAGG40NCTG	YSIII	Halfsite_spacing	CACGTG.CATTCC	18	31	35	19	18	55	55	102	64	31	11	12	6	7	13	12	26	27	20	16	13	4	3	5	3	2	5	2	3
TEAD4_CLOCK	TCTAGG40NCTG	YSIII	Halfsite_spacing	CATTCC.CACGTG	6	25	22	35	15	16	16	14	20	16	10	16	22	16	21	6	6	7	8	7	7	5	6	3	2	4	3	2	1
THRB_ETV4	TGCCAA40NTAG	YSIII	Halfsite_spacing	AGGTCA.ACCGGA	12	15	8	12	19	10	6	11	6	9	7	6	7	3	7	8	6	5	10	5	6	3	3	0	2	1	0	1	0
THRB_ETV4	TGCCAA40NTAG	YSIII	Halfsite_spacing	ACCGGA.AGGTCA	47	4	7	12	12	12	10	7	8	10	12	7	7	6	6	6	6	3	5	3	4	3	2	5	2	3	2	1	2
THRB_ETV4	TGCCAA40NTAG	YSIII	Halfsite_spacing	TGACCT.ACCGGA	7	8	6	13	9	11	12	9	14	3	8	3	7	7	4	3	6	1	3	2	3	0	2	1	0	1	1	0	0
THRB_ETV4	TGCCAA40NTAG	YSIII	Halfsite_spacing	AGGTCA.TCCGGT	12	0	21	9	7	8	9	8	12	10	6	13	10	8	6	4	6	8	5	8	2	7	2	3	2	1	3	2	1
FOXK1_ETV4	TTCAGG40NTGC	YSIII	Halfsite_spacing	TAAACA.ACCGGA	8	9	9	7	7	10	10	8	8	5	5	5	0	6	3	6	3	2	4	4	1	1	1	0	1	0	0	0	0
FOXK1_ETV4	TTCAGG40NTGC	YSIII	Halfsite_spacing	ACCGGA.TAAACA	8	3	21	12	3	9	7	9	12	11	9	7	6	6	6	10	5	5	9	7	6	2	4	4	3	0	0	0	0
FOXK1_ETV4	TTCAGG40NTGC	YSIII	Halfsite_spacing	TGTTTA.ACCGGA	10	20	9	5	2	21	12	14	16	11	7	6	6	3	5	7	4	3	5	3	2	2	3	2	1	0	0	0	0
[truncated: 1,916 more rows]
