# Supplementary material for: DNA-guided transcription factor interactions extend human gene regulatory code
Source: Nature. 2025 Apr 9;641(8065):1329–38. doi: 10.1038/s41586-025-08844-z (PMC12119339; doi:10.1038/s41586-025-08844-z)
Supplement: Supplementary file 10 — Sequences used in enSERT enhancer–reporter assay [file 41586_2025_8844_MOESM10_ESM.xlsx]

## Sheet: Supplementary Table S8
This table contains sequences inserted in PCR4-Shh::lacZ-H11 vector for enSERT experiments. Columns from left to right contain:
Sequence name	name for the PCR4-Shh:: lacZ-H11 vector with insert containing the distict TF motif sequences
TF pair	describes where the core sequences were originated from
5' Flanking sequence	the sequence flanking the core sequence at 5' end
3' Flanking sequence	the sequence flanking the core sequence at 3' end
Interval sequence	the sequence located between six copies of core sequence
Sequence name	TF pair	Core sequence	5' Flanking sequence	3' Flanking sequence	Interval sequence	Final sequences
Sequence # 1	FOXI1:ELF2	GTAAACAGGAAGT	GGGCAGAGACTTGGT	CCATGCCTGGTGCCA	GAGACTTGGT	GGGCAGAGACTTGGTGTAAACAGGAAGTGAGACTTGGTGTAAACAGGAAGTGAGACTTGGTGTAAACAGGAAGTGAGACTTGGTGTAAACAGGAAGTGAGACTTGGTGTAAACAGGAAGTGAGACTTGGTGTAAACAGGAAGTCCATGCCTGGTGCCA
Sequence # 2	FOXI1:ELF2	CAGAAAACCGAATA	GGGCAGAGACTTGGT	CCATGCCTGGTGCCA	GAGACTTGGT	GGGCAGAGACTTGGTCAGAAAACCGAATAGAGACTTGGTCAGAAAACCGAATAGAGACTTGGTCAGAAAACCGAATAGAGACTTGGTCAGAAAACCGAATAGAGACTTGGTCAGAAAACCGAATAGAGACTTGGTCAGAAAACCGAATACCATGCCTGGTGCCA
Sequence # 3	FOXI1:ELF2	ACTTCCGGCAACAA	GGGCAGAGACTTGGT	CCATGCCTGGTGCCA	GAGACTTGGT	GGGCAGAGACTTGGTACTTCCGGCAACAAGAGACTTGGTACTTCCGGCAACAAGAGACTTGGTACTTCCGGCAACAAGAGACTTGGTACTTCCGGCAACAAGAGACTTGGTACTTCCGGCAACAAGAGACTTGGTACTTCCGGCAACAACCATGCCTGGTGCCA
Sequence # 4	PROX1:HOXA2	GTAATTAAAGACGTCTTA	GGGCAGAGACTTGGT	CCATGCCTGGTGCCA	GAGACTTGGT	GGGCAGAGACTTGGTGTAATTAAAGACGTCTTAGAGACTTGGTGTAATTAAAGACGTCTTAGAGACTTGGTGTAATTAAAGACGTCTTAGAGACTTGGTGTAATTAAAGACGTCTTAGAGACTTGGTGTAATTAAAGACGTCTTAGAGACTTGGTGTAATTAAAGACGTCTTACCATGCCTGGTGCCA
Sequence # 5	GLI3:RFX3	GACCACCCACGTTGCCAT	GGGCAGAGACTTGGT	CCATGCCTGGTGCCA	GAGACTTGGT	GGGCAGAGACTTGGTGACCACCCACGTTGCCATGAGACTTGGTGACCACCCACGTTGCCATGAGACTTGGTGACCACCCACGTTGCCATGAGACTTGGTGACCACCCACGTTGCCATGAGACTTGGTGACCACCCACGTTGCCATGAGACTTGGTGACCACCCACGTTGCCATCCATGCCTGGTGCCA
Sequence # 6	GLI3:FLI1	ACTTCCGGACCACCCACG	GGGCAGAGACTTGGT	CCATGCCTGGTGCCA	GAGACTTGGT	GGGCAGAGACTTGGTACTTCCGGACCACCCACGGAGACTTGGTACTTCCGGACCACCCACGGAGACTTGGTACTTCCGGACCACCCACGGAGACTTGGTACTTCCGGACCACCCACGGAGACTTGGTACTTCCGGACCACCCACGGAGACTTGGTACTTCCGGACCACCCACGCCATGCCTGGTGCCA
Sequence # 7	GLI3:RFX3	CCCCGTTGCCATGGCAACGACCACCCACGCCGC	GGGCAGAGACTTGGT	CCATGCCTGGTGCCA	GAGACTTGGT	GGGCAGAGACTTGGTCCCCGTTGCCATGGCAACGACCACCCACGCCGCGAGACTTGGTCCCCGTTGCCATGGCAACGACCACCCACGCCGCGAGACTTGGTCCCCGTTGCCATGGCAACGACCACCCACGCCGCGAGACTTGGTCCCCGTTGCCATGGCAACGACCACCCACGCCGCGAGACTTGGTCCCCGTTGCCATGGCAACGACCACCCACGCCGCGAGACTTGGTCCCCGTTGCCATGGCAACGACCACCCACGCCGCCCATGCCTGGTGCCA
Sequence # 8	GLI3:RFX3	CCCCGACCACCCACGTTGCCATGGCAACCCC	GGGCAGAGACTTGGT	CCATGCCTGGTGCCA	GAGACTTGGT	GGGCAGAGACTTGGTCCCCGACCACCCACGTTGCCATGGCAACCCCGAGACTTGGTCCCCGACCACCCACGTTGCCATGGCAACCCCGAGACTTGGTCCCCGACCACCCACGTTGCCATGGCAACCCCGAGACTTGGTCCCCGACCACCCACGTTGCCATGGCAACCCCGAGACTTGGTCCCCGACCACCCACGTTGCCATGGCAACCCCGAGACTTGGTCCCCGACCACCCACGTTGCCATGGCAACCCCCCATGCCTGGTGCCA
