# Supplementary material for: DNA-guided transcription factor interactions extend human gene regulatory code
Source: Nature. 2025 Apr 9;641(8065):1329–38. doi: 10.1038/s41586-025-08844-z (PMC12119339; doi:10.1038/s41586-025-08844-z)
Supplement: Supplementary file 11 — Cytoscape file showing interaction landscape of pioneer factors. Composite motifs (circular nodes) and their corresponding TF pairs (diamond-shaped nodes) were connected by edges, and edges between the motifs were drawn if they had similarity (P < 1 × 10-5) (TOMTOM). File can be opened using Cytoscape software (version 3.10.1). [file 41586_2025_8844_MOESM11_ESM.zip]

Archive with 1 entries (1 files):
- Supplementary Data 1.cys
